# Supplementary material for: Autoactive CNGC15 enhances root endosymbiosis in legume and wheat
Source: Nature. 2025 Jan 15;638(8051):752–9. doi: 10.1038/s41586-024-08424-7 (PMC11839481; doi:10.1038/s41586-024-08424-7)
Supplement: Supplementary file 3 — Primers used in this study. [file 41586_2024_8424_MOESM3_ESM.xlsx]

## Sheet: SI Table 1
Primers used in this study
	FUNCTION	Sequence annealed	Name	Sequences 5' -3'
	TILLING CNGC15a VSD	MtCNGC15a	P1	TCCGATGAAGTAGCCCAGTG	for
	TILLING CNGC15a VSD	MtCNGC15a	P2	CAGGCGAACTACATGCCTTG	rev
	TILLING CNGC15c VSD	MtCNGC15c	P3	CCTTAGTGCGTTACCATCA	for
	TILLING CNGC15c VSD	MtCNGC15c	P4	GGTATTTGCCATTGTTGAAC	rev
	KASP CNGC15aGoF HEX-conjugated	MtCNGC15a	P5	GAAGGTCGGAGTCAACGGATTACTGGTAAGTAAAAGAAAAGTGG	for
	KASP CNGC15aGoF FAM-conjugated	MtCNGC15aGoF	P6	GAAGGTGACCAAGTTCATGCTACTGGTAAGTAAAAGAAAAGTGA	for
	KASP CNGC15aGoF common reverse primer	MtCNGC15a	P7	GCAGCTTGTTTGATTTCATTG	rev
	KASP CNGC15cGoF HEX-conjugated	MtCNGC15c	P8	GAAGGTCGGAGTCAACGGATTGTTTCTTTGTTTGTGGATC	for
	KASP CNGC15cGoF FAM-conjugated	MtCNGC15cGoF	P9	GAAGGTGACCAAGTTCATGCTGTTTCTTTGTTTGTGGATT	for
	KASP CNGC15cGoF common reverse primer	MtCNGC15c	P10	TTCTTCTCTAACCACTGGCAAAT	rev
	KASP DMI1 HEX-conjugated	MtDMI1	P11	GAAGGTCGGAGTCAACGGATTGCTGGAGTGACAAATTGG	for
	KASP DMI1 FAM-conjugated	MtDMI1-1	P12	GAAGGTGACCAAGTTCATGCTGCTGGAGTGACAAATTGA	for
	KASP DMI1 common reverse primer	MtDMI1	P13	CTCAGTTGAATGGCCCTCAT	rev
	KASP Tacncg15aGoF-c.v.Cadenza HEX-conjugated	TaCNGC15a, D genome:TraesCS6D02G212600	P14	GAAGGTCGGAGTCAACGGATTCTCTCGCTCTTCGTCGACC	for
	KASP Tacncg15aGoF-c.v.Cadenza FAM-conjugated	TaCNGC15aGoF, D genome:TraesCS6D02G212600	P15	GAAGGTGACCAAGTTCATGCTCTCTCGCTCTTCGTCGACT	for
	KASP Tacncg15aGoF-c.v.Cadenza	TaCNGC15a, D genome:TraesCS6D02G212600	P16	TTCTGCTGGGTTCCGGTG	rev
	KASP Ttcncg15aGoF-c.v.Kronos HEX-conjugated	TtCNGC15a, A genome:TraesCS6A02G222600	P17	GAAGGTCGGAGTCAACGGATTGGTCAGGTAGAGGAACAGCG	for
	KASP Ttcncg15aGoF-c.v.Kronos FAM-conjugated	TtCNGC15aGoF, A genome:TraesCS6A02G222600	P18	GAAGGTGACCAAGTTCATGCTGGTCAGGTAGAGGAACAGCA	for
	KASP Ttcncg15aGoF-c.v.Kronos	TtCNGC15a, A genome:TraesCS6A02G222600	P19	ACTCTGGCAGCCACATCTTCT	rev
	Sequencing CNGC15aGoF	MtCNGC15a	P20	CAGGCGAACTACATGCCTTG	for
	Sequencing CNGC15aGoF	MtCNGC15a	P21	GTCACATGGAAATGAGGGCA	rev
	Sequencing CNGC15cGoF	MtCNGC15c	P22	CCTTAGTGCGTTACCATCATC	for
	Sequencing CNGC15cGoF	MtCNGC15c	P23	TATTTGCCATTGTTGAACCCCTAAG	rev
	Sequencing DMI1	MtDMI1	P24	CAAATAATTAATTTCTTGAGGAGAA	for
	Sequencing DMI1	MtDMI1	P25	TGCACTCAGTTGAATGGCCCTCAT	rev
	PCR Sequencing Tacngc15aGoF-c.v.Cadenza	TaCNGC15a, D genome	P26	GAAGGTGACCAAGTTCATGCTCTCTCGCTCTTCGTCGACT	for
	PCR Sequencing Tacngc15aGoF-c.v.Cadenza	TaCNGC15a, D genome	P27	TTCTGCTGGGTTCCGGTG	rev
	PCR Sequencing Ttcngc15aGoF-c.v.Kronos	TtCNGC15a, A genome	P28	CTGATTGTTTCCAGATTCAG	for
	PCR Sequencing Ttcngc15aGoF-c.v.Kronos	TtCNGC15a, A genome	P29	ACGACGACCCAGATCACGAA	rev
	Genotyping ENOD11:GUS	GUS	P30	GCAACCGGGTGAAGGTTATCTC	for
	Genotyping ENOD11:GUS	GUS	P31	CCTGTAAGTGCGCTTGCTGAGT	rev
	PCR DMI1TVGYG	DMI1	P32	ATgaagacTATTGGATATGGTCACGCTGAAACAGAAGG	for
	PCR DMI1TVGYG	DMI1	P33	ATgaagacATCCAACTGTTACATAAGTCCAAGAATGCCA	rev
	PCR base pair substitution CNGC15cGoF	CNGC15c	P34	GTGGATTCACTGTTCTTTTATTTGCCAG	for
	PCR base pair substitution CNGC15cGoF	CNGC15c	P35	CTGGCAAATAAAAGAACAGTGAATCCAC	rev
	generate level 0 module CNGC15cGoF-SC1	CNGC15c	P36	ATGAAGACATCTCAAATGGGATTTGATAATCCAAGATC	for
	generate level 0 module CNGC15cGoF-SC1	CNGC15c	P37	ATGAAGACATCTCGCACCTTCATCAGAAAAATCAGGTT	rev
	QRT-PCR	MtUBC9	P38	GGTTGATTGCTCTTCTCTCCCC	for
	QRT-PCR	MtUBC9	P39	AAGTGATTGCTCGTCCAACCC	rev
	QRT-PCR	MtNIN	P40	GCAATGTGGGGATTTAGAGATT	for
	QRT-PCR	MtNIN	P41	GGAAGATTGAGAGGGGAAGCTT	rev
	QRT-PCR	MtENOD11	P42	CCACATGCAAAGATGGGACG	for
	QRT-PCR	MtENOD11	P43	CAGCCTCCACCTAGCATCCA	rev
	QRT-PCR	MtPT4	P44	TTCGCAATGCAAGGCGTGGG	for
	QRT-PCR	MtPT4	P45	CGCAGCTGGAACAGCACCGA	rev
	QRT-PCR	MtDIR20; MtrunA17Chr4g0005131	P46	TGATCGGTGGTAGCGGAGTT	for
	QRT-PCR	MtDIR20; MtrunA17Chr4g0005131	P47	ACCACGGTATCCCCAGTTATG	rev
	QRT-PCR	MtDIR23; MtrunA17Chr4g0030671	P48	GAAGCAGTCAAACCATGGCAT	for
	QRT-PCR	MtDIR23; MtrunA17Chr4g0030671	P49	GGTACCTCCAACAACGGCAA	rev
	QRT-PCR	MtDIR44; MtrunA17Chr8g0392441	P50	GCTTTGGTATCACCTGTTTCACA	for
	QRT-PCR	MtDIR44; MtrunA17Chr8g0392441	P51	CGCGGTGAAAGACAAATGCAC	rev
	QRT-PCR	CHS-1B ; MtrunA17Chr3g0121531	P52	GACGGACTTGCCACAACAGG	for
	QRT-PCR	CHS-1B ; MtrunA17Chr3g0121531	P53	AATTTAAGTGGCAACACTGTGGAG	rev
	Sucloning DMI1 into pDON207	DMI1	P54	ATGGCTAAATCCAACGAGGAATCCA	for
	Sucloning DMI1 into pDON207	DMI1	P55	TTATTCACCGCTGGCAAGCACAACAAACAC	rev
	SDM DMI1D470A	DMI1	P56	AAGAAGACGCGCTCTAGACAATGAACCC	for
	SDM DMI1D470A	DMI1	P57	AAGAAGACTAGAGCGCTCATCTCTACAACA	rev
	SDM DMI1E521Q	DMI1	P58	AAGAAGACGCTCAATTTTACATAAAAAGATGGCCT	for
	SDM DMI1E521Q	DMI1	P59	AAGAAGACAATTGAGCATTCTCAAATCCTAGAATGT	rev
	Subcloning CHS into pDON207	CHS	P60	GGGGACAAGTTTGTACAAAAAAGCAGGCCGTAAAGCTCAAAGGGCAGA	for	from Wasson et al.2006
	Subcloning CHS into pDON207	CHS	P61	GGGGACCACTTTGTACAAGAAAGCTGGGTAACCAACACACGAGCACCTT	rev	from Wasson et al.2006
	QRT-PCR	CHS; MtrunA17Chr1g0201391	P62	AGCCAGCCAGCCATAATTGAA	for
	QRT-PCR	CHS; MtrunA17Chr1g0201391	P63	GAGAAGGGTGAAGGAAGAGTG	rev
	KASP DMI3-1 HEX-conjugated	MtDMI3	P64	GAAGGTCGGAGTCAACGGATTGATTTTGGGTTGAGTTCTGTT	for
	KASP DMI3-1 FAM-conjugated	MtDMI3-1	P65	GAAGGTGACCAAGTTCATGCTGATTTTGGGTTGAGTTCTGTA	for
	KASP DMI3-1 common reverse primer	MtDMI3	P66	TTCCTTGAGAAAGAGCCTCAG	rev
	Sequencing DMI3	MtDMI3	P67	CACAAATGGTGTTCATCT	for
	Sequencing DMI3	MtDMI3	P68	GAGACCACATATCACTCTTA	rev
	Sequencing Ttcncg15aGoF - Genotyping F2 population from BC1, BC2 and BC3	TtCNGC15aGoF, A genome:TraesCS6A02G222600	P69	CTGATTGTTTCCAGATTCAG	fwd
	Sequencing Ttcncg15aGoF - Genotyping F2 population from BC1, BC2 and BC3	TtCNGC15aGoF, A genome:TraesCS6A02G222600	P70	ACGACGACCCAGATCACGAA	rev
