# Supplementary material for: Autoactive CNGC15 enhances root endosymbiosis in legume and wheat
Source: Nature. 2025 Jan 15;638(8051):752–9. doi: 10.1038/s41586-024-08424-7 (PMC11839481; doi:10.1038/s41586-024-08424-7)
Supplement: Supplementary file 4 — Amino acid sequences used to assess S1 conservation. [file 41586_2024_8424_MOESM4_ESM.xlsx]

## Sheet: SI Table 2
Names used in alignment SI Fig.1 and Fig1b	Unique identifier	Organism	Sequence	Source	Alias
MtCNGC15a	Medtr1g064240.1	Medicago truncatula (Mt4.0v1)	MASVISRAVRFHDDLEKEKLQEGEESHMEMRAYEMSSEYKHGKDAINKPSSNGRGLSRVFSEDYDAGEILVFDPRGPRINLWNKIFLAACLISLFVDPLFFYLPVAKKEKCIDMSIGLEVSLTIIRTFVDAFYIIHIYIRFQTAYIAPSSRVSGRGELIIDSSKIASNYMKKELWSDLVAALPLPQVLIWAVIPNIKGSEMIASRHVVRLVSIFQYLLRLYLIYPLSSKITKASGVMMEKAWAGAAYYLTLYMLASHVLGSTWYLLSIERQDECWKKACTLQYPHCQYHYLDCQSLSDPNRNAWLKSSNLSGLCDQNSHFFQFGIFDDAVTLEITSSNFLTKYYYCLWWGLRNLSSSGENLLTSTHVAEINFAVIVAILGLVLFALLIGNMQTYLQSTT…	Phytozome
MtCNGC15b	Medtr4g058730.1	Medicago truncatula (Mt4.0v1)	MVTPKFMSDLFEGDHLELAKLTSPNGDNGIKFNEKHVAPRVLSRVFSEDYKRVKRRRRIFDPRGQTIHQWNKIFLVACLISLFVDPLFFYLPIVQDEVCIDIGIAVEVFLIIIRSIADVFYVIHIFMRFHTAYVAPSSRVFGRGELVIDSSKIASRYLHKGFFLDFIAALPLPQVLIWIVIPNLGGSTIANTKNVLRFIIIIQYLPRLFLIFPLSSQIVKATGVVTETAWAGAAYNLMLYMLASHVLGACWYLLSIERQEACWKSVCKLEESSCQFDFFDCNMVKDSLRVSWFVTSNVTNLCSPNSLFYQFGIYGDAVTSKVTTSAFFNKYFFCLWWGLRNLSSLGQGLLTSTFVGEIMFAIVIATLGLVLFALLIGNMQTYLQSTTVRLEEWRVKRTD…	Phytozome
MtCNGC15c	Medtr2g094860.1	Medicago truncatula (Mt4.0v1)	MGFDNPRSERFEDDPEISKIPTTSGVKVKYHIDGTQIPEQSSKKSRKNETRNKFLKTRVLSRVFSEDYERVKKRVLVLDPRGQLIHRWNKIFLVACLVSLFVDPLFFYLPVVREEVCIDIGKTLEVILTVVRSFGDLFYIVQICMKFRTAYVAPSSKVFGRGELVLTYSKIALRYFSKGFWLDFIAALPLPQVLIWIIIPTLRGSTMANTKNVLRFFIIFQYIPRLYLIFPLSSQIVKATGVVTETAWAGAAYNLMLYMLASHILGACWYLLSIERQEACWKSVCNMEKSNCQYGFFNCHSIKDAPRVAWFIASNVTNLCSPNAGFYPFGIYADAMTSKVTSSPFFNKYFYCLWWGLRNLSSLGQGLLTSTFIGEIMVAIVVATLGLVLFALLIGNMQT…	Phytozome
GmCNGC15a	GLYMA13G20420.2	Glycine max	MVSDRSKSVRFQDEAETNKLMYNKESHLPMVSFDEVSDKQKGGKDAIGKSSDGRELSRVFSEDYDAAEILVLDPRGHRVNTWNKIFLAACLLSLFVDPLFFYLPVAKKDKCIDMSTGLEVFLTIIRSLIDAFYIIQIYFRFQTAYIAPSSRVSGRGELIIDSSKIASKYMRRDFWLDVMAAQPLPQVLIWAVIPYLKGSQMIASRHVLRLVSIFQYLLRLYLIYPLSSEIVKANGVMMEKAWAGAAYNLMLYMLASHVLGSSWYLLSIERQNECWKKACTLQYPHCQYRYLDCQSMGDPDRIVWLRSSNLSRLCDQNSDFFQFGIFVDALNLEVTASQFFNKYCYCLWWGLRNLSSVGQNLLTGTRVAEINFAMIIAVLGLVLFALLIGNMQTYLQSTT…	Phytozome	Glyma.13G141000.1.p
GmCNGC15b	GLYMA10G06121.1	Glycine max	MVSDRSKSVRFQDELETNKLMDNNKESHLSMVSFNEVSNDKQKGGKDAIGNKSSEDGRELSRVFSEDYDAAEILVLDPRGHRVNTWNKIFLAACLLSLFVDPLFFYLPVAKKDKCIDMSVGLEVFLTIIRSLIDAFYIIQIYFRFQTAYIAPSSRVSGRGELIIDSSKIASKYMRRDFWLDLMAAQPLPQVLIWAVIPNLKGSQMIASRHILRLASIFQYLLRLYLIYPLSSEIVKANGVMMEKAWAGAAYNLMLYMLASHVLGSSWYLLSIERQNECWKKVCTLQYPHCQYRYLDCQSMGDPDRIAWLRSSNLSSLCDQSSDFFQFGIFADALNLEVTASKFFNKYCYCLWWGLRNLSSVGQNLLTGTRVAEINFAVIIAVLGLVLFALLIGNMQTYL…	Phytozome	Glyma.10G053900.1.p
GmCNGC15c	GLYMA12G08160.1	Glycine max	MAADCSRFVRFQDDAELAKLPTTNGGNGIKPNETQVAETSGEKGLKKDTRKFLKARVLSRVFSEDYEKVRKRTLLDPRAQTIHRWNKILLVACLVSLFVDPLFFYLPLVRDEVCIDIGTTLEVFLTMIRSMADVFYMIQILLKFRTAYVAPSSRVFGRGDLVIDSSKIATRYLIKGFWLDFVAALPLPQALIWIVIPNLGGSTMANTKNVLRFIIIFQYLPRLFLIFPLSSQIIKATGVVTETAWAGAAYNLVLYMLASHFLGASWYLLSIERQEACWRSVCDMEEPSCQYGFFDCKRVEDSLRASWFIASNITILCSPKANFYQFGIYGDAVTSQVTTSSFFHKYFFCLWWGLRNLSSLGQGLLTSTFVGEIMFAIVVATLGLVLFGLLIGNMQTYLQ…	Phytozome	Glyma.12G076800.1.p
GmCNGC15d	GLYMA12G29840.1	Glycine max	MAFGNSRSARFEDDPELAKFPVTNGDNGAKIKFHIDGTQIPEPSSNMAPKKVAGKFLKTRMLSRVFSEDYGRVKRIVLDPRGQTIHRWNKIFLVACLVSLFVDPLFFYLPVVRDEVCIDIGITLEVILTLVRSVVDVFYVIQILMKFRTAFVAPSSRVFGRGELVLGYYKIAFRYLRKGFWLDFVAALPLPQVLIWIVIPTLRGSTMANTKNVLRFFIIFQYIPRLLLIFPLSSQIVKATGVVTETAWAGAAYNLMLYMLASHILGACWYLLSIERQEACWRSVCDLEKSFCQYGFFDCHRVKGALRVSWFMASNITNLCSPNANHDFYQFGIYADAVTSKVTSSAFFNKYFFCLWWGLRNLSSLGQGLLTSTYVGEIMVAIVVATLGLVLFALLIGNM…	Phytozome	Glyma.12G175000.1.p
GmCNGC15e	GLYMA13G39965.1	Glycine max	MTFANSRSASFEDDPELAKFPSTNGDNGVKIKFHIDGTQIPEPSSNMAQKKVTGKFLKARMLSRVFSEDYDRVNRRVLDPRGQTIHRWNKIFLVACLASLFVDPLFFYLPVVRDEVCIDIGITIEVILTLVRSVVDVFYVFQILMKFRTAFVAPSSRVFGRGELVVGYYKIAFRYLRKGFWLDFVAALPLPQVLIWIVIPALRGSTMANTKNVLRFFIIFQYIPRLVLIFPLSSQIVKATGVVTETAWAGAAYNLMLYMLASHILGACWYLLSIERQEACWRSVCDLEKSFCQYGFFDCHRVKDALRVSWFMASNITNLCSPNANDDFYQFGIYADAVTSKVTSSAFFNKYFFCLWWGLRNLSSLGQGLLTSTHVGEIMVAIVVATLGLVLFALLIGNM…	Phytozome	Glyma.13G324600.1.p
SlCNGC15a	Solyc09g007840.2_1	Solanum lycopersicum	MSSTKQKSIRFPNDFDISKTGSYNVSKFLKAISIKNHEQTSSSNLEKVEIEPKMKVFRKKKLSRVFSEDYDGVQWKILDPRGRLINIWNKCFLIASLTSLFVDPLFFYLPSVDDEICMDASYPMEIVLTIVRSVIDAFYLVQILVQLRTAYVAPSSRVFGRGELVIDSSKIASRYLRKDFLLDILATLPLPQVLIWAAIPSLRGSNRIGAKHALRLTIISQFLLRLCLIFPLSSHIIKTTGVMVEAAWAGAVYNLVLFMLASHVMGSCWYLLAVERQEQCWKKICDQQQPYCQYWYFDCQRKNNSSRIAWYPWSNISTLCGPSSNFFQFGIFKDALTYRVTQSSFLNKYSYCFWWGLRNLSSIGQNLLTTTDINEINFAVVLAILGLLLFALLIGNMQT…	Phytozome
SlCNGC15b	Solyc06g010190.1_1	Solanum lycopersicum	MAFGNSRSVRFPYDLEATKYAPAHEYNVIKVKCKLDGVRQSETASRTSDKKYDRNRKSLNAKVLSRVFSEDYERLNKKILDPRGHVIRRWNKFFLVSCLVSLFVDPLLFYLPFVKDDIYIDIGIIVRFRTAYVAPSSRVFGRGELVINTSKIAQRCIRKGLLIDVITALPLPQYLPRLYLIFPLSSQIVKAGGVVTETAWAGAAYNLMLYMLASHGCNLEISSCDDGYFDCQRVNDPQRKSSFNSSNITRKCDPNKSDYHLYFYCLWWGLKNLRRRFLFRAKIGDFPRSSKKSALLIFDSLGQDLSTSTHIGEISFAIIVAMLGLVLFLPCSSTICKQSVRKYDQYKYIATRGVDEEDLLEGLPLDLRRDIKRHLCYDLVQRVSSTKIYTKGCIPLNSR…	Phytozome
SlCNGC15c	Solyc11g069580.1_1	Solanum lycopersicum	MAYGNSRSVRFQDDLESSKYAAMNGDNVIKVKYNIDGSRLPEPASRMSEMEPHRTGKSLKAKVLSRVFSEDYERVKKKILDPRGPTVRRWNKILLVACLIGLFVDPLFFYLPVVQDEVCIDIGTNLEIALTVIRSIADVFYMIQIYIRFRTAYVAPSSRVFGRGELVIDSSKIAQRYYKKGFWIDLIAALPLPQVLIWGIIPNLSGSTMANTKNVLRFIIIFQYLPRFYLIFPLSSQIVKTTGVVTETAWAGAAYNLMLYMLASHVGGACWYLLSIERQEACWRHACSFEERSCDFGYFDCRRVNEPQRSAWFQSSNITKQCAPNTSDYPFGIYSDAVTANVTTASFFNKYFYCLWWGLKNLSSLGQNLATSTYIGEIGFAIIIATLGLVLFALLIGNM…	Phytozome
TaCNGC15a-A	TraesCS6A03G0613300.2	Triticum aestivum	MACCGSRNVRFQNDLEVQQLKAISLEIPSTASKSHSKLPHDPRKCKLGSRVCPERPCRSIRDRVLSRAFSEELESLMHSGSHIFFDPRGRVIHLWNKIFLTACLLSLFVDPLFLYLTGTQQNMCIEFKHSLALMLSVIRSLLDVFYAAHICLRFRTAFIAPSSRVFGRGELVIQPYKIAMRYLSRAFWFDLITALPLPQFVIWVVVPMLKESATANRKDILRFSIIFQYLPRLFQIFPLTRQIVMATGAMTENAWASAAYNLILYMLASHVLGALWYLFSVQRQEACWREACNLEGPMCRTEFFDCNTVSSNRTIWYELSNITRLCTPDNSFYQFGIYAEAFNYKLTTSAFTQKYFYCFWWGLKNLSCLGQNLATSLYIGEISFAIVIGILGLVLFALL…	Phytozome	TraesCS6A02G222600 (v1.1)
TaCNGC15a-B	TraesCS6B03G0759800.2	Triticum aestivum	MACCGSRNVRFQNDLEVQQLKAISLESPSTTSKNHSKLPHDPRKCKLGSRVCPERPCRSLRDRVLSRAFSEELESLMHSGSHIFFDPRGRVIHLWNKIFLTACLLSLFVDPLFLYLTGTQQNMCIEFKHSLALMLSVIRSLLDVFYAAHICLRFRTAFIAPSSRVFGRGELVIQPYKIAMRYLSRAFWFDLITALPLPQFVIWIVVPMLKESATANRKDILRFSIIFQYLPRLFQIFPLTRQIVMATGAMTENAWASAAYNLILYMLASHVLGALWYLFSVQRQEACWREACNLEGPMCRTEFFDCNTVSSNRTIWYELSNITRLCTPDNSFYQFGIYAEAFNYKLTTSAFTQKYFYCFWWGLKNLSCLGQNLATSLYIGEISFAIVIGVLGLVLFALL…	Phytozome	TraesCS6B02G258700 (v1.1)
TaCNGC15a-D	TraesCS6D03G0526800.1	Triticum aestivum	MACCGSRNVRFQNDLEVQQLKAISLESPSTASKNHSKLPHDPRKCKLGSRVCPERPCRSIRDRVLSRAFSEELESLMHSGGHLFFDPRGRVIHLWNKIFLTACLLSLFVDPLFLYLTGTQQNMCIEFKHSLALMLSVIRSLLDVFYAAHICLRFRTAFIAPSSRVFGRGELVIQPYKIAMRYLSRTFWFDLITALPLPQFVIWVVVPMLKESATANRKDILRFSIIFQYLPRLFQIFPLTRQIVMATGAMTENAWASAAYNLILYMLASHVLGALWYLFSVQRQEACWREACNLEGPMCRTEFFDCNTVSSNRTIWYELSNITRLCTPDNSFYQFGIYAEAFNYKLTTSAFTQKYFYCFWWGLKNLSCLGQNLATSLYIGEISFAIVIGVLGLVLFALL…	Phytozome	TraesCS6D02G212600 (v1.1)
TaCNGC15b-A	TraesCS6A03G0582700.1	Triticum aestivum	MASGASRTVRFQSDVDVKHFRASPLESPQPPSAGRKRSRSHDPRRCWPGSRDSLEKPRPRTNGGRALKDRVLSRAFSEELESLMHAGGDRHLFFFFDPRGQVVHRWHKVFLAACLASLFVDPLFLYLTGTRRDACVGFDYSLALTLSMIRSLLDVFYAAHIVIRFRTAFIAPSSRVFGRGELVINPYQIARRYLAWTFWFDLFTALPLPQFVVWVVVPKLRESAITNMKNVLRFSIIFQYLPRLLQIFPLTRRIVMATGVMTENAWAGAAYNLILYMLASHVLGALWYLFSVQRQESCWRQACRVEGPPCQDIFFDCASTSTVVSSNRNRSVWYALTNVTRLCAPGNNGFYQFGIFGEAVAAQLTTSSFTHKYFYCFWWGLKNLSCLGQNLNTSLSIGE…	Phytozome	TraesCS6A02G212000 (v1.1)
TaCNGC15b-B	TraesCS6B03G0713300.1	Triticum aestivum	MASGASRTVRFQNDVDVKHFRASPLESPQPPPGRKRSRSHDPRRCWPGSRDSPEKPRARTSGGRALKDRVLSRAFSEELESLMHAGGDRHLFFFFDPRGQVIHRWHKVFLAACLASLFVDPLFLYLTGTRRDACVGFDYSLALTLSMIRSLLDVFYAAHIVIRFRTAFIAPSSRVFGRGELVINPYQIARRYLAWTFWFDLFTALPLPQFVLWVVVPKLRESAITNIKNVLRFSIIFQYLPRLLQIFPLTRRIVMATGVMTENAWAGAAYNLILYMLASHVLGALWYLFSVQRQESCWRQACRVEGPPCQDRFFDCTSTVSSNRSVWYALTNVTRLCAPGNNGFYQFGIFGEALDAQLTTSSFTHKYFYCFWWGLKNLSCLGQNLNTSLSIGEISFAIV…	Phytozome	TraesCS6B02G242900 (v1.1)
TaCNGC15b-D	TraesCS6D03G0484800.1	Triticum aestivum	MASGASRTVRFQSDVDVKHFRASPLESPQPPPGRKRSRSHDPRRWWPGSRDSPEKPRARTSGGSGRALKDRVLSRAFSEELESLMHAGGDRHLFFFFDPRGQVIHRWHKVFLAACLASLFVDPLFLYLTGTRRDACVGFDYSLALTLSMIRSLLDVFYAAHIVIRFRTAFIAPSSRVFGRGELVINPYQIARRYLAWTFWFDLFTALPLPQFVLWVVVPKLRESAITNIKNVLRFSIIFQYLPRLLQIFPLTRRIVMATGVMTENAWAGAAYNLILYMLASHVLGALWYLFSVQRQESCWREACRAEGPPCQDIFFDCASTSTVSSNRSVWYALTNVTRLCAPGNNGFYQFGIFAEALDARLTTSSFTHKYFYCFWWGLKNLSCLGQNLNTSLSIGEIS…	Phytozome	TraesCS6D02G195600 (v1.1)
OsCNGC15	LOC_Os02g41710.1	Oryza sativa var. japonica	MACNGSRAVRFQNDMELPHWKTSSVPECTSSSRSTKHGKAQHQQQQHHDPRKWRRGGGGGGSLKDRVLSRAFSEELESLMSSGANHLFFDPRGQLIHLWSKIFLAACLASLFVDPLFLYLTGTRQNMCIELKYSLAFTLSMIRSLLDLFYAAHIFFRFRTAFIAPSSRVFGRGELVIQPCKIARRYLAGTFWFDLVTALPLPQFVIWIVIPKLKESATANRKNILRFSIIFQYLPRLFQIFPLSRQIVMATGVMTETAWAGAAYNLILYMLASHVLGALWYLFSVQRQEACWREACHVEGPSCQTLFFDCKTVSSNRTMWYELSNITSLCTPSNGFYQFGIYGEALDNGLTSSSFTQKYFYCFWWGLKNLSCLGQNLSTSLFIGEITFATVIGVLGLVL…	http://www.biomedcentral.com/1471-2164/15/853/abstract
ZmCNGC15	GRMZM2G068904_P01	Zea mays	MASGASRNVRFQNEIEVQSFRTSPLQSLSRKHGKAHDPRKCRLGFRGGCLEKACRNRKPMLKDRVLSRAFSEELESLMHAAGGSHLFFDPRGQLIHLWNKIFLSACLLSLFVDPLFLYLTGTQRNTCVEFKDSLALTLSMVRSLLDLFYAAHILFRFRTAFIAPSSRVFGRGELVIQPYEIARRYLGRTFWFDLVTALPLPQFVIWIVIPRLNEYSRTANTKNILRFSIIFQYLPRLFQIFPLSGRIVMATGVMTETAWAGAAYNLILYMLASHVLGALWYLFSVQRQEACWREACLLVSPTSQTMFFDCKALSSNRTIWYELSNITTSRCTPGNGFYPFGIYEEALYAKLTSSSFTQKYFYCFWWGLKNLSSLGQNLSTSLFIGEITFAIVVGVLGLV…	Phytozome
A.hCNGC15a	XP_025635118	Arachis hypogaea	MRFGRTRLSLIKLDHIFEVEKKRTMASGGRSRSSVRFHDDVETEKLTESKEKSHLSMHGYNKIMSGKENN RKDATRGKCLERRRELSRVFSEDYDADEILILDPRGPRVNRWNRIFLVACLISLFVDPLFFYLPVAKKEM CIDMSIGLEVSLTIIRSMVDAFYIIQIYVRFQTAYVAPSSRVSGRGELIIDSSKIASQYMHKDFWIDLLA AQPLPQVVIWTVIPNLKGSQMFASRHVLSMVTIFQYLLRLYLIYPLSHEIIKTKGVMMEKAWAGAAYNLM LYMLASHVLGSCWYLLSIERQDECWKKVCNLEYRNCKYHYLECESIGDLSRTSWLKSSNISSLCDQDSDF FQFGIFADALSLEVTASEFFSKYYYCLWWGLRNLSSLGQNLLTS…	NCBI
A.hCNGC15c	XP_025614086.1	Arachis hypogaea	MGFGNSRSVRFEDDLELPNNKSESKNGMKVKYHIDGTQIAEASSNKKAGNKFLKGRVLSRVFSEDYERVK RRKIILDPRGQAIHRWNKIFLVASLVSLFVDPLFFYLPVVQDEVCIDIGVTLEVALTLIRTVGDAFYVIQ IFAKFRTAYVAPSSRVFGRGELVIDTSKIAVKYLFKGFWLDFLAALPIPQVLIWIIIPTLRGSTMANTKN VLRFFIIFQYVPRLYLIFPLSSQIVSATGVVTETAWAGAAYNLMLYMLASHILGACWYLLSIERQEACWR NVCNVEKPFCEYAFFDCRRVGNSKRDLWFLASNITNLCSPDSNFYQFGIYADAVTSQVTSSSFFNKYFFC LWWGLRNLSSLGQGLLTSTFVGEIMVAVVVATLGLVLFALLIGN…	NCBI
A.hCNGC15b	XP_025685079.1	Arachis hypogaea	MPLIETLIERSCHLKMRMVFGNTRCVRFQDDAELAKIPTTNGDNGIKLLSSNKDHNNRKARKAKKFLKAR VLSRVFSEDYERVRRRILDPRGQTIHRWNKIFLVACLVSLFVDPLFFYLPLVQHQVCIGIGTTLEVILTI IRSIADLFYMIQIIMRYCTAYVAPSSRVFGRGELVIDPAKIAARYFFKGFWLDFVAALPLPQVLIWIVIP NLGGSTMANTKNVLRFIIIFQYIPRLFLIFPLSSQIVKATGVVTETAWAGAAYNLMLYMLASHFFGACWY LLSIERQEACWRRVCDMKNSSCKYSFFDCNMVKNPLRDSWFKGSNVTKLCSPEAKFYPFGIYGDAVTSRV TTSPFFKKYFYCLWWGLRNLSSLGQNLLTSTFVGEIMFAILVAT…	NCBI
AtCNGC15	AT2G28260.1	Arabidopsis thaliana	MGYGNSRSVRFQEDQEVVHGGESGVKLKFKINGTQINNVKMMSKGKFLKAKVLSRVFSEDLERVKTKILDPRGQTIRRWNKIFLIACLVSLFVDPLFFFLPVMRNEACITIGVRLEVVLTLIRSLADAFYIAQILIRFRTAYIAPPSRVFGRGELVIDSRKIAWRYLHKSFWIHLVAALPLPQVLIWIIIPNLRGSPMTNTKNVLRFIIIFQYVPRMFLIFPLSRQIIKATGVVTETAWAGAAYNLMLYMLASHVLGACWYLLAVERQEACWRHACNIEKQICQYRFFECRRLEDPQRNSWFEWSNITTICKPASKFYEFGIFGDAVTSTVTSSKFINKYFYCLWWGLKNLSSLGQNLATSTYAGEILFAIIIATLGLVLFALLIGNMQTYLQSTTMRL…	TAIR
AtCNGC1	AT5G53130.1	Arabidopsis thaliana	MNFRQEKFVRFQDWKSDKTSSDVEYSGKNEIQTGIFQRTISSISDKFYRSFESSSARIKLFKRSYKSYSFKEAVSKGIGSTHKILDPQGPFLQRWNKIFVLACIIAVSLDPLFFYVPIIDDAKKCLGIDKKMEITASVLRSFTDVFYVLHIIFQFRTGFIAPSSRVFGRGVLVEDKREIAKRYLSSHFIIDILAVLPLPQMVILIIIPHMRGSSSLNTKNMLKFIVFFQYIPRFIRIYPLYKEVTRTSGILTETAWAGAAFNLFLYMLASHVFGAFWYLFSIERETVCWKQACERNNPPCISKLLYCDPETAGGNAFLNESCPIQTPNTTLFDFGIFLDALQSGVVESQDFPQKFFYCFWWGLQNLSSLGQNLKTSTYIWEICFAVFISIAGLVLFSFL…	TAIR
AtCNGC2	AT5G15410.1	Arabidopsis thaliana	MPSHPNFIFRWIGLFSDKFRRQTTGIDENSNLQINGGDSSSSGSDETPVLSSVECYACTQVGVPAFHSTSCDQAHAPEWRASAGSSLVPIQEGSVPNPARTRFRRLKGPFGEVLDPRSKRVQRWNRALLLARGMALAVDPLFFYALSIGRTTGPACLYMDGAFAAVVTVLRTCLDAVHLWHVWLQFRLAYVSRESLVVGCGKLVWDPRAIASHYARSLTGFWFDVIVILPVPQAVFWLVVPKLIREEKVKLIMTILLLIFLFQFLPKIYHCICLMRRMQKVTGYIFGTIWWGFALNLIAYFIASHVAGGCWYVLAIQRVASCIRQQCMRTGNCNLSLACKEEVCYQFVSPTSTVGYPCLSGNLTSVVNKPMCLDSNGPFRYGIYRWALPVISSNSLAVK…	TAIR
AtCNGC3	AT2G46430.1	Arabidopsis thaliana	MMNPQRNKFVRFNGNDDEFSTKTTRPSVSSVMKTVRRSFEKGSEKIRTFKRPLSVHSNKNKENNKKKKILRVMNPNDSYLQSWNKIFLLLSVVALAFDPLFFYIPYVKPERFCLNLDKKLQTIACVFRTFIDAFYVVHMLFQFHTGFITPSSSGFGRGELNEKHKDIALRYLGSYFLIDLLSILPIPQVVVLAIVPRMRRPASLVAKELLKWVIFCQYVPRIARIYPLFKEVTRTSGLVTETAWAGAALNLFLYMLASHVFGSFWYLISIERKDRCWREACAKIQNCTHAYLYCSPTGEDNRLFLNGSCPLIDPEEITNSTVFNFGIFADALQSGVVESRDFPKKFFYCFWWGLRNLSALGQNLKTSAFEGEIIFAIVICISGLVLFALLIGNMQKYLQ…	TAIR
AtCNGC4	AT5G54250.1	Arabidopsis thaliana	MATEQEFTRASRFSRDSSSVGYYSEEDNTEEEDEEEEEMEEIEEEEEEEEEEDPRIGLTCGGRRNGSSNNNKWMMLGRILDPRSKWVREWNKVFLLVCATGLFVDPLFLYTLSVSDTCMCLLVDGWLALTVTALRSMTDLLHLWNIWIQFKIARRWPYPGGDSDGDTNKGGGTRGSTRVAPPYVKKNGFFFDLFVILPLPQVVLWVVIPSLLKRGSVTLVVSVLLVTFLFQYLPKIYHSIRHLRRNATLSGYIFGTVWWGIALNMIAYFVAAHAAGACWYLLGVQRSAKCLKEQCENTIGCDLRMLSCKEPVYYGTTVMVLDRARLAWAQNHQARSVCLDINTNYTYGAYQWTIQLVSSESRLEKILFPIFWGLMTLSTFGNLESTTEWSEVVFNIIVL…	TAIR
AtCNGC5	AT5G57940.1	Arabidopsis thaliana	MAGKRENFVRVDDLDSRLPSSSVAFQQNYASNFSGQLHPIHASNETSRSFKKGIQKGSKGLKSIGRSLGFGVYRAVFPEDLKVSEKKIFDPQDKFLLYCNKLFVASCILSVFVDPFFFYLPVINAESKCLGIDRKLAITASTLRTFIDVFYLAHMALQLRTAYIAPSSRVFGRGELVIDPAQIAKRYLQRWFIIDFLSVLPLPQIVVWRFLQSSNGSDVLATKQALLFIVLVQYIPRFLRVLPLTSELKRTAGVFAETAWAGAAYYLLLYMLASHIVGAFWYLLALERNDACWQEACIDAGNCSTDFLYCGNQNMDGYAVWNRAKESVLKSKCRADLDDNNPPFDFGIYTQALSSGIVSSQNFIVKYCYCLWWGLQNLSTLGQGLETSTYPMEIIFSIS…	TAIR
AtCNGC6	AT2G23980.1	Arabidopsis thaliana	MFDTCGPKGVKSQVISGQRENFVRLDSMDSRYSQSSETGLNKCTLNIQGGPKRFAQGSKASSGSFKKGFRKGSEGLWSIGRSIGLGVSRAVFPEDLEVSEKKIFDPQDKFLLLCNKLFVASCILAVSVDPLFLYLPFINDKAKCVGIDRKLAIIVTTIRTVIDSFYLFHMALRFRTAYVAPSSRVFGRGELVIDPAQIAKRYLQQYFIIDLLSVLPVPQIIVWRFLYTSRGANVLATKQALRYIVLVQYIPRFLRMYPLSSELKRTAGVFAETAWAGAAYYLLLYMLASHIVGALWYLLALERNNDCWSKACHNNQNCTRNFLFCGNQNMKGYAAWDNIKVSYLQLKCPVNVPEDEEPPFDFGIYLRALSSGIVSSKNFVSKYFFCLWWGLQNLSTLGQ…	TAIR
AtCNGC7	AT1G15990.1	Arabidopsis thaliana	MMMQRNCFGFNLKNRGGEKKKASKSFREGVKKIRSEGLITIGKSVTRAVFPEDLRITEKKIFDPQDKTLLVWNRLFVISCILAVSVDPLFFYLPIVDNSGSSCIGIDTKLAVTTTTLRTIVDVFYLTRMALQFRTAYIAPSSRVFGRGELVIDPAKIAERYLTRYFVVDFLAVLPLPQIAVWKFLHGSKGSDVLPTKTALLNIVIVQYIPRFVRFIPLTSELKKTAGAFAEGAWAGAAYYLLWYMLASHITGAFWYMLSVERNDTCWRFACKVQPDPRLCVQILYCGTKFVSSGETEWIKTVPELLKSNCSAKADDSKFNYGIYGQAISSGIVSSTTFFSKFCYCLWWGLQNLSTLGQGLQTSTFPGEVLFSIAIAIAGLLLFALLIGNMQTYLQSLTV…	TAIR
AtCNGC8	AT1G19780.1	Arabidopsis thaliana	MYKSQYISGHREKFVRLDDTDSRVSMSSNATGMKKRSCFGLFNVTSRGGGKTKNTSKSFREGVKIGSEGLKTIGKSFTSGVTRAVFPEDLRVSEKKIFDPQDKTLLLWNRMFVISCILAVSVDPLFFYLPIVDNSKNCIGIDSKLAVTTTTLRTIIDVFYLTRMALQFRTAYIAPSSRVFGRGELVIDPAKIAERYLTRYFIVDFLAVLPLPQIAVWKFLHGSKGTDVLPTKQALLHIVITQYIPRFVRFIPLTSELKKTAGAFAEGAWAGAAYYLLWYMLASHITGAFWYMLSVERNDTCLRSACKVQPDPKVCVQILYCGSKLMSSRETDWIKSVPDLFKNNCSAKSDESKFNYGIYSQAVSSGIVSSTTFFSKFCYCLWWGLQNLSTLGQGLQTST…	TAIR
AtCNGC9	AT4G30560.1	Arabidopsis thaliana	MLDCGKKAVKSQVISGRLEKFVRLDSMDSRYSQTSDTGLNRCTLNLQGPTRGGGAQGNNVSSGSFKKGFRKGSKGLWSIGRSIGLGVSRAVFPEDLKVSEKKIFDPQDKFLLLCNKLFVTSCILAVSVDPLFLYLPFVKDNEKCIGIDRKLAIIATTLRTVIDAFYLFHMALRFRTAFVAPSSRVFGRGELVIDPAQIAKRYLQQYFIIDFLSVLPLPQIVVWRFLYISKGASVLATKRALRSIILVQYIPRFIRLYPLSSELKRTAGVFAETAWAGAAYYLLLYMLASHIVGAIWYLLALERYNGCWTKVCSNSSLDCHRNFLFCGNEKMDGYAAWTTIKDSVLQLNCPVNTTDNPPFDFGIYLRALSSGIVSSKSFVSKYFFCLWWGLQNLSTLGQG…	TAIR
AtCNGC10	AT1G01340.2	Arabidopsis thaliana	MAFSHDNRVRFKDEGKPLSSEYGYGRKARPSLDRVFKNVKWGFKKPLSFPSHKDPDHKETSSVTRKNIINPQDSFLQNWNKIFLFACVVALAIDPLFFYIPIVDSARHCLTLDSKLEIAASLLRTLIDAFYIIHIVFQFRTAYIAPSSRVFGRGELVDDAKAIALKYLSSYFIIDLLSILPLPQIVVLAVIPSVNQPVSLLTKDYLKFSIIAQYVPRILRMYPLYTEVTRTSGIVTETAWAGAAWNLSLYMLASHVFGALWYLISVEREDRCWQEACEKTKGCNMKFLYCENDRNVSNNFLTTSCPFLDPGDITNSTIFNFGIFTDALKSGVVESHDFWKKFFYCFWWGLRNLSALGQNLQTSKFVGEIIFAISICISGLVLFALLIGNMQKYLESTTV…	TAIR
AtCNGC11	AT2G46440.1	Arabidopsis thaliana	MNLQRRKFVRLDSTGVDGKLKSVRGRLKKVYGKMKTLENWRKTVLLACVVALAIDPLFLFIPLIDSQRFCFTFDKTLVAVVCVIRTFIDTFYVIHIIYYLITETIAPRSQASLRGEIVVHSKATLKTRLLFHFIVDIISVLPIPQVVVLTLIPLSASLVSERILKWIILSQYVPRIIRMYPLYKEVTRAFGTVAESKRVGAALNFFLYMLHSYVCGAFWYLSSIERKSTCWRAACARTSDCNLTVTDLLCKRAGSDNIRFLNTSCPLIDPAQITNSTDFDFGMYIDALKSGVLEVKPKDFPRKFVYCFWWGLRNISALGQNLETSNSAGEIFFAIIICVSGLLLFAVLIGNVQKYLQSSTTRVDEMEEKKRDTEKWMSYREIPEYLKERIRRFEDYKWR…	TAIR
AtCNGC12	AT2G46450.1	Arabidopsis thaliana	MNHRRSKFARIDSMGVDGKLKSVRGRLKKVYGKMKTLENWRKTVLLACVVALAIDPLFLFIPLIDSQRFCFTFDKTLVAVVCVIRTFIDTFYVIHIIYYLITETIAPRSQASLRGEIVVHSKATLKTRLLFHFIVDIISVLPIPQVVVLTLIPLSASLVSERILKWIILSQYVPRIIRMYPLYKEVTRAFGTVAESKWAGAALNLFLYMLHSYVFGAFWYLSSIERKSKCWRAACARTSDCNLTVTDLLCKRAGSDNIRFLNTSCPLIDPAQITNSTDFDFGMYIDALKSGVLEVKPKDFPRKFVYCFWWGLRNISALGQNLETSNSAGEIFFAIIICVSGLLLFAVLIGNVQKYLQSSTTRVDEMEEKRRDTEKWMSYRVIPEYLKERIRRFEDYKWR…	TAIR
AtCNGC13	AT4G01010.1	Arabidopsis thaliana	MAFGRNNRVRFRDWISEGTEYGYGRNKARPSLNTVLKNVRRGLKKPLSFGSHNKKRDSNSSTTTQKNIINPQGSFLQNWNKIFLFASVIALAIDPLFFYIPIVDGERHCLNLHRNLEIAASVLRTFIDAFYIIHIVFQFRTAYISPSSRVFGRGELVDDPKAIAIKYLSSYFIIDLLSILPLPQLVVLAVIPNVNKPVSLITKDYLITVIFTQYIPRILRIYPLYTEVTRTSGIVTETAWAGAAWNLSLYMLASHVFGALWYLISVEREDRCWREACEKIPEVCNFRFLYCDGNSSVRNDFLTTSCPFINPDDITNSTVFNFGIFTDALKSGIVESDDFWKKFFYCFWWGLRNLSALGQNLNTSKFVGEIIFAVSICISGLVLFALLIGNMQKYLESTT…	TAIR
AtCNGC14	AT2G24610.1	Arabidopsis thaliana	MEFKRDNTVRFYGDEKQTIEVGEKRVPLFKSTTAPFMKQEVLPKKSKTRLKIPRFGRFKVFPENFEIERDKILDPGGDAVLQWNRVFLFWCLVALYVDPLFFFLSSVKRIGRSSCMTTDLKLGIVITFFRTLADLFYVLHIVIKFRTAYVSRTSRVFGRGELVKDPKLIARRYLRSDFIVDLIACLPLPQIVSWFILPSIRSSHSDHTTNALVLIVLVQYIPRLYLIFPLSAEIIKATGVVTTTAWAGAAYNLLQYMLASHILGSAWYLLSIERQATCWKAECHKESVPLQCVTDFFDCGTLHRDDRNNWQNTTVVFSNCDPSNNIQFTFGIFADALTKNVVSSPFLEKYLYCLWFGLQNLSSYGQNLSTSTSVLETMFAILVAIFGLVLFALLIGNMQ…	TAIR
AtCNGC16	AT3G48010.1	Arabidopsis thaliana	MSNLHLYTSARFRNFPTTFSLRHHHNDPNNQRRRSIFSKLRDKTLDPGGDLITRWNHIFLITCLLALFLDPLYFYLPIVQAGTACMSIDVRFGIFVTCFRNLADLSFLIHILLKFKTAFVSKSSRVFGRGELVMDRREIAIRYLKSEFVIDLAATLPLPQIMIWFVIPNAGEFRYAAHQNHTLSLIVLIQYVPRFLVMLPLNRRIIKATGVAAKTAWSGAAYNLILYLLVSHVLGSVWYVLSIQRQHECWRRECIKEMNATHSPSCSLLFLDCGSLHDPGRQAWMRITRVLSNCDARNDDDQHFQFGMFGDAFTNDVTSSPFFDKYFYCLWWGLRNLSSYGQSLAASTLSSETIFSCFICVAGLVFFSHLIGNVQNYLQSTTARLDEWRVRRRDTEEWM…	TAIR
AtCNGC17	AT4G30360.1	Arabidopsis thaliana	MELRKDKLLMFYSEGKESKEAKWAVNDPMSKSYKLSLPSALRPDNLLPGNRLRYTDASKSKSSKVSWYKTILDPGSEIVLKWNWVFIVSCMVALFIDPLYFFVPAIGGDKNYPCARTDTSLSILVTFFRTIADLFYLLHIFIKFRTGFIAPNSSTRVFGRGELVMDPKAIAWRYIKSDFIIDLIATLPLPQIVIWFVISTTKSYRFDHNNNAIALIVLLQYIPRFYLIIPLSSQIVKATGVVTKTAWAGAAYNLLLYMLASHVLGAAWYILSVDRYTSCWKSRCNGEAGQVNCQLYYLDCDSMYDNNQMTWANVTKVFKLCDARNGEFKYGIFGNAITKNVVSSQFFERYFYCLWWGLQQLSSYGQNLSTTMFMGETTFAVLIAIFGLVLFAHLIGNMQ…	TAIR
AtCNGC18	AT5G14870.1	Arabidopsis thaliana	MNKIRSLRCLLPETITSASTAASNRGSDGSQFSVLWRHQILDPDSNIVTYWNHVFLITSILALFLDPFYFYVPYVGGPACLSIDISLAATVTFFRTVADIFHLLHIFMKFRTAFVARSSRVFGRGELVMDSREIAMRYLKTDFLIDVAAMLPLPQLVIWLVIPAATNGTANHANSTLALIVLVQYIPRSFIIFPLNQRIIKTTGFIAKTAWAGAAYNLLLYILASHVLGAMWYLSSIGRQFSCWSNVCKKDNALRVLDCLPSFLDCKSLEQPERQYWQNVTQVLSHCDATSSTTNFKFGMFAEAFTTQVATTDFVSKYLYCLWWGLRNLSSYGQNITTSVYLGETLFCITICIFGLILFTLLIGNMQSSLQSMSVRVEEWRVKRRDTEEWMRHRQLPPE…	TAIR
AtCNGC19	AT3G17690.1	Arabidopsis thaliana	MAHTRTFTSRNRSVSLSNPSFSIDGFDNSTVTLGYTGPLRTQRIRPPLVQMSGPIHSTRRTEPLFSPSPQESPDSSSTVDVPPEDDFVFKNANLLRSGQLGMCNDPYCTTCPSYYNRQAAQLHTSRVSASRFRTVLYGDARGWAKRFASSVRRCLPGIMNPHSKFVQVWTRVLAFSSLVAIFIDPLFFFLLLIQQDNKCIAIDWRATKVLVSLRSITDLIFFINILLQFRLAYVAPESRIVGAGQLVDHPRKIARHYFRGKFLLDMFIVFPIPQIMILRIIPLHLGTRREESEKQILRATVLFQYIPKLYRLLPLLAGQTSTGFIFESAWANFVINLLTFMLAGHAVGSCWYLSALQRVKKCMLNAWNISADERRNLIDCARGSYASKSQRDLWRDNAS…	TAIR
AtCNGC20	AT3G17700.1	Arabidopsis thaliana	MASHNENDDIPMLPISDPSSRTRARAFTSRSRSVSLSNPTSSIEGFDTSTVVLGYTGPLRTQRRPPLVQMSGPLTSTRKHEPLFLPHPSSDSVGVSSQPERYPSFAALEHKNSSEDEFVLKHANLLRSGQLGMCNDPYCTTCPSYYNRKAAQIPTSRVSALFDSTFHNALYDDAKGWARRFASSVNRYLPGIMNPHAKEVQTWTKFFALSCLLAIFIDPLFFFLIKVQEQNKCIMIDWPMTKAFVAVRSVTDVIFTMNILLQFRLAYVARESTVVGAGQLVSHPKKIALHYLKGKFFLDLFIVMPLPQILILWIIPAHLGASGANYAKNLLRAAVLFQYIPKLYRLLPFLAGQTPTGFIFESAWANFVINLLTFMLAGHVVGSCWYLFGLQRVNQCLRN…	TAIR
MtCNGC2	Medtr7g012260.1	Medicago truncatula (Mt4.0v1)	MPTFSSLPRWIGGKFLGRNPSNTINNVGDSSDDPGVAVIADDNPVISMVECYACTQVGVPVFHSTSCADSCHQPEWEASAGSYLVPIQNRPGKFARAVSKPNWGVLGKVLDPRSKRVQLSNRALLLARGVALAIDPLFFYALSIGREGSPCLYMDGGLAAVVTVARTVVDAVHLFHVWLQFRLAYVSRESLVVGCGKLVWDARAIASHYMRSFKGFWFDVFVILPVPQVVFWLVVPKLIREERIKIIMTTLLLIFLFQFLPKVYHSISMMRRMQKVTGYIFGTIWWGFGLNLIAYFIASHVAGGCWYVLAIQRVASCLQQQCERTIGCNLSLACSEEVCYKSLLPETIGNPCGGNSTMMSKPVCLDIDGPYKYGIYQWALPVISSNSLAVKILYPIFWG…	Phytozome
MtCNGC14	Medtr3g109030.1	Medicago truncatula (Mt4.0v1)	MELKNEKLVRFSIDGKHNLEKPMSVYKIQKILNPEGKISSIVDTDKNGMNIKFPTFEKFKVFQENHEPWKKRILDPGSDIFLEWKRAFLCSCILSLFVDPLFFYLPSVAISTNKNSSCMVTDLNLGIVVTCFRTFADVFYLLNMVIKFRTAFVSPSSRVFGRGELVMDPRLIARRYLRSEFFLDLFAALPLPQIVIWFIMPAIRSSHDDHTNNALVLIVLLQYVPRLYMIFPLSSQIVKATGVVTKTAWAGAAYNLLLYMLASHVLGASWYLLSIERHATCWKSECRNENLPVKCILNYLDCSTINDGDRVKWANTTSVFGNCNPESSKVFNYGIFGNAVQNNVLSSMFIEKYLYCLWWGLQNLSSYGQSLTTSTFVWETAFAILIAILGLVLFAHLIG…	Phytozome
MtCNGC16	Medtr3g088875.1	Medicago truncatula (Mt4.0v1)	MNRELQQFAVSSSSHFYSRFPKSFSLRKKVPWWYQILHPRSPFVAKWNVTFLYACLFALFLDPLYFYIPITGDKACMETDLVLGLLVTFSRTVADLFFLFHIILKFRTAFNSPTSFVYGRKELITDPGQIARRYIKHDFIIDLLATLPLPQIVIWVVIPATKNSNAAHVNHTLSLIVLIQFIPRCFQIFPLQRRILKTSGLIAKTALAGALYNLGFYMLASHVLGATWYVSSIQRQYECWRIMCKKEMNRTHSPSCDPSFLDCSTLVNNERQVWFRRTRVLTACDAFQDKNHFQFGMFADAFTDHVSSSRFFQKYFYCLWWGLKNLSSYGQNLKTSTYSGETLFSSFICIAGLILFAHLIGNMQNYLQSTTARLEEWRLKQKDTEEWMNHRQLPPELQE…	Phytozome
MtCNGC17	Medtr2g460590.1	Medicago truncatula (Mt4.0v1)	MEFKKAKLVRFYSDVKRVKEEGTKVSKSYKVFPEEHEPWRKRILDPGSQIVLKWNRLFIVSCLLALFVDPLYFYLPIVQTTQRPSSSCLKTDLTLQIIVTFLRTIADVFYLLHLIIKFRTAYVAPSSRVFGRGELVMDPAKIARRYIRSHFFIDFIATLPLPQMLIWFIIPATRTPQTDHNNNALAFIVLLQYLPRLYLIFPLSSQIIKATGVVTKTAWAGAAYNLILYMLASHVLGASWYLLSVDRYTTCWKSLCKKERSPHSCFLYLDCSSLNNDTRKIWVNTTDVFNRCDPSNDDIQFKYGLFENALTKHVVSSNFISKYLYCLWWGLQQLSSYGQNLDTTTFIGETSFAIVIAILGLVLFAHLIGNMQTYLQSITIRLEEWRLKRRDTEEWMGHR…	Phytozome
MtCNGC18	Medtr7g034605.1	Medicago truncatula (Mt4.0v1)	MYRIISTPASKFRQFRRLGSKPTITSSTEEEEQASHILLWRYQILDPDSELVAYWNKVFLVTSLLALFIDPLYFFLPTVGGPACLSVDPKLSIVITFLRTFADLFYVLHMVMKFRTAFVAPNSRIIGRGDLVMDPYQIAMRYLKSDFVIDLAATIPLPQIVVWLVIPASRGTKSDHANNNLALFVLIQYVPRLFLIFPLNARIQKTTGVIAKTPWIGAAYNLVLYMLASHVTGATWYLSSIGRQFNCWKTQCEQENKSHTLSCLPSFLDCNSMDSPDRQYWINLTNITSKCDAKSKVNIKYKFGMFADAFLNDVVTTSFKERYFYCLWWGLRNLSSYGQNLDTTTYLWETLFCIVLCIAGLVLFSLLIGNMQTYLQSMTVRLDEWRIRKRDTEEWMRHR…	Phytozome
MtCNGC1a	Medtr1g028370.1	Medicago truncatula (Mt4.0v1)	MSTFQQEKFVRFQDSNAEVSQRNYPAFKTTQSGRFRSTISSFSEKFQRGLESGSERIKRFRSTFDHYHYDNALSRNFGSKRKILDPQGTFLQKWNKIFVLLCVIAVSLDPLFFYVPVIDGENKCLSLDRGMEITATFLRTFSDVFYIIHMIFQFRTGFIAPSSRVFGRGVLIDDSWVIAKRYLSSYFLVDILAILPLPQVVILVIIPKMSGFQSLNTKNLLKVVVIFQYVPRLIRIIPLYKEVTRTSGILTETAWAGAAFNLLLYMLASHVLGAFWYLFSIERETTCWQEACRSNIMCNTAYMHCNPRGGFKSIAKFLNDSCPIQEEDKKLFDFGIFLDALQSGVVESRDFPSKLFYCFWWGLKNLSSLGQNLATSTDFWEICFAIFIAIAGLVLFSFL…	Phytozome
MtCNGC1b	Medtr3g091080.1	Medicago truncatula (Mt4.0v1)	MTFHQDKFVRFQDWSSEVNSPGIIHVTQSGRIKTTLKSVSNKFQRGFESSSERIKGFAKKPFKSFSQSSALTRCFSSRNKILDPQGPFLQKWNKIFVLSCLIAVSIDPLFFYIPVIDDGKKCLSRDKKMETTATVLRSFSDIFYIIHIIFQFRTGFIAPSSRVFGRGVLVQDAWAIAKRYMSSYFLVDILAVLPLPQVVILFIIPKMTGSESLNTKNLLKFIVFFQYVPRFIRIAPLYKEVTRTSGILTETAWAGAAFNLFLYMLASHVLGAFWYLFSIERETTCWQRACQKNTTCIKAELYCDDHHGLSTITTFLNASCPIQNPDKKLFDFGIFLDALQSGVVGSMDFPQKFFYCFWWGLKNLSSLGQNLATSTFVWEICFAIFISIAGLVLFAFLIG…	Phytozome
MtCNGC4a	Medtr2g081110.1	Medicago truncatula (Mt4.0v1)	MQHYYYNTTDDDIDDIVNNEVVNDSDEYEEDEYQYHYEEDDEKEETKQPQKRCSSSFSLSKVLLDPRGKWAEEWNRVFLLVCAMGLFVDPLFFYAISISDTCMCLFIDGWFLVTVTVIRCMTDMLHLWNIWLQFYIHKHKRSSFGFIHHGTLSSNSFKVNKAFFFNIFILLPLPQIVLWVTIPSLLEQGSIARVITVLLIMFLFQYLPKIYHSVCFVRRNLTNGFIFGTVWWGFAINMIAYFVASHAAGSCWYLLGLQRAAKCLEEQCETTPGCGLRTLCCKEPIYYGNYNMLKKLDRTRLVWSQNTEARSTCLASADNYEFGVYEWSVQLVTNNSRIEKILLPIFWGLMTLSTFGNLQSTTERMEVVFNTIILTSGLLLVTMLIGNIKVFLHATTSKK…	Phytozome
MtCNGC4b	Medtr8g464570.1	Medicago truncatula (Mt4.0v1)	MATTTTEQDTSSALHMHDTATDDATEDSEPENYLDDEDDDEEEEQQPVNYRRSISSTSISGAVDPRAKWVQEWNRVFLLVCAAGLFVDPLFFYALSISDSCMCLFIDGWFAVTVTVLRCMTDALHFWNIFLRFKTAKRSSLTFASHSATADGRRLVALAYLKSRRGFFFDLFVILPIPQIVLWVAIPSLLEQGSVTLVMTIFLIVFLFQYLPKIYHSVCHLRRTQNLSGYIFGTVWWGIALNMIAYFVASHAAGACWYLLGIQRASKCLKEQCYKTNGCGMNLLSCHKPMYYGSTSLLNKDMARMAWAGNREARSTCLNSPDSFNYGAYKWTVQLFTNENRLEKVLFPIFWGLMTLSTFGNLESTTDWLEVVFNIIILTSGLLLVTMLIGNIKVFLHAT…	Phytozome
MtCNGCIa	Medtr8g027755.1	Medicago truncatula (Mt4.0v1)	MLSLKSEPSDLYPKVTDVLLTVLMLLTIRDRKESEFTNWKSESSSFNFSQYDSSIDGFEKRKSKPSVTPEKNNESLEKPASRCSVLDPQGPLLQKWNKIFVITCVMAVSMDPLFFYIPVIDDQRKCLNLNGTLKITASVLRTFFDLFYIIRIVFQFRTGFIAPSSRIFGRGEPVDDPFAIAMRYLSSHFIIDILSILPLPQMVILAMIPIPQGSVPYITKDWLKYTIITQYAPRLMRIYTLFNEVTSTSGILTETAWAGAAYNLFLYMLASHVVGAFWYLFSIESELRCWRRRLKNTPFFDDSYLSCGRVNSTLFSILNNSATCPYKDPDDIIDPTVFNFGIFMDALTSRVVELNTNFHHKFFYCFWWGLRNLSSVGQNLKTSTYIGEIIFAIFIAVFG…	Phytozome
MtCNGCIb	Medtr7g117310.3	Medicago truncatula (Mt4.0v1)	MLNFTGLILVLIMNTKGLKFVRFDDWRSESSFSIEQENTVNKRKERPSVSAVLKSIGRRFVSGSEKMKKFRRPSSIVHPVSEGQTKKLDSSKRKILDPQGPMLQKWNKIFVITCVLAISVDPFFFYIPVIVGKQKCLDLDGTLQTTISVLRTFFDLFYILRIIFQFRTGFIAPSSRVFGRGELVDDPVAIMKRYLSSHFIVDILSIIPLPQIIVLAIIPNLKSSGPFLAKDLLKYTVLIQYVPRLLRIRPLFKEVTRTSGILTETAWAGAVYNLFLYMLASHVVGANWYLLSVESQVRCWRRVMNNASIFHDSFLGCGPRNATVLSLLNGACTLVDPDEINNTTTFNFGIFYDALQSLVVDSNTDFPQKFFYCFWWGLRNLSSLGQNLKTTTYVTEIAF…	Phytozome
MtCNGCII	Medtr4g130820.1	Medicago truncatula (Mt4.0v1)	MFDRSDYKSQYMDGQRESSFRWDFLDSKLSSSSDVRVTKSGFSIDKLNHGSHGSSTTSRSFKKGMRKGSEGLKLIGRSLGLGVSKAVFPEDLKVSEKKIFDPQDKFLLLWNKLFVISCIFSVFVDPLFFYLPVINDQLHCLGIDRKLAIIVTTLRTVIDAFYLLNMALQFRTAYIAPSSRVFGRGELVIDSAQIAKRYLRRYFIVDFLSVLPVPQIVVWRFLQRSKSSDVLATKQALLFIILLQYIPRFLRMVPLTSELKRTAGVFAETAWAGAVYYLLLYMLASHIVGAFWYLLAIERNDSCWQNACSDNGCNKNYLYCENQHTEGYSAWQNKSKAIFKSKCSVDDDPPPFDYGIFKQALSSGIISSKKFITKYLYCLWWGLQNLSTLGQGLQTSTYP…	Phytozome
MtCNGCIVAa	Medtr6g075290.3	Medicago truncatula (Mt4.0v1)	MAEFDNDELPILSDANPKQSNEPDSSKFRNLVPRTRSVSISIPMIPMEPYERDTNFKGHTGPLRSQRKASFNPMSGPLYVTHTPGNLFGQSLVVPTSKAVESKTEKFPLCGMNEHGLQNNNAGKNEHLLRSGQLGMCNDPYCTTCPTYFKATQQSDLKSSSLFNPKFQNVLYGDAKDWARRMFAFLIPHVPRVINPHNKLVHQWNKFFAICCLVAIFVDPLFFFLLSVDYDHKCIVLNSTMTTVLVFLRSVNDFIHFLNIILQFRLAYVAPESRVVGAGELVDHPKKIALHYLQTYFLFDLFVVLPLPQIMILFVIPKHLGTSGENYAKNLLRAVVLAQYIPRLCRFLPMLIYPTGFIFESAWASFFINLFTFMLSGHVVGSWWYLFGLQRVNQCLRNA…	Phytozome
MtCNGCIVAb	Medtr5g007630.1	Medicago truncatula (Mt4.0v1)	MNHFDKGEIPILSESTCAQRSNEPQDSTFRRNISSTPSASISNLVGHTGPLHTARKTPVYRMSGPLYATPATGNPFQNSIIVAGNKVGENNIEKLSTFDGTDKNEHLLRSGQLGMCNDPYCTTCPTSFKVAHQKKPRASTIFDPKFHNSLYGDAKGYGRKVYSFCSSCIPGVMNPHTKIVQQWNKFLAIFCLLAIFVDPLFFFLLYDNKCIQINWTMATTLVLLRSIFDVVYLLNILLQFRLAYVSPESRVVGAGDLVDHPKKIAVNYFKSYFFLDLFVVSPIPQIMIMFILPNSLGSSGANYAKNLLRLGILVQYIPRLFRFLPLLIGQSPTGFIFESAWANFIINLLIFMLSGHVVGSCWYLFGLQRVNQCLRDACRNANLTGCMELIDCNSNATWR…	Phytozome
MtCNGCIVAc	Medtr6g075440.1	Medicago truncatula (Mt4.0v1)	MNHFDKDEILILSETHVQRSHEPQDSTFRRNISRTRSASISIPMASLEPYERQPNLVRTTRKTPISQMSGPLYATAATGNPFQNTMIVTENFSTFDGMDKNEHLLRSGQLGMCNDPYFTTCPTHFKVPQQRKPRASTIFDPKFHNSLYGDTKGYGRKLFSFCSSCIPGVMNPHAKVVQQWNKFLAIFCIVAIYVDPLFFFLFYVNKDNKCIRIDMPMATTLVVLRSITDVVYLLNILFQFRLAYVSPESRGAGAGDLVYHPKKIAANYFKSYLFFDVFVVLPLPQIMILIVLPNSLGSSQAIYAKNLLSLVIFVQLIAKLFRFLPWVIGRSSTRIIYESAWANLAVGLLVFLLSAHVVGSCWYLFGLERVNQCLQHACHLAKLPGCMNLIDCNSRWWNI…	Phytozome
MtCNGCIVAd	Medtr6g075390.1	Medicago truncatula (Mt4.0v1)	MNDFEKDEITILSEKRPQPSEQHQDSNFQRNISRTQSASVFIPMASLDPYERQPNLVRHTARNSPISQMSGPLYATPATGNIVVAGNKFHNFLYGDANCFGRKLLSFCSSCIPRVMNPHCKVVQQWNTIFAISCSVAIFFDPLFFFLYYVNKDDKCIVINWTMATLLSLLRSIMDVLYFLNILLQFRLAYINPEYKGIGAADLVDHPTRIAHNYLKGYFFIDLFVASPLPQIMILLSLGSLVAHNTKNLLPLVISLQYIPKLYRYCSLLIGQSPTPFIFASGGAYLTIGLLTFMFFGHVVGSCWYLFGLQRVNQCLRDACHHSNLLGCMDLIDCDSKVGNISATLWSEDKSADACLNATSGAFSYGIYGNAIPLTIETKVINKYVYALFWGFQQIITLA…	Phytozome
MtCNGCIVAe	Medtr6g075410.1	Medicago truncatula (Mt4.0v1)	MNHFENDDIPILSETHPQRSDYSSFQRSTSRTQSTSIYIHMDSLDPYEKQSNHVTNKNEHLLGSSTIFDSKFRNSLYGDAKGFGRKLFSSCSSCIPKVMNPDCKVVHLWNKFLAIICFVAIFVDPLFLFSFYVNKDDKCLVTNWKTAIKLLIYKSLIDFLYLLNILIQFRVAYISPRSRGVGAGDLIDHPKMIALNYLKNDFLIDFFIALPLPQVHFFLSLHVVVKTQIAYYAKNFLSIIILGQYIAKLFRFLPRIIGQSPTQMVSSESTFGNFIAYLLSFMFFSHVVGSGWYLFALQRVHRCLQDACHHSNLHGCMELINCDSKTRMNISAIVWRIDKGAETCMNATSGAFSYGIYANAIPLTKETRWIKKYVYSLFWGFQQIITLAGNQTPSYYLWE…	Phytozome
MtCNGCIVAf	Medtr6g477760.1	Medicago truncatula (Mt4.0v1)	MESQKTQTSLKNGHDGALCSVVVIENKVDNFKTEKVSPFNVKGEKHWNNNHDGENEHLEKSGLLGMCDDPYCTTCPTYFKASQHTNPKYSNEFNPKFQNALYGDAKGFGRDFFSFCSSCVPGVINPHTKLVQQWNKFLAIFCMLAIFVDPLFLFLIYVQKDFNCIAIDWRMTETLVLLRSMNDFVYFLNILLQFRLAYVSPESRVVGAGDLVDDPKKIAVRYLQSYFLLDLFVVLPLPQIMILTVLPRHLGLSGANYAKNLLRAVILVQYIPRLFRILSLLNGRSPTGFIFESARANFIINLLMFMLASHVVGSSWYLFGLQRVNQCLRDACNKSNIKGCIDIIDCGHGRNGTYQLSDQTSVMWNNNSDAIACLNPSPNGFRYGIYVTAVPLTFETNVV…	Phytozome
