# Supplementary material for: Autoactive CNGC15 enhances root endosymbiosis in legume and wheat
Source: Nature. 2025 Jan 15;638(8051):752–9. doi: 10.1038/s41586-024-08424-7 (PMC11839481; doi:10.1038/s41586-024-08424-7)
Supplement: Supplementary file 5 — Daily average air temperature (°C), precipitation (mm) and quantum radiation (μmol m−2 s−1) from 2023 and 2024 experimental field sites. [file 41586_2024_8424_MOESM5_ESM.xlsx]

## Sheet: Weather
	SI Table 3: Daily average air temperature (°C), precipitation (mm) and quantum radiation (μmol/m2/s) from 2023 and 2024 experimental field sites. Trials were sown on March 27 (2023) and March 21 (2024) corresponding to Day 0. Samples were collected on June 19, 2023 (Day 84) and June 18, 2024 (Day 89), respectively. Average air temperature, total precipitation and average quantum radiation across …
		Average Air Temperature (°C)			Precipitation (mm)			Average Daily Quantum Radiation (μmol/m²/s¹)
	Day	2023	2024		2023	2024		2023	2024
	0	6.038	11.57		0.2	0.204		410.505	173.084
	1	4.626	10.32		3.876	0		107.244	190.952
	2	5.051	10.15		3.06	0		154.577	250.241
	3	10.58	6.679		0.2	0.408		336.131	181.85
	4	12.96	6.482		4.692	0		200.039	254.436
	5	10.66	6.583		3.06	1.632		110.099	267.917
	6	7.443	10.06		0.204	0.612		399.388	239.951
	7	6.644	8.58		0	4.488		446.008	216.022
	8	5.669	8.45		0	0.204		491.637	233.961
	9	5.552	9.96		0.612	0		405.528	230.682
	10	7.22	9.01		5.508	2.856		204.234	104.353
	11	9.61	8.41		0	0.612		396.706	246.05
	12	8.4	10.76		0	2.856		235.046	231.668
	13	7.845	10.47		0	2.04		424.259	137.847
	14	9.94	11.05		13.464	10.404		176.876	158.248
	15	10.37	10.42		4.08	2.856		426.933	275.791
	16	9.32	14.29		1.22	0		413.036	252.201
	17	7.729	15.94		0.612	0		417.219	347.127
	18	8.68	13.83		4.284	0		370.366	322.155
	19	7.692	12.5		1.623	2.04		460.184	122.043
	20	10.36	9.36		0	0		464.88	301.734
	21	10.39	10.34		0	0		513.008	320.189
	22	10.04	16.29		0	0		453.108	283.932
	23	9.6	14.78		0	0		499.971	360.153
	24	9.4	14.64		2.24	0		438.973	429.001
	25	8.52	11.43		10.4	6.936		397.553	288.899
	26	10.22	7.932		0	1.224		394.436	196.713
	27	10.65	6.791		11.22	1.632		257.402	348.835
	28	10.53	6.732		0	3.468		237.005	347.236
	29	7.321	8.71		0.612	1.836		400.529	332.96
	30	5.492	8.93		0	0		260.996	271.276
	31	5.94	6.604		1.84	0.204		365.546	373.048
	32	7.906	7.318		0.816	0.204		135.306	278.665
	33	9.8	7.318		0	1.632		556.633	258.726
	34	11.33	6.826		0	2.04		488.371	308.312
	35	11.96	5.94		1.02	0.612		355.808	203.4
	36	12.87	4.807		0	0		368.062	290.455
	37	10.06	6.417		0	1.632		586.498	157.706
	38	8.72	6.862		0.408	13.26		573.901	172.388
	39	11.6	8.92		1.428	0		385.21	527.63
	40	13.19	11.27		9.588	2.04		282.565	349.013
	41	12.77	13.14		3.06	0		318.688	488.11
	42	15.73	16.24		0.612	0		403.163	556.846
	43	14.63	15.24		37.948	8.772		280.349	59.9178
	44	14.54	10.02		13.466	0		478.222	486.276
	45	14.27	12.3		2.04	0		289.959	537.961
	46	13	13.46		2.244	0		100.958	439.252
	47	9.84	14.1		0	0		183.424	478.097
	48	10.26	13.07		1.02	0		398.002	539.68
	49	12.67	14.41		0.204	0		439.679	557.578
	50	10.95	16.72		0	0		555.275	595.696
	51	10.84	17.02		0	0		395.895	569.119
	52	11.52	15.07		0	0		496.129	603.553
	53	12.11	17.89		0	0		548.132	557.727
	54	11.83	17.53		0	0.408		697.142	222.886
	55	12.75	15.63		0	4.284		598.679	209.255
	56	12.88	14.02		0	12.648		336.053	68.9073
	57	12.6	12.81		0	0		643.722	375.744
	58	12.91	16.03		0	0		663.277	417.234
	59	14.31	14.87		0	0		424.37	653.175
	60	12.36	16.22		0	0.204		707.667	584.746
	61	11.99	13.81		0	1.632		681.032	301.005
	62	12.61	15.96		0	15.3		648.18	249.394
	63	12.61	14.46		0	0		521.207	272.433
	64	11.86	13.49		0.204	0		203.736	471.055
	65	11.74	14.55		0.408	6.732		181.903	147.392
	66	11.51	11.54		0	13.26		246.365	305.051
	67	11.95	14		0	0		414.02	489.402
	68	11.97	14.84		0	4.692		690.287	260.348
	69	13.65	13.73		0	1.224		712.795	473.812
	70	13.39	16.6		0	3.06		237.298	168.803
	71	12.28	12.7		0	5.1		188.872	110.897
	72	11.69	12.16		0	0		408.689	408.493
	73	13.07	13.48		0	0		613.518	641.566
	74	13.73	15.74		0	0		717.892	324.796
	75	15.51	16.74		0	1.02		723.148	259.13
	76	19.96	14.7		0	0.204		652.217	442.742
	77	21.76	12.22		0	0		603.023	491.516
	78	21.45	14.1		0	0		731.944	522.659
	79	18.86	15.52		0	0.612		752.321	423.293
	80	18.17	13.93		0	0.204		742.419	373.577
	81	19.38	12.66		0	5.508		750.704	345.67
	82	18.29	10.63		0	1.224		514.918	420.307
	83	17.58	10.91		8.568	0.204		523.317	301.547
	84	20.52	11.22		0.408	0.204		624.837	450.511
	85		13.63			5.304			367.151
	86		14.17			4.08			322.172
	87		13.12			2.04			496.216
	88		15			0			572.477
	89		16.8			0			544.994
	Average Temperature and Radiation; Total Precipitation	11.6027	12.1326		156.449	165.852		435.826	342.189
