# Supplementary material for: Autoactive CNGC15 enhances root endosymbiosis in legume and wheat
Source: Nature. 2025 Jan 15;638(8051):752–9. doi: 10.1038/s41586-024-08424-7 (PMC11839481; doi:10.1038/s41586-024-08424-7)
Supplement: Supplementary file 7 — Amino acid sequences used for phylogenetic analysis of wheat CNGC15. [file 41586_2024_8424_MOESM7_ESM.xlsx]

## Sheet: Sheet1
Names used in Extended Data Fig. 6	Unique identifier	Organism	Sequence	Source	Alias
AmCNGC15	evm_27_model_AmTr_v1_0_scaffold00148.48	Amborella trichopoda	MSSTIQNQSNEHHSCIFSRFGNDLEAAKFTTYKPENNVKPTTNIKGTQILDLGLKKEEQKSAGNTSRSLKSKVLSRVFSEDYERIRRKVLDPRGPSIHKWNKIFLVGCLVSLFVDPLFFYLPSTRTEACIEIGIILEIALTTIRTITDLLYMIHIYIQFRTAFIAPSSRVFGRGELVIDPMKIADRYLARGFFIDVIAALPLPQILIWGIIPALQGSAMANTRNVLRFIIIFQYLPRLYLIFPLSSQIVKATGVVTETAWAGAAYNLMLYMLASHVLGACWYLLAIERQDACWKSVCRLESPACQYGFFQCKIRDVDEEASRSRWFQSSNITSVCSTTSNLFDFGIYGDAITYSVTSAKFLNKYFYCLWWGLRELSSLGQALVTSTYVGEIAFAILVAI…	Phytozome
AtCNGC15	AT2G28260.1	Arabidopsis thaliana	MGYGNSRSVRFQEDQEVVHGGESGVKLKFKINGTQINNVKMMSKGKFLKAKVLSRVFSEDLERVKTKILDPRGQTIRRWNKIFLIACLVSLFVDPLFFFLPVMRNEACITIGVRLEVVLTLIRSLADAFYIAQILIRFRTAYIAPPSRVFGRGELVIDSRKIAWRYLHKSFWIHLVAALPLPQVLIWIIIPNLRGSPMTNTKNVLRFIIIFQYVPRMFLIFPLSRQIIKATGVVTETAWAGAAYNLMLYMLASHVLGACWYLLAVERQEACWRHACNIEKQICQYRFFECRRLEDPQRNSWFEWSNITTICKPASKFYEFGIFGDAVTSTVTSSKFINKYFYCLWWGLKNLSSLGQNLATSTYAGEILFAIIIATLGLVLFALLIGNMQTYLQSTTMRL…	TAIR
BdCNGC15a	BRADI3G49290.1	Brachypodium distachyon	MACCGSRTVRFQNDLEVQHLKASALGSTPSPSSSSSRKHKKPHDPRKCKPGGTSRGWPPEEPEKPCRRSLKDRVLSRAFSEELESLMHAGNNNHHQLPLFDPRGRVIHLWNKVFLAACLVSLFVDPLFLYLTGTQQNMCIEFKHSLALTLSMIRSLLDVFYAVHIFLRFRTAFIAPSSRVFGRGELVILPYKIARRYLSSTFWFDLITALPLPQFVIWILVPMLKESATANRKDILRFSIIFQYLPRLFQIFPLTRQIVMATGAMTENAWASAAYNLILYMLASHVLGALWYLFSVQRQEACWRAACHLDGPMCQTEFFDCNTVSNNRTIWYQLSNITSLCTPSNSFYQFGIYGEALDQKLTTSAFTQKYFYCFWWGLKNLSCLGQNLATSLFIGEISF…	Phytozome
BdCNGC15b	BRADI3G47900.1	Brachypodium distachyon	MASGASRTVRFQNDIDVHHFSTSPLELESPPPSSGREGSKCPTRCWPGSRSTASPEKEKWPRLKDGRVLSRAFSEELESLMHAGGGGGGRISFLFDPRGQVIQLWHKVFLAACLASLFVDPLFLYLTGTRPRRRWLGDDDGAVGGACVEFEHSLALALSVARSLLDAFYAAHILLRFRTAFIAPSSRVFGRGELVVRPYLIARRYLASAFWFDLITALPLPQFVIWGVVPRLRESATANRKNMLRFSIIFQYLPRLLQIFPLTRKIVMATGVMTENAWAGAAYNLILYMLASHVLGALWYLFSVQRQEECWRAACRLEGPPCEPRFFDCTTTVVSTGGNEDIWHALSNVTSLCTPPSSNGNGNGGFYQFGIYADALDAKLTSSPFARKCFYSFWWGLKN…	Phytozome
GmCNGC15a	GLYMA13G20420.2	Glycine max	MVSDRSKSVRFQDEAETNKLMYNKESHLPMVSFDEVSDKQKGGKDAIGKSSDGRELSRVFSEDYDAAEILVLDPRGHRVNTWNKIFLAACLLSLFVDPLFFYLPVAKKDKCIDMSTGLEVFLTIIRSLIDAFYIIQIYFRFQTAYIAPSSRVSGRGELIIDSSKIASKYMRRDFWLDVMAAQPLPQVLIWAVIPYLKGSQMIASRHVLRLVSIFQYLLRLYLIYPLSSEIVKANGVMMEKAWAGAAYNLMLYMLASHVLGSSWYLLSIERQNECWKKACTLQYPHCQYRYLDCQSMGDPDRIVWLRSSNLSRLCDQNSDFFQFGIFVDALNLEVTASQFFNKYCYCLWWGLRNLSSVGQNLLTGTRVAEINFAMIIAVLGLVLFALLIGNMQTYLQSTT…	Phytozome	Glyma.13G141000.1.p
GmCNGC15b	GLYMA10G06121.1	Glycine max	MVSDRSKSVRFQDELETNKLMDNNKESHLSMVSFNEVSNDKQKGGKDAIGNKSSEDGRELSRVFSEDYDAAEILVLDPRGHRVNTWNKIFLAACLLSLFVDPLFFYLPVAKKDKCIDMSVGLEVFLTIIRSLIDAFYIIQIYFRFQTAYIAPSSRVSGRGELIIDSSKIASKYMRRDFWLDLMAAQPLPQVLIWAVIPNLKGSQMIASRHILRLASIFQYLLRLYLIYPLSSEIVKANGVMMEKAWAGAAYNLMLYMLASHVLGSSWYLLSIERQNECWKKVCTLQYPHCQYRYLDCQSMGDPDRIAWLRSSNLSSLCDQSSDFFQFGIFADALNLEVTASKFFNKYCYCLWWGLRNLSSVGQNLLTGTRVAEINFAVIIAVLGLVLFALLIGNMQTYL…	Phytozome	Glyma.10G053900.1.p
GmCNGC15c	GLYMA12G08160.1	Glycine max	MAADCSRFVRFQDDAELAKLPTTNGGNGIKPNETQVAETSGEKGLKKDTRKFLKARVLSRVFSEDYEKVRKRTLLDPRAQTIHRWNKILLVACLVSLFVDPLFFYLPLVRDEVCIDIGTTLEVFLTMIRSMADVFYMIQILLKFRTAYVAPSSRVFGRGDLVIDSSKIATRYLIKGFWLDFVAALPLPQALIWIVIPNLGGSTMANTKNVLRFIIIFQYLPRLFLIFPLSSQIIKATGVVTETAWAGAAYNLVLYMLASHFLGASWYLLSIERQEACWRSVCDMEEPSCQYGFFDCKRVEDSLRASWFIASNITILCSPKANFYQFGIYGDAVTSQVTTSSFFHKYFFCLWWGLRNLSSLGQGLLTSTFVGEIMFAIVVATLGLVLFGLLIGNMQTYLQ…	Phytozome	Glyma.12G076800.1.p
GmCNGC15d	GLYMA12G29840.1	Glycine max	MAFGNSRSARFEDDPELAKFPVTNGDNGAKIKFHIDGTQIPEPSSNMAPKKVAGKFLKTRMLSRVFSEDYGRVKRIVLDPRGQTIHRWNKIFLVACLVSLFVDPLFFYLPVVRDEVCIDIGITLEVILTLVRSVVDVFYVIQILMKFRTAFVAPSSRVFGRGELVLGYYKIAFRYLRKGFWLDFVAALPLPQVLIWIVIPTLRGSTMANTKNVLRFFIIFQYIPRLLLIFPLSSQIVKATGVVTETAWAGAAYNLMLYMLASHILGACWYLLSIERQEACWRSVCDLEKSFCQYGFFDCHRVKGALRVSWFMASNITNLCSPNANHDFYQFGIYADAVTSKVTSSAFFNKYFFCLWWGLRNLSSLGQGLLTSTYVGEIMVAIVVATLGLVLFALLIGNM…	Phytozome	Glyma.12G175000.1.p
GmCNGC15e	GLYMA13G39965.1	Glycine max	MTFANSRSASFEDDPELAKFPSTNGDNGVKIKFHIDGTQIPEPSSNMAQKKVTGKFLKARMLSRVFSEDYDRVNRRVLDPRGQTIHRWNKIFLVACLASLFVDPLFFYLPVVRDEVCIDIGITIEVILTLVRSVVDVFYVFQILMKFRTAFVAPSSRVFGRGELVVGYYKIAFRYLRKGFWLDFVAALPLPQVLIWIVIPALRGSTMANTKNVLRFFIIFQYIPRLVLIFPLSSQIVKATGVVTETAWAGAAYNLMLYMLASHILGACWYLLSIERQEACWRSVCDLEKSFCQYGFFDCHRVKDALRVSWFMASNITNLCSPNANDDFYQFGIYADAVTSKVTSSAFFNKYFFCLWWGLRNLSSLGQGLLTSTHVGEIMVAIVVATLGLVLFALLIGNM…	Phytozome	Glyma.13G324600.1.p
MtCNGC15a	Medtr1g064240.1	Medicago truncatula (Mt4.0v1)	MASVISRAVRFHDDLEKEKLQEGEESHMEMRAYEMSSEYKHGKDAINKPSSNGRGLSRVFSEDYDAGEILVFDPRGPRINLWNKIFLAACLISLFVDPLFFYLPVAKKEKCIDMSIGLEVSLTIIRTFVDAFYIIHIYIRFQTAYIAPSSRVSGRGELIIDSSKIASNYMKKELWSDLVAALPLPQVLIWAVIPNIKGSEMIASRHVVRLVSIFQYLLRLYLIYPLSSKITKASGVMMEKAWAGAAYYLTLYMLASHVLGSTWYLLSIERQDECWKKACTLQYPHCQYHYLDCQSLSDPNRNAWLKSSNLSGLCDQNSHFFQFGIFDDAVTLEITSSNFLTKYYYCLWWGLRNLSSSGENLLTSTHVAEINFAVIVAILGLVLFALLIGNMQTYLQSTT…	Phytozome
MtCNGC15b	Medtr4g058730.1	Medicago truncatula (Mt4.0v1)	MVTPKFMSDLFEGDHLELAKLTSPNGDNGIKFNEKHVAPRVLSRVFSEDYKRVKRRRRIFDPRGQTIHQWNKIFLVACLISLFVDPLFFYLPIVQDEVCIDIGIAVEVFLIIIRSIADVFYVIHIFMRFHTAYVAPSSRVFGRGELVIDSSKIASRYLHKGFFLDFIAALPLPQVLIWIVIPNLGGSTIANTKNVLRFIIIIQYLPRLFLIFPLSSQIVKATGVVTETAWAGAAYNLMLYMLASHVLGACWYLLSIERQEACWKSVCKLEESSCQFDFFDCNMVKDSLRVSWFVTSNVTNLCSPNSLFYQFGIYGDAVTSKVTTSAFFNKYFFCLWWGLRNLSSLGQGLLTSTFVGEIMFAIVIATLGLVLFALLIGNMQTYLQSTTVRLEEWRVKRTD…	Phytozome
MtCNGC15c	Medtr2g094860.1	Medicago truncatula (Mt4.0v1)	MGFDNPRSERFEDDPEISKIPTTSGVKVKYHIDGTQIPEQSSKKSRKNETRNKFLKTRVLSRVFSEDYERVKKRVLVLDPRGQLIHRWNKIFLVACLVSLFVDPLFFYLPVVREEVCIDIGKTLEVILTVVRSFGDLFYIVQICMKFRTAYVAPSSKVFGRGELVLTYSKIALRYFSKGFWLDFIAALPLPQVLIWIIIPTLRGSTMANTKNVLRFFIIFQYIPRLYLIFPLSSQIVKATGVVTETAWAGAAYNLMLYMLASHILGACWYLLSIERQEACWKSVCNMEKSNCQYGFFNCHSIKDAPRVAWFIASNVTNLCSPNAGFYPFGIYADAMTSKVTSSPFFNKYFYCLWWGLRNLSSLGQGLLTSTFIGEIMVAIVVATLGLVLFALLIGNMQT…	Phytozome
OsCNGC15	LOC_Os02g41710.1	Oryza sativa var. japonica	MACNGSRAVRFQNDMELPHWKTSSVPECTSSSRSTKHGKAQHQQQQHHDPRKWRRGGGGGGSLKDRVLSRAFSEELESLMSSGANHLFFDPRGQLIHLWSKIFLAACLASLFVDPLFLYLTGTRQNMCIELKYSLAFTLSMIRSLLDLFYAAHIFFRFRTAFIAPSSRVFGRGELVIQPCKIARRYLAGTFWFDLVTALPLPQFVIWIVIPKLKESATANRKNILRFSIIFQYLPRLFQIFPLSRQIVMATGVMTETAWAGAAYNLILYMLASHVLGALWYLFSVQRQEACWREACHVEGPSCQTLFFDCKTVSSNRTMWYELSNITSLCTPSNGFYQFGIYGEALDNGLTSSSFTQKYFYCFWWGLKNLSCLGQNLSTSLFIGEITFATVIGVLGLVL…	http://www.biomedcentral.com/1471-2164/15/853/abstract
PtCNGC15	POPTR_0009s01590.1	Populus trichocarpa	MGFGNSKSVRFRDDLELSLPPAVNGDGAIKRKYNIDGTQMSDSSRKMMSQMEVSGKTGKSFKAKILSRVFSEDYDRVKKKILDPRGASIRRWTKIFLVACLVSLFVDPLFFYLPEVWKELCIDIGIPLEVGLTIVRSISDVFYMIQILIRFRTAYVAPSSRVFGRGELVIDSKKIALRYLQKNFWIDLIAALPLPQVLIWIVIPNLSGSTMRNTKNVLRFIIIFQYLPRLFLIFPLSSHIVKTTGVVTETAWAGAAYNLMLYMLASHHMKEMALGWSVELQVKAMCVAAYKLNSDPQPIHFLAAKQVLGACWYLLSIERQEACWRSVCNLEKLSCEYGFFDCRRVHDSPHRESWFKSSNITNFCNPDNNYYQFGIYGDALKFDVTTASFFNKYFYCFWW…	Phytozome	Potri.009G010700.1
SlCNGC15a	Solyc09g007840.2_1	Solanum lycopersicum	MSSTKQKSIRFPNDFDISKTGSYNVSKFLKAISIKNHEQTSSSNLEKVEIEPKMKVFRKKKLSRVFSEDYDGVQWKILDPRGRLINIWNKCFLIASLTSLFVDPLFFYLPSVDDEICMDASYPMEIVLTIVRSVIDAFYLVQILVQLRTAYVAPSSRVFGRGELVIDSSKIASRYLRKDFLLDILATLPLPQVLIWAAIPSLRGSNRIGAKHALRLTIISQFLLRLCLIFPLSSHIIKTTGVMVEAAWAGAVYNLVLFMLASHVMGSCWYLLAVERQEQCWKKICDQQQPYCQYWYFDCQRKNNSSRIAWYPWSNISTLCGPSSNFFQFGIFKDALTYRVTQSSFLNKYSYCFWWGLRNLSSIGQNLLTTTDINEINFAVVLAILGLLLFALLIGNMQT…	Phytozome
SlCNGC15b	Solyc06g010190.1_1	Solanum lycopersicum	MAFGNSRSVRFPYDLEATKYAPAHEYNVIKVKCKLDGVRQSETASRTSDKKYDRNRKSLNAKVLSRVFSEDYERLNKKILDPRGHVIRRWNKFFLVSCLVSLFVDPLLFYLPFVKDDIYIDIGIIVRFRTAYVAPSSRVFGRGELVINTSKIAQRCIRKGLLIDVITALPLPQYLPRLYLIFPLSSQIVKAGGVVTETAWAGAAYNLMLYMLASHGCNLEISSCDDGYFDCQRVNDPQRKSSFNSSNITRKCDPNKSDYHLYFYCLWWGLKNLRRRFLFRAKIGDFPRSSKKSALLIFDSLGQDLSTSTHIGEISFAIIVAMLGLVLFLPCSSTICKQSVRKYDQYKYIATRGVDEEDLLEGLPLDLRRDIKRHLCYDLVQRVSSTKIYTKGCIPLNSR…	Phytozome
SlCNGC15c	Solyc11g069580.1_1	Solanum lycopersicum	MAYGNSRSVRFQDDLESSKYAAMNGDNVIKVKYNIDGSRLPEPASRMSEMEPHRTGKSLKAKVLSRVFSEDYERVKKKILDPRGPTVRRWNKILLVACLIGLFVDPLFFYLPVVQDEVCIDIGTNLEIALTVIRSIADVFYMIQIYIRFRTAYVAPSSRVFGRGELVIDSSKIAQRYYKKGFWIDLIAALPLPQVLIWGIIPNLSGSTMANTKNVLRFIIIFQYLPRFYLIFPLSSQIVKTTGVVTETAWAGAAYNLMLYMLASHVGGACWYLLSIERQEACWRHACSFEERSCDFGYFDCRRVNEPQRSAWFQSSNITKQCAPNTSDYPFGIYSDAVTANVTTASFFNKYFYCLWWGLKNLSSLGQNLATSTYIGEIGFAIIIATLGLVLFALLIGNM…	Phytozome
TaCNGC15a-A1	TraesCS6A03G0613300.2	Triticum aestivum	MACCGSRNVRFQNDLEVQQLKAISLEIPSTASKSHSKLPHDPRKCKLGSRVCPERPCRSIRDRVLSRAFSEELESLMHSGSHIFFDPRGRVIHLWNKIFLTACLLSLFVDPLFLYLTGTQQNMCIEFKHSLALMLSVIRSLLDVFYAAHICLRFRTAFIAPSSRVFGRGELVIQPYKIAMRYLSRAFWFDLITALPLPQFVIWVVVPMLKESATANRKDILRFSIIFQYLPRLFQIFPLTRQIVMATGAMTENAWASAAYNLILYMLASHVLGALWYLFSVQRQEACWREACNLEGPMCRTEFFDCNTVSSNRTIWYELSNITRLCTPDNSFYQFGIYAEAFNYKLTTSAFTQKYFYCFWWGLKNLSCLGQNLATSLYIGEISFAIVIGILGLVLFALL…	Phytozome	TraesCS6A02G222600 (v1.1)
TaCNGC15a-B1	TraesCS6B03G0759800.2	Triticum aestivum	MACCGSRNVRFQNDLEVQQLKAISLESPSTTSKNHSKLPHDPRKCKLGSRVCPERPCRSLRDRVLSRAFSEELESLMHSGSHIFFDPRGRVIHLWNKIFLTACLLSLFVDPLFLYLTGTQQNMCIEFKHSLALMLSVIRSLLDVFYAAHICLRFRTAFIAPSSRVFGRGELVIQPYKIAMRYLSRAFWFDLITALPLPQFVIWIVVPMLKESATANRKDILRFSIIFQYLPRLFQIFPLTRQIVMATGAMTENAWASAAYNLILYMLASHVLGALWYLFSVQRQEACWREACNLEGPMCRTEFFDCNTVSSNRTIWYELSNITRLCTPDNSFYQFGIYAEAFNYKLTTSAFTQKYFYCFWWGLKNLSCLGQNLATSLYIGEISFAIVIGVLGLVLFALL…	Phytozome	TraesCS6B02G258700 (v1.1)
TaCNGC15a-D1	TraesCS6D03G0526800.1	Triticum aestivum	MACCGSRNVRFQNDLEVQQLKAISLESPSTASKNHSKLPHDPRKCKLGSRVCPERPCRSIRDRVLSRAFSEELESLMHSGGHLFFDPRGRVIHLWNKIFLTACLLSLFVDPLFLYLTGTQQNMCIEFKHSLALMLSVIRSLLDVFYAAHICLRFRTAFIAPSSRVFGRGELVIQPYKIAMRYLSRTFWFDLITALPLPQFVIWVVVPMLKESATANRKDILRFSIIFQYLPRLFQIFPLTRQIVMATGAMTENAWASAAYNLILYMLASHVLGALWYLFSVQRQEACWREACNLEGPMCRTEFFDCNTVSSNRTIWYELSNITRLCTPDNSFYQFGIYAEAFNYKLTTSAFTQKYFYCFWWGLKNLSCLGQNLATSLYIGEISFAIVIGVLGLVLFALL…	Phytozome	TraesCS6D02G212600 (v1.1)
TaCNGC15b-A1	TraesCS6A03G0582700.1	Triticum aestivum	MASGASRTVRFQSDVDVKHFRASPLESPQPPSAGRKRSRSHDPRRCWPGSRDSLEKPRPRTNGGRALKDRVLSRAFSEELESLMHAGGDRHLFFFFDPRGQVVHRWHKVFLAACLASLFVDPLFLYLTGTRRDACVGFDYSLALTLSMIRSLLDVFYAAHIVIRFRTAFIAPSSRVFGRGELVINPYQIARRYLAWTFWFDLFTALPLPQFVVWVVVPKLRESAITNMKNVLRFSIIFQYLPRLLQIFPLTRRIVMATGVMTENAWAGAAYNLILYMLASHVLGALWYLFSVQRQESCWRQACRVEGPPCQDIFFDCASTSTVVSSNRNRSVWYALTNVTRLCAPGNNGFYQFGIFGEAVAAQLTTSSFTHKYFYCFWWGLKNLSCLGQNLNTSLSIGE…	Phytozome	TraesCS6A02G212000 (v1.1)
TaCNGC15b-B1	TraesCS6B03G0713300.1	Triticum aestivum	MASGASRTVRFQNDVDVKHFRASPLESPQPPPGRKRSRSHDPRRCWPGSRDSPEKPRARTSGGRALKDRVLSRAFSEELESLMHAGGDRHLFFFFDPRGQVIHRWHKVFLAACLASLFVDPLFLYLTGTRRDACVGFDYSLALTLSMIRSLLDVFYAAHIVIRFRTAFIAPSSRVFGRGELVINPYQIARRYLAWTFWFDLFTALPLPQFVLWVVVPKLRESAITNIKNVLRFSIIFQYLPRLLQIFPLTRRIVMATGVMTENAWAGAAYNLILYMLASHVLGALWYLFSVQRQESCWRQACRVEGPPCQDRFFDCTSTVSSNRSVWYALTNVTRLCAPGNNGFYQFGIFGEALDAQLTTSSFTHKYFYCFWWGLKNLSCLGQNLNTSLSIGEISFAIV…	Phytozome	TraesCS6B02G242900 (v1.1)
TaCNGC15b-D1	TraesCS6D03G0484800.1	Triticum aestivum	MASGASRTVRFQSDVDVKHFRASPLESPQPPPGRKRSRSHDPRRWWPGSRDSPEKPRARTSGGSGRALKDRVLSRAFSEELESLMHAGGDRHLFFFFDPRGQVIHRWHKVFLAACLASLFVDPLFLYLTGTRRDACVGFDYSLALTLSMIRSLLDVFYAAHIVIRFRTAFIAPSSRVFGRGELVINPYQIARRYLAWTFWFDLFTALPLPQFVLWVVVPKLRESAITNIKNVLRFSIIFQYLPRLLQIFPLTRRIVMATGVMTENAWAGAAYNLILYMLASHVLGALWYLFSVQRQESCWREACRAEGPPCQDIFFDCASTSTVSSNRSVWYALTNVTRLCAPGNNGFYQFGIFAEALDARLTTSSFTHKYFYCFWWGLKNLSCLGQNLNTSLSIGEIS…	Phytozome	TraesCS6D02G195600 (v1.1)
VvCNGC15a	VIT_08s0040g01770.t01	Vitis vinifera	MASGILKSVRFYDDLEIDKPAPSENGSDLELIDEANENQIHESCLKKAGENTFVKPLHERELSRVFSEDYEVVKKKIFDPRGPVKNRWNKIFLVSCLISLFVDPLFFYLPGMKKGMCMDISQSLEIALTVVRSTVDTFYMIQIFVRFRTAYVAPSSRVFGRGELVIDPSKIASRYLHKDFWLDLVAAVPFPQMLIWAVIPNLWTLRTINLRLVLHLIIIFQYLLRLYIIFPLSSQIVKTTGVVTETAWAGAAYNLILYMLASHVVGSCWYLLSTERQEECWRKVCSLQESECNYWFLDCNSLQDPHRAAWFKSSNISTLCDPSGDFFQFGIYADALSSGVASLKFFNKFFYCLWWGMRNLSSLGQNLSTSMCVGEINFAIIIAILGLVLFALLIGNMQT…	Phytozome
VvCNGC15b	VIT_06s0004g02670.t01	Vitis vinifera	MAYENSRSVKFQDDLELAKFPATNGDGKIKMKYKIDGTQIQEASYKKAGKEVSGKSGRSLKAKVLSRVFSEDYERVKQKILDPRGKSIRRWNKIFLVACLISLFVDPLFFYLPDVRDKVCMDIEIPLEVVLTIIRSIADIFYMIQIFVRFRTAYVAPSSRVFGRGELVIDTSKIALRYLGKGFWIDLIAALPLPQVLIWIIIPNLRGSTMTNTKNMLRFILICQYLPRLYLIFPLSCQIVKATGVVTETAWAGAAYNLILYMLASHVLGACWYLLSIERQEACWRTVCNLEKSSCQDGYFDCHKVKDPGREAWFKSSNVTKLCDPNNTFYQFGIYADSVISEVTSSAFFEKYFYCLWWGLRNLSSLGQNLSTSTYVGEIIFAIIIATLGLVLFALLIGN…	Phytozome
ZmCNGC15	GRMZM2G068904_P01	Zea mays	MASGASRNVRFQNEIEVQSFRTSPLQSLSRKHGKAHDPRKCRLGFRGGCLEKACRNRKPMLKDRVLSRAFSEELESLMHAAGGSHLFFDPRGQLIHLWNKIFLSACLLSLFVDPLFLYLTGTQRNTCVEFKDSLALTLSMVRSLLDLFYAAHILFRFRTAFIAPSSRVFGRGELVIQPYEIARRYLGRTFWFDLVTALPLPQFVIWIVIPRLNEYSRTANTKNILRFSIIFQYLPRLFQIFPLSGRIVMATGVMTETAWAGAAYNLILYMLASHVLGALWYLFSVQRQEACWREACLLVSPTSQTMFFDCKALSSNRTIWYELSNITTSRCTPGNGFYPFGIYEEALYAKLTSSSFTQKYFYCFWWGLKNLSSLGQNLSTSLFIGEITFAIVVGVLGLV…	Phytozome
Gb_31243	Gb_31243	Ginkgo biloba	MEFKTNKSVRFEHDVDSRVSTWEKKDVVHKSNFESFQILTPKLLKKPDGLADLGRSLRFGRSKVFAEDYEPLTKRILDPGSELVQLWNRIFLISSLVALFLDPLYFYLPSVSSATCMKINRTLGIIVTVFRSFTDLFYLLHIIVKFRTAFVAPSSRVFGRGELVVDPAQIAKRYLKKDFFLDLAAMLPLPQIVIWFIIPALRSSSADHTKNALSLIVLFQYLPRLFLIFPLTSQIVRATGVVTKTAWAGAAYNLLLYMIASHVLGACWYLLAIERQNTCWRTECRKENRSSNLPKCQLGFLDCDSFKNDLMPYRERWINVTRVVANCDANNDTISFQFGIFGDALTTGIVSSRFIEKYFYCLWWGLRNLSSLGQNLTTSTFIGETVFAILIAIVGLVLF…	GinkgoDB
gnl|onekp|GTHK_scaffold_2057353	gnl|onekp|GTHK_scaffold_2057353	Gnetum_montanum	KFKVFSEDYETLRKKIFDPGHELIQNWNKVFLVSCLVALFLDPLYFYLPAVNKNGQCMIIDKPLGITVTVFRSFTDLFYILHVIVKFRTAYVAPSSRVFGRGELVVDPRKIAGRYLKTDFILDFAAALPLPQIVIWFIIPALRSSSADHTKNALSLIVLFQYFPRLFLIFPLTAQIVRTTGVVTKTAWAGAAYNLLLYMLASHVLGACWYLLALERQNQCWRKQCRMEKSCDLDFLDCGSLDDNLEDLRRAWENITNVWANCNATDTNIPYQFGIFSDALTTGIVSSLFLEKYFYCLWWGLRNLSSLGQNLQTSTYMGETSFAILIAIVGLVLFAHLIGNMQTYLQSLTVRLEEWRVKRRDTEEWMRHRQLPSDLRSRVRRYVQYQWVATRGVDEEALL…	OneKP
