# Supplementary material for: Autoactive CNGC15 enhances root endosymbiosis in legume and wheat
Source: Nature. 2025 Jan 15;638(8051):752–9. doi: 10.1038/s41586-024-08424-7 (PMC11839481; doi:10.1038/s41586-024-08424-7)
Supplement: Supplementary file 8 — Raw data of metabolite profiling. [file 41586_2024_8424_MOESM8_ESM.xlsx]

## Sheet: Samples
Mt_15cGOF_Rhizo1
Mt_15cGOF_Rhizo2
Mt_15cGOF_Rhizo3
Mt_15cGOF_mock1
Mt_15cGOF_mock2
Mt_15cGOF_mock3
Mt_WT_Rhizo1
Mt_WT_Rhizo2
Mt_WT_Rhizo3
Mt_WT_mock1
Mt_WT_mock2
Mt_WT_mock3
Mt_WT_AM1
Mt_WT_AM2
Mt_WT_AM3
Mt_WT_mock4
Mt_WT_mock5
Mt_WT_mock6

## Sheet: Metabolomic-Raw data
Sample_Name	Name	Mode	DP	Relative.precision.(%)	LOD	Retention.time.(min)	Molecular.Weight	Formula	Annotation.level	MSID	IDs	Compound_class	HMDB_ID	CheBI_ID	ChemSpider_ID	PubChem_ID	SMILES_ID	InChIKey	InChI	CAS_number	Intensity	sample_group	Replicate	sample	Imputed
Mt_15cGOF_Rhizo1	Xanthine	NEG	162.739	2.406	4761.7	4.63	152.033	C5H4N4O2	1	MSID00573	SL00102	Purines and purine derivatives	HMDB0000292	17712	1151	1188	O=C1NC2=C(NC=N2)C(=O)N1	LRFVTYWOQMYALW-UHFFFAOYSA-N	InChI=1S/C5H4N4O2/c10-4-2-3(7-1-6-2)8-5(11)9-4/h1H,(H3,6,7,8,9,10,11)	69-89-6	59942	Mt_15cGOFGOF_Rhizo_Study1	1	Mt_15cGOF_Rhizo_Study1_1	FALSE
Mt_15cGOF_Rhizo2	Xanthine	NEG	162.739	2.406	4761.7	4.63	152.033	C5H4N4O2	1	MSID00573	SL00102	Purines and purine derivatives	HMDB0000292	17712	1151	1188	O=C1NC2=C(NC=N2)C(=O)N1	LRFVTYWOQMYALW-UHFFFAOYSA-N	InChI=1S/C5H4N4O2/c10-4-2-3(7-1-6-2)8-5(11)9-4/h1H,(H3,6,7,8,9,10,11)	69-89-6	56705	Mt_15cGOF_Rhizo_Study1	2	Mt_15cGOF_Rhizo_Study1_2	FALSE
Mt_15cGOF_Rhizo3	Xanthine	NEG	162.739	2.406	4761.7	4.63	152.033	C5H4N4O2	1	MSID00573	SL00102	Purines and purine derivatives	HMDB0000292	17712	1151	1188	O=C1NC2=C(NC=N2)C(=O)N1	LRFVTYWOQMYALW-UHFFFAOYSA-N	InChI=1S/C5H4N4O2/c10-4-2-3(7-1-6-2)8-5(11)9-4/h1H,(H3,6,7,8,9,10,11)	69-89-6	123106	Mt_15cGOF_Rhizo_Study1	3	Mt_15cGOF_Rhizo_Study1_3	FALSE
Mt_15cGOF_mock1	Xanthine	NEG	162.739	2.406	4761.7	4.63	152.033	C5H4N4O2	1	MSID00573	SL00102	Purines and purine derivatives	HMDB0000292	17712	1151	1188	O=C1NC2=C(NC=N2)C(=O)N1	LRFVTYWOQMYALW-UHFFFAOYSA-N	InChI=1S/C5H4N4O2/c10-4-2-3(7-1-6-2)8-5(11)9-4/h1H,(H3,6,7,8,9,10,11)	69-89-6	40537	Mt_15cGOF_mock_Study1	1	Mt_15cGOF_mock_Study1_1	FALSE
Mt_15cGOF_mock2	Xanthine	NEG	162.739	2.406	4761.7	4.63	152.033	C5H4N4O2	1	MSID00573	SL00102	Purines and purine derivatives	HMDB0000292	17712	1151	1188	O=C1NC2=C(NC=N2)C(=O)N1	LRFVTYWOQMYALW-UHFFFAOYSA-N	InChI=1S/C5H4N4O2/c10-4-2-3(7-1-6-2)8-5(11)9-4/h1H,(H3,6,7,8,9,10,11)	69-89-6	33732	Mt_15cGOF_mock_Study1	2	Mt_15cGOF_mock_Study1_2	FALSE
Mt_15cGOF_mock3	Xanthine	NEG	162.739	2.406	4761.7	4.63	152.033	C5H4N4O2	1	MSID00573	SL00102	Purines and purine derivatives	HMDB0000292	17712	1151	1188	O=C1NC2=C(NC=N2)C(=O)N1	LRFVTYWOQMYALW-UHFFFAOYSA-N	InChI=1S/C5H4N4O2/c10-4-2-3(7-1-6-2)8-5(11)9-4/h1H,(H3,6,7,8,9,10,11)	69-89-6	122668	Mt_15cGOF_mock_Study1	3	Mt_15cGOF_mock_Study1_3	FALSE
Mt_WT_AM1	Xanthine	NEG	162.739	2.406	4761.7	4.63	152.033	C5H4N4O2	1	MSID00573	SL00102	Purines and purine derivatives	HMDB0000292	17712	1151	1188	O=C1NC2=C(NC=N2)C(=O)N1	LRFVTYWOQMYALW-UHFFFAOYSA-N	InChI=1S/C5H4N4O2/c10-4-2-3(7-1-6-2)8-5(11)9-4/h1H,(H3,6,7,8,9,10,11)	69-89-6	188810	Mt_WT_AM_Study2	1	Mt_WT_AM_Study2_1	FALSE
Mt_WT_AM2	Xanthine	NEG	162.739	2.406	4761.7	4.63	152.033	C5H4N4O2	1	MSID00573	SL00102	Purines and purine derivatives	HMDB0000292	17712	1151	1188	O=C1NC2=C(NC=N2)C(=O)N1	LRFVTYWOQMYALW-UHFFFAOYSA-N	InChI=1S/C5H4N4O2/c10-4-2-3(7-1-6-2)8-5(11)9-4/h1H,(H3,6,7,8,9,10,11)	69-89-6	212432	Mt_WT_AM_Study2	2	Mt_WT_AM_Study2_2	FALSE
Mt_WT_AM3	Xanthine	NEG	162.739	2.406	4761.7	4.63	152.033	C5H4N4O2	1	MSID00573	SL00102	Purines and purine derivatives	HMDB0000292	17712	1151	1188	O=C1NC2=C(NC=N2)C(=O)N1	LRFVTYWOQMYALW-UHFFFAOYSA-N	InChI=1S/C5H4N4O2/c10-4-2-3(7-1-6-2)8-5(11)9-4/h1H,(H3,6,7,8,9,10,11)	69-89-6	260921	Mt_WT_AM_Study2	3	Mt_WT_AM_Study2_3	FALSE
Mt_WT_Rhizo1	Xanthine	NEG	162.739	2.406	4761.7	4.63	152.033	C5H4N4O2	1	MSID00573	SL00102	Purines and purine derivatives	HMDB0000292	17712	1151	1188	O=C1NC2=C(NC=N2)C(=O)N1	LRFVTYWOQMYALW-UHFFFAOYSA-N	InChI=1S/C5H4N4O2/c10-4-2-3(7-1-6-2)8-5(11)9-4/h1H,(H3,6,7,8,9,10,11)	69-89-6	138711	Mt_WT_Rhizo_Study1	1	Mt_WT_Rhizo_Study1_1	FALSE
Mt_WT_Rhizo2	Xanthine	NEG	162.739	2.406	4761.7	4.63	152.033	C5H4N4O2	1	MSID00573	SL00102	Purines and purine derivatives	HMDB0000292	17712	1151	1188	O=C1NC2=C(NC=N2)C(=O)N1	LRFVTYWOQMYALW-UHFFFAOYSA-N	InChI=1S/C5H4N4O2/c10-4-2-3(7-1-6-2)8-5(11)9-4/h1H,(H3,6,7,8,9,10,11)	69-89-6	102588	Mt_WT_Rhizo_Study1	2	Mt_WT_Rhizo_Study1_2	FALSE
Mt_WT_Rhizo3	Xanthine	NEG	162.739	2.406	4761.7	4.63	152.033	C5H4N4O2	1	MSID00573	SL00102	Purines and purine derivatives	HMDB0000292	17712	1151	1188	O=C1NC2=C(NC=N2)C(=O)N1	LRFVTYWOQMYALW-UHFFFAOYSA-N	InChI=1S/C5H4N4O2/c10-4-2-3(7-1-6-2)8-5(11)9-4/h1H,(H3,6,7,8,9,10,11)	69-89-6	266195	Mt_WT_Rhizo_Study1	3	Mt_WT_Rhizo_Study1_3	FALSE
Mt_WT_mock1	Xanthine	NEG	162.739	2.406	4761.7	4.63	152.033	C5H4N4O2	1	MSID00573	SL00102	Purines and purine derivatives	HMDB0000292	17712	1151	1188	O=C1NC2=C(NC=N2)C(=O)N1	LRFVTYWOQMYALW-UHFFFAOYSA-N	InChI=1S/C5H4N4O2/c10-4-2-3(7-1-6-2)8-5(11)9-4/h1H,(H3,6,7,8,9,10,11)	69-89-6	91131	Mt_WT_mock_Study1	1	Mt_WT_mock_Study1_1	FALSE
Mt_WT_mock2	Xanthine	NEG	162.739	2.406	4761.7	4.63	152.033	C5H4N4O2	1	MSID00573	SL00102	Purines and purine derivatives	HMDB0000292	17712	1151	1188	O=C1NC2=C(NC=N2)C(=O)N1	LRFVTYWOQMYALW-UHFFFAOYSA-N	InChI=1S/C5H4N4O2/c10-4-2-3(7-1-6-2)8-5(11)9-4/h1H,(H3,6,7,8,9,10,11)	69-89-6	51011	Mt_WT_mock_Study1	2	Mt_WT_mock_Study1_2	FALSE
Mt_WT_mock3	Xanthine	NEG	162.739	2.406	4761.7	4.63	152.033	C5H4N4O2	1	MSID00573	SL00102	Purines and purine derivatives	HMDB0000292	17712	1151	1188	O=C1NC2=C(NC=N2)C(=O)N1	LRFVTYWOQMYALW-UHFFFAOYSA-N	InChI=1S/C5H4N4O2/c10-4-2-3(7-1-6-2)8-5(11)9-4/h1H,(H3,6,7,8,9,10,11)	69-89-6	68460	Mt_WT_mock_Study1	3	Mt_WT_mock_Study1_3	FALSE
Mt_WT_mock4	Xanthine	NEG	162.739	2.406	4761.7	4.63	152.033	C5H4N4O2	1	MSID00573	SL00102	Purines and purine derivatives	HMDB0000292	17712	1151	1188	O=C1NC2=C(NC=N2)C(=O)N1	LRFVTYWOQMYALW-UHFFFAOYSA-N	InChI=1S/C5H4N4O2/c10-4-2-3(7-1-6-2)8-5(11)9-4/h1H,(H3,6,7,8,9,10,11)	69-89-6	6406	Mt_WT_mock_Study2	1	Mt_WT_mock_Study2_1	FALSE
Mt_WT_mock5	Xanthine	NEG	162.739	2.406	4761.7	4.63	152.033	C5H4N4O2	1	MSID00573	SL00102	Purines and purine derivatives	HMDB0000292	17712	1151	1188	O=C1NC2=C(NC=N2)C(=O)N1	LRFVTYWOQMYALW-UHFFFAOYSA-N	InChI=1S/C5H4N4O2/c10-4-2-3(7-1-6-2)8-5(11)9-4/h1H,(H3,6,7,8,9,10,11)	69-89-6	18150	Mt_WT_mock_Study2	2	Mt_WT_mock_Study2_2	FALSE
Mt_WT_mock6	Xanthine	NEG	162.739	2.406	4761.7	4.63	152.033	C5H4N4O2	1	MSID00573	SL00102	Purines and purine derivatives	HMDB0000292	17712	1151	1188	O=C1NC2=C(NC=N2)C(=O)N1	LRFVTYWOQMYALW-UHFFFAOYSA-N	InChI=1S/C5H4N4O2/c10-4-2-3(7-1-6-2)8-5(11)9-4/h1H,(H3,6,7,8,9,10,11)	69-89-6	5458	Mt_WT_mock_Study2	3	Mt_WT_mock_Study2_3	FALSE
Mt_15cGOF_Rhizo1	Wortmannin	CD PAN	5.306	12.856	27646.2	6.96	428.147	C23 H24 O8	3	QDLHCMPXEPAAMD-QAIWCSMKSA-N	X04170										3.24082e+06	Mt_15cGOF_Rhizo_Study1	1	Mt_15cGOF_Rhizo_Study1_1	FALSE
Mt_15cGOF_Rhizo2	Wortmannin	CD PAN	5.306	12.856	27646.2	6.96	428.147	C23 H24 O8	3	QDLHCMPXEPAAMD-QAIWCSMKSA-N	X04170										2.87025e+06	Mt_15cGOF_Rhizo_Study1	2	Mt_15cGOF_Rhizo_Study1_2	FALSE
Mt_15cGOF_Rhizo3	Wortmannin	CD PAN	5.306	12.856	27646.2	6.96	428.147	C23 H24 O8	3	QDLHCMPXEPAAMD-QAIWCSMKSA-N	X04170										1.94687e+06	Mt_15cGOF_Rhizo_Study1	3	Mt_15cGOF_Rhizo_Study1_3	FALSE
Mt_15cGOF_mock1	Wortmannin	CD PAN	5.306	12.856	27646.2	6.96	428.147	C23 H24 O8	3	QDLHCMPXEPAAMD-QAIWCSMKSA-N	X04170										3.31771e+06	Mt_15cGOF_mock_Study1	1	Mt_15cGOF_mock_Study1_1	FALSE
Mt_15cGOF_mock2	Wortmannin	CD PAN	5.306	12.856	27646.2	6.96	428.147	C23 H24 O8	3	QDLHCMPXEPAAMD-QAIWCSMKSA-N	X04170										2.51853e+06	Mt_15cGOF_mock_Study1	2	Mt_15cGOF_mock_Study1_2	FALSE
Mt_15cGOF_mock3	Wortmannin	CD PAN	5.306	12.856	27646.2	6.96	428.147	C23 H24 O8	3	QDLHCMPXEPAAMD-QAIWCSMKSA-N	X04170										2.53166e+06	Mt_15cGOF_mock_Study1	3	Mt_15cGOF_mock_Study1_3	FALSE
Mt_WT_AM1	Wortmannin	CD PAN	5.306	12.856	27646.2	6.96	428.147	C23 H24 O8	3	QDLHCMPXEPAAMD-QAIWCSMKSA-N	X04170										2.11094e+06	Mt_WT_AM_Study2	1	Mt_WT_AM_Study2_1	FALSE
Mt_WT_AM2	Wortmannin	CD PAN	5.306	12.856	27646.2	6.96	428.147	C23 H24 O8	3	QDLHCMPXEPAAMD-QAIWCSMKSA-N	X04170										2.22005e+06	Mt_WT_AM_Study2	2	Mt_WT_AM_Study2_2	FALSE
Mt_WT_AM3	Wortmannin	CD PAN	5.306	12.856	27646.2	6.96	428.147	C23 H24 O8	3	QDLHCMPXEPAAMD-QAIWCSMKSA-N	X04170										2.41482e+06	Mt_WT_AM_Study2	3	Mt_WT_AM_Study2_3	FALSE
Mt_WT_Rhizo1	Wortmannin	CD PAN	5.306	12.856	27646.2	6.96	428.147	C23 H24 O8	3	QDLHCMPXEPAAMD-QAIWCSMKSA-N	X04170										2.82999e+06	Mt_WT_Rhizo_Study1	1	Mt_WT_Rhizo_Study1_1	FALSE
Mt_WT_Rhizo2	Wortmannin	CD PAN	5.306	12.856	27646.2	6.96	428.147	C23 H24 O8	3	QDLHCMPXEPAAMD-QAIWCSMKSA-N	X04170										2.76322e+06	Mt_WT_Rhizo_Study1	2	Mt_WT_Rhizo_Study1_2	FALSE
Mt_WT_Rhizo3	Wortmannin	CD PAN	5.306	12.856	27646.2	6.96	428.147	C23 H24 O8	3	QDLHCMPXEPAAMD-QAIWCSMKSA-N	X04170										4.40175e+06	Mt_WT_Rhizo_Study1	3	Mt_WT_Rhizo_Study1_3	FALSE
Mt_WT_mock1	Wortmannin	CD PAN	5.306	12.856	27646.2	6.96	428.147	C23 H24 O8	3	QDLHCMPXEPAAMD-QAIWCSMKSA-N	X04170										2.18486e+06	Mt_WT_mock_Study1	1	Mt_WT_mock_Study1_1	FALSE
Mt_WT_mock2	Wortmannin	CD PAN	5.306	12.856	27646.2	6.96	428.147	C23 H24 O8	3	QDLHCMPXEPAAMD-QAIWCSMKSA-N	X04170										1.56586e+06	Mt_WT_mock_Study1	2	Mt_WT_mock_Study1_2	FALSE
Mt_WT_mock3	Wortmannin	CD PAN	5.306	12.856	27646.2	6.96	428.147	C23 H24 O8	3	QDLHCMPXEPAAMD-QAIWCSMKSA-N	X04170										1.97698e+06	Mt_WT_mock_Study1	3	Mt_WT_mock_Study1_3	FALSE
Mt_WT_mock4	Wortmannin	CD PAN	5.306	12.856	27646.2	6.96	428.147	C23 H24 O8	3	QDLHCMPXEPAAMD-QAIWCSMKSA-N	X04170										4.33503e+06	Mt_WT_mock_Study2	1	Mt_WT_mock_Study2_1	FALSE
Mt_WT_mock5	Wortmannin	CD PAN	5.306	12.856	27646.2	6.96	428.147	C23 H24 O8	3	QDLHCMPXEPAAMD-QAIWCSMKSA-N	X04170										3.01446e+06	Mt_WT_mock_Study2	2	Mt_WT_mock_Study2_2	FALSE
Mt_WT_mock6	Wortmannin	CD PAN	5.306	12.856	27646.2	6.96	428.147	C23 H24 O8	3	QDLHCMPXEPAAMD-QAIWCSMKSA-N	X04170										2.69483e+06	Mt_WT_mock_Study2	3	Mt_WT_mock_Study2_3	FALSE
Mt_15cGOF_Rhizo1	vicianose	CD PAN	13.833	5.316	7233.86	1.559	312.106	C11 H20 O10	3	QYNRIDLOTGRNML-ULAALWPKSA-N	X05441										392867	Mt_15cGOF_Rhizo_Study1	1	Mt_15cGOF_Rhizo_Study1_1	FALSE
Mt_15cGOF_Rhizo2	vicianose	CD PAN	13.833	5.316	7233.86	1.559	312.106	C11 H20 O10	3	QYNRIDLOTGRNML-ULAALWPKSA-N	X05441										420102	Mt_15cGOF_Rhizo_Study1	2	Mt_15cGOF_Rhizo_Study1_2	FALSE
Mt_15cGOF_Rhizo3	vicianose	CD PAN	13.833	5.316	7233.86	1.559	312.106	C11 H20 O10	3	QYNRIDLOTGRNML-ULAALWPKSA-N	X05441										453711	Mt_15cGOF_Rhizo_Study1	3	Mt_15cGOF_Rhizo_Study1_3	FALSE
Mt_15cGOF_mock1	vicianose	CD PAN	13.833	5.316	7233.86	1.559	312.106	C11 H20 O10	3	QYNRIDLOTGRNML-ULAALWPKSA-N	X05441										585741	Mt_15cGOF_mock_Study1	1	Mt_15cGOF_mock_Study1_1	FALSE
Mt_15cGOF_mock2	vicianose	CD PAN	13.833	5.316	7233.86	1.559	312.106	C11 H20 O10	3	QYNRIDLOTGRNML-ULAALWPKSA-N	X05441										792545	Mt_15cGOF_mock_Study1	2	Mt_15cGOF_mock_Study1_2	FALSE
Mt_15cGOF_mock3	vicianose	CD PAN	13.833	5.316	7233.86	1.559	312.106	C11 H20 O10	3	QYNRIDLOTGRNML-ULAALWPKSA-N	X05441										640914	Mt_15cGOF_mock_Study1	3	Mt_15cGOF_mock_Study1_3	FALSE
Mt_WT_AM1	vicianose	CD PAN	13.833	5.316	7233.86	1.559	312.106	C11 H20 O10	3	QYNRIDLOTGRNML-ULAALWPKSA-N	X05441										378723	Mt_WT_AM_Study2	1	Mt_WT_AM_Study2_1	FALSE
Mt_WT_AM2	vicianose	CD PAN	13.833	5.316	7233.86	1.559	312.106	C11 H20 O10	3	QYNRIDLOTGRNML-ULAALWPKSA-N	X05441										311054	Mt_WT_AM_Study2	2	Mt_WT_AM_Study2_2	FALSE
Mt_WT_AM3	vicianose	CD PAN	13.833	5.316	7233.86	1.559	312.106	C11 H20 O10	3	QYNRIDLOTGRNML-ULAALWPKSA-N	X05441										315280	Mt_WT_AM_Study2	3	Mt_WT_AM_Study2_3	FALSE
Mt_WT_Rhizo1	vicianose	CD PAN	13.833	5.316	7233.86	1.559	312.106	C11 H20 O10	3	QYNRIDLOTGRNML-ULAALWPKSA-N	X05441										611984	Mt_WT_Rhizo_Study1	1	Mt_WT_Rhizo_Study1_1	FALSE
Mt_WT_Rhizo2	vicianose	CD PAN	13.833	5.316	7233.86	1.559	312.106	C11 H20 O10	3	QYNRIDLOTGRNML-ULAALWPKSA-N	X05441										625267	Mt_WT_Rhizo_Study1	2	Mt_WT_Rhizo_Study1_2	FALSE
Mt_WT_Rhizo3	vicianose	CD PAN	13.833	5.316	7233.86	1.559	312.106	C11 H20 O10	3	QYNRIDLOTGRNML-ULAALWPKSA-N	X05441										704295	Mt_WT_Rhizo_Study1	3	Mt_WT_Rhizo_Study1_3	FALSE
Mt_WT_mock1	vicianose	CD PAN	13.833	5.316	7233.86	1.559	312.106	C11 H20 O10	3	QYNRIDLOTGRNML-ULAALWPKSA-N	X05441										556337	Mt_WT_mock_Study1	1	Mt_WT_mock_Study1_1	FALSE
Mt_WT_mock2	vicianose	CD PAN	13.833	5.316	7233.86	1.559	312.106	C11 H20 O10	3	QYNRIDLOTGRNML-ULAALWPKSA-N	X05441										547947	Mt_WT_mock_Study1	2	Mt_WT_mock_Study1_2	FALSE
Mt_WT_mock3	vicianose	CD PAN	13.833	5.316	7233.86	1.559	312.106	C11 H20 O10	3	QYNRIDLOTGRNML-ULAALWPKSA-N	X05441										517002	Mt_WT_mock_Study1	3	Mt_WT_mock_Study1_3	FALSE
Mt_WT_mock4	vicianose	CD PAN	13.833	5.316	7233.86	1.559	312.106	C11 H20 O10	3	QYNRIDLOTGRNML-ULAALWPKSA-N	X05441										438276	Mt_WT_mock_Study2	1	Mt_WT_mock_Study2_1	FALSE
Mt_WT_mock5	vicianose	CD PAN	13.833	5.316	7233.86	1.559	312.106	C11 H20 O10	3	QYNRIDLOTGRNML-ULAALWPKSA-N	X05441										440364	Mt_WT_mock_Study2	2	Mt_WT_mock_Study2_2	FALSE
Mt_WT_mock6	vicianose	CD PAN	13.833	5.316	7233.86	1.559	312.106	C11 H20 O10	3	QYNRIDLOTGRNML-ULAALWPKSA-N	X05441										407777	Mt_WT_mock_Study2	3	Mt_WT_mock_Study2_3	FALSE
Mt_15cGOF_Rhizo1	verbascose	CD PAN	105.268	1.915	8285.03	1.883	828.274	C30 H52 O26	3	FLUADVWHMHPUCG-SWPIJASHSA-N	X00930										9711	Mt_15cGOF_Rhizo_Study1	1	Mt_15cGOF_Rhizo_Study1_1	FALSE
Mt_15cGOF_Rhizo1	verbascose	CD PAN	88.968	2.478	20880.5	2.315	828.274	C30 H52 O26	3	FLUADVWHMHPUCG-SWPIJASHSA-N	X00158										149467	Mt_15cGOF_Rhizo_Study1	1	Mt_15cGOF_Rhizo_Study1_1	FALSE
Mt_15cGOF_Rhizo1	verbascose	CD PAN	98.54	2.872	25965.7	2.949	828.274	C30 H52 O26	3	FLUADVWHMHPUCG-SWPIJASHSA-N	X00554											Mt_15cGOF_Rhizo_Study1	1	Mt_15cGOF_Rhizo_Study1_1	TRUE
Mt_15cGOF_Rhizo1	verbascose	CD PAN	53.236	5.052	9001.99	4.508	828.274	C30 H52 O26	3	FLUADVWHMHPUCG-SWPIJASHSA-N	X01609										9060.6	Mt_15cGOF_Rhizo_Study1	1	Mt_15cGOF_Rhizo_Study1_1	FALSE
Mt_15cGOF_Rhizo2	verbascose	CD PAN	105.268	1.915	8285.03	1.883	828.274	C30 H52 O26	3	FLUADVWHMHPUCG-SWPIJASHSA-N	X00930										9255.6	Mt_15cGOF_Rhizo_Study1	2	Mt_15cGOF_Rhizo_Study1_2	FALSE
Mt_15cGOF_Rhizo2	verbascose	CD PAN	88.968	2.478	20880.5	2.315	828.274	C30 H52 O26	3	FLUADVWHMHPUCG-SWPIJASHSA-N	X00158										92400.1	Mt_15cGOF_Rhizo_Study1	2	Mt_15cGOF_Rhizo_Study1_2	FALSE
Mt_15cGOF_Rhizo2	verbascose	CD PAN	98.54	2.872	25965.7	2.949	828.274	C30 H52 O26	3	FLUADVWHMHPUCG-SWPIJASHSA-N	X00554											Mt_15cGOF_Rhizo_Study1	2	Mt_15cGOF_Rhizo_Study1_2	TRUE
Mt_15cGOF_Rhizo2	verbascose	CD PAN	53.236	5.052	9001.99	4.508	828.274	C30 H52 O26	3	FLUADVWHMHPUCG-SWPIJASHSA-N	X01609										9689.4	Mt_15cGOF_Rhizo_Study1	2	Mt_15cGOF_Rhizo_Study1_2	FALSE
Mt_15cGOF_Rhizo3	verbascose	CD PAN	105.268	1.915	8285.03	1.883	828.274	C30 H52 O26	3	FLUADVWHMHPUCG-SWPIJASHSA-N	X00930										8727.9	Mt_15cGOF_Rhizo_Study1	3	Mt_15cGOF_Rhizo_Study1_3	FALSE
Mt_15cGOF_Rhizo3	verbascose	CD PAN	88.968	2.478	20880.5	2.315	828.274	C30 H52 O26	3	FLUADVWHMHPUCG-SWPIJASHSA-N	X00158										128735	Mt_15cGOF_Rhizo_Study1	3	Mt_15cGOF_Rhizo_Study1_3	FALSE
Mt_15cGOF_Rhizo3	verbascose	CD PAN	98.54	2.872	25965.7	2.949	828.274	C30 H52 O26	3	FLUADVWHMHPUCG-SWPIJASHSA-N	X00554											Mt_15cGOF_Rhizo_Study1	3	Mt_15cGOF_Rhizo_Study1_3	TRUE
Mt_15cGOF_Rhizo3	verbascose	CD PAN	53.236	5.052	9001.99	4.508	828.274	C30 H52 O26	3	FLUADVWHMHPUCG-SWPIJASHSA-N	X01609											Mt_15cGOF_Rhizo_Study1	3	Mt_15cGOF_Rhizo_Study1_3	TRUE
Mt_15cGOF_mock1	verbascose	CD PAN	105.268	1.915	8285.03	1.883	828.274	C30 H52 O26	3	FLUADVWHMHPUCG-SWPIJASHSA-N	X00930											Mt_15cGOF_mock_Study1	1	Mt_15cGOF_mock_Study1_1	TRUE
Mt_15cGOF_mock1	verbascose	CD PAN	88.968	2.478	20880.5	2.315	828.274	C30 H52 O26	3	FLUADVWHMHPUCG-SWPIJASHSA-N	X00158										44739.5	Mt_15cGOF_mock_Study1	1	Mt_15cGOF_mock_Study1_1	FALSE
Mt_15cGOF_mock1	verbascose	CD PAN	98.54	2.872	25965.7	2.949	828.274	C30 H52 O26	3	FLUADVWHMHPUCG-SWPIJASHSA-N	X00554											Mt_15cGOF_mock_Study1	1	Mt_15cGOF_mock_Study1_1	TRUE
Mt_15cGOF_mock1	verbascose	CD PAN	53.236	5.052	9001.99	4.508	828.274	C30 H52 O26	3	FLUADVWHMHPUCG-SWPIJASHSA-N	X01609											Mt_15cGOF_mock_Study1	1	Mt_15cGOF_mock_Study1_1	TRUE
Mt_15cGOF_mock2	verbascose	CD PAN	105.268	1.915	8285.03	1.883	828.274	C30 H52 O26	3	FLUADVWHMHPUCG-SWPIJASHSA-N	X00930											Mt_15cGOF_mock_Study1	2	Mt_15cGOF_mock_Study1_2	TRUE
Mt_15cGOF_mock2	verbascose	CD PAN	88.968	2.478	20880.5	2.315	828.274	C30 H52 O26	3	FLUADVWHMHPUCG-SWPIJASHSA-N	X00158										62721	Mt_15cGOF_mock_Study1	2	Mt_15cGOF_mock_Study1_2	FALSE
Mt_15cGOF_mock2	verbascose	CD PAN	98.54	2.872	25965.7	2.949	828.274	C30 H52 O26	3	FLUADVWHMHPUCG-SWPIJASHSA-N	X00554											Mt_15cGOF_mock_Study1	2	Mt_15cGOF_mock_Study1_2	TRUE
Mt_15cGOF_mock2	verbascose	CD PAN	53.236	5.052	9001.99	4.508	828.274	C30 H52 O26	3	FLUADVWHMHPUCG-SWPIJASHSA-N	X01609											Mt_15cGOF_mock_Study1	2	Mt_15cGOF_mock_Study1_2	TRUE
Mt_15cGOF_mock3	verbascose	CD PAN	105.268	1.915	8285.03	1.883	828.274	C30 H52 O26	3	FLUADVWHMHPUCG-SWPIJASHSA-N	X00930											Mt_15cGOF_mock_Study1	3	Mt_15cGOF_mock_Study1_3	TRUE
Mt_15cGOF_mock3	verbascose	CD PAN	88.968	2.478	20880.5	2.315	828.274	C30 H52 O26	3	FLUADVWHMHPUCG-SWPIJASHSA-N	X00158										66436.5	Mt_15cGOF_mock_Study1	3	Mt_15cGOF_mock_Study1_3	FALSE
Mt_15cGOF_mock3	verbascose	CD PAN	98.54	2.872	25965.7	2.949	828.274	C30 H52 O26	3	FLUADVWHMHPUCG-SWPIJASHSA-N	X00554											Mt_15cGOF_mock_Study1	3	Mt_15cGOF_mock_Study1_3	TRUE
Mt_15cGOF_mock3	verbascose	CD PAN	53.236	5.052	9001.99	4.508	828.274	C30 H52 O26	3	FLUADVWHMHPUCG-SWPIJASHSA-N	X01609											Mt_15cGOF_mock_Study1	3	Mt_15cGOF_mock_Study1_3	TRUE
Mt_WT_AM1	verbascose	CD PAN	105.268	1.915	8285.03	1.883	828.274	C30 H52 O26	3	FLUADVWHMHPUCG-SWPIJASHSA-N	X00930										10656.3	Mt_WT_AM_Study2	1	Mt_WT_AM_Study2_1	FALSE
Mt_WT_AM1	verbascose	CD PAN	88.968	2.478	20880.5	2.315	828.274	C30 H52 O26	3	FLUADVWHMHPUCG-SWPIJASHSA-N	X00158										23794.2	Mt_WT_AM_Study2	1	Mt_WT_AM_Study2_1	FALSE
Mt_WT_AM1	verbascose	CD PAN	98.54	2.872	25965.7	2.949	828.274	C30 H52 O26	3	FLUADVWHMHPUCG-SWPIJASHSA-N	X00554											Mt_WT_AM_Study2	1	Mt_WT_AM_Study2_1	TRUE
Mt_WT_AM1	verbascose	CD PAN	53.236	5.052	9001.99	4.508	828.274	C30 H52 O26	3	FLUADVWHMHPUCG-SWPIJASHSA-N	X01609										9025.7	Mt_WT_AM_Study2	1	Mt_WT_AM_Study2_1	FALSE
Mt_WT_AM2	verbascose	CD PAN	105.268	1.915	8285.03	1.883	828.274	C30 H52 O26	3	FLUADVWHMHPUCG-SWPIJASHSA-N	X00930										11511.8	Mt_WT_AM_Study2	2	Mt_WT_AM_Study2_2	FALSE
Mt_WT_AM2	verbascose	CD PAN	88.968	2.478	20880.5	2.315	828.274	C30 H52 O26	3	FLUADVWHMHPUCG-SWPIJASHSA-N	X00158										29592.4	Mt_WT_AM_Study2	2	Mt_WT_AM_Study2_2	FALSE
Mt_WT_AM2	verbascose	CD PAN	98.54	2.872	25965.7	2.949	828.274	C30 H52 O26	3	FLUADVWHMHPUCG-SWPIJASHSA-N	X00554											Mt_WT_AM_Study2	2	Mt_WT_AM_Study2_2	TRUE
Mt_WT_AM2	verbascose	CD PAN	53.236	5.052	9001.99	4.508	828.274	C30 H52 O26	3	FLUADVWHMHPUCG-SWPIJASHSA-N	X01609											Mt_WT_AM_Study2	2	Mt_WT_AM_Study2_2	TRUE
Mt_WT_AM3	verbascose	CD PAN	105.268	1.915	8285.03	1.883	828.274	C30 H52 O26	3	FLUADVWHMHPUCG-SWPIJASHSA-N	X00930										10182.9	Mt_WT_AM_Study2	3	Mt_WT_AM_Study2_3	FALSE
Mt_WT_AM3	verbascose	CD PAN	88.968	2.478	20880.5	2.315	828.274	C30 H52 O26	3	FLUADVWHMHPUCG-SWPIJASHSA-N	X00158										48703.3	Mt_WT_AM_Study2	3	Mt_WT_AM_Study2_3	FALSE
Mt_WT_AM3	verbascose	CD PAN	98.54	2.872	25965.7	2.949	828.274	C30 H52 O26	3	FLUADVWHMHPUCG-SWPIJASHSA-N	X00554											Mt_WT_AM_Study2	3	Mt_WT_AM_Study2_3	TRUE
Mt_WT_AM3	verbascose	CD PAN	53.236	5.052	9001.99	4.508	828.274	C30 H52 O26	3	FLUADVWHMHPUCG-SWPIJASHSA-N	X01609											Mt_WT_AM_Study2	3	Mt_WT_AM_Study2_3	TRUE
Mt_WT_Rhizo1	verbascose	CD PAN	105.268	1.915	8285.03	1.883	828.274	C30 H52 O26	3	FLUADVWHMHPUCG-SWPIJASHSA-N	X00930										9598.6	Mt_WT_Rhizo_Study1	1	Mt_WT_Rhizo_Study1_1	FALSE
Mt_WT_Rhizo1	verbascose	CD PAN	88.968	2.478	20880.5	2.315	828.274	C30 H52 O26	3	FLUADVWHMHPUCG-SWPIJASHSA-N	X00158										117175	Mt_WT_Rhizo_Study1	1	Mt_WT_Rhizo_Study1_1	FALSE
Mt_WT_Rhizo1	verbascose	CD PAN	98.54	2.872	25965.7	2.949	828.274	C30 H52 O26	3	FLUADVWHMHPUCG-SWPIJASHSA-N	X00554											Mt_WT_Rhizo_Study1	1	Mt_WT_Rhizo_Study1_1	TRUE
Mt_WT_Rhizo1	verbascose	CD PAN	53.236	5.052	9001.99	4.508	828.274	C30 H52 O26	3	FLUADVWHMHPUCG-SWPIJASHSA-N	X01609											Mt_WT_Rhizo_Study1	1	Mt_WT_Rhizo_Study1_1	TRUE
Mt_WT_Rhizo2	verbascose	CD PAN	105.268	1.915	8285.03	1.883	828.274	C30 H52 O26	3	FLUADVWHMHPUCG-SWPIJASHSA-N	X00930										9535.6	Mt_WT_Rhizo_Study1	2	Mt_WT_Rhizo_Study1_2	FALSE
Mt_WT_Rhizo2	verbascose	CD PAN	88.968	2.478	20880.5	2.315	828.274	C30 H52 O26	3	FLUADVWHMHPUCG-SWPIJASHSA-N	X00158										53345.4	Mt_WT_Rhizo_Study1	2	Mt_WT_Rhizo_Study1_2	FALSE
Mt_WT_Rhizo2	verbascose	CD PAN	98.54	2.872	25965.7	2.949	828.274	C30 H52 O26	3	FLUADVWHMHPUCG-SWPIJASHSA-N	X00554											Mt_WT_Rhizo_Study1	2	Mt_WT_Rhizo_Study1_2	TRUE
Mt_WT_Rhizo2	verbascose	CD PAN	53.236	5.052	9001.99	4.508	828.274	C30 H52 O26	3	FLUADVWHMHPUCG-SWPIJASHSA-N	X01609											Mt_WT_Rhizo_Study1	2	Mt_WT_Rhizo_Study1_2	TRUE
Mt_WT_Rhizo3	verbascose	CD PAN	105.268	1.915	8285.03	1.883	828.274	C30 H52 O26	3	FLUADVWHMHPUCG-SWPIJASHSA-N	X00930										11140.7	Mt_WT_Rhizo_Study1	3	Mt_WT_Rhizo_Study1_3	FALSE
Mt_WT_Rhizo3	verbascose	CD PAN	88.968	2.478	20880.5	2.315	828.274	C30 H52 O26	3	FLUADVWHMHPUCG-SWPIJASHSA-N	X00158										154095	Mt_WT_Rhizo_Study1	3	Mt_WT_Rhizo_Study1_3	FALSE
Mt_WT_Rhizo3	verbascose	CD PAN	98.54	2.872	25965.7	2.949	828.274	C30 H52 O26	3	FLUADVWHMHPUCG-SWPIJASHSA-N	X00554											Mt_WT_Rhizo_Study1	3	Mt_WT_Rhizo_Study1_3	TRUE
Mt_WT_Rhizo3	verbascose	CD PAN	53.236	5.052	9001.99	4.508	828.274	C30 H52 O26	3	FLUADVWHMHPUCG-SWPIJASHSA-N	X01609											Mt_WT_Rhizo_Study1	3	Mt_WT_Rhizo_Study1_3	TRUE
Mt_WT_mock1	verbascose	CD PAN	105.268	1.915	8285.03	1.883	828.274	C30 H52 O26	3	FLUADVWHMHPUCG-SWPIJASHSA-N	X00930											Mt_WT_mock_Study1	1	Mt_WT_mock_Study1_1	TRUE
Mt_WT_mock1	verbascose	CD PAN	88.968	2.478	20880.5	2.315	828.274	C30 H52 O26	3	FLUADVWHMHPUCG-SWPIJASHSA-N	X00158										74018.8	Mt_WT_mock_Study1	1	Mt_WT_mock_Study1_1	FALSE
Mt_WT_mock1	verbascose	CD PAN	98.54	2.872	25965.7	2.949	828.274	C30 H52 O26	3	FLUADVWHMHPUCG-SWPIJASHSA-N	X00554											Mt_WT_mock_Study1	1	Mt_WT_mock_Study1_1	TRUE
Mt_WT_mock1	verbascose	CD PAN	53.236	5.052	9001.99	4.508	828.274	C30 H52 O26	3	FLUADVWHMHPUCG-SWPIJASHSA-N	X01609											Mt_WT_mock_Study1	1	Mt_WT_mock_Study1_1	TRUE
Mt_WT_mock2	verbascose	CD PAN	105.268	1.915	8285.03	1.883	828.274	C30 H52 O26	3	FLUADVWHMHPUCG-SWPIJASHSA-N	X00930											Mt_WT_mock_Study1	2	Mt_WT_mock_Study1_2	TRUE
Mt_WT_mock2	verbascose	CD PAN	88.968	2.478	20880.5	2.315	828.274	C30 H52 O26	3	FLUADVWHMHPUCG-SWPIJASHSA-N	X00158										24435.8	Mt_WT_mock_Study1	2	Mt_WT_mock_Study1_2	FALSE
Mt_WT_mock2	verbascose	CD PAN	98.54	2.872	25965.7	2.949	828.274	C30 H52 O26	3	FLUADVWHMHPUCG-SWPIJASHSA-N	X00554											Mt_WT_mock_Study1	2	Mt_WT_mock_Study1_2	TRUE
Mt_WT_mock2	verbascose	CD PAN	53.236	5.052	9001.99	4.508	828.274	C30 H52 O26	3	FLUADVWHMHPUCG-SWPIJASHSA-N	X01609											Mt_WT_mock_Study1	2	Mt_WT_mock_Study1_2	TRUE
Mt_WT_mock3	verbascose	CD PAN	105.268	1.915	8285.03	1.883	828.274	C30 H52 O26	3	FLUADVWHMHPUCG-SWPIJASHSA-N	X00930											Mt_WT_mock_Study1	3	Mt_WT_mock_Study1_3	TRUE
Mt_WT_mock3	verbascose	CD PAN	88.968	2.478	20880.5	2.315	828.274	C30 H52 O26	3	FLUADVWHMHPUCG-SWPIJASHSA-N	X00158										35033.3	Mt_WT_mock_Study1	3	Mt_WT_mock_Study1_3	FALSE
Mt_WT_mock3	verbascose	CD PAN	98.54	2.872	25965.7	2.949	828.274	C30 H52 O26	3	FLUADVWHMHPUCG-SWPIJASHSA-N	X00554											Mt_WT_mock_Study1	3	Mt_WT_mock_Study1_3	TRUE
Mt_WT_mock3	verbascose	CD PAN	53.236	5.052	9001.99	4.508	828.274	C30 H52 O26	3	FLUADVWHMHPUCG-SWPIJASHSA-N	X01609											Mt_WT_mock_Study1	3	Mt_WT_mock_Study1_3	TRUE
Mt_WT_mock4	verbascose	CD PAN	105.268	1.915	8285.03	1.883	828.274	C30 H52 O26	3	FLUADVWHMHPUCG-SWPIJASHSA-N	X00930										8968.7	Mt_WT_mock_Study2	1	Mt_WT_mock_Study2_1	FALSE
Mt_WT_mock4	verbascose	CD PAN	88.968	2.478	20880.5	2.315	828.274	C30 H52 O26	3	FLUADVWHMHPUCG-SWPIJASHSA-N	X00158										134215	Mt_WT_mock_Study2	1	Mt_WT_mock_Study2_1	FALSE
Mt_WT_mock4	verbascose	CD PAN	98.54	2.872	25965.7	2.949	828.274	C30 H52 O26	3	FLUADVWHMHPUCG-SWPIJASHSA-N	X00554											Mt_WT_mock_Study2	1	Mt_WT_mock_Study2_1	TRUE
Mt_WT_mock4	verbascose	CD PAN	53.236	5.052	9001.99	4.508	828.274	C30 H52 O26	3	FLUADVWHMHPUCG-SWPIJASHSA-N	X01609											Mt_WT_mock_Study2	1	Mt_WT_mock_Study2_1	TRUE
Mt_WT_mock5	verbascose	CD PAN	105.268	1.915	8285.03	1.883	828.274	C30 H52 O26	3	FLUADVWHMHPUCG-SWPIJASHSA-N	X00930										9140.3	Mt_WT_mock_Study2	2	Mt_WT_mock_Study2_2	FALSE
Mt_WT_mock5	verbascose	CD PAN	88.968	2.478	20880.5	2.315	828.274	C30 H52 O26	3	FLUADVWHMHPUCG-SWPIJASHSA-N	X00158										93173.9	Mt_WT_mock_Study2	2	Mt_WT_mock_Study2_2	FALSE
Mt_WT_mock5	verbascose	CD PAN	98.54	2.872	25965.7	2.949	828.274	C30 H52 O26	3	FLUADVWHMHPUCG-SWPIJASHSA-N	X00554											Mt_WT_mock_Study2	2	Mt_WT_mock_Study2_2	TRUE
Mt_WT_mock5	verbascose	CD PAN	53.236	5.052	9001.99	4.508	828.274	C30 H52 O26	3	FLUADVWHMHPUCG-SWPIJASHSA-N	X01609										9234.5	Mt_WT_mock_Study2	2	Mt_WT_mock_Study2_2	FALSE
Mt_WT_mock6	verbascose	CD PAN	105.268	1.915	8285.03	1.883	828.274	C30 H52 O26	3	FLUADVWHMHPUCG-SWPIJASHSA-N	X00930										8502.6	Mt_WT_mock_Study2	3	Mt_WT_mock_Study2_3	FALSE
Mt_WT_mock6	verbascose	CD PAN	88.968	2.478	20880.5	2.315	828.274	C30 H52 O26	3	FLUADVWHMHPUCG-SWPIJASHSA-N	X00158										58013.8	Mt_WT_mock_Study2	3	Mt_WT_mock_Study2_3	FALSE
Mt_WT_mock6	verbascose	CD PAN	98.54	2.872	25965.7	2.949	828.274	C30 H52 O26	3	FLUADVWHMHPUCG-SWPIJASHSA-N	X00554											Mt_WT_mock_Study2	3	Mt_WT_mock_Study2_3	TRUE
Mt_WT_mock6	verbascose	CD PAN	53.236	5.052	9001.99	4.508	828.274	C30 H52 O26	3	FLUADVWHMHPUCG-SWPIJASHSA-N	X01609											Mt_WT_mock_Study2	3	Mt_WT_mock_Study2_3	TRUE
Mt_15cGOF_Rhizo1	Vanillin methyl ether	CD PAN	5.62	17.012	50315.3	5.194	166.063	C9 H10 O3	3	WJUFSDZVCOTFON-UHFFFAOYSA-N	X02877										638771	Mt_15cGOF_Rhizo_Study1	1	Mt_15cGOF_Rhizo_Study1_1	FALSE
Mt_15cGOF_Rhizo2	Vanillin methyl ether	CD PAN	5.62	17.012	50315.3	5.194	166.063	C9 H10 O3	3	WJUFSDZVCOTFON-UHFFFAOYSA-N	X02877										581731	Mt_15cGOF_Rhizo_Study1	2	Mt_15cGOF_Rhizo_Study1_2	FALSE
Mt_15cGOF_Rhizo3	Vanillin methyl ether	CD PAN	5.62	17.012	50315.3	5.194	166.063	C9 H10 O3	3	WJUFSDZVCOTFON-UHFFFAOYSA-N	X02877										217388	Mt_15cGOF_Rhizo_Study1	3	Mt_15cGOF_Rhizo_Study1_3	FALSE
Mt_15cGOF_mock1	Vanillin methyl ether	CD PAN	5.62	17.012	50315.3	5.194	166.063	C9 H10 O3	3	WJUFSDZVCOTFON-UHFFFAOYSA-N	X02877										448928	Mt_15cGOF_mock_Study1	1	Mt_15cGOF_mock_Study1_1	FALSE
Mt_15cGOF_mock2	Vanillin methyl ether	CD PAN	5.62	17.012	50315.3	5.194	166.063	C9 H10 O3	3	WJUFSDZVCOTFON-UHFFFAOYSA-N	X02877										699727	Mt_15cGOF_mock_Study1	2	Mt_15cGOF_mock_Study1_2	FALSE
Mt_15cGOF_mock3	Vanillin methyl ether	CD PAN	5.62	17.012	50315.3	5.194	166.063	C9 H10 O3	3	WJUFSDZVCOTFON-UHFFFAOYSA-N	X02877										1.11025e+06	Mt_15cGOF_mock_Study1	3	Mt_15cGOF_mock_Study1_3	FALSE
Mt_WT_AM1	Vanillin methyl ether	CD PAN	5.62	17.012	50315.3	5.194	166.063	C9 H10 O3	3	WJUFSDZVCOTFON-UHFFFAOYSA-N	X02877										529714	Mt_WT_AM_Study2	1	Mt_WT_AM_Study2_1	FALSE
Mt_WT_AM2	Vanillin methyl ether	CD PAN	5.62	17.012	50315.3	5.194	166.063	C9 H10 O3	3	WJUFSDZVCOTFON-UHFFFAOYSA-N	X02877										634185	Mt_WT_AM_Study2	2	Mt_WT_AM_Study2_2	FALSE
Mt_WT_AM3	Vanillin methyl ether	CD PAN	5.62	17.012	50315.3	5.194	166.063	C9 H10 O3	3	WJUFSDZVCOTFON-UHFFFAOYSA-N	X02877										517050	Mt_WT_AM_Study2	3	Mt_WT_AM_Study2_3	FALSE
Mt_WT_Rhizo1	Vanillin methyl ether	CD PAN	5.62	17.012	50315.3	5.194	166.063	C9 H10 O3	3	WJUFSDZVCOTFON-UHFFFAOYSA-N	X02877										393037	Mt_WT_Rhizo_Study1	1	Mt_WT_Rhizo_Study1_1	FALSE
Mt_WT_Rhizo2	Vanillin methyl ether	CD PAN	5.62	17.012	50315.3	5.194	166.063	C9 H10 O3	3	WJUFSDZVCOTFON-UHFFFAOYSA-N	X02877										281094	Mt_WT_Rhizo_Study1	2	Mt_WT_Rhizo_Study1_2	FALSE
Mt_WT_Rhizo3	Vanillin methyl ether	CD PAN	5.62	17.012	50315.3	5.194	166.063	C9 H10 O3	3	WJUFSDZVCOTFON-UHFFFAOYSA-N	X02877										591962	Mt_WT_Rhizo_Study1	3	Mt_WT_Rhizo_Study1_3	FALSE
Mt_WT_mock1	Vanillin methyl ether	CD PAN	5.62	17.012	50315.3	5.194	166.063	C9 H10 O3	3	WJUFSDZVCOTFON-UHFFFAOYSA-N	X02877										557994	Mt_WT_mock_Study1	1	Mt_WT_mock_Study1_1	FALSE
Mt_WT_mock2	Vanillin methyl ether	CD PAN	5.62	17.012	50315.3	5.194	166.063	C9 H10 O3	3	WJUFSDZVCOTFON-UHFFFAOYSA-N	X02877										560602	Mt_WT_mock_Study1	2	Mt_WT_mock_Study1_2	FALSE
Mt_WT_mock3	Vanillin methyl ether	CD PAN	5.62	17.012	50315.3	5.194	166.063	C9 H10 O3	3	WJUFSDZVCOTFON-UHFFFAOYSA-N	X02877										232428	Mt_WT_mock_Study1	3	Mt_WT_mock_Study1_3	FALSE
Mt_WT_mock4	Vanillin methyl ether	CD PAN	5.62	17.012	50315.3	5.194	166.063	C9 H10 O3	3	WJUFSDZVCOTFON-UHFFFAOYSA-N	X02877										587037	Mt_WT_mock_Study2	1	Mt_WT_mock_Study2_1	FALSE
Mt_WT_mock5	Vanillin methyl ether	CD PAN	5.62	17.012	50315.3	5.194	166.063	C9 H10 O3	3	WJUFSDZVCOTFON-UHFFFAOYSA-N	X02877										383566	Mt_WT_mock_Study2	2	Mt_WT_mock_Study2_2	FALSE
Mt_WT_mock6	Vanillin methyl ether	CD PAN	5.62	17.012	50315.3	5.194	166.063	C9 H10 O3	3	WJUFSDZVCOTFON-UHFFFAOYSA-N	X02877										594270	Mt_WT_mock_Study2	3	Mt_WT_mock_Study2_3	FALSE
Mt_15cGOF_Rhizo1	Vanillic acid	POS	19.925	3.243	136224	6.55	168.042	C8H8O4	1	MSID00568	SL00137	Benzoic acids and derivatives	HMDB0000484	30816	8155	8468	COC1=C(O)C=CC(=C1)C(O)=O	WKOLLVMJNQIZCI-UHFFFAOYSA-N	InChI=1S/C8H8O4/c1-12-7-4-5(8(10)11)2-3-6(7)9/h2-4,9H,1H3,(H,10,11)	121-34-6	8555391	Mt_15cGOF_Rhizo_Study1	1	Mt_15cGOF_Rhizo_Study1_1	FALSE
Mt_15cGOF_Rhizo2	Vanillic acid	POS	19.925	3.243	136224	6.55	168.042	C8H8O4	1	MSID00568	SL00137	Benzoic acids and derivatives	HMDB0000484	30816	8155	8468	COC1=C(O)C=CC(=C1)C(O)=O	WKOLLVMJNQIZCI-UHFFFAOYSA-N	InChI=1S/C8H8O4/c1-12-7-4-5(8(10)11)2-3-6(7)9/h2-4,9H,1H3,(H,10,11)	121-34-6	7394842	Mt_15cGOF_Rhizo_Study1	2	Mt_15cGOF_Rhizo_Study1_2	FALSE
Mt_15cGOF_Rhizo3	Vanillic acid	POS	19.925	3.243	136224	6.55	168.042	C8H8O4	1	MSID00568	SL00137	Benzoic acids and derivatives	HMDB0000484	30816	8155	8468	COC1=C(O)C=CC(=C1)C(O)=O	WKOLLVMJNQIZCI-UHFFFAOYSA-N	InChI=1S/C8H8O4/c1-12-7-4-5(8(10)11)2-3-6(7)9/h2-4,9H,1H3,(H,10,11)	121-34-6	11903090	Mt_15cGOF_Rhizo_Study1	3	Mt_15cGOF_Rhizo_Study1_3	FALSE
Mt_15cGOF_mock1	Vanillic acid	POS	19.925	3.243	136224	6.55	168.042	C8H8O4	1	MSID00568	SL00137	Benzoic acids and derivatives	HMDB0000484	30816	8155	8468	COC1=C(O)C=CC(=C1)C(O)=O	WKOLLVMJNQIZCI-UHFFFAOYSA-N	InChI=1S/C8H8O4/c1-12-7-4-5(8(10)11)2-3-6(7)9/h2-4,9H,1H3,(H,10,11)	121-34-6	11735829	Mt_15cGOF_mock_Study1	1	Mt_15cGOF_mock_Study1_1	FALSE
Mt_15cGOF_mock2	Vanillic acid	POS	19.925	3.243	136224	6.55	168.042	C8H8O4	1	MSID00568	SL00137	Benzoic acids and derivatives	HMDB0000484	30816	8155	8468	COC1=C(O)C=CC(=C1)C(O)=O	WKOLLVMJNQIZCI-UHFFFAOYSA-N	InChI=1S/C8H8O4/c1-12-7-4-5(8(10)11)2-3-6(7)9/h2-4,9H,1H3,(H,10,11)	121-34-6	17678094	Mt_15cGOF_mock_Study1	2	Mt_15cGOF_mock_Study1_2	FALSE
Mt_15cGOF_mock3	Vanillic acid	POS	19.925	3.243	136224	6.55	168.042	C8H8O4	1	MSID00568	SL00137	Benzoic acids and derivatives	HMDB0000484	30816	8155	8468	COC1=C(O)C=CC(=C1)C(O)=O	WKOLLVMJNQIZCI-UHFFFAOYSA-N	InChI=1S/C8H8O4/c1-12-7-4-5(8(10)11)2-3-6(7)9/h2-4,9H,1H3,(H,10,11)	121-34-6	16904068	Mt_15cGOF_mock_Study1	3	Mt_15cGOF_mock_Study1_3	FALSE
Mt_WT_AM1	Vanillic acid	POS	19.925	3.243	136224	6.55	168.042	C8H8O4	1	MSID00568	SL00137	Benzoic acids and derivatives	HMDB0000484	30816	8155	8468	COC1=C(O)C=CC(=C1)C(O)=O	WKOLLVMJNQIZCI-UHFFFAOYSA-N	InChI=1S/C8H8O4/c1-12-7-4-5(8(10)11)2-3-6(7)9/h2-4,9H,1H3,(H,10,11)	121-34-6	9463012	Mt_WT_AM_Study2	1	Mt_WT_AM_Study2_1	FALSE
Mt_WT_AM2	Vanillic acid	POS	19.925	3.243	136224	6.55	168.042	C8H8O4	1	MSID00568	SL00137	Benzoic acids and derivatives	HMDB0000484	30816	8155	8468	COC1=C(O)C=CC(=C1)C(O)=O	WKOLLVMJNQIZCI-UHFFFAOYSA-N	InChI=1S/C8H8O4/c1-12-7-4-5(8(10)11)2-3-6(7)9/h2-4,9H,1H3,(H,10,11)	121-34-6	9329212	Mt_WT_AM_Study2	2	Mt_WT_AM_Study2_2	FALSE
Mt_WT_AM3	Vanillic acid	POS	19.925	3.243	136224	6.55	168.042	C8H8O4	1	MSID00568	SL00137	Benzoic acids and derivatives	HMDB0000484	30816	8155	8468	COC1=C(O)C=CC(=C1)C(O)=O	WKOLLVMJNQIZCI-UHFFFAOYSA-N	InChI=1S/C8H8O4/c1-12-7-4-5(8(10)11)2-3-6(7)9/h2-4,9H,1H3,(H,10,11)	121-34-6	12108515	Mt_WT_AM_Study2	3	Mt_WT_AM_Study2_3	FALSE
Mt_WT_Rhizo1	Vanillic acid	POS	19.925	3.243	136224	6.55	168.042	C8H8O4	1	MSID00568	SL00137	Benzoic acids and derivatives	HMDB0000484	30816	8155	8468	COC1=C(O)C=CC(=C1)C(O)=O	WKOLLVMJNQIZCI-UHFFFAOYSA-N	InChI=1S/C8H8O4/c1-12-7-4-5(8(10)11)2-3-6(7)9/h2-4,9H,1H3,(H,10,11)	121-34-6	9623405	Mt_WT_Rhizo_Study1	1	Mt_WT_Rhizo_Study1_1	FALSE
Mt_WT_Rhizo2	Vanillic acid	POS	19.925	3.243	136224	6.55	168.042	C8H8O4	1	MSID00568	SL00137	Benzoic acids and derivatives	HMDB0000484	30816	8155	8468	COC1=C(O)C=CC(=C1)C(O)=O	WKOLLVMJNQIZCI-UHFFFAOYSA-N	InChI=1S/C8H8O4/c1-12-7-4-5(8(10)11)2-3-6(7)9/h2-4,9H,1H3,(H,10,11)	121-34-6	14377086	Mt_WT_Rhizo_Study1	2	Mt_WT_Rhizo_Study1_2	FALSE
Mt_WT_Rhizo3	Vanillic acid	POS	19.925	3.243	136224	6.55	168.042	C8H8O4	1	MSID00568	SL00137	Benzoic acids and derivatives	HMDB0000484	30816	8155	8468	COC1=C(O)C=CC(=C1)C(O)=O	WKOLLVMJNQIZCI-UHFFFAOYSA-N	InChI=1S/C8H8O4/c1-12-7-4-5(8(10)11)2-3-6(7)9/h2-4,9H,1H3,(H,10,11)	121-34-6	11530835	Mt_WT_Rhizo_Study1	3	Mt_WT_Rhizo_Study1_3	FALSE
Mt_WT_mock1	Vanillic acid	POS	19.925	3.243	136224	6.55	168.042	C8H8O4	1	MSID00568	SL00137	Benzoic acids and derivatives	HMDB0000484	30816	8155	8468	COC1=C(O)C=CC(=C1)C(O)=O	WKOLLVMJNQIZCI-UHFFFAOYSA-N	InChI=1S/C8H8O4/c1-12-7-4-5(8(10)11)2-3-6(7)9/h2-4,9H,1H3,(H,10,11)	121-34-6	12636121	Mt_WT_mock_Study1	1	Mt_WT_mock_Study1_1	FALSE
Mt_WT_mock2	Vanillic acid	POS	19.925	3.243	136224	6.55	168.042	C8H8O4	1	MSID00568	SL00137	Benzoic acids and derivatives	HMDB0000484	30816	8155	8468	COC1=C(O)C=CC(=C1)C(O)=O	WKOLLVMJNQIZCI-UHFFFAOYSA-N	InChI=1S/C8H8O4/c1-12-7-4-5(8(10)11)2-3-6(7)9/h2-4,9H,1H3,(H,10,11)	121-34-6	14907757	Mt_WT_mock_Study1	2	Mt_WT_mock_Study1_2	FALSE
Mt_WT_mock3	Vanillic acid	POS	19.925	3.243	136224	6.55	168.042	C8H8O4	1	MSID00568	SL00137	Benzoic acids and derivatives	HMDB0000484	30816	8155	8468	COC1=C(O)C=CC(=C1)C(O)=O	WKOLLVMJNQIZCI-UHFFFAOYSA-N	InChI=1S/C8H8O4/c1-12-7-4-5(8(10)11)2-3-6(7)9/h2-4,9H,1H3,(H,10,11)	121-34-6	12698842	Mt_WT_mock_Study1	3	Mt_WT_mock_Study1_3	FALSE
Mt_WT_mock4	Vanillic acid	POS	19.925	3.243	136224	6.55	168.042	C8H8O4	1	MSID00568	SL00137	Benzoic acids and derivatives	HMDB0000484	30816	8155	8468	COC1=C(O)C=CC(=C1)C(O)=O	WKOLLVMJNQIZCI-UHFFFAOYSA-N	InChI=1S/C8H8O4/c1-12-7-4-5(8(10)11)2-3-6(7)9/h2-4,9H,1H3,(H,10,11)	121-34-6	9279799	Mt_WT_mock_Study2	1	Mt_WT_mock_Study2_1	FALSE
Mt_WT_mock5	Vanillic acid	POS	19.925	3.243	136224	6.55	168.042	C8H8O4	1	MSID00568	SL00137	Benzoic acids and derivatives	HMDB0000484	30816	8155	8468	COC1=C(O)C=CC(=C1)C(O)=O	WKOLLVMJNQIZCI-UHFFFAOYSA-N	InChI=1S/C8H8O4/c1-12-7-4-5(8(10)11)2-3-6(7)9/h2-4,9H,1H3,(H,10,11)	121-34-6	11115670	Mt_WT_mock_Study2	2	Mt_WT_mock_Study2_2	FALSE
Mt_WT_mock6	Vanillic acid	POS	19.925	3.243	136224	6.55	168.042	C8H8O4	1	MSID00568	SL00137	Benzoic acids and derivatives	HMDB0000484	30816	8155	8468	COC1=C(O)C=CC(=C1)C(O)=O	WKOLLVMJNQIZCI-UHFFFAOYSA-N	InChI=1S/C8H8O4/c1-12-7-4-5(8(10)11)2-3-6(7)9/h2-4,9H,1H3,(H,10,11)	121-34-6	8670568	Mt_WT_mock_Study2	3	Mt_WT_mock_Study2_3	FALSE
Mt_15cGOF_Rhizo1	Valine	POS	26.127	2.138	2.09498e+06	1.88	117.079	C5H11NO2	1	MSID00566	SL00029	Amino acid (essential)	HMDB0000883	16414	6050	6287	CC(C)[C@H](N)C(O)=O	KZSNJWFQEVHDMF-BYPYZUCNSA-N	InChI=1S/C5H11NO2/c1-3(2)4(6)5(7)8/h3-4H,6H2,1-2H3,(H,7,8)/t4-/m0/s1	72-18-4	100721064	Mt_15cGOF_Rhizo_Study1	1	Mt_15cGOF_Rhizo_Study1_1	FALSE
Mt_15cGOF_Rhizo2	Valine	POS	26.127	2.138	2.09498e+06	1.88	117.079	C5H11NO2	1	MSID00566	SL00029	Amino acid (essential)	HMDB0000883	16414	6050	6287	CC(C)[C@H](N)C(O)=O	KZSNJWFQEVHDMF-BYPYZUCNSA-N	InChI=1S/C5H11NO2/c1-3(2)4(6)5(7)8/h3-4H,6H2,1-2H3,(H,7,8)/t4-/m0/s1	72-18-4	89635760	Mt_15cGOF_Rhizo_Study1	2	Mt_15cGOF_Rhizo_Study1_2	FALSE
Mt_15cGOF_Rhizo3	Valine	POS	26.127	2.138	2.09498e+06	1.88	117.079	C5H11NO2	1	MSID00566	SL00029	Amino acid (essential)	HMDB0000883	16414	6050	6287	CC(C)[C@H](N)C(O)=O	KZSNJWFQEVHDMF-BYPYZUCNSA-N	InChI=1S/C5H11NO2/c1-3(2)4(6)5(7)8/h3-4H,6H2,1-2H3,(H,7,8)/t4-/m0/s1	72-18-4	60207128	Mt_15cGOF_Rhizo_Study1	3	Mt_15cGOF_Rhizo_Study1_3	FALSE
Mt_15cGOF_mock1	Valine	POS	26.127	2.138	2.09498e+06	1.88	117.079	C5H11NO2	1	MSID00566	SL00029	Amino acid (essential)	HMDB0000883	16414	6050	6287	CC(C)[C@H](N)C(O)=O	KZSNJWFQEVHDMF-BYPYZUCNSA-N	InChI=1S/C5H11NO2/c1-3(2)4(6)5(7)8/h3-4H,6H2,1-2H3,(H,7,8)/t4-/m0/s1	72-18-4	101864912	Mt_15cGOF_mock_Study1	1	Mt_15cGOF_mock_Study1_1	FALSE
Mt_15cGOF_mock2	Valine	POS	26.127	2.138	2.09498e+06	1.88	117.079	C5H11NO2	1	MSID00566	SL00029	Amino acid (essential)	HMDB0000883	16414	6050	6287	CC(C)[C@H](N)C(O)=O	KZSNJWFQEVHDMF-BYPYZUCNSA-N	InChI=1S/C5H11NO2/c1-3(2)4(6)5(7)8/h3-4H,6H2,1-2H3,(H,7,8)/t4-/m0/s1	72-18-4	119758616	Mt_15cGOF_mock_Study1	2	Mt_15cGOF_mock_Study1_2	FALSE
Mt_15cGOF_mock3	Valine	POS	26.127	2.138	2.09498e+06	1.88	117.079	C5H11NO2	1	MSID00566	SL00029	Amino acid (essential)	HMDB0000883	16414	6050	6287	CC(C)[C@H](N)C(O)=O	KZSNJWFQEVHDMF-BYPYZUCNSA-N	InChI=1S/C5H11NO2/c1-3(2)4(6)5(7)8/h3-4H,6H2,1-2H3,(H,7,8)/t4-/m0/s1	72-18-4	78592848	Mt_15cGOF_mock_Study1	3	Mt_15cGOF_mock_Study1_3	FALSE
Mt_WT_AM1	Valine	POS	26.127	2.138	2.09498e+06	1.88	117.079	C5H11NO2	1	MSID00566	SL00029	Amino acid (essential)	HMDB0000883	16414	6050	6287	CC(C)[C@H](N)C(O)=O	KZSNJWFQEVHDMF-BYPYZUCNSA-N	InChI=1S/C5H11NO2/c1-3(2)4(6)5(7)8/h3-4H,6H2,1-2H3,(H,7,8)/t4-/m0/s1	72-18-4	194468832	Mt_WT_AM_Study2	1	Mt_WT_AM_Study2_1	FALSE
Mt_WT_AM2	Valine	POS	26.127	2.138	2.09498e+06	1.88	117.079	C5H11NO2	1	MSID00566	SL00029	Amino acid (essential)	HMDB0000883	16414	6050	6287	CC(C)[C@H](N)C(O)=O	KZSNJWFQEVHDMF-BYPYZUCNSA-N	InChI=1S/C5H11NO2/c1-3(2)4(6)5(7)8/h3-4H,6H2,1-2H3,(H,7,8)/t4-/m0/s1	72-18-4	150546032	Mt_WT_AM_Study2	2	Mt_WT_AM_Study2_2	FALSE
Mt_WT_AM3	Valine	POS	26.127	2.138	2.09498e+06	1.88	117.079	C5H11NO2	1	MSID00566	SL00029	Amino acid (essential)	HMDB0000883	16414	6050	6287	CC(C)[C@H](N)C(O)=O	KZSNJWFQEVHDMF-BYPYZUCNSA-N	InChI=1S/C5H11NO2/c1-3(2)4(6)5(7)8/h3-4H,6H2,1-2H3,(H,7,8)/t4-/m0/s1	72-18-4	170761344	Mt_WT_AM_Study2	3	Mt_WT_AM_Study2_3	FALSE
Mt_WT_Rhizo1	Valine	POS	26.127	2.138	2.09498e+06	1.88	117.079	C5H11NO2	1	MSID00566	SL00029	Amino acid (essential)	HMDB0000883	16414	6050	6287	CC(C)[C@H](N)C(O)=O	KZSNJWFQEVHDMF-BYPYZUCNSA-N	InChI=1S/C5H11NO2/c1-3(2)4(6)5(7)8/h3-4H,6H2,1-2H3,(H,7,8)/t4-/m0/s1	72-18-4	87746376	Mt_WT_Rhizo_Study1	1	Mt_WT_Rhizo_Study1_1	FALSE
Mt_WT_Rhizo2	Valine	POS	26.127	2.138	2.09498e+06	1.88	117.079	C5H11NO2	1	MSID00566	SL00029	Amino acid (essential)	HMDB0000883	16414	6050	6287	CC(C)[C@H](N)C(O)=O	KZSNJWFQEVHDMF-BYPYZUCNSA-N	InChI=1S/C5H11NO2/c1-3(2)4(6)5(7)8/h3-4H,6H2,1-2H3,(H,7,8)/t4-/m0/s1	72-18-4	82399016	Mt_WT_Rhizo_Study1	2	Mt_WT_Rhizo_Study1_2	FALSE
Mt_WT_Rhizo3	Valine	POS	26.127	2.138	2.09498e+06	1.88	117.079	C5H11NO2	1	MSID00566	SL00029	Amino acid (essential)	HMDB0000883	16414	6050	6287	CC(C)[C@H](N)C(O)=O	KZSNJWFQEVHDMF-BYPYZUCNSA-N	InChI=1S/C5H11NO2/c1-3(2)4(6)5(7)8/h3-4H,6H2,1-2H3,(H,7,8)/t4-/m0/s1	72-18-4	89148144	Mt_WT_Rhizo_Study1	3	Mt_WT_Rhizo_Study1_3	FALSE
Mt_WT_mock1	Valine	POS	26.127	2.138	2.09498e+06	1.88	117.079	C5H11NO2	1	MSID00566	SL00029	Amino acid (essential)	HMDB0000883	16414	6050	6287	CC(C)[C@H](N)C(O)=O	KZSNJWFQEVHDMF-BYPYZUCNSA-N	InChI=1S/C5H11NO2/c1-3(2)4(6)5(7)8/h3-4H,6H2,1-2H3,(H,7,8)/t4-/m0/s1	72-18-4	57173208	Mt_WT_mock_Study1	1	Mt_WT_mock_Study1_1	FALSE
Mt_WT_mock2	Valine	POS	26.127	2.138	2.09498e+06	1.88	117.079	C5H11NO2	1	MSID00566	SL00029	Amino acid (essential)	HMDB0000883	16414	6050	6287	CC(C)[C@H](N)C(O)=O	KZSNJWFQEVHDMF-BYPYZUCNSA-N	InChI=1S/C5H11NO2/c1-3(2)4(6)5(7)8/h3-4H,6H2,1-2H3,(H,7,8)/t4-/m0/s1	72-18-4	61866772	Mt_WT_mock_Study1	2	Mt_WT_mock_Study1_2	FALSE
Mt_WT_mock3	Valine	POS	26.127	2.138	2.09498e+06	1.88	117.079	C5H11NO2	1	MSID00566	SL00029	Amino acid (essential)	HMDB0000883	16414	6050	6287	CC(C)[C@H](N)C(O)=O	KZSNJWFQEVHDMF-BYPYZUCNSA-N	InChI=1S/C5H11NO2/c1-3(2)4(6)5(7)8/h3-4H,6H2,1-2H3,(H,7,8)/t4-/m0/s1	72-18-4	56001812	Mt_WT_mock_Study1	3	Mt_WT_mock_Study1_3	FALSE
Mt_WT_mock4	Valine	POS	26.127	2.138	2.09498e+06	1.88	117.079	C5H11NO2	1	MSID00566	SL00029	Amino acid (essential)	HMDB0000883	16414	6050	6287	CC(C)[C@H](N)C(O)=O	KZSNJWFQEVHDMF-BYPYZUCNSA-N	InChI=1S/C5H11NO2/c1-3(2)4(6)5(7)8/h3-4H,6H2,1-2H3,(H,7,8)/t4-/m0/s1	72-18-4	37068160	Mt_WT_mock_Study2	1	Mt_WT_mock_Study2_1	FALSE
Mt_WT_mock5	Valine	POS	26.127	2.138	2.09498e+06	1.88	117.079	C5H11NO2	1	MSID00566	SL00029	Amino acid (essential)	HMDB0000883	16414	6050	6287	CC(C)[C@H](N)C(O)=O	KZSNJWFQEVHDMF-BYPYZUCNSA-N	InChI=1S/C5H11NO2/c1-3(2)4(6)5(7)8/h3-4H,6H2,1-2H3,(H,7,8)/t4-/m0/s1	72-18-4	66193100	Mt_WT_mock_Study2	2	Mt_WT_mock_Study2_2	FALSE
Mt_WT_mock6	Valine	POS	26.127	2.138	2.09498e+06	1.88	117.079	C5H11NO2	1	MSID00566	SL00029	Amino acid (essential)	HMDB0000883	16414	6050	6287	CC(C)[C@H](N)C(O)=O	KZSNJWFQEVHDMF-BYPYZUCNSA-N	InChI=1S/C5H11NO2/c1-3(2)4(6)5(7)8/h3-4H,6H2,1-2H3,(H,7,8)/t4-/m0/s1	72-18-4	43279540	Mt_WT_mock_Study2	3	Mt_WT_mock_Study2_3	FALSE
Mt_15cGOF_Rhizo1	Uroporphyrinogen IV	CD PAN	11.125	6.692	37845.5	6.669	836.274	C40 H44 N4 O16	3	HUHWZXWWOFSFKF-UHFFFAOYSA-N	X03448										2.86124e+06	Mt_15cGOF_Rhizo_Study1	1	Mt_15cGOF_Rhizo_Study1_1	FALSE
Mt_15cGOF_Rhizo2	Uroporphyrinogen IV	CD PAN	11.125	6.692	37845.5	6.669	836.274	C40 H44 N4 O16	3	HUHWZXWWOFSFKF-UHFFFAOYSA-N	X03448										2.72306e+06	Mt_15cGOF_Rhizo_Study1	2	Mt_15cGOF_Rhizo_Study1_2	FALSE
Mt_15cGOF_Rhizo3	Uroporphyrinogen IV	CD PAN	11.125	6.692	37845.5	6.669	836.274	C40 H44 N4 O16	3	HUHWZXWWOFSFKF-UHFFFAOYSA-N	X03448										2.69466e+06	Mt_15cGOF_Rhizo_Study1	3	Mt_15cGOF_Rhizo_Study1_3	FALSE
Mt_15cGOF_mock1	Uroporphyrinogen IV	CD PAN	11.125	6.692	37845.5	6.669	836.274	C40 H44 N4 O16	3	HUHWZXWWOFSFKF-UHFFFAOYSA-N	X03448										3.2026e+06	Mt_15cGOF_mock_Study1	1	Mt_15cGOF_mock_Study1_1	FALSE
Mt_15cGOF_mock2	Uroporphyrinogen IV	CD PAN	11.125	6.692	37845.5	6.669	836.274	C40 H44 N4 O16	3	HUHWZXWWOFSFKF-UHFFFAOYSA-N	X03448										2.43047e+06	Mt_15cGOF_mock_Study1	2	Mt_15cGOF_mock_Study1_2	FALSE
Mt_15cGOF_mock3	Uroporphyrinogen IV	CD PAN	11.125	6.692	37845.5	6.669	836.274	C40 H44 N4 O16	3	HUHWZXWWOFSFKF-UHFFFAOYSA-N	X03448										2.19461e+06	Mt_15cGOF_mock_Study1	3	Mt_15cGOF_mock_Study1_3	FALSE
Mt_WT_AM1	Uroporphyrinogen IV	CD PAN	11.125	6.692	37845.5	6.669	836.274	C40 H44 N4 O16	3	HUHWZXWWOFSFKF-UHFFFAOYSA-N	X03448										5.93218e+06	Mt_WT_AM_Study2	1	Mt_WT_AM_Study2_1	FALSE
Mt_WT_AM2	Uroporphyrinogen IV	CD PAN	11.125	6.692	37845.5	6.669	836.274	C40 H44 N4 O16	3	HUHWZXWWOFSFKF-UHFFFAOYSA-N	X03448										3.29787e+06	Mt_WT_AM_Study2	2	Mt_WT_AM_Study2_2	FALSE
Mt_WT_AM3	Uroporphyrinogen IV	CD PAN	11.125	6.692	37845.5	6.669	836.274	C40 H44 N4 O16	3	HUHWZXWWOFSFKF-UHFFFAOYSA-N	X03448										2.88675e+06	Mt_WT_AM_Study2	3	Mt_WT_AM_Study2_3	FALSE
Mt_WT_Rhizo1	Uroporphyrinogen IV	CD PAN	11.125	6.692	37845.5	6.669	836.274	C40 H44 N4 O16	3	HUHWZXWWOFSFKF-UHFFFAOYSA-N	X03448										3.66604e+06	Mt_WT_Rhizo_Study1	1	Mt_WT_Rhizo_Study1_1	FALSE
Mt_WT_Rhizo2	Uroporphyrinogen IV	CD PAN	11.125	6.692	37845.5	6.669	836.274	C40 H44 N4 O16	3	HUHWZXWWOFSFKF-UHFFFAOYSA-N	X03448										2811625	Mt_WT_Rhizo_Study1	2	Mt_WT_Rhizo_Study1_2	FALSE
Mt_WT_Rhizo3	Uroporphyrinogen IV	CD PAN	11.125	6.692	37845.5	6.669	836.274	C40 H44 N4 O16	3	HUHWZXWWOFSFKF-UHFFFAOYSA-N	X03448										3.63256e+06	Mt_WT_Rhizo_Study1	3	Mt_WT_Rhizo_Study1_3	FALSE
Mt_WT_mock1	Uroporphyrinogen IV	CD PAN	11.125	6.692	37845.5	6.669	836.274	C40 H44 N4 O16	3	HUHWZXWWOFSFKF-UHFFFAOYSA-N	X03448										2.47306e+06	Mt_WT_mock_Study1	1	Mt_WT_mock_Study1_1	FALSE
Mt_WT_mock2	Uroporphyrinogen IV	CD PAN	11.125	6.692	37845.5	6.669	836.274	C40 H44 N4 O16	3	HUHWZXWWOFSFKF-UHFFFAOYSA-N	X03448										1.26198e+06	Mt_WT_mock_Study1	2	Mt_WT_mock_Study1_2	FALSE
Mt_WT_mock3	Uroporphyrinogen IV	CD PAN	11.125	6.692	37845.5	6.669	836.274	C40 H44 N4 O16	3	HUHWZXWWOFSFKF-UHFFFAOYSA-N	X03448										1.70526e+06	Mt_WT_mock_Study1	3	Mt_WT_mock_Study1_3	FALSE
Mt_WT_mock4	Uroporphyrinogen IV	CD PAN	11.125	6.692	37845.5	6.669	836.274	C40 H44 N4 O16	3	HUHWZXWWOFSFKF-UHFFFAOYSA-N	X03448										3.24421e+06	Mt_WT_mock_Study2	1	Mt_WT_mock_Study2_1	FALSE
Mt_WT_mock5	Uroporphyrinogen IV	CD PAN	11.125	6.692	37845.5	6.669	836.274	C40 H44 N4 O16	3	HUHWZXWWOFSFKF-UHFFFAOYSA-N	X03448										1.59128e+06	Mt_WT_mock_Study2	2	Mt_WT_mock_Study2_2	FALSE
Mt_WT_mock6	Uroporphyrinogen IV	CD PAN	11.125	6.692	37845.5	6.669	836.274	C40 H44 N4 O16	3	HUHWZXWWOFSFKF-UHFFFAOYSA-N	X03448										1.96162e+06	Mt_WT_mock_Study2	3	Mt_WT_mock_Study2_3	FALSE
Mt_15cGOF_Rhizo1	Urocanic acid	POS	49.926	2.97	128475	3.48	138.043	C6H6N2O2	1	MSID00563	SL00078	Azoles	HMDB0000301		643824	736715	OC(=O)\C=C\C1=CNC=N1	LOIYMIARKYCTBW-OWOJBTEDSA-N	InChI=1S/C6H6N2O2/c9-6(10)2-1-5-3-7-4-8-5/h1-4H,(H,7,8)(H,9,10)/b2-1+	3465-72-3	8168693	Mt_15cGOF_Rhizo_Study1	1	Mt_15cGOF_Rhizo_Study1_1	FALSE
Mt_15cGOF_Rhizo2	Urocanic acid	POS	49.926	2.97	128475	3.48	138.043	C6H6N2O2	1	MSID00563	SL00078	Azoles	HMDB0000301		643824	736715	OC(=O)\C=C\C1=CNC=N1	LOIYMIARKYCTBW-OWOJBTEDSA-N	InChI=1S/C6H6N2O2/c9-6(10)2-1-5-3-7-4-8-5/h1-4H,(H,7,8)(H,9,10)/b2-1+	3465-72-3	4890654	Mt_15cGOF_Rhizo_Study1	2	Mt_15cGOF_Rhizo_Study1_2	FALSE
Mt_15cGOF_Rhizo3	Urocanic acid	POS	49.926	2.97	128475	3.48	138.043	C6H6N2O2	1	MSID00563	SL00078	Azoles	HMDB0000301		643824	736715	OC(=O)\C=C\C1=CNC=N1	LOIYMIARKYCTBW-OWOJBTEDSA-N	InChI=1S/C6H6N2O2/c9-6(10)2-1-5-3-7-4-8-5/h1-4H,(H,7,8)(H,9,10)/b2-1+	3465-72-3	1086463	Mt_15cGOF_Rhizo_Study1	3	Mt_15cGOF_Rhizo_Study1_3	FALSE
Mt_15cGOF_mock1	Urocanic acid	POS	49.926	2.97	128475	3.48	138.043	C6H6N2O2	1	MSID00563	SL00078	Azoles	HMDB0000301		643824	736715	OC(=O)\C=C\C1=CNC=N1	LOIYMIARKYCTBW-OWOJBTEDSA-N	InChI=1S/C6H6N2O2/c9-6(10)2-1-5-3-7-4-8-5/h1-4H,(H,7,8)(H,9,10)/b2-1+	3465-72-3	443110	Mt_15cGOF_mock_Study1	1	Mt_15cGOF_mock_Study1_1	FALSE
Mt_15cGOF_mock2	Urocanic acid	POS	49.926	2.97	128475	3.48	138.043	C6H6N2O2	1	MSID00563	SL00078	Azoles	HMDB0000301		643824	736715	OC(=O)\C=C\C1=CNC=N1	LOIYMIARKYCTBW-OWOJBTEDSA-N	InChI=1S/C6H6N2O2/c9-6(10)2-1-5-3-7-4-8-5/h1-4H,(H,7,8)(H,9,10)/b2-1+	3465-72-3	4963138	Mt_15cGOF_mock_Study1	2	Mt_15cGOF_mock_Study1_2	FALSE
Mt_15cGOF_mock3	Urocanic acid	POS	49.926	2.97	128475	3.48	138.043	C6H6N2O2	1	MSID00563	SL00078	Azoles	HMDB0000301		643824	736715	OC(=O)\C=C\C1=CNC=N1	LOIYMIARKYCTBW-OWOJBTEDSA-N	InChI=1S/C6H6N2O2/c9-6(10)2-1-5-3-7-4-8-5/h1-4H,(H,7,8)(H,9,10)/b2-1+	3465-72-3	5356045	Mt_15cGOF_mock_Study1	3	Mt_15cGOF_mock_Study1_3	FALSE
Mt_WT_AM1	Urocanic acid	POS	49.926	2.97	128475	3.48	138.043	C6H6N2O2	1	MSID00563	SL00078	Azoles	HMDB0000301		643824	736715	OC(=O)\C=C\C1=CNC=N1	LOIYMIARKYCTBW-OWOJBTEDSA-N	InChI=1S/C6H6N2O2/c9-6(10)2-1-5-3-7-4-8-5/h1-4H,(H,7,8)(H,9,10)/b2-1+	3465-72-3	3172781	Mt_WT_AM_Study2	1	Mt_WT_AM_Study2_1	FALSE
Mt_WT_AM2	Urocanic acid	POS	49.926	2.97	128475	3.48	138.043	C6H6N2O2	1	MSID00563	SL00078	Azoles	HMDB0000301		643824	736715	OC(=O)\C=C\C1=CNC=N1	LOIYMIARKYCTBW-OWOJBTEDSA-N	InChI=1S/C6H6N2O2/c9-6(10)2-1-5-3-7-4-8-5/h1-4H,(H,7,8)(H,9,10)/b2-1+	3465-72-3	3296611	Mt_WT_AM_Study2	2	Mt_WT_AM_Study2_2	FALSE
Mt_WT_AM3	Urocanic acid	POS	49.926	2.97	128475	3.48	138.043	C6H6N2O2	1	MSID00563	SL00078	Azoles	HMDB0000301		643824	736715	OC(=O)\C=C\C1=CNC=N1	LOIYMIARKYCTBW-OWOJBTEDSA-N	InChI=1S/C6H6N2O2/c9-6(10)2-1-5-3-7-4-8-5/h1-4H,(H,7,8)(H,9,10)/b2-1+	3465-72-3	3897989	Mt_WT_AM_Study2	3	Mt_WT_AM_Study2_3	FALSE
Mt_WT_Rhizo1	Urocanic acid	POS	49.926	2.97	128475	3.48	138.043	C6H6N2O2	1	MSID00563	SL00078	Azoles	HMDB0000301		643824	736715	OC(=O)\C=C\C1=CNC=N1	LOIYMIARKYCTBW-OWOJBTEDSA-N	InChI=1S/C6H6N2O2/c9-6(10)2-1-5-3-7-4-8-5/h1-4H,(H,7,8)(H,9,10)/b2-1+	3465-72-3	40711628	Mt_WT_Rhizo_Study1	1	Mt_WT_Rhizo_Study1_1	FALSE
Mt_WT_Rhizo2	Urocanic acid	POS	49.926	2.97	128475	3.48	138.043	C6H6N2O2	1	MSID00563	SL00078	Azoles	HMDB0000301		643824	736715	OC(=O)\C=C\C1=CNC=N1	LOIYMIARKYCTBW-OWOJBTEDSA-N	InChI=1S/C6H6N2O2/c9-6(10)2-1-5-3-7-4-8-5/h1-4H,(H,7,8)(H,9,10)/b2-1+	3465-72-3	20764954	Mt_WT_Rhizo_Study1	2	Mt_WT_Rhizo_Study1_2	FALSE
Mt_WT_Rhizo3	Urocanic acid	POS	49.926	2.97	128475	3.48	138.043	C6H6N2O2	1	MSID00563	SL00078	Azoles	HMDB0000301		643824	736715	OC(=O)\C=C\C1=CNC=N1	LOIYMIARKYCTBW-OWOJBTEDSA-N	InChI=1S/C6H6N2O2/c9-6(10)2-1-5-3-7-4-8-5/h1-4H,(H,7,8)(H,9,10)/b2-1+	3465-72-3	31051732	Mt_WT_Rhizo_Study1	3	Mt_WT_Rhizo_Study1_3	FALSE
Mt_WT_mock1	Urocanic acid	POS	49.926	2.97	128475	3.48	138.043	C6H6N2O2	1	MSID00563	SL00078	Azoles	HMDB0000301		643824	736715	OC(=O)\C=C\C1=CNC=N1	LOIYMIARKYCTBW-OWOJBTEDSA-N	InChI=1S/C6H6N2O2/c9-6(10)2-1-5-3-7-4-8-5/h1-4H,(H,7,8)(H,9,10)/b2-1+	3465-72-3	1768319	Mt_WT_mock_Study1	1	Mt_WT_mock_Study1_1	FALSE
Mt_WT_mock2	Urocanic acid	POS	49.926	2.97	128475	3.48	138.043	C6H6N2O2	1	MSID00563	SL00078	Azoles	HMDB0000301		643824	736715	OC(=O)\C=C\C1=CNC=N1	LOIYMIARKYCTBW-OWOJBTEDSA-N	InChI=1S/C6H6N2O2/c9-6(10)2-1-5-3-7-4-8-5/h1-4H,(H,7,8)(H,9,10)/b2-1+	3465-72-3	1331013	Mt_WT_mock_Study1	2	Mt_WT_mock_Study1_2	FALSE
Mt_WT_mock3	Urocanic acid	POS	49.926	2.97	128475	3.48	138.043	C6H6N2O2	1	MSID00563	SL00078	Azoles	HMDB0000301		643824	736715	OC(=O)\C=C\C1=CNC=N1	LOIYMIARKYCTBW-OWOJBTEDSA-N	InChI=1S/C6H6N2O2/c9-6(10)2-1-5-3-7-4-8-5/h1-4H,(H,7,8)(H,9,10)/b2-1+	3465-72-3	553940	Mt_WT_mock_Study1	3	Mt_WT_mock_Study1_3	FALSE
Mt_WT_mock4	Urocanic acid	POS	49.926	2.97	128475	3.48	138.043	C6H6N2O2	1	MSID00563	SL00078	Azoles	HMDB0000301		643824	736715	OC(=O)\C=C\C1=CNC=N1	LOIYMIARKYCTBW-OWOJBTEDSA-N	InChI=1S/C6H6N2O2/c9-6(10)2-1-5-3-7-4-8-5/h1-4H,(H,7,8)(H,9,10)/b2-1+	3465-72-3	254599	Mt_WT_mock_Study2	1	Mt_WT_mock_Study2_1	FALSE
Mt_WT_mock5	Urocanic acid	POS	49.926	2.97	128475	3.48	138.043	C6H6N2O2	1	MSID00563	SL00078	Azoles	HMDB0000301		643824	736715	OC(=O)\C=C\C1=CNC=N1	LOIYMIARKYCTBW-OWOJBTEDSA-N	InChI=1S/C6H6N2O2/c9-6(10)2-1-5-3-7-4-8-5/h1-4H,(H,7,8)(H,9,10)/b2-1+	3465-72-3	259631	Mt_WT_mock_Study2	2	Mt_WT_mock_Study2_2	FALSE
Mt_WT_mock6	Urocanic acid	POS	49.926	2.97	128475	3.48	138.043	C6H6N2O2	1	MSID00563	SL00078	Azoles	HMDB0000301		643824	736715	OC(=O)\C=C\C1=CNC=N1	LOIYMIARKYCTBW-OWOJBTEDSA-N	InChI=1S/C6H6N2O2/c9-6(10)2-1-5-3-7-4-8-5/h1-4H,(H,7,8)(H,9,10)/b2-1+	3465-72-3	183849	Mt_WT_mock_Study2	3	Mt_WT_mock_Study2_3	FALSE
Mt_15cGOF_Rhizo1	Uridine 5'-diphosphogalactose	CD PAN	22.402	3.578	10015.3	1.429	566.056	C15 H24 N2 O17 P2	2b		X04380										3.24536e+06	Mt_15cGOF_Rhizo_Study1	1	Mt_15cGOF_Rhizo_Study1_1	FALSE
Mt_15cGOF_Rhizo2	Uridine 5'-diphosphogalactose	CD PAN	22.402	3.578	10015.3	1.429	566.056	C15 H24 N2 O17 P2	2b		X04380										3.14488e+06	Mt_15cGOF_Rhizo_Study1	2	Mt_15cGOF_Rhizo_Study1_2	FALSE
Mt_15cGOF_Rhizo3	Uridine 5'-diphosphogalactose	CD PAN	22.402	3.578	10015.3	1.429	566.056	C15 H24 N2 O17 P2	2b		X04380										1408736	Mt_15cGOF_Rhizo_Study1	3	Mt_15cGOF_Rhizo_Study1_3	FALSE
Mt_15cGOF_mock1	Uridine 5'-diphosphogalactose	CD PAN	22.402	3.578	10015.3	1.429	566.056	C15 H24 N2 O17 P2	2b		X04380										2.5214e+06	Mt_15cGOF_mock_Study1	1	Mt_15cGOF_mock_Study1_1	FALSE
Mt_15cGOF_mock2	Uridine 5'-diphosphogalactose	CD PAN	22.402	3.578	10015.3	1.429	566.056	C15 H24 N2 O17 P2	2b		X04380										1.50805e+06	Mt_15cGOF_mock_Study1	2	Mt_15cGOF_mock_Study1_2	FALSE
Mt_15cGOF_mock3	Uridine 5'-diphosphogalactose	CD PAN	22.402	3.578	10015.3	1.429	566.056	C15 H24 N2 O17 P2	2b		X04380										319172	Mt_15cGOF_mock_Study1	3	Mt_15cGOF_mock_Study1_3	FALSE
Mt_WT_AM1	Uridine 5'-diphosphogalactose	CD PAN	22.402	3.578	10015.3	1.429	566.056	C15 H24 N2 O17 P2	2b		X04380										2.02397e+06	Mt_WT_AM_Study2	1	Mt_WT_AM_Study2_1	FALSE
Mt_WT_AM2	Uridine 5'-diphosphogalactose	CD PAN	22.402	3.578	10015.3	1.429	566.056	C15 H24 N2 O17 P2	2b		X04380										2.322e+06	Mt_WT_AM_Study2	2	Mt_WT_AM_Study2_2	FALSE
Mt_WT_AM3	Uridine 5'-diphosphogalactose	CD PAN	22.402	3.578	10015.3	1.429	566.056	C15 H24 N2 O17 P2	2b		X04380										2.55347e+06	Mt_WT_AM_Study2	3	Mt_WT_AM_Study2_3	FALSE
Mt_WT_Rhizo1	Uridine 5'-diphosphogalactose	CD PAN	22.402	3.578	10015.3	1.429	566.056	C15 H24 N2 O17 P2	2b		X04380										4071505	Mt_WT_Rhizo_Study1	1	Mt_WT_Rhizo_Study1_1	FALSE
Mt_WT_Rhizo2	Uridine 5'-diphosphogalactose	CD PAN	22.402	3.578	10015.3	1.429	566.056	C15 H24 N2 O17 P2	2b		X04380										127296	Mt_WT_Rhizo_Study1	2	Mt_WT_Rhizo_Study1_2	FALSE
Mt_WT_Rhizo3	Uridine 5'-diphosphogalactose	CD PAN	22.402	3.578	10015.3	1.429	566.056	C15 H24 N2 O17 P2	2b		X04380										1.56522e+06	Mt_WT_Rhizo_Study1	3	Mt_WT_Rhizo_Study1_3	FALSE
Mt_WT_mock1	Uridine 5'-diphosphogalactose	CD PAN	22.402	3.578	10015.3	1.429	566.056	C15 H24 N2 O17 P2	2b		X04380										18647	Mt_WT_mock_Study1	1	Mt_WT_mock_Study1_1	FALSE
Mt_WT_mock2	Uridine 5'-diphosphogalactose	CD PAN	22.402	3.578	10015.3	1.429	566.056	C15 H24 N2 O17 P2	2b		X04380										13360.9	Mt_WT_mock_Study1	2	Mt_WT_mock_Study1_2	FALSE
Mt_WT_mock3	Uridine 5'-diphosphogalactose	CD PAN	22.402	3.578	10015.3	1.429	566.056	C15 H24 N2 O17 P2	2b		X04380										11988.4	Mt_WT_mock_Study1	3	Mt_WT_mock_Study1_3	FALSE
Mt_WT_mock4	Uridine 5'-diphosphogalactose	CD PAN	22.402	3.578	10015.3	1.429	566.056	C15 H24 N2 O17 P2	2b		X04380										516247	Mt_WT_mock_Study2	1	Mt_WT_mock_Study2_1	FALSE
Mt_WT_mock5	Uridine 5'-diphosphogalactose	CD PAN	22.402	3.578	10015.3	1.429	566.056	C15 H24 N2 O17 P2	2b		X04380										167937	Mt_WT_mock_Study2	2	Mt_WT_mock_Study2_2	FALSE
Mt_WT_mock6	Uridine 5'-diphosphogalactose	CD PAN	22.402	3.578	10015.3	1.429	566.056	C15 H24 N2 O17 P2	2b		X04380										635089	Mt_WT_mock_Study2	3	Mt_WT_mock_Study2_3	FALSE
Mt_15cGOF_Rhizo1	Uridine	NEG	42.128	1.734	3003.04	4.66	244.07	C9H12N2O6	1	MSID00562	SL00224	Nucleosides, nucleotides, and analogues	HMDB0000296	16704	5807	6029	OC[C@H]1O[C@H]([C@H](O)[C@@H]1O)N1C=CC(=O)NC1=O	DRTQHJPVMGBUCF-XVFCMESISA-N	InChI=1S/C9H12N2O6/c12-3-4-6(14)7(15)8(17-4)11-2-1-5(13)10-9(11)16/h1-2,4,6-8,12,14-15H,3H2,(H,10,13,16)/t4-,6-,7-,8-/m1/s1	58-96-8	5787956	Mt_15cGOF_Rhizo_Study1	1	Mt_15cGOF_Rhizo_Study1_1	FALSE
Mt_15cGOF_Rhizo2	Uridine	NEG	42.128	1.734	3003.04	4.66	244.07	C9H12N2O6	1	MSID00562	SL00224	Nucleosides, nucleotides, and analogues	HMDB0000296	16704	5807	6029	OC[C@H]1O[C@H]([C@H](O)[C@@H]1O)N1C=CC(=O)NC1=O	DRTQHJPVMGBUCF-XVFCMESISA-N	InChI=1S/C9H12N2O6/c12-3-4-6(14)7(15)8(17-4)11-2-1-5(13)10-9(11)16/h1-2,4,6-8,12,14-15H,3H2,(H,10,13,16)/t4-,6-,7-,8-/m1/s1	58-96-8	5266406	Mt_15cGOF_Rhizo_Study1	2	Mt_15cGOF_Rhizo_Study1_2	FALSE
Mt_15cGOF_Rhizo3	Uridine	NEG	42.128	1.734	3003.04	4.66	244.07	C9H12N2O6	1	MSID00562	SL00224	Nucleosides, nucleotides, and analogues	HMDB0000296	16704	5807	6029	OC[C@H]1O[C@H]([C@H](O)[C@@H]1O)N1C=CC(=O)NC1=O	DRTQHJPVMGBUCF-XVFCMESISA-N	InChI=1S/C9H12N2O6/c12-3-4-6(14)7(15)8(17-4)11-2-1-5(13)10-9(11)16/h1-2,4,6-8,12,14-15H,3H2,(H,10,13,16)/t4-,6-,7-,8-/m1/s1	58-96-8	12098289	Mt_15cGOF_Rhizo_Study1	3	Mt_15cGOF_Rhizo_Study1_3	FALSE
Mt_15cGOF_mock1	Uridine	NEG	42.128	1.734	3003.04	4.66	244.07	C9H12N2O6	1	MSID00562	SL00224	Nucleosides, nucleotides, and analogues	HMDB0000296	16704	5807	6029	OC[C@H]1O[C@H]([C@H](O)[C@@H]1O)N1C=CC(=O)NC1=O	DRTQHJPVMGBUCF-XVFCMESISA-N	InChI=1S/C9H12N2O6/c12-3-4-6(14)7(15)8(17-4)11-2-1-5(13)10-9(11)16/h1-2,4,6-8,12,14-15H,3H2,(H,10,13,16)/t4-,6-,7-,8-/m1/s1	58-96-8	5902427	Mt_15cGOF_mock_Study1	1	Mt_15cGOF_mock_Study1_1	FALSE
Mt_15cGOF_mock2	Uridine	NEG	42.128	1.734	3003.04	4.66	244.07	C9H12N2O6	1	MSID00562	SL00224	Nucleosides, nucleotides, and analogues	HMDB0000296	16704	5807	6029	OC[C@H]1O[C@H]([C@H](O)[C@@H]1O)N1C=CC(=O)NC1=O	DRTQHJPVMGBUCF-XVFCMESISA-N	InChI=1S/C9H12N2O6/c12-3-4-6(14)7(15)8(17-4)11-2-1-5(13)10-9(11)16/h1-2,4,6-8,12,14-15H,3H2,(H,10,13,16)/t4-,6-,7-,8-/m1/s1	58-96-8	11741987	Mt_15cGOF_mock_Study1	2	Mt_15cGOF_mock_Study1_2	FALSE
Mt_15cGOF_mock3	Uridine	NEG	42.128	1.734	3003.04	4.66	244.07	C9H12N2O6	1	MSID00562	SL00224	Nucleosides, nucleotides, and analogues	HMDB0000296	16704	5807	6029	OC[C@H]1O[C@H]([C@H](O)[C@@H]1O)N1C=CC(=O)NC1=O	DRTQHJPVMGBUCF-XVFCMESISA-N	InChI=1S/C9H12N2O6/c12-3-4-6(14)7(15)8(17-4)11-2-1-5(13)10-9(11)16/h1-2,4,6-8,12,14-15H,3H2,(H,10,13,16)/t4-,6-,7-,8-/m1/s1	58-96-8	16013438	Mt_15cGOF_mock_Study1	3	Mt_15cGOF_mock_Study1_3	FALSE
Mt_WT_AM1	Uridine	NEG	42.128	1.734	3003.04	4.66	244.07	C9H12N2O6	1	MSID00562	SL00224	Nucleosides, nucleotides, and analogues	HMDB0000296	16704	5807	6029	OC[C@H]1O[C@H]([C@H](O)[C@@H]1O)N1C=CC(=O)NC1=O	DRTQHJPVMGBUCF-XVFCMESISA-N	InChI=1S/C9H12N2O6/c12-3-4-6(14)7(15)8(17-4)11-2-1-5(13)10-9(11)16/h1-2,4,6-8,12,14-15H,3H2,(H,10,13,16)/t4-,6-,7-,8-/m1/s1	58-96-8	9387226	Mt_WT_AM_Study2	1	Mt_WT_AM_Study2_1	FALSE
Mt_WT_AM2	Uridine	NEG	42.128	1.734	3003.04	4.66	244.07	C9H12N2O6	1	MSID00562	SL00224	Nucleosides, nucleotides, and analogues	HMDB0000296	16704	5807	6029	OC[C@H]1O[C@H]([C@H](O)[C@@H]1O)N1C=CC(=O)NC1=O	DRTQHJPVMGBUCF-XVFCMESISA-N	InChI=1S/C9H12N2O6/c12-3-4-6(14)7(15)8(17-4)11-2-1-5(13)10-9(11)16/h1-2,4,6-8,12,14-15H,3H2,(H,10,13,16)/t4-,6-,7-,8-/m1/s1	58-96-8	7624972	Mt_WT_AM_Study2	2	Mt_WT_AM_Study2_2	FALSE
Mt_WT_AM3	Uridine	NEG	42.128	1.734	3003.04	4.66	244.07	C9H12N2O6	1	MSID00562	SL00224	Nucleosides, nucleotides, and analogues	HMDB0000296	16704	5807	6029	OC[C@H]1O[C@H]([C@H](O)[C@@H]1O)N1C=CC(=O)NC1=O	DRTQHJPVMGBUCF-XVFCMESISA-N	InChI=1S/C9H12N2O6/c12-3-4-6(14)7(15)8(17-4)11-2-1-5(13)10-9(11)16/h1-2,4,6-8,12,14-15H,3H2,(H,10,13,16)/t4-,6-,7-,8-/m1/s1	58-96-8	9004951	Mt_WT_AM_Study2	3	Mt_WT_AM_Study2_3	FALSE
Mt_WT_Rhizo1	Uridine	NEG	42.128	1.734	3003.04	4.66	244.07	C9H12N2O6	1	MSID00562	SL00224	Nucleosides, nucleotides, and analogues	HMDB0000296	16704	5807	6029	OC[C@H]1O[C@H]([C@H](O)[C@@H]1O)N1C=CC(=O)NC1=O	DRTQHJPVMGBUCF-XVFCMESISA-N	InChI=1S/C9H12N2O6/c12-3-4-6(14)7(15)8(17-4)11-2-1-5(13)10-9(11)16/h1-2,4,6-8,12,14-15H,3H2,(H,10,13,16)/t4-,6-,7-,8-/m1/s1	58-96-8	8901411	Mt_WT_Rhizo_Study1	1	Mt_WT_Rhizo_Study1_1	FALSE
Mt_WT_Rhizo2	Uridine	NEG	42.128	1.734	3003.04	4.66	244.07	C9H12N2O6	1	MSID00562	SL00224	Nucleosides, nucleotides, and analogues	HMDB0000296	16704	5807	6029	OC[C@H]1O[C@H]([C@H](O)[C@@H]1O)N1C=CC(=O)NC1=O	DRTQHJPVMGBUCF-XVFCMESISA-N	InChI=1S/C9H12N2O6/c12-3-4-6(14)7(15)8(17-4)11-2-1-5(13)10-9(11)16/h1-2,4,6-8,12,14-15H,3H2,(H,10,13,16)/t4-,6-,7-,8-/m1/s1	58-96-8	26254404	Mt_WT_Rhizo_Study1	2	Mt_WT_Rhizo_Study1_2	FALSE
Mt_WT_Rhizo3	Uridine	NEG	42.128	1.734	3003.04	4.66	244.07	C9H12N2O6	1	MSID00562	SL00224	Nucleosides, nucleotides, and analogues	HMDB0000296	16704	5807	6029	OC[C@H]1O[C@H]([C@H](O)[C@@H]1O)N1C=CC(=O)NC1=O	DRTQHJPVMGBUCF-XVFCMESISA-N	InChI=1S/C9H12N2O6/c12-3-4-6(14)7(15)8(17-4)11-2-1-5(13)10-9(11)16/h1-2,4,6-8,12,14-15H,3H2,(H,10,13,16)/t4-,6-,7-,8-/m1/s1	58-96-8	20674718	Mt_WT_Rhizo_Study1	3	Mt_WT_Rhizo_Study1_3	FALSE
Mt_WT_mock1	Uridine	NEG	42.128	1.734	3003.04	4.66	244.07	C9H12N2O6	1	MSID00562	SL00224	Nucleosides, nucleotides, and analogues	HMDB0000296	16704	5807	6029	OC[C@H]1O[C@H]([C@H](O)[C@@H]1O)N1C=CC(=O)NC1=O	DRTQHJPVMGBUCF-XVFCMESISA-N	InChI=1S/C9H12N2O6/c12-3-4-6(14)7(15)8(17-4)11-2-1-5(13)10-9(11)16/h1-2,4,6-8,12,14-15H,3H2,(H,10,13,16)/t4-,6-,7-,8-/m1/s1	58-96-8	20099216	Mt_WT_mock_Study1	1	Mt_WT_mock_Study1_1	FALSE
Mt_WT_mock2	Uridine	NEG	42.128	1.734	3003.04	4.66	244.07	C9H12N2O6	1	MSID00562	SL00224	Nucleosides, nucleotides, and analogues	HMDB0000296	16704	5807	6029	OC[C@H]1O[C@H]([C@H](O)[C@@H]1O)N1C=CC(=O)NC1=O	DRTQHJPVMGBUCF-XVFCMESISA-N	InChI=1S/C9H12N2O6/c12-3-4-6(14)7(15)8(17-4)11-2-1-5(13)10-9(11)16/h1-2,4,6-8,12,14-15H,3H2,(H,10,13,16)/t4-,6-,7-,8-/m1/s1	58-96-8	19058434	Mt_WT_mock_Study1	2	Mt_WT_mock_Study1_2	FALSE
Mt_WT_mock3	Uridine	NEG	42.128	1.734	3003.04	4.66	244.07	C9H12N2O6	1	MSID00562	SL00224	Nucleosides, nucleotides, and analogues	HMDB0000296	16704	5807	6029	OC[C@H]1O[C@H]([C@H](O)[C@@H]1O)N1C=CC(=O)NC1=O	DRTQHJPVMGBUCF-XVFCMESISA-N	InChI=1S/C9H12N2O6/c12-3-4-6(14)7(15)8(17-4)11-2-1-5(13)10-9(11)16/h1-2,4,6-8,12,14-15H,3H2,(H,10,13,16)/t4-,6-,7-,8-/m1/s1	58-96-8	18787956	Mt_WT_mock_Study1	3	Mt_WT_mock_Study1_3	FALSE
Mt_WT_mock4	Uridine	NEG	42.128	1.734	3003.04	4.66	244.07	C9H12N2O6	1	MSID00562	SL00224	Nucleosides, nucleotides, and analogues	HMDB0000296	16704	5807	6029	OC[C@H]1O[C@H]([C@H](O)[C@@H]1O)N1C=CC(=O)NC1=O	DRTQHJPVMGBUCF-XVFCMESISA-N	InChI=1S/C9H12N2O6/c12-3-4-6(14)7(15)8(17-4)11-2-1-5(13)10-9(11)16/h1-2,4,6-8,12,14-15H,3H2,(H,10,13,16)/t4-,6-,7-,8-/m1/s1	58-96-8	2754686	Mt_WT_mock_Study2	1	Mt_WT_mock_Study2_1	FALSE
Mt_WT_mock5	Uridine	NEG	42.128	1.734	3003.04	4.66	244.07	C9H12N2O6	1	MSID00562	SL00224	Nucleosides, nucleotides, and analogues	HMDB0000296	16704	5807	6029	OC[C@H]1O[C@H]([C@H](O)[C@@H]1O)N1C=CC(=O)NC1=O	DRTQHJPVMGBUCF-XVFCMESISA-N	InChI=1S/C9H12N2O6/c12-3-4-6(14)7(15)8(17-4)11-2-1-5(13)10-9(11)16/h1-2,4,6-8,12,14-15H,3H2,(H,10,13,16)/t4-,6-,7-,8-/m1/s1	58-96-8	5323744	Mt_WT_mock_Study2	2	Mt_WT_mock_Study2_2	FALSE
Mt_WT_mock6	Uridine	NEG	42.128	1.734	3003.04	4.66	244.07	C9H12N2O6	1	MSID00562	SL00224	Nucleosides, nucleotides, and analogues	HMDB0000296	16704	5807	6029	OC[C@H]1O[C@H]([C@H](O)[C@@H]1O)N1C=CC(=O)NC1=O	DRTQHJPVMGBUCF-XVFCMESISA-N	InChI=1S/C9H12N2O6/c12-3-4-6(14)7(15)8(17-4)11-2-1-5(13)10-9(11)16/h1-2,4,6-8,12,14-15H,3H2,(H,10,13,16)/t4-,6-,7-,8-/m1/s1	58-96-8	2136574	Mt_WT_mock_Study2	3	Mt_WT_mock_Study2_3	FALSE
Mt_15cGOF_Rhizo1	Uric acid	NEG	34.15	5.178	6263.84	3.96	168.028	C5H4N4O3	1	MSID00669	SL00135	Purines and purine derivatives	HMDB0000289	17775	1142	1175	O=C1NC2=C(N1)C(=O)NC(=O)N2	LEHOTFFKMJEONL-UHFFFAOYSA-N	InChI=1S/C5H4N4O3/c10-3-1-2(7-4(11)6-1)8-5(12)9-3/h(H4,6,7,8,9,10,11,12)	69-93-2	100899	Mt_15cGOF_Rhizo_Study1	1	Mt_15cGOF_Rhizo_Study1_1	FALSE
Mt_15cGOF_Rhizo2	Uric acid	NEG	34.15	5.178	6263.84	3.96	168.028	C5H4N4O3	1	MSID00669	SL00135	Purines and purine derivatives	HMDB0000289	17775	1142	1175	O=C1NC2=C(N1)C(=O)NC(=O)N2	LEHOTFFKMJEONL-UHFFFAOYSA-N	InChI=1S/C5H4N4O3/c10-3-1-2(7-4(11)6-1)8-5(12)9-3/h(H4,6,7,8,9,10,11,12)	69-93-2	14093	Mt_15cGOF_Rhizo_Study1	2	Mt_15cGOF_Rhizo_Study1_2	FALSE
Mt_15cGOF_Rhizo3	Uric acid	NEG	34.15	5.178	6263.84	3.96	168.028	C5H4N4O3	1	MSID00669	SL00135	Purines and purine derivatives	HMDB0000289	17775	1142	1175	O=C1NC2=C(N1)C(=O)NC(=O)N2	LEHOTFFKMJEONL-UHFFFAOYSA-N	InChI=1S/C5H4N4O3/c10-3-1-2(7-4(11)6-1)8-5(12)9-3/h(H4,6,7,8,9,10,11,12)	69-93-2		Mt_15cGOF_Rhizo_Study1	3	Mt_15cGOF_Rhizo_Study1_3	TRUE
Mt_15cGOF_mock1	Uric acid	NEG	34.15	5.178	6263.84	3.96	168.028	C5H4N4O3	1	MSID00669	SL00135	Purines and purine derivatives	HMDB0000289	17775	1142	1175	O=C1NC2=C(N1)C(=O)NC(=O)N2	LEHOTFFKMJEONL-UHFFFAOYSA-N	InChI=1S/C5H4N4O3/c10-3-1-2(7-4(11)6-1)8-5(12)9-3/h(H4,6,7,8,9,10,11,12)	69-93-2	6426	Mt_15cGOF_mock_Study1	1	Mt_15cGOF_mock_Study1_1	FALSE
Mt_15cGOF_mock2	Uric acid	NEG	34.15	5.178	6263.84	3.96	168.028	C5H4N4O3	1	MSID00669	SL00135	Purines and purine derivatives	HMDB0000289	17775	1142	1175	O=C1NC2=C(N1)C(=O)NC(=O)N2	LEHOTFFKMJEONL-UHFFFAOYSA-N	InChI=1S/C5H4N4O3/c10-3-1-2(7-4(11)6-1)8-5(12)9-3/h(H4,6,7,8,9,10,11,12)	69-93-2		Mt_15cGOF_mock_Study1	2	Mt_15cGOF_mock_Study1_2	TRUE
Mt_15cGOF_mock3	Uric acid	NEG	34.15	5.178	6263.84	3.96	168.028	C5H4N4O3	1	MSID00669	SL00135	Purines and purine derivatives	HMDB0000289	17775	1142	1175	O=C1NC2=C(N1)C(=O)NC(=O)N2	LEHOTFFKMJEONL-UHFFFAOYSA-N	InChI=1S/C5H4N4O3/c10-3-1-2(7-4(11)6-1)8-5(12)9-3/h(H4,6,7,8,9,10,11,12)	69-93-2		Mt_15cGOF_mock_Study1	3	Mt_15cGOF_mock_Study1_3	TRUE
Mt_WT_AM1	Uric acid	NEG	34.15	5.178	6263.84	3.96	168.028	C5H4N4O3	1	MSID00669	SL00135	Purines and purine derivatives	HMDB0000289	17775	1142	1175	O=C1NC2=C(N1)C(=O)NC(=O)N2	LEHOTFFKMJEONL-UHFFFAOYSA-N	InChI=1S/C5H4N4O3/c10-3-1-2(7-4(11)6-1)8-5(12)9-3/h(H4,6,7,8,9,10,11,12)	69-93-2	798603	Mt_WT_AM_Study2	1	Mt_WT_AM_Study2_1	FALSE
Mt_WT_AM2	Uric acid	NEG	34.15	5.178	6263.84	3.96	168.028	C5H4N4O3	1	MSID00669	SL00135	Purines and purine derivatives	HMDB0000289	17775	1142	1175	O=C1NC2=C(N1)C(=O)NC(=O)N2	LEHOTFFKMJEONL-UHFFFAOYSA-N	InChI=1S/C5H4N4O3/c10-3-1-2(7-4(11)6-1)8-5(12)9-3/h(H4,6,7,8,9,10,11,12)	69-93-2	984269	Mt_WT_AM_Study2	2	Mt_WT_AM_Study2_2	FALSE
Mt_WT_AM3	Uric acid	NEG	34.15	5.178	6263.84	3.96	168.028	C5H4N4O3	1	MSID00669	SL00135	Purines and purine derivatives	HMDB0000289	17775	1142	1175	O=C1NC2=C(N1)C(=O)NC(=O)N2	LEHOTFFKMJEONL-UHFFFAOYSA-N	InChI=1S/C5H4N4O3/c10-3-1-2(7-4(11)6-1)8-5(12)9-3/h(H4,6,7,8,9,10,11,12)	69-93-2	957631	Mt_WT_AM_Study2	3	Mt_WT_AM_Study2_3	FALSE
Mt_WT_Rhizo1	Uric acid	NEG	34.15	5.178	6263.84	3.96	168.028	C5H4N4O3	1	MSID00669	SL00135	Purines and purine derivatives	HMDB0000289	17775	1142	1175	O=C1NC2=C(N1)C(=O)NC(=O)N2	LEHOTFFKMJEONL-UHFFFAOYSA-N	InChI=1S/C5H4N4O3/c10-3-1-2(7-4(11)6-1)8-5(12)9-3/h(H4,6,7,8,9,10,11,12)	69-93-2	10706	Mt_WT_Rhizo_Study1	1	Mt_WT_Rhizo_Study1_1	FALSE
Mt_WT_Rhizo2	Uric acid	NEG	34.15	5.178	6263.84	3.96	168.028	C5H4N4O3	1	MSID00669	SL00135	Purines and purine derivatives	HMDB0000289	17775	1142	1175	O=C1NC2=C(N1)C(=O)NC(=O)N2	LEHOTFFKMJEONL-UHFFFAOYSA-N	InChI=1S/C5H4N4O3/c10-3-1-2(7-4(11)6-1)8-5(12)9-3/h(H4,6,7,8,9,10,11,12)	69-93-2		Mt_WT_Rhizo_Study1	2	Mt_WT_Rhizo_Study1_2	TRUE
Mt_WT_Rhizo3	Uric acid	NEG	34.15	5.178	6263.84	3.96	168.028	C5H4N4O3	1	MSID00669	SL00135	Purines and purine derivatives	HMDB0000289	17775	1142	1175	O=C1NC2=C(N1)C(=O)NC(=O)N2	LEHOTFFKMJEONL-UHFFFAOYSA-N	InChI=1S/C5H4N4O3/c10-3-1-2(7-4(11)6-1)8-5(12)9-3/h(H4,6,7,8,9,10,11,12)	69-93-2	20522	Mt_WT_Rhizo_Study1	3	Mt_WT_Rhizo_Study1_3	FALSE
Mt_WT_mock1	Uric acid	NEG	34.15	5.178	6263.84	3.96	168.028	C5H4N4O3	1	MSID00669	SL00135	Purines and purine derivatives	HMDB0000289	17775	1142	1175	O=C1NC2=C(N1)C(=O)NC(=O)N2	LEHOTFFKMJEONL-UHFFFAOYSA-N	InChI=1S/C5H4N4O3/c10-3-1-2(7-4(11)6-1)8-5(12)9-3/h(H4,6,7,8,9,10,11,12)	69-93-2		Mt_WT_mock_Study1	1	Mt_WT_mock_Study1_1	TRUE
Mt_WT_mock2	Uric acid	NEG	34.15	5.178	6263.84	3.96	168.028	C5H4N4O3	1	MSID00669	SL00135	Purines and purine derivatives	HMDB0000289	17775	1142	1175	O=C1NC2=C(N1)C(=O)NC(=O)N2	LEHOTFFKMJEONL-UHFFFAOYSA-N	InChI=1S/C5H4N4O3/c10-3-1-2(7-4(11)6-1)8-5(12)9-3/h(H4,6,7,8,9,10,11,12)	69-93-2		Mt_WT_mock_Study1	2	Mt_WT_mock_Study1_2	TRUE
Mt_WT_mock3	Uric acid	NEG	34.15	5.178	6263.84	3.96	168.028	C5H4N4O3	1	MSID00669	SL00135	Purines and purine derivatives	HMDB0000289	17775	1142	1175	O=C1NC2=C(N1)C(=O)NC(=O)N2	LEHOTFFKMJEONL-UHFFFAOYSA-N	InChI=1S/C5H4N4O3/c10-3-1-2(7-4(11)6-1)8-5(12)9-3/h(H4,6,7,8,9,10,11,12)	69-93-2		Mt_WT_mock_Study1	3	Mt_WT_mock_Study1_3	TRUE
Mt_WT_mock4	Uric acid	NEG	34.15	5.178	6263.84	3.96	168.028	C5H4N4O3	1	MSID00669	SL00135	Purines and purine derivatives	HMDB0000289	17775	1142	1175	O=C1NC2=C(N1)C(=O)NC(=O)N2	LEHOTFFKMJEONL-UHFFFAOYSA-N	InChI=1S/C5H4N4O3/c10-3-1-2(7-4(11)6-1)8-5(12)9-3/h(H4,6,7,8,9,10,11,12)	69-93-2		Mt_WT_mock_Study2	1	Mt_WT_mock_Study2_1	TRUE
Mt_WT_mock5	Uric acid	NEG	34.15	5.178	6263.84	3.96	168.028	C5H4N4O3	1	MSID00669	SL00135	Purines and purine derivatives	HMDB0000289	17775	1142	1175	O=C1NC2=C(N1)C(=O)NC(=O)N2	LEHOTFFKMJEONL-UHFFFAOYSA-N	InChI=1S/C5H4N4O3/c10-3-1-2(7-4(11)6-1)8-5(12)9-3/h(H4,6,7,8,9,10,11,12)	69-93-2		Mt_WT_mock_Study2	2	Mt_WT_mock_Study2_2	TRUE
Mt_WT_mock6	Uric acid	NEG	34.15	5.178	6263.84	3.96	168.028	C5H4N4O3	1	MSID00669	SL00135	Purines and purine derivatives	HMDB0000289	17775	1142	1175	O=C1NC2=C(N1)C(=O)NC(=O)N2	LEHOTFFKMJEONL-UHFFFAOYSA-N	InChI=1S/C5H4N4O3/c10-3-1-2(7-4(11)6-1)8-5(12)9-3/h(H4,6,7,8,9,10,11,12)	69-93-2		Mt_WT_mock_Study2	3	Mt_WT_mock_Study2_3	TRUE
Mt_15cGOF_Rhizo1	Uracil	NEG	38.67	12.615	14305.3	2.61	112.027	C4H4N2O2	2a	MSID00559	SL00024	Pyrimidines and pyrimidine derivatives	HMDB0000300	17568	1141	1174	O=C1NC=CC(=O)N1	ISAKRJDGNUQOIC-UHFFFAOYSA-N	InChI=1S/C4H4N2O2/c7-3-1-2-5-4(8)6-3/h1-2H,(H2,5,6,7,8)	66-22-8	51063	Mt_15cGOF_Rhizo_Study1	1	Mt_15cGOF_Rhizo_Study1_1	FALSE
Mt_15cGOF_Rhizo2	Uracil	NEG	38.67	12.615	14305.3	2.61	112.027	C4H4N2O2	2a	MSID00559	SL00024	Pyrimidines and pyrimidine derivatives	HMDB0000300	17568	1141	1174	O=C1NC=CC(=O)N1	ISAKRJDGNUQOIC-UHFFFAOYSA-N	InChI=1S/C4H4N2O2/c7-3-1-2-5-4(8)6-3/h1-2H,(H2,5,6,7,8)	66-22-8	85108	Mt_15cGOF_Rhizo_Study1	2	Mt_15cGOF_Rhizo_Study1_2	FALSE
Mt_15cGOF_Rhizo3	Uracil	NEG	38.67	12.615	14305.3	2.61	112.027	C4H4N2O2	2a	MSID00559	SL00024	Pyrimidines and pyrimidine derivatives	HMDB0000300	17568	1141	1174	O=C1NC=CC(=O)N1	ISAKRJDGNUQOIC-UHFFFAOYSA-N	InChI=1S/C4H4N2O2/c7-3-1-2-5-4(8)6-3/h1-2H,(H2,5,6,7,8)	66-22-8	57651	Mt_15cGOF_Rhizo_Study1	3	Mt_15cGOF_Rhizo_Study1_3	FALSE
Mt_15cGOF_mock1	Uracil	NEG	38.67	12.615	14305.3	2.61	112.027	C4H4N2O2	2a	MSID00559	SL00024	Pyrimidines and pyrimidine derivatives	HMDB0000300	17568	1141	1174	O=C1NC=CC(=O)N1	ISAKRJDGNUQOIC-UHFFFAOYSA-N	InChI=1S/C4H4N2O2/c7-3-1-2-5-4(8)6-3/h1-2H,(H2,5,6,7,8)	66-22-8	57111	Mt_15cGOF_mock_Study1	1	Mt_15cGOF_mock_Study1_1	FALSE
Mt_15cGOF_mock2	Uracil	NEG	38.67	12.615	14305.3	2.61	112.027	C4H4N2O2	2a	MSID00559	SL00024	Pyrimidines and pyrimidine derivatives	HMDB0000300	17568	1141	1174	O=C1NC=CC(=O)N1	ISAKRJDGNUQOIC-UHFFFAOYSA-N	InChI=1S/C4H4N2O2/c7-3-1-2-5-4(8)6-3/h1-2H,(H2,5,6,7,8)	66-22-8	78551	Mt_15cGOF_mock_Study1	2	Mt_15cGOF_mock_Study1_2	FALSE
Mt_15cGOF_mock3	Uracil	NEG	38.67	12.615	14305.3	2.61	112.027	C4H4N2O2	2a	MSID00559	SL00024	Pyrimidines and pyrimidine derivatives	HMDB0000300	17568	1141	1174	O=C1NC=CC(=O)N1	ISAKRJDGNUQOIC-UHFFFAOYSA-N	InChI=1S/C4H4N2O2/c7-3-1-2-5-4(8)6-3/h1-2H,(H2,5,6,7,8)	66-22-8	92748	Mt_15cGOF_mock_Study1	3	Mt_15cGOF_mock_Study1_3	FALSE
Mt_WT_AM1	Uracil	NEG	38.67	12.615	14305.3	2.61	112.027	C4H4N2O2	2a	MSID00559	SL00024	Pyrimidines and pyrimidine derivatives	HMDB0000300	17568	1141	1174	O=C1NC=CC(=O)N1	ISAKRJDGNUQOIC-UHFFFAOYSA-N	InChI=1S/C4H4N2O2/c7-3-1-2-5-4(8)6-3/h1-2H,(H2,5,6,7,8)	66-22-8	54361	Mt_WT_AM_Study2	1	Mt_WT_AM_Study2_1	FALSE
Mt_WT_AM2	Uracil	NEG	38.67	12.615	14305.3	2.61	112.027	C4H4N2O2	2a	MSID00559	SL00024	Pyrimidines and pyrimidine derivatives	HMDB0000300	17568	1141	1174	O=C1NC=CC(=O)N1	ISAKRJDGNUQOIC-UHFFFAOYSA-N	InChI=1S/C4H4N2O2/c7-3-1-2-5-4(8)6-3/h1-2H,(H2,5,6,7,8)	66-22-8	105774	Mt_WT_AM_Study2	2	Mt_WT_AM_Study2_2	FALSE
Mt_WT_AM3	Uracil	NEG	38.67	12.615	14305.3	2.61	112.027	C4H4N2O2	2a	MSID00559	SL00024	Pyrimidines and pyrimidine derivatives	HMDB0000300	17568	1141	1174	O=C1NC=CC(=O)N1	ISAKRJDGNUQOIC-UHFFFAOYSA-N	InChI=1S/C4H4N2O2/c7-3-1-2-5-4(8)6-3/h1-2H,(H2,5,6,7,8)	66-22-8	117362	Mt_WT_AM_Study2	3	Mt_WT_AM_Study2_3	FALSE
Mt_WT_Rhizo1	Uracil	NEG	38.67	12.615	14305.3	2.61	112.027	C4H4N2O2	2a	MSID00559	SL00024	Pyrimidines and pyrimidine derivatives	HMDB0000300	17568	1141	1174	O=C1NC=CC(=O)N1	ISAKRJDGNUQOIC-UHFFFAOYSA-N	InChI=1S/C4H4N2O2/c7-3-1-2-5-4(8)6-3/h1-2H,(H2,5,6,7,8)	66-22-8	111029	Mt_WT_Rhizo_Study1	1	Mt_WT_Rhizo_Study1_1	FALSE
Mt_WT_Rhizo2	Uracil	NEG	38.67	12.615	14305.3	2.61	112.027	C4H4N2O2	2a	MSID00559	SL00024	Pyrimidines and pyrimidine derivatives	HMDB0000300	17568	1141	1174	O=C1NC=CC(=O)N1	ISAKRJDGNUQOIC-UHFFFAOYSA-N	InChI=1S/C4H4N2O2/c7-3-1-2-5-4(8)6-3/h1-2H,(H2,5,6,7,8)	66-22-8	122943	Mt_WT_Rhizo_Study1	2	Mt_WT_Rhizo_Study1_2	FALSE
Mt_WT_Rhizo3	Uracil	NEG	38.67	12.615	14305.3	2.61	112.027	C4H4N2O2	2a	MSID00559	SL00024	Pyrimidines and pyrimidine derivatives	HMDB0000300	17568	1141	1174	O=C1NC=CC(=O)N1	ISAKRJDGNUQOIC-UHFFFAOYSA-N	InChI=1S/C4H4N2O2/c7-3-1-2-5-4(8)6-3/h1-2H,(H2,5,6,7,8)	66-22-8	116947	Mt_WT_Rhizo_Study1	3	Mt_WT_Rhizo_Study1_3	FALSE
Mt_WT_mock1	Uracil	NEG	38.67	12.615	14305.3	2.61	112.027	C4H4N2O2	2a	MSID00559	SL00024	Pyrimidines and pyrimidine derivatives	HMDB0000300	17568	1141	1174	O=C1NC=CC(=O)N1	ISAKRJDGNUQOIC-UHFFFAOYSA-N	InChI=1S/C4H4N2O2/c7-3-1-2-5-4(8)6-3/h1-2H,(H2,5,6,7,8)	66-22-8	59475	Mt_WT_mock_Study1	1	Mt_WT_mock_Study1_1	FALSE
Mt_WT_mock2	Uracil	NEG	38.67	12.615	14305.3	2.61	112.027	C4H4N2O2	2a	MSID00559	SL00024	Pyrimidines and pyrimidine derivatives	HMDB0000300	17568	1141	1174	O=C1NC=CC(=O)N1	ISAKRJDGNUQOIC-UHFFFAOYSA-N	InChI=1S/C4H4N2O2/c7-3-1-2-5-4(8)6-3/h1-2H,(H2,5,6,7,8)	66-22-8	37835	Mt_WT_mock_Study1	2	Mt_WT_mock_Study1_2	FALSE
Mt_WT_mock3	Uracil	NEG	38.67	12.615	14305.3	2.61	112.027	C4H4N2O2	2a	MSID00559	SL00024	Pyrimidines and pyrimidine derivatives	HMDB0000300	17568	1141	1174	O=C1NC=CC(=O)N1	ISAKRJDGNUQOIC-UHFFFAOYSA-N	InChI=1S/C4H4N2O2/c7-3-1-2-5-4(8)6-3/h1-2H,(H2,5,6,7,8)	66-22-8	42913	Mt_WT_mock_Study1	3	Mt_WT_mock_Study1_3	FALSE
Mt_WT_mock4	Uracil	NEG	38.67	12.615	14305.3	2.61	112.027	C4H4N2O2	2a	MSID00559	SL00024	Pyrimidines and pyrimidine derivatives	HMDB0000300	17568	1141	1174	O=C1NC=CC(=O)N1	ISAKRJDGNUQOIC-UHFFFAOYSA-N	InChI=1S/C4H4N2O2/c7-3-1-2-5-4(8)6-3/h1-2H,(H2,5,6,7,8)	66-22-8		Mt_WT_mock_Study2	1	Mt_WT_mock_Study2_1	TRUE
Mt_WT_mock5	Uracil	NEG	38.67	12.615	14305.3	2.61	112.027	C4H4N2O2	2a	MSID00559	SL00024	Pyrimidines and pyrimidine derivatives	HMDB0000300	17568	1141	1174	O=C1NC=CC(=O)N1	ISAKRJDGNUQOIC-UHFFFAOYSA-N	InChI=1S/C4H4N2O2/c7-3-1-2-5-4(8)6-3/h1-2H,(H2,5,6,7,8)	66-22-8	27375	Mt_WT_mock_Study2	2	Mt_WT_mock_Study2_2	FALSE
Mt_WT_mock6	Uracil	NEG	38.67	12.615	14305.3	2.61	112.027	C4H4N2O2	2a	MSID00559	SL00024	Pyrimidines and pyrimidine derivatives	HMDB0000300	17568	1141	1174	O=C1NC=CC(=O)N1	ISAKRJDGNUQOIC-UHFFFAOYSA-N	InChI=1S/C4H4N2O2/c7-3-1-2-5-4(8)6-3/h1-2H,(H2,5,6,7,8)	66-22-8	14671	Mt_WT_mock_Study2	3	Mt_WT_mock_Study2_3	FALSE
Mt_15cGOF_Rhizo1	UNII:R5Y900M14U	CD PAN	15.73	5.655	274159	1.191	83.0733	C5 H9 N	3	RCEJCSULJQNRQQ-UHFFFAOYSA-N	X00535										1.07561e+06	Mt_15cGOF_Rhizo_Study1	1	Mt_15cGOF_Rhizo_Study1_1	FALSE
Mt_15cGOF_Rhizo1	UNII:R5Y900M14U	CD PAN	15.987	10.886	318364	4.551	83.0734	C5 H9 N	3	RCEJCSULJQNRQQ-UHFFFAOYSA-N	X01715										464667	Mt_15cGOF_Rhizo_Study1	1	Mt_15cGOF_Rhizo_Study1_1	FALSE
Mt_15cGOF_Rhizo2	UNII:R5Y900M14U	CD PAN	15.73	5.655	274159	1.191	83.0733	C5 H9 N	3	RCEJCSULJQNRQQ-UHFFFAOYSA-N	X00535										978715	Mt_15cGOF_Rhizo_Study1	2	Mt_15cGOF_Rhizo_Study1_2	FALSE
Mt_15cGOF_Rhizo2	UNII:R5Y900M14U	CD PAN	15.987	10.886	318364	4.551	83.0734	C5 H9 N	3	RCEJCSULJQNRQQ-UHFFFAOYSA-N	X01715										557529	Mt_15cGOF_Rhizo_Study1	2	Mt_15cGOF_Rhizo_Study1_2	FALSE
Mt_15cGOF_Rhizo3	UNII:R5Y900M14U	CD PAN	15.73	5.655	274159	1.191	83.0733	C5 H9 N	3	RCEJCSULJQNRQQ-UHFFFAOYSA-N	X00535										813005	Mt_15cGOF_Rhizo_Study1	3	Mt_15cGOF_Rhizo_Study1_3	FALSE
Mt_15cGOF_Rhizo3	UNII:R5Y900M14U	CD PAN	15.987	10.886	318364	4.551	83.0734	C5 H9 N	3	RCEJCSULJQNRQQ-UHFFFAOYSA-N	X01715										617215	Mt_15cGOF_Rhizo_Study1	3	Mt_15cGOF_Rhizo_Study1_3	FALSE
Mt_15cGOF_mock1	UNII:R5Y900M14U	CD PAN	15.73	5.655	274159	1.191	83.0733	C5 H9 N	3	RCEJCSULJQNRQQ-UHFFFAOYSA-N	X00535										2938501	Mt_15cGOF_mock_Study1	1	Mt_15cGOF_mock_Study1_1	FALSE
Mt_15cGOF_mock1	UNII:R5Y900M14U	CD PAN	15.987	10.886	318364	4.551	83.0734	C5 H9 N	3	RCEJCSULJQNRQQ-UHFFFAOYSA-N	X01715										330505	Mt_15cGOF_mock_Study1	1	Mt_15cGOF_mock_Study1_1	FALSE
Mt_15cGOF_mock2	UNII:R5Y900M14U	CD PAN	15.73	5.655	274159	1.191	83.0733	C5 H9 N	3	RCEJCSULJQNRQQ-UHFFFAOYSA-N	X00535										875812	Mt_15cGOF_mock_Study1	2	Mt_15cGOF_mock_Study1_2	FALSE
Mt_15cGOF_mock2	UNII:R5Y900M14U	CD PAN	15.987	10.886	318364	4.551	83.0734	C5 H9 N	3	RCEJCSULJQNRQQ-UHFFFAOYSA-N	X01715										1.51083e+06	Mt_15cGOF_mock_Study1	2	Mt_15cGOF_mock_Study1_2	FALSE
Mt_15cGOF_mock3	UNII:R5Y900M14U	CD PAN	15.73	5.655	274159	1.191	83.0733	C5 H9 N	3	RCEJCSULJQNRQQ-UHFFFAOYSA-N	X00535										732323	Mt_15cGOF_mock_Study1	3	Mt_15cGOF_mock_Study1_3	FALSE
Mt_15cGOF_mock3	UNII:R5Y900M14U	CD PAN	15.987	10.886	318364	4.551	83.0734	C5 H9 N	3	RCEJCSULJQNRQQ-UHFFFAOYSA-N	X01715										1.33027e+06	Mt_15cGOF_mock_Study1	3	Mt_15cGOF_mock_Study1_3	FALSE
Mt_WT_AM1	UNII:R5Y900M14U	CD PAN	15.73	5.655	274159	1.191	83.0733	C5 H9 N	3	RCEJCSULJQNRQQ-UHFFFAOYSA-N	X00535										1.52614e+06	Mt_WT_AM_Study2	1	Mt_WT_AM_Study2_1	FALSE
Mt_WT_AM1	UNII:R5Y900M14U	CD PAN	15.987	10.886	318364	4.551	83.0734	C5 H9 N	3	RCEJCSULJQNRQQ-UHFFFAOYSA-N	X01715										9.19045e+06	Mt_WT_AM_Study2	1	Mt_WT_AM_Study2_1	FALSE
Mt_WT_AM2	UNII:R5Y900M14U	CD PAN	15.73	5.655	274159	1.191	83.0733	C5 H9 N	3	RCEJCSULJQNRQQ-UHFFFAOYSA-N	X00535										1.13853e+06	Mt_WT_AM_Study2	2	Mt_WT_AM_Study2_2	FALSE
Mt_WT_AM2	UNII:R5Y900M14U	CD PAN	15.987	10.886	318364	4.551	83.0734	C5 H9 N	3	RCEJCSULJQNRQQ-UHFFFAOYSA-N	X01715										3551953	Mt_WT_AM_Study2	2	Mt_WT_AM_Study2_2	FALSE
Mt_WT_AM3	UNII:R5Y900M14U	CD PAN	15.73	5.655	274159	1.191	83.0733	C5 H9 N	3	RCEJCSULJQNRQQ-UHFFFAOYSA-N	X00535										1.26155e+06	Mt_WT_AM_Study2	3	Mt_WT_AM_Study2_3	FALSE
Mt_WT_AM3	UNII:R5Y900M14U	CD PAN	15.987	10.886	318364	4.551	83.0734	C5 H9 N	3	RCEJCSULJQNRQQ-UHFFFAOYSA-N	X01715										7.97959e+06	Mt_WT_AM_Study2	3	Mt_WT_AM_Study2_3	FALSE
Mt_WT_Rhizo1	UNII:R5Y900M14U	CD PAN	15.73	5.655	274159	1.191	83.0733	C5 H9 N	3	RCEJCSULJQNRQQ-UHFFFAOYSA-N	X00535										917246	Mt_WT_Rhizo_Study1	1	Mt_WT_Rhizo_Study1_1	FALSE
Mt_WT_Rhizo1	UNII:R5Y900M14U	CD PAN	15.987	10.886	318364	4.551	83.0734	C5 H9 N	3	RCEJCSULJQNRQQ-UHFFFAOYSA-N	X01715										694509	Mt_WT_Rhizo_Study1	1	Mt_WT_Rhizo_Study1_1	FALSE
Mt_WT_Rhizo2	UNII:R5Y900M14U	CD PAN	15.73	5.655	274159	1.191	83.0733	C5 H9 N	3	RCEJCSULJQNRQQ-UHFFFAOYSA-N	X00535										842066	Mt_WT_Rhizo_Study1	2	Mt_WT_Rhizo_Study1_2	FALSE
Mt_WT_Rhizo2	UNII:R5Y900M14U	CD PAN	15.987	10.886	318364	4.551	83.0734	C5 H9 N	3	RCEJCSULJQNRQQ-UHFFFAOYSA-N	X01715										1098910	Mt_WT_Rhizo_Study1	2	Mt_WT_Rhizo_Study1_2	FALSE
Mt_WT_Rhizo3	UNII:R5Y900M14U	CD PAN	15.73	5.655	274159	1.191	83.0733	C5 H9 N	3	RCEJCSULJQNRQQ-UHFFFAOYSA-N	X00535										1372022	Mt_WT_Rhizo_Study1	3	Mt_WT_Rhizo_Study1_3	FALSE
Mt_WT_Rhizo3	UNII:R5Y900M14U	CD PAN	15.987	10.886	318364	4.551	83.0734	C5 H9 N	3	RCEJCSULJQNRQQ-UHFFFAOYSA-N	X01715										1.3761e+06	Mt_WT_Rhizo_Study1	3	Mt_WT_Rhizo_Study1_3	FALSE
Mt_WT_mock1	UNII:R5Y900M14U	CD PAN	15.73	5.655	274159	1.191	83.0733	C5 H9 N	3	RCEJCSULJQNRQQ-UHFFFAOYSA-N	X00535										661875	Mt_WT_mock_Study1	1	Mt_WT_mock_Study1_1	FALSE
Mt_WT_mock1	UNII:R5Y900M14U	CD PAN	15.987	10.886	318364	4.551	83.0734	C5 H9 N	3	RCEJCSULJQNRQQ-UHFFFAOYSA-N	X01715										1.11155e+06	Mt_WT_mock_Study1	1	Mt_WT_mock_Study1_1	FALSE
Mt_WT_mock2	UNII:R5Y900M14U	CD PAN	15.73	5.655	274159	1.191	83.0733	C5 H9 N	3	RCEJCSULJQNRQQ-UHFFFAOYSA-N	X00535										932627	Mt_WT_mock_Study1	2	Mt_WT_mock_Study1_2	FALSE
Mt_WT_mock2	UNII:R5Y900M14U	CD PAN	15.987	10.886	318364	4.551	83.0734	C5 H9 N	3	RCEJCSULJQNRQQ-UHFFFAOYSA-N	X01715										1.06448e+06	Mt_WT_mock_Study1	2	Mt_WT_mock_Study1_2	FALSE
Mt_WT_mock3	UNII:R5Y900M14U	CD PAN	15.73	5.655	274159	1.191	83.0733	C5 H9 N	3	RCEJCSULJQNRQQ-UHFFFAOYSA-N	X00535										569082	Mt_WT_mock_Study1	3	Mt_WT_mock_Study1_3	FALSE
Mt_WT_mock3	UNII:R5Y900M14U	CD PAN	15.987	10.886	318364	4.551	83.0734	C5 H9 N	3	RCEJCSULJQNRQQ-UHFFFAOYSA-N	X01715										1.35024e+06	Mt_WT_mock_Study1	3	Mt_WT_mock_Study1_3	FALSE
Mt_WT_mock4	UNII:R5Y900M14U	CD PAN	15.73	5.655	274159	1.191	83.0733	C5 H9 N	3	RCEJCSULJQNRQQ-UHFFFAOYSA-N	X00535										296114	Mt_WT_mock_Study2	1	Mt_WT_mock_Study2_1	FALSE
Mt_WT_mock4	UNII:R5Y900M14U	CD PAN	15.987	10.886	318364	4.551	83.0734	C5 H9 N	3	RCEJCSULJQNRQQ-UHFFFAOYSA-N	X01715											Mt_WT_mock_Study2	1	Mt_WT_mock_Study2_1	TRUE
Mt_WT_mock5	UNII:R5Y900M14U	CD PAN	15.73	5.655	274159	1.191	83.0733	C5 H9 N	3	RCEJCSULJQNRQQ-UHFFFAOYSA-N	X00535										722088	Mt_WT_mock_Study2	2	Mt_WT_mock_Study2_2	FALSE
Mt_WT_mock5	UNII:R5Y900M14U	CD PAN	15.987	10.886	318364	4.551	83.0734	C5 H9 N	3	RCEJCSULJQNRQQ-UHFFFAOYSA-N	X01715										397147	Mt_WT_mock_Study2	2	Mt_WT_mock_Study2_2	FALSE
Mt_WT_mock6	UNII:R5Y900M14U	CD PAN	15.73	5.655	274159	1.191	83.0733	C5 H9 N	3	RCEJCSULJQNRQQ-UHFFFAOYSA-N	X00535											Mt_WT_mock_Study2	3	Mt_WT_mock_Study2_3	TRUE
Mt_WT_mock6	UNII:R5Y900M14U	CD PAN	15.987	10.886	318364	4.551	83.0734	C5 H9 N	3	RCEJCSULJQNRQQ-UHFFFAOYSA-N	X01715											Mt_WT_mock_Study2	3	Mt_WT_mock_Study2_3	TRUE
Mt_15cGOF_Rhizo1	UMP	CD PAN	16.924	5.054	9522.77	1.954	324.036	C9 H13 N2 O9 P	1	MSID00558	X00901	Pyrimidine ribonucleotides	HMDB0000288	16695	5808	6030	O[C@H]1[C@@H](O)[C@@H](O[C@@H]1COP(O)(O)=O)N1C=CC(=O)NC1=O	DJJCXFVJDGTHFX-XVFCMESISA-N	InChI=1S/C9H13N2O9P/c12-5-1-2-11(9(15)10-5)8-7(14)6(13)4(20-8)3-19-21(16,17)18/h1-2,4,6-8,13-14H,3H2,(H,10,12,15)(H2,16,17,18)/t4-,6-,7-,8-/m1/s1	58-97-9	574000	Mt_15cGOF_Rhizo_Study1	1	Mt_15cGOF_Rhizo_Study1_1	FALSE
Mt_15cGOF_Rhizo2	UMP	CD PAN	16.924	5.054	9522.77	1.954	324.036	C9 H13 N2 O9 P	1	MSID00558	X00901	Pyrimidine ribonucleotides	HMDB0000288	16695	5808	6030	O[C@H]1[C@@H](O)[C@@H](O[C@@H]1COP(O)(O)=O)N1C=CC(=O)NC1=O	DJJCXFVJDGTHFX-XVFCMESISA-N	InChI=1S/C9H13N2O9P/c12-5-1-2-11(9(15)10-5)8-7(14)6(13)4(20-8)3-19-21(16,17)18/h1-2,4,6-8,13-14H,3H2,(H,10,12,15)(H2,16,17,18)/t4-,6-,7-,8-/m1/s1	58-97-9	759411	Mt_15cGOF_Rhizo_Study1	2	Mt_15cGOF_Rhizo_Study1_2	FALSE
Mt_15cGOF_Rhizo3	UMP	CD PAN	16.924	5.054	9522.77	1.954	324.036	C9 H13 N2 O9 P	1	MSID00558	X00901	Pyrimidine ribonucleotides	HMDB0000288	16695	5808	6030	O[C@H]1[C@@H](O)[C@@H](O[C@@H]1COP(O)(O)=O)N1C=CC(=O)NC1=O	DJJCXFVJDGTHFX-XVFCMESISA-N	InChI=1S/C9H13N2O9P/c12-5-1-2-11(9(15)10-5)8-7(14)6(13)4(20-8)3-19-21(16,17)18/h1-2,4,6-8,13-14H,3H2,(H,10,12,15)(H2,16,17,18)/t4-,6-,7-,8-/m1/s1	58-97-9	458563	Mt_15cGOF_Rhizo_Study1	3	Mt_15cGOF_Rhizo_Study1_3	FALSE
Mt_15cGOF_mock1	UMP	CD PAN	16.924	5.054	9522.77	1.954	324.036	C9 H13 N2 O9 P	1	MSID00558	X00901	Pyrimidine ribonucleotides	HMDB0000288	16695	5808	6030	O[C@H]1[C@@H](O)[C@@H](O[C@@H]1COP(O)(O)=O)N1C=CC(=O)NC1=O	DJJCXFVJDGTHFX-XVFCMESISA-N	InChI=1S/C9H13N2O9P/c12-5-1-2-11(9(15)10-5)8-7(14)6(13)4(20-8)3-19-21(16,17)18/h1-2,4,6-8,13-14H,3H2,(H,10,12,15)(H2,16,17,18)/t4-,6-,7-,8-/m1/s1	58-97-9	1.48388e+06	Mt_15cGOF_mock_Study1	1	Mt_15cGOF_mock_Study1_1	FALSE
Mt_15cGOF_mock2	UMP	CD PAN	16.924	5.054	9522.77	1.954	324.036	C9 H13 N2 O9 P	1	MSID00558	X00901	Pyrimidine ribonucleotides	HMDB0000288	16695	5808	6030	O[C@H]1[C@@H](O)[C@@H](O[C@@H]1COP(O)(O)=O)N1C=CC(=O)NC1=O	DJJCXFVJDGTHFX-XVFCMESISA-N	InChI=1S/C9H13N2O9P/c12-5-1-2-11(9(15)10-5)8-7(14)6(13)4(20-8)3-19-21(16,17)18/h1-2,4,6-8,13-14H,3H2,(H,10,12,15)(H2,16,17,18)/t4-,6-,7-,8-/m1/s1	58-97-9	594203	Mt_15cGOF_mock_Study1	2	Mt_15cGOF_mock_Study1_2	FALSE
Mt_15cGOF_mock3	UMP	CD PAN	16.924	5.054	9522.77	1.954	324.036	C9 H13 N2 O9 P	1	MSID00558	X00901	Pyrimidine ribonucleotides	HMDB0000288	16695	5808	6030	O[C@H]1[C@@H](O)[C@@H](O[C@@H]1COP(O)(O)=O)N1C=CC(=O)NC1=O	DJJCXFVJDGTHFX-XVFCMESISA-N	InChI=1S/C9H13N2O9P/c12-5-1-2-11(9(15)10-5)8-7(14)6(13)4(20-8)3-19-21(16,17)18/h1-2,4,6-8,13-14H,3H2,(H,10,12,15)(H2,16,17,18)/t4-,6-,7-,8-/m1/s1	58-97-9	209520	Mt_15cGOF_mock_Study1	3	Mt_15cGOF_mock_Study1_3	FALSE
Mt_WT_AM1	UMP	CD PAN	16.924	5.054	9522.77	1.954	324.036	C9 H13 N2 O9 P	1	MSID00558	X00901	Pyrimidine ribonucleotides	HMDB0000288	16695	5808	6030	O[C@H]1[C@@H](O)[C@@H](O[C@@H]1COP(O)(O)=O)N1C=CC(=O)NC1=O	DJJCXFVJDGTHFX-XVFCMESISA-N	InChI=1S/C9H13N2O9P/c12-5-1-2-11(9(15)10-5)8-7(14)6(13)4(20-8)3-19-21(16,17)18/h1-2,4,6-8,13-14H,3H2,(H,10,12,15)(H2,16,17,18)/t4-,6-,7-,8-/m1/s1	58-97-9	393270	Mt_WT_AM_Study2	1	Mt_WT_AM_Study2_1	FALSE
Mt_WT_AM2	UMP	CD PAN	16.924	5.054	9522.77	1.954	324.036	C9 H13 N2 O9 P	1	MSID00558	X00901	Pyrimidine ribonucleotides	HMDB0000288	16695	5808	6030	O[C@H]1[C@@H](O)[C@@H](O[C@@H]1COP(O)(O)=O)N1C=CC(=O)NC1=O	DJJCXFVJDGTHFX-XVFCMESISA-N	InChI=1S/C9H13N2O9P/c12-5-1-2-11(9(15)10-5)8-7(14)6(13)4(20-8)3-19-21(16,17)18/h1-2,4,6-8,13-14H,3H2,(H,10,12,15)(H2,16,17,18)/t4-,6-,7-,8-/m1/s1	58-97-9	428972	Mt_WT_AM_Study2	2	Mt_WT_AM_Study2_2	FALSE
Mt_WT_AM3	UMP	CD PAN	16.924	5.054	9522.77	1.954	324.036	C9 H13 N2 O9 P	1	MSID00558	X00901	Pyrimidine ribonucleotides	HMDB0000288	16695	5808	6030	O[C@H]1[C@@H](O)[C@@H](O[C@@H]1COP(O)(O)=O)N1C=CC(=O)NC1=O	DJJCXFVJDGTHFX-XVFCMESISA-N	InChI=1S/C9H13N2O9P/c12-5-1-2-11(9(15)10-5)8-7(14)6(13)4(20-8)3-19-21(16,17)18/h1-2,4,6-8,13-14H,3H2,(H,10,12,15)(H2,16,17,18)/t4-,6-,7-,8-/m1/s1	58-97-9	610166	Mt_WT_AM_Study2	3	Mt_WT_AM_Study2_3	FALSE
Mt_WT_Rhizo1	UMP	CD PAN	16.924	5.054	9522.77	1.954	324.036	C9 H13 N2 O9 P	1	MSID00558	X00901	Pyrimidine ribonucleotides	HMDB0000288	16695	5808	6030	O[C@H]1[C@@H](O)[C@@H](O[C@@H]1COP(O)(O)=O)N1C=CC(=O)NC1=O	DJJCXFVJDGTHFX-XVFCMESISA-N	InChI=1S/C9H13N2O9P/c12-5-1-2-11(9(15)10-5)8-7(14)6(13)4(20-8)3-19-21(16,17)18/h1-2,4,6-8,13-14H,3H2,(H,10,12,15)(H2,16,17,18)/t4-,6-,7-,8-/m1/s1	58-97-9	1.29804e+06	Mt_WT_Rhizo_Study1	1	Mt_WT_Rhizo_Study1_1	FALSE
Mt_WT_Rhizo2	UMP	CD PAN	16.924	5.054	9522.77	1.954	324.036	C9 H13 N2 O9 P	1	MSID00558	X00901	Pyrimidine ribonucleotides	HMDB0000288	16695	5808	6030	O[C@H]1[C@@H](O)[C@@H](O[C@@H]1COP(O)(O)=O)N1C=CC(=O)NC1=O	DJJCXFVJDGTHFX-XVFCMESISA-N	InChI=1S/C9H13N2O9P/c12-5-1-2-11(9(15)10-5)8-7(14)6(13)4(20-8)3-19-21(16,17)18/h1-2,4,6-8,13-14H,3H2,(H,10,12,15)(H2,16,17,18)/t4-,6-,7-,8-/m1/s1	58-97-9	86635.7	Mt_WT_Rhizo_Study1	2	Mt_WT_Rhizo_Study1_2	FALSE
Mt_WT_Rhizo3	UMP	CD PAN	16.924	5.054	9522.77	1.954	324.036	C9 H13 N2 O9 P	1	MSID00558	X00901	Pyrimidine ribonucleotides	HMDB0000288	16695	5808	6030	O[C@H]1[C@@H](O)[C@@H](O[C@@H]1COP(O)(O)=O)N1C=CC(=O)NC1=O	DJJCXFVJDGTHFX-XVFCMESISA-N	InChI=1S/C9H13N2O9P/c12-5-1-2-11(9(15)10-5)8-7(14)6(13)4(20-8)3-19-21(16,17)18/h1-2,4,6-8,13-14H,3H2,(H,10,12,15)(H2,16,17,18)/t4-,6-,7-,8-/m1/s1	58-97-9	581332	Mt_WT_Rhizo_Study1	3	Mt_WT_Rhizo_Study1_3	FALSE
Mt_WT_mock1	UMP	CD PAN	16.924	5.054	9522.77	1.954	324.036	C9 H13 N2 O9 P	1	MSID00558	X00901	Pyrimidine ribonucleotides	HMDB0000288	16695	5808	6030	O[C@H]1[C@@H](O)[C@@H](O[C@@H]1COP(O)(O)=O)N1C=CC(=O)NC1=O	DJJCXFVJDGTHFX-XVFCMESISA-N	InChI=1S/C9H13N2O9P/c12-5-1-2-11(9(15)10-5)8-7(14)6(13)4(20-8)3-19-21(16,17)18/h1-2,4,6-8,13-14H,3H2,(H,10,12,15)(H2,16,17,18)/t4-,6-,7-,8-/m1/s1	58-97-9	58437.6	Mt_WT_mock_Study1	1	Mt_WT_mock_Study1_1	FALSE
Mt_WT_mock2	UMP	CD PAN	16.924	5.054	9522.77	1.954	324.036	C9 H13 N2 O9 P	1	MSID00558	X00901	Pyrimidine ribonucleotides	HMDB0000288	16695	5808	6030	O[C@H]1[C@@H](O)[C@@H](O[C@@H]1COP(O)(O)=O)N1C=CC(=O)NC1=O	DJJCXFVJDGTHFX-XVFCMESISA-N	InChI=1S/C9H13N2O9P/c12-5-1-2-11(9(15)10-5)8-7(14)6(13)4(20-8)3-19-21(16,17)18/h1-2,4,6-8,13-14H,3H2,(H,10,12,15)(H2,16,17,18)/t4-,6-,7-,8-/m1/s1	58-97-9	24083.1	Mt_WT_mock_Study1	2	Mt_WT_mock_Study1_2	FALSE
Mt_WT_mock3	UMP	CD PAN	16.924	5.054	9522.77	1.954	324.036	C9 H13 N2 O9 P	1	MSID00558	X00901	Pyrimidine ribonucleotides	HMDB0000288	16695	5808	6030	O[C@H]1[C@@H](O)[C@@H](O[C@@H]1COP(O)(O)=O)N1C=CC(=O)NC1=O	DJJCXFVJDGTHFX-XVFCMESISA-N	InChI=1S/C9H13N2O9P/c12-5-1-2-11(9(15)10-5)8-7(14)6(13)4(20-8)3-19-21(16,17)18/h1-2,4,6-8,13-14H,3H2,(H,10,12,15)(H2,16,17,18)/t4-,6-,7-,8-/m1/s1	58-97-9	15512.2	Mt_WT_mock_Study1	3	Mt_WT_mock_Study1_3	FALSE
Mt_WT_mock4	UMP	CD PAN	16.924	5.054	9522.77	1.954	324.036	C9 H13 N2 O9 P	1	MSID00558	X00901	Pyrimidine ribonucleotides	HMDB0000288	16695	5808	6030	O[C@H]1[C@@H](O)[C@@H](O[C@@H]1COP(O)(O)=O)N1C=CC(=O)NC1=O	DJJCXFVJDGTHFX-XVFCMESISA-N	InChI=1S/C9H13N2O9P/c12-5-1-2-11(9(15)10-5)8-7(14)6(13)4(20-8)3-19-21(16,17)18/h1-2,4,6-8,13-14H,3H2,(H,10,12,15)(H2,16,17,18)/t4-,6-,7-,8-/m1/s1	58-97-9	326679	Mt_WT_mock_Study2	1	Mt_WT_mock_Study2_1	FALSE
Mt_WT_mock5	UMP	CD PAN	16.924	5.054	9522.77	1.954	324.036	C9 H13 N2 O9 P	1	MSID00558	X00901	Pyrimidine ribonucleotides	HMDB0000288	16695	5808	6030	O[C@H]1[C@@H](O)[C@@H](O[C@@H]1COP(O)(O)=O)N1C=CC(=O)NC1=O	DJJCXFVJDGTHFX-XVFCMESISA-N	InChI=1S/C9H13N2O9P/c12-5-1-2-11(9(15)10-5)8-7(14)6(13)4(20-8)3-19-21(16,17)18/h1-2,4,6-8,13-14H,3H2,(H,10,12,15)(H2,16,17,18)/t4-,6-,7-,8-/m1/s1	58-97-9	59149.7	Mt_WT_mock_Study2	2	Mt_WT_mock_Study2_2	FALSE
Mt_WT_mock6	UMP	CD PAN	16.924	5.054	9522.77	1.954	324.036	C9 H13 N2 O9 P	1	MSID00558	X00901	Pyrimidine ribonucleotides	HMDB0000288	16695	5808	6030	O[C@H]1[C@@H](O)[C@@H](O[C@@H]1COP(O)(O)=O)N1C=CC(=O)NC1=O	DJJCXFVJDGTHFX-XVFCMESISA-N	InChI=1S/C9H13N2O9P/c12-5-1-2-11(9(15)10-5)8-7(14)6(13)4(20-8)3-19-21(16,17)18/h1-2,4,6-8,13-14H,3H2,(H,10,12,15)(H2,16,17,18)/t4-,6-,7-,8-/m1/s1	58-97-9	242349	Mt_WT_mock_Study2	3	Mt_WT_mock_Study2_3	FALSE
Mt_15cGOF_Rhizo1	UDP-N-acetyl-D-mannosamine	CD PAN	26.424	3.473	6898.25	1.563	607.082	C17 H27 N3 O17 P2	3		X06340										521891	Mt_15cGOF_Rhizo_Study1	1	Mt_15cGOF_Rhizo_Study1_1	FALSE
Mt_15cGOF_Rhizo2	UDP-N-acetyl-D-mannosamine	CD PAN	26.424	3.473	6898.25	1.563	607.082	C17 H27 N3 O17 P2	3		X06340										443332	Mt_15cGOF_Rhizo_Study1	2	Mt_15cGOF_Rhizo_Study1_2	FALSE
Mt_15cGOF_Rhizo3	UDP-N-acetyl-D-mannosamine	CD PAN	26.424	3.473	6898.25	1.563	607.082	C17 H27 N3 O17 P2	3		X06340										335068	Mt_15cGOF_Rhizo_Study1	3	Mt_15cGOF_Rhizo_Study1_3	FALSE
Mt_15cGOF_mock1	UDP-N-acetyl-D-mannosamine	CD PAN	26.424	3.473	6898.25	1.563	607.082	C17 H27 N3 O17 P2	3		X06340										700026	Mt_15cGOF_mock_Study1	1	Mt_15cGOF_mock_Study1_1	FALSE
Mt_15cGOF_mock2	UDP-N-acetyl-D-mannosamine	CD PAN	26.424	3.473	6898.25	1.563	607.082	C17 H27 N3 O17 P2	3		X06340										517003	Mt_15cGOF_mock_Study1	2	Mt_15cGOF_mock_Study1_2	FALSE
Mt_15cGOF_mock3	UDP-N-acetyl-D-mannosamine	CD PAN	26.424	3.473	6898.25	1.563	607.082	C17 H27 N3 O17 P2	3		X06340										75257.8	Mt_15cGOF_mock_Study1	3	Mt_15cGOF_mock_Study1_3	FALSE
Mt_WT_AM1	UDP-N-acetyl-D-mannosamine	CD PAN	26.424	3.473	6898.25	1.563	607.082	C17 H27 N3 O17 P2	3		X06340										1.57078e+06	Mt_WT_AM_Study2	1	Mt_WT_AM_Study2_1	FALSE
Mt_WT_AM2	UDP-N-acetyl-D-mannosamine	CD PAN	26.424	3.473	6898.25	1.563	607.082	C17 H27 N3 O17 P2	3		X06340										1.73829e+06	Mt_WT_AM_Study2	2	Mt_WT_AM_Study2_2	FALSE
Mt_WT_AM3	UDP-N-acetyl-D-mannosamine	CD PAN	26.424	3.473	6898.25	1.563	607.082	C17 H27 N3 O17 P2	3		X06340										1.98946e+06	Mt_WT_AM_Study2	3	Mt_WT_AM_Study2_3	FALSE
Mt_WT_Rhizo1	UDP-N-acetyl-D-mannosamine	CD PAN	26.424	3.473	6898.25	1.563	607.082	C17 H27 N3 O17 P2	3		X06340										656878	Mt_WT_Rhizo_Study1	1	Mt_WT_Rhizo_Study1_1	FALSE
Mt_WT_Rhizo2	UDP-N-acetyl-D-mannosamine	CD PAN	26.424	3.473	6898.25	1.563	607.082	C17 H27 N3 O17 P2	3		X06340										30268.2	Mt_WT_Rhizo_Study1	2	Mt_WT_Rhizo_Study1_2	FALSE
Mt_WT_Rhizo3	UDP-N-acetyl-D-mannosamine	CD PAN	26.424	3.473	6898.25	1.563	607.082	C17 H27 N3 O17 P2	3		X06340										318109	Mt_WT_Rhizo_Study1	3	Mt_WT_Rhizo_Study1_3	FALSE
Mt_WT_mock1	UDP-N-acetyl-D-mannosamine	CD PAN	26.424	3.473	6898.25	1.563	607.082	C17 H27 N3 O17 P2	3		X06340										10129	Mt_WT_mock_Study1	1	Mt_WT_mock_Study1_1	FALSE
Mt_WT_mock2	UDP-N-acetyl-D-mannosamine	CD PAN	26.424	3.473	6898.25	1.563	607.082	C17 H27 N3 O17 P2	3		X06340										11731.5	Mt_WT_mock_Study1	2	Mt_WT_mock_Study1_2	FALSE
Mt_WT_mock3	UDP-N-acetyl-D-mannosamine	CD PAN	26.424	3.473	6898.25	1.563	607.082	C17 H27 N3 O17 P2	3		X06340										11291.7	Mt_WT_mock_Study1	3	Mt_WT_mock_Study1_3	FALSE
Mt_WT_mock4	UDP-N-acetyl-D-mannosamine	CD PAN	26.424	3.473	6898.25	1.563	607.082	C17 H27 N3 O17 P2	3		X06340										309450	Mt_WT_mock_Study2	1	Mt_WT_mock_Study2_1	FALSE
Mt_WT_mock5	UDP-N-acetyl-D-mannosamine	CD PAN	26.424	3.473	6898.25	1.563	607.082	C17 H27 N3 O17 P2	3		X06340										94167.9	Mt_WT_mock_Study2	2	Mt_WT_mock_Study2_2	FALSE
Mt_WT_mock6	UDP-N-acetyl-D-mannosamine	CD PAN	26.424	3.473	6898.25	1.563	607.082	C17 H27 N3 O17 P2	3		X06340										325400	Mt_WT_mock_Study2	3	Mt_WT_mock_Study2_3	FALSE
Mt_15cGOF_Rhizo1	UDP	POS	6.5	15.897	5368.1	1.43	404.002	C9H14N2O12P2	2a	MSID00557	SL00248	Pyrimidine ribonucleotides	HMDB0000295	17659	5809	6031	O[C@H]1[C@@H](O)[C@@H](O[C@@H]1COP(O)(=O)OP(O)(O)=O)N1C=CC(=O)NC1=O	XCCTYIAWTASOJW-XVFCMESISA-N	InChI=1S/C9H14N2O12P2/c12-5-1-2-11(9(15)10-5)8-7(14)6(13)4(22-8)3-21-25(19,20)23-24(16,17)18/h1-2,4,6-8,13-14H,3H2,(H,19,20)(H,10,12,15)(H2,16,17,18)/t4-,6-,7-,8-/m1/s1	58-98-0	1596681	Mt_15cGOF_Rhizo_Study1	1	Mt_15cGOF_Rhizo_Study1_1	FALSE
Mt_15cGOF_Rhizo2	UDP	POS	6.5	15.897	5368.1	1.43	404.002	C9H14N2O12P2	2a	MSID00557	SL00248	Pyrimidine ribonucleotides	HMDB0000295	17659	5809	6031	O[C@H]1[C@@H](O)[C@@H](O[C@@H]1COP(O)(=O)OP(O)(O)=O)N1C=CC(=O)NC1=O	XCCTYIAWTASOJW-XVFCMESISA-N	InChI=1S/C9H14N2O12P2/c12-5-1-2-11(9(15)10-5)8-7(14)6(13)4(22-8)3-21-25(19,20)23-24(16,17)18/h1-2,4,6-8,13-14H,3H2,(H,19,20)(H,10,12,15)(H2,16,17,18)/t4-,6-,7-,8-/m1/s1	58-98-0	1559607	Mt_15cGOF_Rhizo_Study1	2	Mt_15cGOF_Rhizo_Study1_2	FALSE
Mt_15cGOF_Rhizo3	UDP	POS	6.5	15.897	5368.1	1.43	404.002	C9H14N2O12P2	2a	MSID00557	SL00248	Pyrimidine ribonucleotides	HMDB0000295	17659	5809	6031	O[C@H]1[C@@H](O)[C@@H](O[C@@H]1COP(O)(=O)OP(O)(O)=O)N1C=CC(=O)NC1=O	XCCTYIAWTASOJW-XVFCMESISA-N	InChI=1S/C9H14N2O12P2/c12-5-1-2-11(9(15)10-5)8-7(14)6(13)4(22-8)3-21-25(19,20)23-24(16,17)18/h1-2,4,6-8,13-14H,3H2,(H,19,20)(H,10,12,15)(H2,16,17,18)/t4-,6-,7-,8-/m1/s1	58-98-0	476251	Mt_15cGOF_Rhizo_Study1	3	Mt_15cGOF_Rhizo_Study1_3	FALSE
Mt_15cGOF_mock1	UDP	POS	6.5	15.897	5368.1	1.43	404.002	C9H14N2O12P2	2a	MSID00557	SL00248	Pyrimidine ribonucleotides	HMDB0000295	17659	5809	6031	O[C@H]1[C@@H](O)[C@@H](O[C@@H]1COP(O)(=O)OP(O)(O)=O)N1C=CC(=O)NC1=O	XCCTYIAWTASOJW-XVFCMESISA-N	InChI=1S/C9H14N2O12P2/c12-5-1-2-11(9(15)10-5)8-7(14)6(13)4(22-8)3-21-25(19,20)23-24(16,17)18/h1-2,4,6-8,13-14H,3H2,(H,19,20)(H,10,12,15)(H2,16,17,18)/t4-,6-,7-,8-/m1/s1	58-98-0	1298235	Mt_15cGOF_mock_Study1	1	Mt_15cGOF_mock_Study1_1	FALSE
Mt_15cGOF_mock2	UDP	POS	6.5	15.897	5368.1	1.43	404.002	C9H14N2O12P2	2a	MSID00557	SL00248	Pyrimidine ribonucleotides	HMDB0000295	17659	5809	6031	O[C@H]1[C@@H](O)[C@@H](O[C@@H]1COP(O)(=O)OP(O)(O)=O)N1C=CC(=O)NC1=O	XCCTYIAWTASOJW-XVFCMESISA-N	InChI=1S/C9H14N2O12P2/c12-5-1-2-11(9(15)10-5)8-7(14)6(13)4(22-8)3-21-25(19,20)23-24(16,17)18/h1-2,4,6-8,13-14H,3H2,(H,19,20)(H,10,12,15)(H2,16,17,18)/t4-,6-,7-,8-/m1/s1	58-98-0	962947	Mt_15cGOF_mock_Study1	2	Mt_15cGOF_mock_Study1_2	FALSE
Mt_15cGOF_mock3	UDP	POS	6.5	15.897	5368.1	1.43	404.002	C9H14N2O12P2	2a	MSID00557	SL00248	Pyrimidine ribonucleotides	HMDB0000295	17659	5809	6031	O[C@H]1[C@@H](O)[C@@H](O[C@@H]1COP(O)(=O)OP(O)(O)=O)N1C=CC(=O)NC1=O	XCCTYIAWTASOJW-XVFCMESISA-N	InChI=1S/C9H14N2O12P2/c12-5-1-2-11(9(15)10-5)8-7(14)6(13)4(22-8)3-21-25(19,20)23-24(16,17)18/h1-2,4,6-8,13-14H,3H2,(H,19,20)(H,10,12,15)(H2,16,17,18)/t4-,6-,7-,8-/m1/s1	58-98-0	30058	Mt_15cGOF_mock_Study1	3	Mt_15cGOF_mock_Study1_3	FALSE
Mt_WT_AM1	UDP	POS	6.5	15.897	5368.1	1.43	404.002	C9H14N2O12P2	2a	MSID00557	SL00248	Pyrimidine ribonucleotides	HMDB0000295	17659	5809	6031	O[C@H]1[C@@H](O)[C@@H](O[C@@H]1COP(O)(=O)OP(O)(O)=O)N1C=CC(=O)NC1=O	XCCTYIAWTASOJW-XVFCMESISA-N	InChI=1S/C9H14N2O12P2/c12-5-1-2-11(9(15)10-5)8-7(14)6(13)4(22-8)3-21-25(19,20)23-24(16,17)18/h1-2,4,6-8,13-14H,3H2,(H,19,20)(H,10,12,15)(H2,16,17,18)/t4-,6-,7-,8-/m1/s1	58-98-0	953142	Mt_WT_AM_Study2	1	Mt_WT_AM_Study2_1	FALSE
Mt_WT_AM2	UDP	POS	6.5	15.897	5368.1	1.43	404.002	C9H14N2O12P2	2a	MSID00557	SL00248	Pyrimidine ribonucleotides	HMDB0000295	17659	5809	6031	O[C@H]1[C@@H](O)[C@@H](O[C@@H]1COP(O)(=O)OP(O)(O)=O)N1C=CC(=O)NC1=O	XCCTYIAWTASOJW-XVFCMESISA-N	InChI=1S/C9H14N2O12P2/c12-5-1-2-11(9(15)10-5)8-7(14)6(13)4(22-8)3-21-25(19,20)23-24(16,17)18/h1-2,4,6-8,13-14H,3H2,(H,19,20)(H,10,12,15)(H2,16,17,18)/t4-,6-,7-,8-/m1/s1	58-98-0	1136760	Mt_WT_AM_Study2	2	Mt_WT_AM_Study2_2	FALSE
Mt_WT_AM3	UDP	POS	6.5	15.897	5368.1	1.43	404.002	C9H14N2O12P2	2a	MSID00557	SL00248	Pyrimidine ribonucleotides	HMDB0000295	17659	5809	6031	O[C@H]1[C@@H](O)[C@@H](O[C@@H]1COP(O)(=O)OP(O)(O)=O)N1C=CC(=O)NC1=O	XCCTYIAWTASOJW-XVFCMESISA-N	InChI=1S/C9H14N2O12P2/c12-5-1-2-11(9(15)10-5)8-7(14)6(13)4(22-8)3-21-25(19,20)23-24(16,17)18/h1-2,4,6-8,13-14H,3H2,(H,19,20)(H,10,12,15)(H2,16,17,18)/t4-,6-,7-,8-/m1/s1	58-98-0	1062737	Mt_WT_AM_Study2	3	Mt_WT_AM_Study2_3	FALSE
Mt_WT_Rhizo1	UDP	POS	6.5	15.897	5368.1	1.43	404.002	C9H14N2O12P2	2a	MSID00557	SL00248	Pyrimidine ribonucleotides	HMDB0000295	17659	5809	6031	O[C@H]1[C@@H](O)[C@@H](O[C@@H]1COP(O)(=O)OP(O)(O)=O)N1C=CC(=O)NC1=O	XCCTYIAWTASOJW-XVFCMESISA-N	InChI=1S/C9H14N2O12P2/c12-5-1-2-11(9(15)10-5)8-7(14)6(13)4(22-8)3-21-25(19,20)23-24(16,17)18/h1-2,4,6-8,13-14H,3H2,(H,19,20)(H,10,12,15)(H2,16,17,18)/t4-,6-,7-,8-/m1/s1	58-98-0	2195846	Mt_WT_Rhizo_Study1	1	Mt_WT_Rhizo_Study1_1	FALSE
Mt_WT_Rhizo2	UDP	POS	6.5	15.897	5368.1	1.43	404.002	C9H14N2O12P2	2a	MSID00557	SL00248	Pyrimidine ribonucleotides	HMDB0000295	17659	5809	6031	O[C@H]1[C@@H](O)[C@@H](O[C@@H]1COP(O)(=O)OP(O)(O)=O)N1C=CC(=O)NC1=O	XCCTYIAWTASOJW-XVFCMESISA-N	InChI=1S/C9H14N2O12P2/c12-5-1-2-11(9(15)10-5)8-7(14)6(13)4(22-8)3-21-25(19,20)23-24(16,17)18/h1-2,4,6-8,13-14H,3H2,(H,19,20)(H,10,12,15)(H2,16,17,18)/t4-,6-,7-,8-/m1/s1	58-98-0		Mt_WT_Rhizo_Study1	2	Mt_WT_Rhizo_Study1_2	TRUE
Mt_WT_Rhizo3	UDP	POS	6.5	15.897	5368.1	1.43	404.002	C9H14N2O12P2	2a	MSID00557	SL00248	Pyrimidine ribonucleotides	HMDB0000295	17659	5809	6031	O[C@H]1[C@@H](O)[C@@H](O[C@@H]1COP(O)(=O)OP(O)(O)=O)N1C=CC(=O)NC1=O	XCCTYIAWTASOJW-XVFCMESISA-N	InChI=1S/C9H14N2O12P2/c12-5-1-2-11(9(15)10-5)8-7(14)6(13)4(22-8)3-21-25(19,20)23-24(16,17)18/h1-2,4,6-8,13-14H,3H2,(H,19,20)(H,10,12,15)(H2,16,17,18)/t4-,6-,7-,8-/m1/s1	58-98-0	656602	Mt_WT_Rhizo_Study1	3	Mt_WT_Rhizo_Study1_3	FALSE
Mt_WT_mock1	UDP	POS	6.5	15.897	5368.1	1.43	404.002	C9H14N2O12P2	2a	MSID00557	SL00248	Pyrimidine ribonucleotides	HMDB0000295	17659	5809	6031	O[C@H]1[C@@H](O)[C@@H](O[C@@H]1COP(O)(=O)OP(O)(O)=O)N1C=CC(=O)NC1=O	XCCTYIAWTASOJW-XVFCMESISA-N	InChI=1S/C9H14N2O12P2/c12-5-1-2-11(9(15)10-5)8-7(14)6(13)4(22-8)3-21-25(19,20)23-24(16,17)18/h1-2,4,6-8,13-14H,3H2,(H,19,20)(H,10,12,15)(H2,16,17,18)/t4-,6-,7-,8-/m1/s1	58-98-0		Mt_WT_mock_Study1	1	Mt_WT_mock_Study1_1	TRUE
Mt_WT_mock2	UDP	POS	6.5	15.897	5368.1	1.43	404.002	C9H14N2O12P2	2a	MSID00557	SL00248	Pyrimidine ribonucleotides	HMDB0000295	17659	5809	6031	O[C@H]1[C@@H](O)[C@@H](O[C@@H]1COP(O)(=O)OP(O)(O)=O)N1C=CC(=O)NC1=O	XCCTYIAWTASOJW-XVFCMESISA-N	InChI=1S/C9H14N2O12P2/c12-5-1-2-11(9(15)10-5)8-7(14)6(13)4(22-8)3-21-25(19,20)23-24(16,17)18/h1-2,4,6-8,13-14H,3H2,(H,19,20)(H,10,12,15)(H2,16,17,18)/t4-,6-,7-,8-/m1/s1	58-98-0		Mt_WT_mock_Study1	2	Mt_WT_mock_Study1_2	TRUE
Mt_WT_mock3	UDP	POS	6.5	15.897	5368.1	1.43	404.002	C9H14N2O12P2	2a	MSID00557	SL00248	Pyrimidine ribonucleotides	HMDB0000295	17659	5809	6031	O[C@H]1[C@@H](O)[C@@H](O[C@@H]1COP(O)(=O)OP(O)(O)=O)N1C=CC(=O)NC1=O	XCCTYIAWTASOJW-XVFCMESISA-N	InChI=1S/C9H14N2O12P2/c12-5-1-2-11(9(15)10-5)8-7(14)6(13)4(22-8)3-21-25(19,20)23-24(16,17)18/h1-2,4,6-8,13-14H,3H2,(H,19,20)(H,10,12,15)(H2,16,17,18)/t4-,6-,7-,8-/m1/s1	58-98-0		Mt_WT_mock_Study1	3	Mt_WT_mock_Study1_3	TRUE
Mt_WT_mock4	UDP	POS	6.5	15.897	5368.1	1.43	404.002	C9H14N2O12P2	2a	MSID00557	SL00248	Pyrimidine ribonucleotides	HMDB0000295	17659	5809	6031	O[C@H]1[C@@H](O)[C@@H](O[C@@H]1COP(O)(=O)OP(O)(O)=O)N1C=CC(=O)NC1=O	XCCTYIAWTASOJW-XVFCMESISA-N	InChI=1S/C9H14N2O12P2/c12-5-1-2-11(9(15)10-5)8-7(14)6(13)4(22-8)3-21-25(19,20)23-24(16,17)18/h1-2,4,6-8,13-14H,3H2,(H,19,20)(H,10,12,15)(H2,16,17,18)/t4-,6-,7-,8-/m1/s1	58-98-0	235534	Mt_WT_mock_Study2	1	Mt_WT_mock_Study2_1	FALSE
Mt_WT_mock5	UDP	POS	6.5	15.897	5368.1	1.43	404.002	C9H14N2O12P2	2a	MSID00557	SL00248	Pyrimidine ribonucleotides	HMDB0000295	17659	5809	6031	O[C@H]1[C@@H](O)[C@@H](O[C@@H]1COP(O)(=O)OP(O)(O)=O)N1C=CC(=O)NC1=O	XCCTYIAWTASOJW-XVFCMESISA-N	InChI=1S/C9H14N2O12P2/c12-5-1-2-11(9(15)10-5)8-7(14)6(13)4(22-8)3-21-25(19,20)23-24(16,17)18/h1-2,4,6-8,13-14H,3H2,(H,19,20)(H,10,12,15)(H2,16,17,18)/t4-,6-,7-,8-/m1/s1	58-98-0	9651	Mt_WT_mock_Study2	2	Mt_WT_mock_Study2_2	FALSE
Mt_WT_mock6	UDP	POS	6.5	15.897	5368.1	1.43	404.002	C9H14N2O12P2	2a	MSID00557	SL00248	Pyrimidine ribonucleotides	HMDB0000295	17659	5809	6031	O[C@H]1[C@@H](O)[C@@H](O[C@@H]1COP(O)(=O)OP(O)(O)=O)N1C=CC(=O)NC1=O	XCCTYIAWTASOJW-XVFCMESISA-N	InChI=1S/C9H14N2O12P2/c12-5-1-2-11(9(15)10-5)8-7(14)6(13)4(22-8)3-21-25(19,20)23-24(16,17)18/h1-2,4,6-8,13-14H,3H2,(H,19,20)(H,10,12,15)(H2,16,17,18)/t4-,6-,7-,8-/m1/s1	58-98-0	338430	Mt_WT_mock_Study2	3	Mt_WT_mock_Study2_3	FALSE
Mt_15cGOF_Rhizo1	Tyrosine	CD PAN	91.754	2.309	9828.4	4.473	181.074	C9 H11 N O3	1	MSID00556	X01262	Amino acid	HMDB0000158	17895	5833	6057	N[C@@H](CC1=CC=C(O)C=C1)C(O)=O	OUYCCCASQSFEME-QMMMGPOBSA-N	InChI=1S/C9H11NO3/c10-8(9(12)13)5-6-1-3-7(11)4-2-6/h1-4,8,11H,5,10H2,(H,12,13)/t8-/m0/s1	60-18-4	375401	Mt_15cGOF_Rhizo_Study1	1	Mt_15cGOF_Rhizo_Study1_1	FALSE
Mt_15cGOF_Rhizo2	Tyrosine	CD PAN	91.754	2.309	9828.4	4.473	181.074	C9 H11 N O3	1	MSID00556	X01262	Amino acid	HMDB0000158	17895	5833	6057	N[C@@H](CC1=CC=C(O)C=C1)C(O)=O	OUYCCCASQSFEME-QMMMGPOBSA-N	InChI=1S/C9H11NO3/c10-8(9(12)13)5-6-1-3-7(11)4-2-6/h1-4,8,11H,5,10H2,(H,12,13)/t8-/m0/s1	60-18-4	316542	Mt_15cGOF_Rhizo_Study1	2	Mt_15cGOF_Rhizo_Study1_2	FALSE
Mt_15cGOF_Rhizo3	Tyrosine	CD PAN	91.754	2.309	9828.4	4.473	181.074	C9 H11 N O3	1	MSID00556	X01262	Amino acid	HMDB0000158	17895	5833	6057	N[C@@H](CC1=CC=C(O)C=C1)C(O)=O	OUYCCCASQSFEME-QMMMGPOBSA-N	InChI=1S/C9H11NO3/c10-8(9(12)13)5-6-1-3-7(11)4-2-6/h1-4,8,11H,5,10H2,(H,12,13)/t8-/m0/s1	60-18-4	269777	Mt_15cGOF_Rhizo_Study1	3	Mt_15cGOF_Rhizo_Study1_3	FALSE
Mt_15cGOF_mock1	Tyrosine	CD PAN	91.754	2.309	9828.4	4.473	181.074	C9 H11 N O3	1	MSID00556	X01262	Amino acid	HMDB0000158	17895	5833	6057	N[C@@H](CC1=CC=C(O)C=C1)C(O)=O	OUYCCCASQSFEME-QMMMGPOBSA-N	InChI=1S/C9H11NO3/c10-8(9(12)13)5-6-1-3-7(11)4-2-6/h1-4,8,11H,5,10H2,(H,12,13)/t8-/m0/s1	60-18-4	616915	Mt_15cGOF_mock_Study1	1	Mt_15cGOF_mock_Study1_1	FALSE
Mt_15cGOF_mock2	Tyrosine	CD PAN	91.754	2.309	9828.4	4.473	181.074	C9 H11 N O3	1	MSID00556	X01262	Amino acid	HMDB0000158	17895	5833	6057	N[C@@H](CC1=CC=C(O)C=C1)C(O)=O	OUYCCCASQSFEME-QMMMGPOBSA-N	InChI=1S/C9H11NO3/c10-8(9(12)13)5-6-1-3-7(11)4-2-6/h1-4,8,11H,5,10H2,(H,12,13)/t8-/m0/s1	60-18-4	635054	Mt_15cGOF_mock_Study1	2	Mt_15cGOF_mock_Study1_2	FALSE
Mt_15cGOF_mock3	Tyrosine	CD PAN	91.754	2.309	9828.4	4.473	181.074	C9 H11 N O3	1	MSID00556	X01262	Amino acid	HMDB0000158	17895	5833	6057	N[C@@H](CC1=CC=C(O)C=C1)C(O)=O	OUYCCCASQSFEME-QMMMGPOBSA-N	InChI=1S/C9H11NO3/c10-8(9(12)13)5-6-1-3-7(11)4-2-6/h1-4,8,11H,5,10H2,(H,12,13)/t8-/m0/s1	60-18-4	488281	Mt_15cGOF_mock_Study1	3	Mt_15cGOF_mock_Study1_3	FALSE
Mt_WT_AM1	Tyrosine	CD PAN	91.754	2.309	9828.4	4.473	181.074	C9 H11 N O3	1	MSID00556	X01262	Amino acid	HMDB0000158	17895	5833	6057	N[C@@H](CC1=CC=C(O)C=C1)C(O)=O	OUYCCCASQSFEME-QMMMGPOBSA-N	InChI=1S/C9H11NO3/c10-8(9(12)13)5-6-1-3-7(11)4-2-6/h1-4,8,11H,5,10H2,(H,12,13)/t8-/m0/s1	60-18-4	4.99694e+06	Mt_WT_AM_Study2	1	Mt_WT_AM_Study2_1	FALSE
Mt_WT_AM2	Tyrosine	CD PAN	91.754	2.309	9828.4	4.473	181.074	C9 H11 N O3	1	MSID00556	X01262	Amino acid	HMDB0000158	17895	5833	6057	N[C@@H](CC1=CC=C(O)C=C1)C(O)=O	OUYCCCASQSFEME-QMMMGPOBSA-N	InChI=1S/C9H11NO3/c10-8(9(12)13)5-6-1-3-7(11)4-2-6/h1-4,8,11H,5,10H2,(H,12,13)/t8-/m0/s1	60-18-4	3.53456e+06	Mt_WT_AM_Study2	2	Mt_WT_AM_Study2_2	FALSE
Mt_WT_AM3	Tyrosine	CD PAN	91.754	2.309	9828.4	4.473	181.074	C9 H11 N O3	1	MSID00556	X01262	Amino acid	HMDB0000158	17895	5833	6057	N[C@@H](CC1=CC=C(O)C=C1)C(O)=O	OUYCCCASQSFEME-QMMMGPOBSA-N	InChI=1S/C9H11NO3/c10-8(9(12)13)5-6-1-3-7(11)4-2-6/h1-4,8,11H,5,10H2,(H,12,13)/t8-/m0/s1	60-18-4	3.56977e+06	Mt_WT_AM_Study2	3	Mt_WT_AM_Study2_3	FALSE
Mt_WT_Rhizo1	Tyrosine	CD PAN	91.754	2.309	9828.4	4.473	181.074	C9 H11 N O3	1	MSID00556	X01262	Amino acid	HMDB0000158	17895	5833	6057	N[C@@H](CC1=CC=C(O)C=C1)C(O)=O	OUYCCCASQSFEME-QMMMGPOBSA-N	InChI=1S/C9H11NO3/c10-8(9(12)13)5-6-1-3-7(11)4-2-6/h1-4,8,11H,5,10H2,(H,12,13)/t8-/m0/s1	60-18-4	446887	Mt_WT_Rhizo_Study1	1	Mt_WT_Rhizo_Study1_1	FALSE
Mt_WT_Rhizo2	Tyrosine	CD PAN	91.754	2.309	9828.4	4.473	181.074	C9 H11 N O3	1	MSID00556	X01262	Amino acid	HMDB0000158	17895	5833	6057	N[C@@H](CC1=CC=C(O)C=C1)C(O)=O	OUYCCCASQSFEME-QMMMGPOBSA-N	InChI=1S/C9H11NO3/c10-8(9(12)13)5-6-1-3-7(11)4-2-6/h1-4,8,11H,5,10H2,(H,12,13)/t8-/m0/s1	60-18-4	384542	Mt_WT_Rhizo_Study1	2	Mt_WT_Rhizo_Study1_2	FALSE
Mt_WT_Rhizo3	Tyrosine	CD PAN	91.754	2.309	9828.4	4.473	181.074	C9 H11 N O3	1	MSID00556	X01262	Amino acid	HMDB0000158	17895	5833	6057	N[C@@H](CC1=CC=C(O)C=C1)C(O)=O	OUYCCCASQSFEME-QMMMGPOBSA-N	InChI=1S/C9H11NO3/c10-8(9(12)13)5-6-1-3-7(11)4-2-6/h1-4,8,11H,5,10H2,(H,12,13)/t8-/m0/s1	60-18-4	691548	Mt_WT_Rhizo_Study1	3	Mt_WT_Rhizo_Study1_3	FALSE
Mt_WT_mock1	Tyrosine	CD PAN	91.754	2.309	9828.4	4.473	181.074	C9 H11 N O3	1	MSID00556	X01262	Amino acid	HMDB0000158	17895	5833	6057	N[C@@H](CC1=CC=C(O)C=C1)C(O)=O	OUYCCCASQSFEME-QMMMGPOBSA-N	InChI=1S/C9H11NO3/c10-8(9(12)13)5-6-1-3-7(11)4-2-6/h1-4,8,11H,5,10H2,(H,12,13)/t8-/m0/s1	60-18-4	392610	Mt_WT_mock_Study1	1	Mt_WT_mock_Study1_1	FALSE
Mt_WT_mock2	Tyrosine	CD PAN	91.754	2.309	9828.4	4.473	181.074	C9 H11 N O3	1	MSID00556	X01262	Amino acid	HMDB0000158	17895	5833	6057	N[C@@H](CC1=CC=C(O)C=C1)C(O)=O	OUYCCCASQSFEME-QMMMGPOBSA-N	InChI=1S/C9H11NO3/c10-8(9(12)13)5-6-1-3-7(11)4-2-6/h1-4,8,11H,5,10H2,(H,12,13)/t8-/m0/s1	60-18-4	409498	Mt_WT_mock_Study1	2	Mt_WT_mock_Study1_2	FALSE
Mt_WT_mock3	Tyrosine	CD PAN	91.754	2.309	9828.4	4.473	181.074	C9 H11 N O3	1	MSID00556	X01262	Amino acid	HMDB0000158	17895	5833	6057	N[C@@H](CC1=CC=C(O)C=C1)C(O)=O	OUYCCCASQSFEME-QMMMGPOBSA-N	InChI=1S/C9H11NO3/c10-8(9(12)13)5-6-1-3-7(11)4-2-6/h1-4,8,11H,5,10H2,(H,12,13)/t8-/m0/s1	60-18-4	372880	Mt_WT_mock_Study1	3	Mt_WT_mock_Study1_3	FALSE
Mt_WT_mock4	Tyrosine	CD PAN	91.754	2.309	9828.4	4.473	181.074	C9 H11 N O3	1	MSID00556	X01262	Amino acid	HMDB0000158	17895	5833	6057	N[C@@H](CC1=CC=C(O)C=C1)C(O)=O	OUYCCCASQSFEME-QMMMGPOBSA-N	InChI=1S/C9H11NO3/c10-8(9(12)13)5-6-1-3-7(11)4-2-6/h1-4,8,11H,5,10H2,(H,12,13)/t8-/m0/s1	60-18-4	674839	Mt_WT_mock_Study2	1	Mt_WT_mock_Study2_1	FALSE
Mt_WT_mock5	Tyrosine	CD PAN	91.754	2.309	9828.4	4.473	181.074	C9 H11 N O3	1	MSID00556	X01262	Amino acid	HMDB0000158	17895	5833	6057	N[C@@H](CC1=CC=C(O)C=C1)C(O)=O	OUYCCCASQSFEME-QMMMGPOBSA-N	InChI=1S/C9H11NO3/c10-8(9(12)13)5-6-1-3-7(11)4-2-6/h1-4,8,11H,5,10H2,(H,12,13)/t8-/m0/s1	60-18-4	571052	Mt_WT_mock_Study2	2	Mt_WT_mock_Study2_2	FALSE
Mt_WT_mock6	Tyrosine	CD PAN	91.754	2.309	9828.4	4.473	181.074	C9 H11 N O3	1	MSID00556	X01262	Amino acid	HMDB0000158	17895	5833	6057	N[C@@H](CC1=CC=C(O)C=C1)C(O)=O	OUYCCCASQSFEME-QMMMGPOBSA-N	InChI=1S/C9H11NO3/c10-8(9(12)13)5-6-1-3-7(11)4-2-6/h1-4,8,11H,5,10H2,(H,12,13)/t8-/m0/s1	60-18-4	374304	Mt_WT_mock_Study2	3	Mt_WT_mock_Study2_3	FALSE
Mt_15cGOF_Rhizo1	Tulipalin A	CD PAN	15.218	4.951	1.25817e+06	1.286	98.0366	C5 H6 O2	3	GSLDEZOOOSBFGP-UHFFFAOYSA-N	X01042										1.15568e+07	Mt_15cGOF_Rhizo_Study1	1	Mt_15cGOF_Rhizo_Study1_1	FALSE
Mt_15cGOF_Rhizo2	Tulipalin A	CD PAN	15.218	4.951	1.25817e+06	1.286	98.0366	C5 H6 O2	3	GSLDEZOOOSBFGP-UHFFFAOYSA-N	X01042										9.7797e+06	Mt_15cGOF_Rhizo_Study1	2	Mt_15cGOF_Rhizo_Study1_2	FALSE
Mt_15cGOF_Rhizo3	Tulipalin A	CD PAN	15.218	4.951	1.25817e+06	1.286	98.0366	C5 H6 O2	3	GSLDEZOOOSBFGP-UHFFFAOYSA-N	X01042										8.62748e+06	Mt_15cGOF_Rhizo_Study1	3	Mt_15cGOF_Rhizo_Study1_3	FALSE
Mt_15cGOF_mock1	Tulipalin A	CD PAN	15.218	4.951	1.25817e+06	1.286	98.0366	C5 H6 O2	3	GSLDEZOOOSBFGP-UHFFFAOYSA-N	X01042										5.79727e+06	Mt_15cGOF_mock_Study1	1	Mt_15cGOF_mock_Study1_1	FALSE
Mt_15cGOF_mock2	Tulipalin A	CD PAN	15.218	4.951	1.25817e+06	1.286	98.0366	C5 H6 O2	3	GSLDEZOOOSBFGP-UHFFFAOYSA-N	X01042										4.19242e+06	Mt_15cGOF_mock_Study1	2	Mt_15cGOF_mock_Study1_2	FALSE
Mt_15cGOF_mock3	Tulipalin A	CD PAN	15.218	4.951	1.25817e+06	1.286	98.0366	C5 H6 O2	3	GSLDEZOOOSBFGP-UHFFFAOYSA-N	X01042										5.06169e+06	Mt_15cGOF_mock_Study1	3	Mt_15cGOF_mock_Study1_3	FALSE
Mt_WT_AM1	Tulipalin A	CD PAN	15.218	4.951	1.25817e+06	1.286	98.0366	C5 H6 O2	3	GSLDEZOOOSBFGP-UHFFFAOYSA-N	X01042										5.6444e+06	Mt_WT_AM_Study2	1	Mt_WT_AM_Study2_1	FALSE
Mt_WT_AM2	Tulipalin A	CD PAN	15.218	4.951	1.25817e+06	1.286	98.0366	C5 H6 O2	3	GSLDEZOOOSBFGP-UHFFFAOYSA-N	X01042										4.04933e+06	Mt_WT_AM_Study2	2	Mt_WT_AM_Study2_2	FALSE
Mt_WT_AM3	Tulipalin A	CD PAN	15.218	4.951	1.25817e+06	1.286	98.0366	C5 H6 O2	3	GSLDEZOOOSBFGP-UHFFFAOYSA-N	X01042										5.47117e+06	Mt_WT_AM_Study2	3	Mt_WT_AM_Study2_3	FALSE
Mt_WT_Rhizo1	Tulipalin A	CD PAN	15.218	4.951	1.25817e+06	1.286	98.0366	C5 H6 O2	3	GSLDEZOOOSBFGP-UHFFFAOYSA-N	X01042										8.60002e+06	Mt_WT_Rhizo_Study1	1	Mt_WT_Rhizo_Study1_1	FALSE
Mt_WT_Rhizo2	Tulipalin A	CD PAN	15.218	4.951	1.25817e+06	1.286	98.0366	C5 H6 O2	3	GSLDEZOOOSBFGP-UHFFFAOYSA-N	X01042										1.03592e+07	Mt_WT_Rhizo_Study1	2	Mt_WT_Rhizo_Study1_2	FALSE
Mt_WT_Rhizo3	Tulipalin A	CD PAN	15.218	4.951	1.25817e+06	1.286	98.0366	C5 H6 O2	3	GSLDEZOOOSBFGP-UHFFFAOYSA-N	X01042										8.77421e+06	Mt_WT_Rhizo_Study1	3	Mt_WT_Rhizo_Study1_3	FALSE
Mt_WT_mock1	Tulipalin A	CD PAN	15.218	4.951	1.25817e+06	1.286	98.0366	C5 H6 O2	3	GSLDEZOOOSBFGP-UHFFFAOYSA-N	X01042										3.40317e+06	Mt_WT_mock_Study1	1	Mt_WT_mock_Study1_1	FALSE
Mt_WT_mock2	Tulipalin A	CD PAN	15.218	4.951	1.25817e+06	1.286	98.0366	C5 H6 O2	3	GSLDEZOOOSBFGP-UHFFFAOYSA-N	X01042										2.92149e+06	Mt_WT_mock_Study1	2	Mt_WT_mock_Study1_2	FALSE
Mt_WT_mock3	Tulipalin A	CD PAN	15.218	4.951	1.25817e+06	1.286	98.0366	C5 H6 O2	3	GSLDEZOOOSBFGP-UHFFFAOYSA-N	X01042										3.44503e+06	Mt_WT_mock_Study1	3	Mt_WT_mock_Study1_3	FALSE
Mt_WT_mock4	Tulipalin A	CD PAN	15.218	4.951	1.25817e+06	1.286	98.0366	C5 H6 O2	3	GSLDEZOOOSBFGP-UHFFFAOYSA-N	X01042										3.21754e+06	Mt_WT_mock_Study2	1	Mt_WT_mock_Study2_1	FALSE
Mt_WT_mock5	Tulipalin A	CD PAN	15.218	4.951	1.25817e+06	1.286	98.0366	C5 H6 O2	3	GSLDEZOOOSBFGP-UHFFFAOYSA-N	X01042										2.82223e+06	Mt_WT_mock_Study2	2	Mt_WT_mock_Study2_2	FALSE
Mt_WT_mock6	Tulipalin A	CD PAN	15.218	4.951	1.25817e+06	1.286	98.0366	C5 H6 O2	3	GSLDEZOOOSBFGP-UHFFFAOYSA-N	X01042										3.95904e+06	Mt_WT_mock_Study2	3	Mt_WT_mock_Study2_3	FALSE
Mt_15cGOF_Rhizo1	Tuberonicacidglucoside	CD PAN	7.719	19.413	28452.2	7.091	388.173	C18 H28 O9	3		X07492										184230	Mt_15cGOF_Rhizo_Study1	1	Mt_15cGOF_Rhizo_Study1_1	FALSE
Mt_15cGOF_Rhizo2	Tuberonicacidglucoside	CD PAN	7.719	19.413	28452.2	7.091	388.173	C18 H28 O9	3		X07492										96772.4	Mt_15cGOF_Rhizo_Study1	2	Mt_15cGOF_Rhizo_Study1_2	FALSE
Mt_15cGOF_Rhizo3	Tuberonicacidglucoside	CD PAN	7.719	19.413	28452.2	7.091	388.173	C18 H28 O9	3		X07492										203418	Mt_15cGOF_Rhizo_Study1	3	Mt_15cGOF_Rhizo_Study1_3	FALSE
Mt_15cGOF_mock1	Tuberonicacidglucoside	CD PAN	7.719	19.413	28452.2	7.091	388.173	C18 H28 O9	3		X07492										350459	Mt_15cGOF_mock_Study1	1	Mt_15cGOF_mock_Study1_1	FALSE
Mt_15cGOF_mock2	Tuberonicacidglucoside	CD PAN	7.719	19.413	28452.2	7.091	388.173	C18 H28 O9	3		X07492										243273	Mt_15cGOF_mock_Study1	2	Mt_15cGOF_mock_Study1_2	FALSE
Mt_15cGOF_mock3	Tuberonicacidglucoside	CD PAN	7.719	19.413	28452.2	7.091	388.173	C18 H28 O9	3		X07492										83201.3	Mt_15cGOF_mock_Study1	3	Mt_15cGOF_mock_Study1_3	FALSE
Mt_WT_AM1	Tuberonicacidglucoside	CD PAN	7.719	19.413	28452.2	7.091	388.173	C18 H28 O9	3		X07492										907959	Mt_WT_AM_Study2	1	Mt_WT_AM_Study2_1	FALSE
Mt_WT_AM2	Tuberonicacidglucoside	CD PAN	7.719	19.413	28452.2	7.091	388.173	C18 H28 O9	3		X07492										779216	Mt_WT_AM_Study2	2	Mt_WT_AM_Study2_2	FALSE
Mt_WT_AM3	Tuberonicacidglucoside	CD PAN	7.719	19.413	28452.2	7.091	388.173	C18 H28 O9	3		X07492										835899	Mt_WT_AM_Study2	3	Mt_WT_AM_Study2_3	FALSE
Mt_WT_Rhizo1	Tuberonicacidglucoside	CD PAN	7.719	19.413	28452.2	7.091	388.173	C18 H28 O9	3		X07492										376277	Mt_WT_Rhizo_Study1	1	Mt_WT_Rhizo_Study1_1	FALSE
Mt_WT_Rhizo2	Tuberonicacidglucoside	CD PAN	7.719	19.413	28452.2	7.091	388.173	C18 H28 O9	3		X07492										442755	Mt_WT_Rhizo_Study1	2	Mt_WT_Rhizo_Study1_2	FALSE
Mt_WT_Rhizo3	Tuberonicacidglucoside	CD PAN	7.719	19.413	28452.2	7.091	388.173	C18 H28 O9	3		X07492										405650	Mt_WT_Rhizo_Study1	3	Mt_WT_Rhizo_Study1_3	FALSE
Mt_WT_mock1	Tuberonicacidglucoside	CD PAN	7.719	19.413	28452.2	7.091	388.173	C18 H28 O9	3		X07492										44832.9	Mt_WT_mock_Study1	1	Mt_WT_mock_Study1_1	FALSE
Mt_WT_mock2	Tuberonicacidglucoside	CD PAN	7.719	19.413	28452.2	7.091	388.173	C18 H28 O9	3		X07492										45305.7	Mt_WT_mock_Study1	2	Mt_WT_mock_Study1_2	FALSE
Mt_WT_mock3	Tuberonicacidglucoside	CD PAN	7.719	19.413	28452.2	7.091	388.173	C18 H28 O9	3		X07492										50899.2	Mt_WT_mock_Study1	3	Mt_WT_mock_Study1_3	FALSE
Mt_WT_mock4	Tuberonicacidglucoside	CD PAN	7.719	19.413	28452.2	7.091	388.173	C18 H28 O9	3		X07492										50019.6	Mt_WT_mock_Study2	1	Mt_WT_mock_Study2_1	FALSE
Mt_WT_mock5	Tuberonicacidglucoside	CD PAN	7.719	19.413	28452.2	7.091	388.173	C18 H28 O9	3		X07492										47501.2	Mt_WT_mock_Study2	2	Mt_WT_mock_Study2_2	FALSE
Mt_WT_mock6	Tuberonicacidglucoside	CD PAN	7.719	19.413	28452.2	7.091	388.173	C18 H28 O9	3		X07492										39266.3	Mt_WT_mock_Study2	3	Mt_WT_mock_Study2_3	FALSE
Mt_15cGOF_Rhizo1	Tryptophan	POS	40.382	3.432	129795	6.19	204.09	C11H12N2O2	1	MSID00554	SL00199	Amino acid (essential)	HMDB0000929	16828	6066	6305	N[C@@H](CC1=CNC2=C1C=CC=C2)C(O)=O	QIVBCDIJIAJPQS-VIFPVBQESA-N	InChI=1S/C11H12N2O2/c12-9(11(14)15)5-7-6-13-10-4-2-1-3-8(7)10/h1-4,6,9,13H,5,12H2,(H,14,15)/t9-/m0/s1	73-22-3	51950672	Mt_15cGOF_Rhizo_Study1	1	Mt_15cGOF_Rhizo_Study1_1	FALSE
Mt_15cGOF_Rhizo2	Tryptophan	POS	40.382	3.432	129795	6.19	204.09	C11H12N2O2	1	MSID00554	SL00199	Amino acid (essential)	HMDB0000929	16828	6066	6305	N[C@@H](CC1=CNC2=C1C=CC=C2)C(O)=O	QIVBCDIJIAJPQS-VIFPVBQESA-N	InChI=1S/C11H12N2O2/c12-9(11(14)15)5-7-6-13-10-4-2-1-3-8(7)10/h1-4,6,9,13H,5,12H2,(H,14,15)/t9-/m0/s1	73-22-3	48857996	Mt_15cGOF_Rhizo_Study1	2	Mt_15cGOF_Rhizo_Study1_2	FALSE
Mt_15cGOF_Rhizo3	Tryptophan	POS	40.382	3.432	129795	6.19	204.09	C11H12N2O2	1	MSID00554	SL00199	Amino acid (essential)	HMDB0000929	16828	6066	6305	N[C@@H](CC1=CNC2=C1C=CC=C2)C(O)=O	QIVBCDIJIAJPQS-VIFPVBQESA-N	InChI=1S/C11H12N2O2/c12-9(11(14)15)5-7-6-13-10-4-2-1-3-8(7)10/h1-4,6,9,13H,5,12H2,(H,14,15)/t9-/m0/s1	73-22-3	42947640	Mt_15cGOF_Rhizo_Study1	3	Mt_15cGOF_Rhizo_Study1_3	FALSE
Mt_15cGOF_mock1	Tryptophan	POS	40.382	3.432	129795	6.19	204.09	C11H12N2O2	1	MSID00554	SL00199	Amino acid (essential)	HMDB0000929	16828	6066	6305	N[C@@H](CC1=CNC2=C1C=CC=C2)C(O)=O	QIVBCDIJIAJPQS-VIFPVBQESA-N	InChI=1S/C11H12N2O2/c12-9(11(14)15)5-7-6-13-10-4-2-1-3-8(7)10/h1-4,6,9,13H,5,12H2,(H,14,15)/t9-/m0/s1	73-22-3	86904248	Mt_15cGOF_mock_Study1	1	Mt_15cGOF_mock_Study1_1	FALSE
Mt_15cGOF_mock2	Tryptophan	POS	40.382	3.432	129795	6.19	204.09	C11H12N2O2	1	MSID00554	SL00199	Amino acid (essential)	HMDB0000929	16828	6066	6305	N[C@@H](CC1=CNC2=C1C=CC=C2)C(O)=O	QIVBCDIJIAJPQS-VIFPVBQESA-N	InChI=1S/C11H12N2O2/c12-9(11(14)15)5-7-6-13-10-4-2-1-3-8(7)10/h1-4,6,9,13H,5,12H2,(H,14,15)/t9-/m0/s1	73-22-3	67771656	Mt_15cGOF_mock_Study1	2	Mt_15cGOF_mock_Study1_2	FALSE
Mt_15cGOF_mock3	Tryptophan	POS	40.382	3.432	129795	6.19	204.09	C11H12N2O2	1	MSID00554	SL00199	Amino acid (essential)	HMDB0000929	16828	6066	6305	N[C@@H](CC1=CNC2=C1C=CC=C2)C(O)=O	QIVBCDIJIAJPQS-VIFPVBQESA-N	InChI=1S/C11H12N2O2/c12-9(11(14)15)5-7-6-13-10-4-2-1-3-8(7)10/h1-4,6,9,13H,5,12H2,(H,14,15)/t9-/m0/s1	73-22-3	63902524	Mt_15cGOF_mock_Study1	3	Mt_15cGOF_mock_Study1_3	FALSE
Mt_WT_AM1	Tryptophan	POS	40.382	3.432	129795	6.19	204.09	C11H12N2O2	1	MSID00554	SL00199	Amino acid (essential)	HMDB0000929	16828	6066	6305	N[C@@H](CC1=CNC2=C1C=CC=C2)C(O)=O	QIVBCDIJIAJPQS-VIFPVBQESA-N	InChI=1S/C11H12N2O2/c12-9(11(14)15)5-7-6-13-10-4-2-1-3-8(7)10/h1-4,6,9,13H,5,12H2,(H,14,15)/t9-/m0/s1	73-22-3	352408800	Mt_WT_AM_Study2	1	Mt_WT_AM_Study2_1	FALSE
Mt_WT_AM2	Tryptophan	POS	40.382	3.432	129795	6.19	204.09	C11H12N2O2	1	MSID00554	SL00199	Amino acid (essential)	HMDB0000929	16828	6066	6305	N[C@@H](CC1=CNC2=C1C=CC=C2)C(O)=O	QIVBCDIJIAJPQS-VIFPVBQESA-N	InChI=1S/C11H12N2O2/c12-9(11(14)15)5-7-6-13-10-4-2-1-3-8(7)10/h1-4,6,9,13H,5,12H2,(H,14,15)/t9-/m0/s1	73-22-3	333037984	Mt_WT_AM_Study2	2	Mt_WT_AM_Study2_2	FALSE
Mt_WT_AM3	Tryptophan	POS	40.382	3.432	129795	6.19	204.09	C11H12N2O2	1	MSID00554	SL00199	Amino acid (essential)	HMDB0000929	16828	6066	6305	N[C@@H](CC1=CNC2=C1C=CC=C2)C(O)=O	QIVBCDIJIAJPQS-VIFPVBQESA-N	InChI=1S/C11H12N2O2/c12-9(11(14)15)5-7-6-13-10-4-2-1-3-8(7)10/h1-4,6,9,13H,5,12H2,(H,14,15)/t9-/m0/s1	73-22-3	320140896	Mt_WT_AM_Study2	3	Mt_WT_AM_Study2_3	FALSE
Mt_WT_Rhizo1	Tryptophan	POS	40.382	3.432	129795	6.19	204.09	C11H12N2O2	1	MSID00554	SL00199	Amino acid (essential)	HMDB0000929	16828	6066	6305	N[C@@H](CC1=CNC2=C1C=CC=C2)C(O)=O	QIVBCDIJIAJPQS-VIFPVBQESA-N	InChI=1S/C11H12N2O2/c12-9(11(14)15)5-7-6-13-10-4-2-1-3-8(7)10/h1-4,6,9,13H,5,12H2,(H,14,15)/t9-/m0/s1	73-22-3	58398660	Mt_WT_Rhizo_Study1	1	Mt_WT_Rhizo_Study1_1	FALSE
Mt_WT_Rhizo2	Tryptophan	POS	40.382	3.432	129795	6.19	204.09	C11H12N2O2	1	MSID00554	SL00199	Amino acid (essential)	HMDB0000929	16828	6066	6305	N[C@@H](CC1=CNC2=C1C=CC=C2)C(O)=O	QIVBCDIJIAJPQS-VIFPVBQESA-N	InChI=1S/C11H12N2O2/c12-9(11(14)15)5-7-6-13-10-4-2-1-3-8(7)10/h1-4,6,9,13H,5,12H2,(H,14,15)/t9-/m0/s1	73-22-3	44698640	Mt_WT_Rhizo_Study1	2	Mt_WT_Rhizo_Study1_2	FALSE
Mt_WT_Rhizo3	Tryptophan	POS	40.382	3.432	129795	6.19	204.09	C11H12N2O2	1	MSID00554	SL00199	Amino acid (essential)	HMDB0000929	16828	6066	6305	N[C@@H](CC1=CNC2=C1C=CC=C2)C(O)=O	QIVBCDIJIAJPQS-VIFPVBQESA-N	InChI=1S/C11H12N2O2/c12-9(11(14)15)5-7-6-13-10-4-2-1-3-8(7)10/h1-4,6,9,13H,5,12H2,(H,14,15)/t9-/m0/s1	73-22-3	54051896	Mt_WT_Rhizo_Study1	3	Mt_WT_Rhizo_Study1_3	FALSE
Mt_WT_mock1	Tryptophan	POS	40.382	3.432	129795	6.19	204.09	C11H12N2O2	1	MSID00554	SL00199	Amino acid (essential)	HMDB0000929	16828	6066	6305	N[C@@H](CC1=CNC2=C1C=CC=C2)C(O)=O	QIVBCDIJIAJPQS-VIFPVBQESA-N	InChI=1S/C11H12N2O2/c12-9(11(14)15)5-7-6-13-10-4-2-1-3-8(7)10/h1-4,6,9,13H,5,12H2,(H,14,15)/t9-/m0/s1	73-22-3	57468636	Mt_WT_mock_Study1	1	Mt_WT_mock_Study1_1	FALSE
Mt_WT_mock2	Tryptophan	POS	40.382	3.432	129795	6.19	204.09	C11H12N2O2	1	MSID00554	SL00199	Amino acid (essential)	HMDB0000929	16828	6066	6305	N[C@@H](CC1=CNC2=C1C=CC=C2)C(O)=O	QIVBCDIJIAJPQS-VIFPVBQESA-N	InChI=1S/C11H12N2O2/c12-9(11(14)15)5-7-6-13-10-4-2-1-3-8(7)10/h1-4,6,9,13H,5,12H2,(H,14,15)/t9-/m0/s1	73-22-3	50263780	Mt_WT_mock_Study1	2	Mt_WT_mock_Study1_2	FALSE
Mt_WT_mock3	Tryptophan	POS	40.382	3.432	129795	6.19	204.09	C11H12N2O2	1	MSID00554	SL00199	Amino acid (essential)	HMDB0000929	16828	6066	6305	N[C@@H](CC1=CNC2=C1C=CC=C2)C(O)=O	QIVBCDIJIAJPQS-VIFPVBQESA-N	InChI=1S/C11H12N2O2/c12-9(11(14)15)5-7-6-13-10-4-2-1-3-8(7)10/h1-4,6,9,13H,5,12H2,(H,14,15)/t9-/m0/s1	73-22-3	51855664	Mt_WT_mock_Study1	3	Mt_WT_mock_Study1_3	FALSE
Mt_WT_mock4	Tryptophan	POS	40.382	3.432	129795	6.19	204.09	C11H12N2O2	1	MSID00554	SL00199	Amino acid (essential)	HMDB0000929	16828	6066	6305	N[C@@H](CC1=CNC2=C1C=CC=C2)C(O)=O	QIVBCDIJIAJPQS-VIFPVBQESA-N	InChI=1S/C11H12N2O2/c12-9(11(14)15)5-7-6-13-10-4-2-1-3-8(7)10/h1-4,6,9,13H,5,12H2,(H,14,15)/t9-/m0/s1	73-22-3	122479672	Mt_WT_mock_Study2	1	Mt_WT_mock_Study2_1	FALSE
Mt_WT_mock5	Tryptophan	POS	40.382	3.432	129795	6.19	204.09	C11H12N2O2	1	MSID00554	SL00199	Amino acid (essential)	HMDB0000929	16828	6066	6305	N[C@@H](CC1=CNC2=C1C=CC=C2)C(O)=O	QIVBCDIJIAJPQS-VIFPVBQESA-N	InChI=1S/C11H12N2O2/c12-9(11(14)15)5-7-6-13-10-4-2-1-3-8(7)10/h1-4,6,9,13H,5,12H2,(H,14,15)/t9-/m0/s1	73-22-3	107561080	Mt_WT_mock_Study2	2	Mt_WT_mock_Study2_2	FALSE
Mt_WT_mock6	Tryptophan	POS	40.382	3.432	129795	6.19	204.09	C11H12N2O2	1	MSID00554	SL00199	Amino acid (essential)	HMDB0000929	16828	6066	6305	N[C@@H](CC1=CNC2=C1C=CC=C2)C(O)=O	QIVBCDIJIAJPQS-VIFPVBQESA-N	InChI=1S/C11H12N2O2/c12-9(11(14)15)5-7-6-13-10-4-2-1-3-8(7)10/h1-4,6,9,13H,5,12H2,(H,14,15)/t9-/m0/s1	73-22-3	116936416	Mt_WT_mock_Study2	3	Mt_WT_mock_Study2_3	FALSE
Mt_15cGOF_Rhizo1	Trypacidin	NEG	18.017	19.488	6596.77	8.08	344.09	C18H16O7	2a	MSID01267	SL00244	Fungal metabolite			2299570	3035292	CC1=CC2=C(C(=C1)OC)C(=O)C3(O2)C(=CC(=O)C=C3OC)C(=O)OC	KMZYINVXZDQCKC-UHFFFAOYSA-N	InChI=1S/C18H16O7/c1-9-5-12(22-2)15-13(6-9)25-18(16(15)20)11(17(21)24-4)7-10(19)8-14(18)23-3/h5-8H,1-4H3	1900-29-4		Mt_15cGOF_Rhizo_Study1	1	Mt_15cGOF_Rhizo_Study1_1	TRUE
Mt_15cGOF_Rhizo2	Trypacidin	NEG	18.017	19.488	6596.77	8.08	344.09	C18H16O7	2a	MSID01267	SL00244	Fungal metabolite			2299570	3035292	CC1=CC2=C(C(=C1)OC)C(=O)C3(O2)C(=CC(=O)C=C3OC)C(=O)OC	KMZYINVXZDQCKC-UHFFFAOYSA-N	InChI=1S/C18H16O7/c1-9-5-12(22-2)15-13(6-9)25-18(16(15)20)11(17(21)24-4)7-10(19)8-14(18)23-3/h5-8H,1-4H3	1900-29-4		Mt_15cGOF_Rhizo_Study1	2	Mt_15cGOF_Rhizo_Study1_2	TRUE
Mt_15cGOF_Rhizo3	Trypacidin	NEG	18.017	19.488	6596.77	8.08	344.09	C18H16O7	2a	MSID01267	SL00244	Fungal metabolite			2299570	3035292	CC1=CC2=C(C(=C1)OC)C(=O)C3(O2)C(=CC(=O)C=C3OC)C(=O)OC	KMZYINVXZDQCKC-UHFFFAOYSA-N	InChI=1S/C18H16O7/c1-9-5-12(22-2)15-13(6-9)25-18(16(15)20)11(17(21)24-4)7-10(19)8-14(18)23-3/h5-8H,1-4H3	1900-29-4	79083	Mt_15cGOF_Rhizo_Study1	3	Mt_15cGOF_Rhizo_Study1_3	FALSE
Mt_15cGOF_mock1	Trypacidin	NEG	18.017	19.488	6596.77	8.08	344.09	C18H16O7	2a	MSID01267	SL00244	Fungal metabolite			2299570	3035292	CC1=CC2=C(C(=C1)OC)C(=O)C3(O2)C(=CC(=O)C=C3OC)C(=O)OC	KMZYINVXZDQCKC-UHFFFAOYSA-N	InChI=1S/C18H16O7/c1-9-5-12(22-2)15-13(6-9)25-18(16(15)20)11(17(21)24-4)7-10(19)8-14(18)23-3/h5-8H,1-4H3	1900-29-4		Mt_15cGOF_mock_Study1	1	Mt_15cGOF_mock_Study1_1	TRUE
Mt_15cGOF_mock2	Trypacidin	NEG	18.017	19.488	6596.77	8.08	344.09	C18H16O7	2a	MSID01267	SL00244	Fungal metabolite			2299570	3035292	CC1=CC2=C(C(=C1)OC)C(=O)C3(O2)C(=CC(=O)C=C3OC)C(=O)OC	KMZYINVXZDQCKC-UHFFFAOYSA-N	InChI=1S/C18H16O7/c1-9-5-12(22-2)15-13(6-9)25-18(16(15)20)11(17(21)24-4)7-10(19)8-14(18)23-3/h5-8H,1-4H3	1900-29-4		Mt_15cGOF_mock_Study1	2	Mt_15cGOF_mock_Study1_2	TRUE
Mt_15cGOF_mock3	Trypacidin	NEG	18.017	19.488	6596.77	8.08	344.09	C18H16O7	2a	MSID01267	SL00244	Fungal metabolite			2299570	3035292	CC1=CC2=C(C(=C1)OC)C(=O)C3(O2)C(=CC(=O)C=C3OC)C(=O)OC	KMZYINVXZDQCKC-UHFFFAOYSA-N	InChI=1S/C18H16O7/c1-9-5-12(22-2)15-13(6-9)25-18(16(15)20)11(17(21)24-4)7-10(19)8-14(18)23-3/h5-8H,1-4H3	1900-29-4		Mt_15cGOF_mock_Study1	3	Mt_15cGOF_mock_Study1_3	TRUE
Mt_WT_AM1	Trypacidin	NEG	18.017	19.488	6596.77	8.08	344.09	C18H16O7	2a	MSID01267	SL00244	Fungal metabolite			2299570	3035292	CC1=CC2=C(C(=C1)OC)C(=O)C3(O2)C(=CC(=O)C=C3OC)C(=O)OC	KMZYINVXZDQCKC-UHFFFAOYSA-N	InChI=1S/C18H16O7/c1-9-5-12(22-2)15-13(6-9)25-18(16(15)20)11(17(21)24-4)7-10(19)8-14(18)23-3/h5-8H,1-4H3	1900-29-4	1353008	Mt_WT_AM_Study2	1	Mt_WT_AM_Study2_1	FALSE
Mt_WT_AM2	Trypacidin	NEG	18.017	19.488	6596.77	8.08	344.09	C18H16O7	2a	MSID01267	SL00244	Fungal metabolite			2299570	3035292	CC1=CC2=C(C(=C1)OC)C(=O)C3(O2)C(=CC(=O)C=C3OC)C(=O)OC	KMZYINVXZDQCKC-UHFFFAOYSA-N	InChI=1S/C18H16O7/c1-9-5-12(22-2)15-13(6-9)25-18(16(15)20)11(17(21)24-4)7-10(19)8-14(18)23-3/h5-8H,1-4H3	1900-29-4	198072	Mt_WT_AM_Study2	2	Mt_WT_AM_Study2_2	FALSE
Mt_WT_AM3	Trypacidin	NEG	18.017	19.488	6596.77	8.08	344.09	C18H16O7	2a	MSID01267	SL00244	Fungal metabolite			2299570	3035292	CC1=CC2=C(C(=C1)OC)C(=O)C3(O2)C(=CC(=O)C=C3OC)C(=O)OC	KMZYINVXZDQCKC-UHFFFAOYSA-N	InChI=1S/C18H16O7/c1-9-5-12(22-2)15-13(6-9)25-18(16(15)20)11(17(21)24-4)7-10(19)8-14(18)23-3/h5-8H,1-4H3	1900-29-4	130175	Mt_WT_AM_Study2	3	Mt_WT_AM_Study2_3	FALSE
Mt_WT_Rhizo1	Trypacidin	NEG	18.017	19.488	6596.77	8.08	344.09	C18H16O7	2a	MSID01267	SL00244	Fungal metabolite			2299570	3035292	CC1=CC2=C(C(=C1)OC)C(=O)C3(O2)C(=CC(=O)C=C3OC)C(=O)OC	KMZYINVXZDQCKC-UHFFFAOYSA-N	InChI=1S/C18H16O7/c1-9-5-12(22-2)15-13(6-9)25-18(16(15)20)11(17(21)24-4)7-10(19)8-14(18)23-3/h5-8H,1-4H3	1900-29-4		Mt_WT_Rhizo_Study1	1	Mt_WT_Rhizo_Study1_1	TRUE
Mt_WT_Rhizo2	Trypacidin	NEG	18.017	19.488	6596.77	8.08	344.09	C18H16O7	2a	MSID01267	SL00244	Fungal metabolite			2299570	3035292	CC1=CC2=C(C(=C1)OC)C(=O)C3(O2)C(=CC(=O)C=C3OC)C(=O)OC	KMZYINVXZDQCKC-UHFFFAOYSA-N	InChI=1S/C18H16O7/c1-9-5-12(22-2)15-13(6-9)25-18(16(15)20)11(17(21)24-4)7-10(19)8-14(18)23-3/h5-8H,1-4H3	1900-29-4		Mt_WT_Rhizo_Study1	2	Mt_WT_Rhizo_Study1_2	TRUE
Mt_WT_Rhizo3	Trypacidin	NEG	18.017	19.488	6596.77	8.08	344.09	C18H16O7	2a	MSID01267	SL00244	Fungal metabolite			2299570	3035292	CC1=CC2=C(C(=C1)OC)C(=O)C3(O2)C(=CC(=O)C=C3OC)C(=O)OC	KMZYINVXZDQCKC-UHFFFAOYSA-N	InChI=1S/C18H16O7/c1-9-5-12(22-2)15-13(6-9)25-18(16(15)20)11(17(21)24-4)7-10(19)8-14(18)23-3/h5-8H,1-4H3	1900-29-4		Mt_WT_Rhizo_Study1	3	Mt_WT_Rhizo_Study1_3	TRUE
Mt_WT_mock1	Trypacidin	NEG	18.017	19.488	6596.77	8.08	344.09	C18H16O7	2a	MSID01267	SL00244	Fungal metabolite			2299570	3035292	CC1=CC2=C(C(=C1)OC)C(=O)C3(O2)C(=CC(=O)C=C3OC)C(=O)OC	KMZYINVXZDQCKC-UHFFFAOYSA-N	InChI=1S/C18H16O7/c1-9-5-12(22-2)15-13(6-9)25-18(16(15)20)11(17(21)24-4)7-10(19)8-14(18)23-3/h5-8H,1-4H3	1900-29-4		Mt_WT_mock_Study1	1	Mt_WT_mock_Study1_1	TRUE
Mt_WT_mock2	Trypacidin	NEG	18.017	19.488	6596.77	8.08	344.09	C18H16O7	2a	MSID01267	SL00244	Fungal metabolite			2299570	3035292	CC1=CC2=C(C(=C1)OC)C(=O)C3(O2)C(=CC(=O)C=C3OC)C(=O)OC	KMZYINVXZDQCKC-UHFFFAOYSA-N	InChI=1S/C18H16O7/c1-9-5-12(22-2)15-13(6-9)25-18(16(15)20)11(17(21)24-4)7-10(19)8-14(18)23-3/h5-8H,1-4H3	1900-29-4		Mt_WT_mock_Study1	2	Mt_WT_mock_Study1_2	TRUE
Mt_WT_mock3	Trypacidin	NEG	18.017	19.488	6596.77	8.08	344.09	C18H16O7	2a	MSID01267	SL00244	Fungal metabolite			2299570	3035292	CC1=CC2=C(C(=C1)OC)C(=O)C3(O2)C(=CC(=O)C=C3OC)C(=O)OC	KMZYINVXZDQCKC-UHFFFAOYSA-N	InChI=1S/C18H16O7/c1-9-5-12(22-2)15-13(6-9)25-18(16(15)20)11(17(21)24-4)7-10(19)8-14(18)23-3/h5-8H,1-4H3	1900-29-4		Mt_WT_mock_Study1	3	Mt_WT_mock_Study1_3	TRUE
Mt_WT_mock4	Trypacidin	NEG	18.017	19.488	6596.77	8.08	344.09	C18H16O7	2a	MSID01267	SL00244	Fungal metabolite			2299570	3035292	CC1=CC2=C(C(=C1)OC)C(=O)C3(O2)C(=CC(=O)C=C3OC)C(=O)OC	KMZYINVXZDQCKC-UHFFFAOYSA-N	InChI=1S/C18H16O7/c1-9-5-12(22-2)15-13(6-9)25-18(16(15)20)11(17(21)24-4)7-10(19)8-14(18)23-3/h5-8H,1-4H3	1900-29-4		Mt_WT_mock_Study2	1	Mt_WT_mock_Study2_1	TRUE
Mt_WT_mock5	Trypacidin	NEG	18.017	19.488	6596.77	8.08	344.09	C18H16O7	2a	MSID01267	SL00244	Fungal metabolite			2299570	3035292	CC1=CC2=C(C(=C1)OC)C(=O)C3(O2)C(=CC(=O)C=C3OC)C(=O)OC	KMZYINVXZDQCKC-UHFFFAOYSA-N	InChI=1S/C18H16O7/c1-9-5-12(22-2)15-13(6-9)25-18(16(15)20)11(17(21)24-4)7-10(19)8-14(18)23-3/h5-8H,1-4H3	1900-29-4		Mt_WT_mock_Study2	2	Mt_WT_mock_Study2_2	TRUE
Mt_WT_mock6	Trypacidin	NEG	18.017	19.488	6596.77	8.08	344.09	C18H16O7	2a	MSID01267	SL00244	Fungal metabolite			2299570	3035292	CC1=CC2=C(C(=C1)OC)C(=O)C3(O2)C(=CC(=O)C=C3OC)C(=O)OC	KMZYINVXZDQCKC-UHFFFAOYSA-N	InChI=1S/C18H16O7/c1-9-5-12(22-2)15-13(6-9)25-18(16(15)20)11(17(21)24-4)7-10(19)8-14(18)23-3/h5-8H,1-4H3	1900-29-4	35433	Mt_WT_mock_Study2	3	Mt_WT_mock_Study2_3	FALSE
Mt_15cGOF_Rhizo1	Tropic acid	POS	5.912	18.862	148076	7.16	166.063	C9H10O3	2a	MSID00552	SL00134	Beta hydroxy acids and derivatives	HMDB0062590	30765	10274	10726	OCC(C(O)=O)C1=CC=CC=C1	JACRWUWPXAESPB-UHFFFAOYSA-N	InChI=1S/C9H10O3/c10-6-8(9(11)12)7-4-2-1-3-5-7/h1-5,8,10H,6H2,(H,11,12)	552-63-6	388488	Mt_15cGOF_Rhizo_Study1	1	Mt_15cGOF_Rhizo_Study1_1	FALSE
Mt_15cGOF_Rhizo2	Tropic acid	POS	5.912	18.862	148076	7.16	166.063	C9H10O3	2a	MSID00552	SL00134	Beta hydroxy acids and derivatives	HMDB0062590	30765	10274	10726	OCC(C(O)=O)C1=CC=CC=C1	JACRWUWPXAESPB-UHFFFAOYSA-N	InChI=1S/C9H10O3/c10-6-8(9(11)12)7-4-2-1-3-5-7/h1-5,8,10H,6H2,(H,11,12)	552-63-6	324046	Mt_15cGOF_Rhizo_Study1	2	Mt_15cGOF_Rhizo_Study1_2	FALSE
Mt_15cGOF_Rhizo3	Tropic acid	POS	5.912	18.862	148076	7.16	166.063	C9H10O3	2a	MSID00552	SL00134	Beta hydroxy acids and derivatives	HMDB0062590	30765	10274	10726	OCC(C(O)=O)C1=CC=CC=C1	JACRWUWPXAESPB-UHFFFAOYSA-N	InChI=1S/C9H10O3/c10-6-8(9(11)12)7-4-2-1-3-5-7/h1-5,8,10H,6H2,(H,11,12)	552-63-6	439723	Mt_15cGOF_Rhizo_Study1	3	Mt_15cGOF_Rhizo_Study1_3	FALSE
Mt_15cGOF_mock1	Tropic acid	POS	5.912	18.862	148076	7.16	166.063	C9H10O3	2a	MSID00552	SL00134	Beta hydroxy acids and derivatives	HMDB0062590	30765	10274	10726	OCC(C(O)=O)C1=CC=CC=C1	JACRWUWPXAESPB-UHFFFAOYSA-N	InChI=1S/C9H10O3/c10-6-8(9(11)12)7-4-2-1-3-5-7/h1-5,8,10H,6H2,(H,11,12)	552-63-6	381955	Mt_15cGOF_mock_Study1	1	Mt_15cGOF_mock_Study1_1	FALSE
Mt_15cGOF_mock2	Tropic acid	POS	5.912	18.862	148076	7.16	166.063	C9H10O3	2a	MSID00552	SL00134	Beta hydroxy acids and derivatives	HMDB0062590	30765	10274	10726	OCC(C(O)=O)C1=CC=CC=C1	JACRWUWPXAESPB-UHFFFAOYSA-N	InChI=1S/C9H10O3/c10-6-8(9(11)12)7-4-2-1-3-5-7/h1-5,8,10H,6H2,(H,11,12)	552-63-6	213952	Mt_15cGOF_mock_Study1	2	Mt_15cGOF_mock_Study1_2	FALSE
Mt_15cGOF_mock3	Tropic acid	POS	5.912	18.862	148076	7.16	166.063	C9H10O3	2a	MSID00552	SL00134	Beta hydroxy acids and derivatives	HMDB0062590	30765	10274	10726	OCC(C(O)=O)C1=CC=CC=C1	JACRWUWPXAESPB-UHFFFAOYSA-N	InChI=1S/C9H10O3/c10-6-8(9(11)12)7-4-2-1-3-5-7/h1-5,8,10H,6H2,(H,11,12)	552-63-6	361521	Mt_15cGOF_mock_Study1	3	Mt_15cGOF_mock_Study1_3	FALSE
Mt_WT_AM1	Tropic acid	POS	5.912	18.862	148076	7.16	166.063	C9H10O3	2a	MSID00552	SL00134	Beta hydroxy acids and derivatives	HMDB0062590	30765	10274	10726	OCC(C(O)=O)C1=CC=CC=C1	JACRWUWPXAESPB-UHFFFAOYSA-N	InChI=1S/C9H10O3/c10-6-8(9(11)12)7-4-2-1-3-5-7/h1-5,8,10H,6H2,(H,11,12)	552-63-6	2798487	Mt_WT_AM_Study2	1	Mt_WT_AM_Study2_1	FALSE
Mt_WT_AM2	Tropic acid	POS	5.912	18.862	148076	7.16	166.063	C9H10O3	2a	MSID00552	SL00134	Beta hydroxy acids and derivatives	HMDB0062590	30765	10274	10726	OCC(C(O)=O)C1=CC=CC=C1	JACRWUWPXAESPB-UHFFFAOYSA-N	InChI=1S/C9H10O3/c10-6-8(9(11)12)7-4-2-1-3-5-7/h1-5,8,10H,6H2,(H,11,12)	552-63-6	1854688	Mt_WT_AM_Study2	2	Mt_WT_AM_Study2_2	FALSE
Mt_WT_AM3	Tropic acid	POS	5.912	18.862	148076	7.16	166.063	C9H10O3	2a	MSID00552	SL00134	Beta hydroxy acids and derivatives	HMDB0062590	30765	10274	10726	OCC(C(O)=O)C1=CC=CC=C1	JACRWUWPXAESPB-UHFFFAOYSA-N	InChI=1S/C9H10O3/c10-6-8(9(11)12)7-4-2-1-3-5-7/h1-5,8,10H,6H2,(H,11,12)	552-63-6	1115701	Mt_WT_AM_Study2	3	Mt_WT_AM_Study2_3	FALSE
Mt_WT_Rhizo1	Tropic acid	POS	5.912	18.862	148076	7.16	166.063	C9H10O3	2a	MSID00552	SL00134	Beta hydroxy acids and derivatives	HMDB0062590	30765	10274	10726	OCC(C(O)=O)C1=CC=CC=C1	JACRWUWPXAESPB-UHFFFAOYSA-N	InChI=1S/C9H10O3/c10-6-8(9(11)12)7-4-2-1-3-5-7/h1-5,8,10H,6H2,(H,11,12)	552-63-6	699365	Mt_WT_Rhizo_Study1	1	Mt_WT_Rhizo_Study1_1	FALSE
Mt_WT_Rhizo2	Tropic acid	POS	5.912	18.862	148076	7.16	166.063	C9H10O3	2a	MSID00552	SL00134	Beta hydroxy acids and derivatives	HMDB0062590	30765	10274	10726	OCC(C(O)=O)C1=CC=CC=C1	JACRWUWPXAESPB-UHFFFAOYSA-N	InChI=1S/C9H10O3/c10-6-8(9(11)12)7-4-2-1-3-5-7/h1-5,8,10H,6H2,(H,11,12)	552-63-6	536489	Mt_WT_Rhizo_Study1	2	Mt_WT_Rhizo_Study1_2	FALSE
Mt_WT_Rhizo3	Tropic acid	POS	5.912	18.862	148076	7.16	166.063	C9H10O3	2a	MSID00552	SL00134	Beta hydroxy acids and derivatives	HMDB0062590	30765	10274	10726	OCC(C(O)=O)C1=CC=CC=C1	JACRWUWPXAESPB-UHFFFAOYSA-N	InChI=1S/C9H10O3/c10-6-8(9(11)12)7-4-2-1-3-5-7/h1-5,8,10H,6H2,(H,11,12)	552-63-6	701746	Mt_WT_Rhizo_Study1	3	Mt_WT_Rhizo_Study1_3	FALSE
Mt_WT_mock1	Tropic acid	POS	5.912	18.862	148076	7.16	166.063	C9H10O3	2a	MSID00552	SL00134	Beta hydroxy acids and derivatives	HMDB0062590	30765	10274	10726	OCC(C(O)=O)C1=CC=CC=C1	JACRWUWPXAESPB-UHFFFAOYSA-N	InChI=1S/C9H10O3/c10-6-8(9(11)12)7-4-2-1-3-5-7/h1-5,8,10H,6H2,(H,11,12)	552-63-6	247108	Mt_WT_mock_Study1	1	Mt_WT_mock_Study1_1	FALSE
Mt_WT_mock2	Tropic acid	POS	5.912	18.862	148076	7.16	166.063	C9H10O3	2a	MSID00552	SL00134	Beta hydroxy acids and derivatives	HMDB0062590	30765	10274	10726	OCC(C(O)=O)C1=CC=CC=C1	JACRWUWPXAESPB-UHFFFAOYSA-N	InChI=1S/C9H10O3/c10-6-8(9(11)12)7-4-2-1-3-5-7/h1-5,8,10H,6H2,(H,11,12)	552-63-6	367863	Mt_WT_mock_Study1	2	Mt_WT_mock_Study1_2	FALSE
Mt_WT_mock3	Tropic acid	POS	5.912	18.862	148076	7.16	166.063	C9H10O3	2a	MSID00552	SL00134	Beta hydroxy acids and derivatives	HMDB0062590	30765	10274	10726	OCC(C(O)=O)C1=CC=CC=C1	JACRWUWPXAESPB-UHFFFAOYSA-N	InChI=1S/C9H10O3/c10-6-8(9(11)12)7-4-2-1-3-5-7/h1-5,8,10H,6H2,(H,11,12)	552-63-6	163950	Mt_WT_mock_Study1	3	Mt_WT_mock_Study1_3	FALSE
Mt_WT_mock4	Tropic acid	POS	5.912	18.862	148076	7.16	166.063	C9H10O3	2a	MSID00552	SL00134	Beta hydroxy acids and derivatives	HMDB0062590	30765	10274	10726	OCC(C(O)=O)C1=CC=CC=C1	JACRWUWPXAESPB-UHFFFAOYSA-N	InChI=1S/C9H10O3/c10-6-8(9(11)12)7-4-2-1-3-5-7/h1-5,8,10H,6H2,(H,11,12)	552-63-6	541274	Mt_WT_mock_Study2	1	Mt_WT_mock_Study2_1	FALSE
Mt_WT_mock5	Tropic acid	POS	5.912	18.862	148076	7.16	166.063	C9H10O3	2a	MSID00552	SL00134	Beta hydroxy acids and derivatives	HMDB0062590	30765	10274	10726	OCC(C(O)=O)C1=CC=CC=C1	JACRWUWPXAESPB-UHFFFAOYSA-N	InChI=1S/C9H10O3/c10-6-8(9(11)12)7-4-2-1-3-5-7/h1-5,8,10H,6H2,(H,11,12)	552-63-6	459691	Mt_WT_mock_Study2	2	Mt_WT_mock_Study2_2	FALSE
Mt_WT_mock6	Tropic acid	POS	5.912	18.862	148076	7.16	166.063	C9H10O3	2a	MSID00552	SL00134	Beta hydroxy acids and derivatives	HMDB0062590	30765	10274	10726	OCC(C(O)=O)C1=CC=CC=C1	JACRWUWPXAESPB-UHFFFAOYSA-N	InChI=1S/C9H10O3/c10-6-8(9(11)12)7-4-2-1-3-5-7/h1-5,8,10H,6H2,(H,11,12)	552-63-6	440263	Mt_WT_mock_Study2	3	Mt_WT_mock_Study2_3	FALSE
Mt_15cGOF_Rhizo1	Tromethamine	POS	131.402	5.638	5744.82	1.21	121.074	C4H11NO3	2a	MSID00551	SL00035	Amines	HMDB0240288	9754	6257	6503	NC(CO)(CO)CO	LENZDBCJOHFCAS-UHFFFAOYSA-N	InChI=1S/C4H11NO3/c5-4(1-6,2-7)3-8/h6-8H,1-3,5H2	77-86-1	902377	Mt_15cGOF_Rhizo_Study1	1	Mt_15cGOF_Rhizo_Study1_1	FALSE
Mt_15cGOF_Rhizo2	Tromethamine	POS	131.402	5.638	5744.82	1.21	121.074	C4H11NO3	2a	MSID00551	SL00035	Amines	HMDB0240288	9754	6257	6503	NC(CO)(CO)CO	LENZDBCJOHFCAS-UHFFFAOYSA-N	InChI=1S/C4H11NO3/c5-4(1-6,2-7)3-8/h6-8H,1-3,5H2	77-86-1	1539280	Mt_15cGOF_Rhizo_Study1	2	Mt_15cGOF_Rhizo_Study1_2	FALSE
Mt_15cGOF_Rhizo3	Tromethamine	POS	131.402	5.638	5744.82	1.21	121.074	C4H11NO3	2a	MSID00551	SL00035	Amines	HMDB0240288	9754	6257	6503	NC(CO)(CO)CO	LENZDBCJOHFCAS-UHFFFAOYSA-N	InChI=1S/C4H11NO3/c5-4(1-6,2-7)3-8/h6-8H,1-3,5H2	77-86-1	485103	Mt_15cGOF_Rhizo_Study1	3	Mt_15cGOF_Rhizo_Study1_3	FALSE
Mt_15cGOF_mock1	Tromethamine	POS	131.402	5.638	5744.82	1.21	121.074	C4H11NO3	2a	MSID00551	SL00035	Amines	HMDB0240288	9754	6257	6503	NC(CO)(CO)CO	LENZDBCJOHFCAS-UHFFFAOYSA-N	InChI=1S/C4H11NO3/c5-4(1-6,2-7)3-8/h6-8H,1-3,5H2	77-86-1	224226	Mt_15cGOF_mock_Study1	1	Mt_15cGOF_mock_Study1_1	FALSE
Mt_15cGOF_mock2	Tromethamine	POS	131.402	5.638	5744.82	1.21	121.074	C4H11NO3	2a	MSID00551	SL00035	Amines	HMDB0240288	9754	6257	6503	NC(CO)(CO)CO	LENZDBCJOHFCAS-UHFFFAOYSA-N	InChI=1S/C4H11NO3/c5-4(1-6,2-7)3-8/h6-8H,1-3,5H2	77-86-1	390538	Mt_15cGOF_mock_Study1	2	Mt_15cGOF_mock_Study1_2	FALSE
Mt_15cGOF_mock3	Tromethamine	POS	131.402	5.638	5744.82	1.21	121.074	C4H11NO3	2a	MSID00551	SL00035	Amines	HMDB0240288	9754	6257	6503	NC(CO)(CO)CO	LENZDBCJOHFCAS-UHFFFAOYSA-N	InChI=1S/C4H11NO3/c5-4(1-6,2-7)3-8/h6-8H,1-3,5H2	77-86-1	554606	Mt_15cGOF_mock_Study1	3	Mt_15cGOF_mock_Study1_3	FALSE
Mt_WT_AM1	Tromethamine	POS	131.402	5.638	5744.82	1.21	121.074	C4H11NO3	2a	MSID00551	SL00035	Amines	HMDB0240288	9754	6257	6503	NC(CO)(CO)CO	LENZDBCJOHFCAS-UHFFFAOYSA-N	InChI=1S/C4H11NO3/c5-4(1-6,2-7)3-8/h6-8H,1-3,5H2	77-86-1	59677	Mt_WT_AM_Study2	1	Mt_WT_AM_Study2_1	FALSE
Mt_WT_AM2	Tromethamine	POS	131.402	5.638	5744.82	1.21	121.074	C4H11NO3	2a	MSID00551	SL00035	Amines	HMDB0240288	9754	6257	6503	NC(CO)(CO)CO	LENZDBCJOHFCAS-UHFFFAOYSA-N	InChI=1S/C4H11NO3/c5-4(1-6,2-7)3-8/h6-8H,1-3,5H2	77-86-1	343266	Mt_WT_AM_Study2	2	Mt_WT_AM_Study2_2	FALSE
Mt_WT_AM3	Tromethamine	POS	131.402	5.638	5744.82	1.21	121.074	C4H11NO3	2a	MSID00551	SL00035	Amines	HMDB0240288	9754	6257	6503	NC(CO)(CO)CO	LENZDBCJOHFCAS-UHFFFAOYSA-N	InChI=1S/C4H11NO3/c5-4(1-6,2-7)3-8/h6-8H,1-3,5H2	77-86-1	127930	Mt_WT_AM_Study2	3	Mt_WT_AM_Study2_3	FALSE
Mt_WT_Rhizo1	Tromethamine	POS	131.402	5.638	5744.82	1.21	121.074	C4H11NO3	2a	MSID00551	SL00035	Amines	HMDB0240288	9754	6257	6503	NC(CO)(CO)CO	LENZDBCJOHFCAS-UHFFFAOYSA-N	InChI=1S/C4H11NO3/c5-4(1-6,2-7)3-8/h6-8H,1-3,5H2	77-86-1	3465046	Mt_WT_Rhizo_Study1	1	Mt_WT_Rhizo_Study1_1	FALSE
Mt_WT_Rhizo2	Tromethamine	POS	131.402	5.638	5744.82	1.21	121.074	C4H11NO3	2a	MSID00551	SL00035	Amines	HMDB0240288	9754	6257	6503	NC(CO)(CO)CO	LENZDBCJOHFCAS-UHFFFAOYSA-N	InChI=1S/C4H11NO3/c5-4(1-6,2-7)3-8/h6-8H,1-3,5H2	77-86-1	1686574	Mt_WT_Rhizo_Study1	2	Mt_WT_Rhizo_Study1_2	FALSE
Mt_WT_Rhizo3	Tromethamine	POS	131.402	5.638	5744.82	1.21	121.074	C4H11NO3	2a	MSID00551	SL00035	Amines	HMDB0240288	9754	6257	6503	NC(CO)(CO)CO	LENZDBCJOHFCAS-UHFFFAOYSA-N	InChI=1S/C4H11NO3/c5-4(1-6,2-7)3-8/h6-8H,1-3,5H2	77-86-1	1238516	Mt_WT_Rhizo_Study1	3	Mt_WT_Rhizo_Study1_3	FALSE
Mt_WT_mock1	Tromethamine	POS	131.402	5.638	5744.82	1.21	121.074	C4H11NO3	2a	MSID00551	SL00035	Amines	HMDB0240288	9754	6257	6503	NC(CO)(CO)CO	LENZDBCJOHFCAS-UHFFFAOYSA-N	InChI=1S/C4H11NO3/c5-4(1-6,2-7)3-8/h6-8H,1-3,5H2	77-86-1	557204	Mt_WT_mock_Study1	1	Mt_WT_mock_Study1_1	FALSE
Mt_WT_mock2	Tromethamine	POS	131.402	5.638	5744.82	1.21	121.074	C4H11NO3	2a	MSID00551	SL00035	Amines	HMDB0240288	9754	6257	6503	NC(CO)(CO)CO	LENZDBCJOHFCAS-UHFFFAOYSA-N	InChI=1S/C4H11NO3/c5-4(1-6,2-7)3-8/h6-8H,1-3,5H2	77-86-1	645299	Mt_WT_mock_Study1	2	Mt_WT_mock_Study1_2	FALSE
Mt_WT_mock3	Tromethamine	POS	131.402	5.638	5744.82	1.21	121.074	C4H11NO3	2a	MSID00551	SL00035	Amines	HMDB0240288	9754	6257	6503	NC(CO)(CO)CO	LENZDBCJOHFCAS-UHFFFAOYSA-N	InChI=1S/C4H11NO3/c5-4(1-6,2-7)3-8/h6-8H,1-3,5H2	77-86-1	517800	Mt_WT_mock_Study1	3	Mt_WT_mock_Study1_3	FALSE
Mt_WT_mock4	Tromethamine	POS	131.402	5.638	5744.82	1.21	121.074	C4H11NO3	2a	MSID00551	SL00035	Amines	HMDB0240288	9754	6257	6503	NC(CO)(CO)CO	LENZDBCJOHFCAS-UHFFFAOYSA-N	InChI=1S/C4H11NO3/c5-4(1-6,2-7)3-8/h6-8H,1-3,5H2	77-86-1	1757268	Mt_WT_mock_Study2	1	Mt_WT_mock_Study2_1	FALSE
Mt_WT_mock5	Tromethamine	POS	131.402	5.638	5744.82	1.21	121.074	C4H11NO3	2a	MSID00551	SL00035	Amines	HMDB0240288	9754	6257	6503	NC(CO)(CO)CO	LENZDBCJOHFCAS-UHFFFAOYSA-N	InChI=1S/C4H11NO3/c5-4(1-6,2-7)3-8/h6-8H,1-3,5H2	77-86-1	970906	Mt_WT_mock_Study2	2	Mt_WT_mock_Study2_2	FALSE
Mt_WT_mock6	Tromethamine	POS	131.402	5.638	5744.82	1.21	121.074	C4H11NO3	2a	MSID00551	SL00035	Amines	HMDB0240288	9754	6257	6503	NC(CO)(CO)CO	LENZDBCJOHFCAS-UHFFFAOYSA-N	InChI=1S/C4H11NO3/c5-4(1-6,2-7)3-8/h6-8H,1-3,5H2	77-86-1	420979	Mt_WT_mock_Study2	3	Mt_WT_mock_Study2_3	FALSE
Mt_15cGOF_Rhizo1	Trimethoprim	CD PAN	55.173	3.305	17892.4	6.22	290.138	C14 H18 N4 O3	3	IEDVJHCEMCRBQM-UHFFFAOYSA-N	X00330										30911.9	Mt_15cGOF_Rhizo_Study1	1	Mt_15cGOF_Rhizo_Study1_1	FALSE
Mt_15cGOF_Rhizo2	Trimethoprim	CD PAN	55.173	3.305	17892.4	6.22	290.138	C14 H18 N4 O3	3	IEDVJHCEMCRBQM-UHFFFAOYSA-N	X00330										35131.6	Mt_15cGOF_Rhizo_Study1	2	Mt_15cGOF_Rhizo_Study1_2	FALSE
Mt_15cGOF_Rhizo3	Trimethoprim	CD PAN	55.173	3.305	17892.4	6.22	290.138	C14 H18 N4 O3	3	IEDVJHCEMCRBQM-UHFFFAOYSA-N	X00330										29337.1	Mt_15cGOF_Rhizo_Study1	3	Mt_15cGOF_Rhizo_Study1_3	FALSE
Mt_15cGOF_mock1	Trimethoprim	CD PAN	55.173	3.305	17892.4	6.22	290.138	C14 H18 N4 O3	3	IEDVJHCEMCRBQM-UHFFFAOYSA-N	X00330										29117.5	Mt_15cGOF_mock_Study1	1	Mt_15cGOF_mock_Study1_1	FALSE
Mt_15cGOF_mock2	Trimethoprim	CD PAN	55.173	3.305	17892.4	6.22	290.138	C14 H18 N4 O3	3	IEDVJHCEMCRBQM-UHFFFAOYSA-N	X00330										34306.4	Mt_15cGOF_mock_Study1	2	Mt_15cGOF_mock_Study1_2	FALSE
Mt_15cGOF_mock3	Trimethoprim	CD PAN	55.173	3.305	17892.4	6.22	290.138	C14 H18 N4 O3	3	IEDVJHCEMCRBQM-UHFFFAOYSA-N	X00330										31236.5	Mt_15cGOF_mock_Study1	3	Mt_15cGOF_mock_Study1_3	FALSE
Mt_WT_AM1	Trimethoprim	CD PAN	55.173	3.305	17892.4	6.22	290.138	C14 H18 N4 O3	3	IEDVJHCEMCRBQM-UHFFFAOYSA-N	X00330										68682.4	Mt_WT_AM_Study2	1	Mt_WT_AM_Study2_1	FALSE
Mt_WT_AM2	Trimethoprim	CD PAN	55.173	3.305	17892.4	6.22	290.138	C14 H18 N4 O3	3	IEDVJHCEMCRBQM-UHFFFAOYSA-N	X00330										88656.3	Mt_WT_AM_Study2	2	Mt_WT_AM_Study2_2	FALSE
Mt_WT_AM3	Trimethoprim	CD PAN	55.173	3.305	17892.4	6.22	290.138	C14 H18 N4 O3	3	IEDVJHCEMCRBQM-UHFFFAOYSA-N	X00330										49526.6	Mt_WT_AM_Study2	3	Mt_WT_AM_Study2_3	FALSE
Mt_WT_Rhizo1	Trimethoprim	CD PAN	55.173	3.305	17892.4	6.22	290.138	C14 H18 N4 O3	3	IEDVJHCEMCRBQM-UHFFFAOYSA-N	X00330										29205.5	Mt_WT_Rhizo_Study1	1	Mt_WT_Rhizo_Study1_1	FALSE
Mt_WT_Rhizo2	Trimethoprim	CD PAN	55.173	3.305	17892.4	6.22	290.138	C14 H18 N4 O3	3	IEDVJHCEMCRBQM-UHFFFAOYSA-N	X00330										27315.9	Mt_WT_Rhizo_Study1	2	Mt_WT_Rhizo_Study1_2	FALSE
Mt_WT_Rhizo3	Trimethoprim	CD PAN	55.173	3.305	17892.4	6.22	290.138	C14 H18 N4 O3	3	IEDVJHCEMCRBQM-UHFFFAOYSA-N	X00330										38930.5	Mt_WT_Rhizo_Study1	3	Mt_WT_Rhizo_Study1_3	FALSE
Mt_WT_mock1	Trimethoprim	CD PAN	55.173	3.305	17892.4	6.22	290.138	C14 H18 N4 O3	3	IEDVJHCEMCRBQM-UHFFFAOYSA-N	X00330										24661.7	Mt_WT_mock_Study1	1	Mt_WT_mock_Study1_1	FALSE
Mt_WT_mock2	Trimethoprim	CD PAN	55.173	3.305	17892.4	6.22	290.138	C14 H18 N4 O3	3	IEDVJHCEMCRBQM-UHFFFAOYSA-N	X00330										32283.9	Mt_WT_mock_Study1	2	Mt_WT_mock_Study1_2	FALSE
Mt_WT_mock3	Trimethoprim	CD PAN	55.173	3.305	17892.4	6.22	290.138	C14 H18 N4 O3	3	IEDVJHCEMCRBQM-UHFFFAOYSA-N	X00330										28948.7	Mt_WT_mock_Study1	3	Mt_WT_mock_Study1_3	FALSE
Mt_WT_mock4	Trimethoprim	CD PAN	55.173	3.305	17892.4	6.22	290.138	C14 H18 N4 O3	3	IEDVJHCEMCRBQM-UHFFFAOYSA-N	X00330										30469.9	Mt_WT_mock_Study2	1	Mt_WT_mock_Study2_1	FALSE
Mt_WT_mock5	Trimethoprim	CD PAN	55.173	3.305	17892.4	6.22	290.138	C14 H18 N4 O3	3	IEDVJHCEMCRBQM-UHFFFAOYSA-N	X00330										39334.8	Mt_WT_mock_Study2	2	Mt_WT_mock_Study2_2	FALSE
Mt_WT_mock6	Trimethoprim	CD PAN	55.173	3.305	17892.4	6.22	290.138	C14 H18 N4 O3	3	IEDVJHCEMCRBQM-UHFFFAOYSA-N	X00330										30506.4	Mt_WT_mock_Study2	3	Mt_WT_mock_Study2_3	FALSE
Mt_15cGOF_Rhizo1	Triisopropanolamine	CD PAN	91.065	1.653	672640	3.042	191.152	C9 H21 N O3	2b		X01380										1.50498e+07	Mt_15cGOF_Rhizo_Study1	1	Mt_15cGOF_Rhizo_Study1_1	FALSE
Mt_15cGOF_Rhizo2	Triisopropanolamine	CD PAN	91.065	1.653	672640	3.042	191.152	C9 H21 N O3	2b		X01380										9.9158e+06	Mt_15cGOF_Rhizo_Study1	2	Mt_15cGOF_Rhizo_Study1_2	FALSE
Mt_15cGOF_Rhizo3	Triisopropanolamine	CD PAN	91.065	1.653	672640	3.042	191.152	C9 H21 N O3	2b		X01380										1.08121e+07	Mt_15cGOF_Rhizo_Study1	3	Mt_15cGOF_Rhizo_Study1_3	FALSE
Mt_15cGOF_mock1	Triisopropanolamine	CD PAN	91.065	1.653	672640	3.042	191.152	C9 H21 N O3	2b		X01380											Mt_15cGOF_mock_Study1	1	Mt_15cGOF_mock_Study1_1	TRUE
Mt_15cGOF_mock2	Triisopropanolamine	CD PAN	91.065	1.653	672640	3.042	191.152	C9 H21 N O3	2b		X01380										5.99229e+06	Mt_15cGOF_mock_Study1	2	Mt_15cGOF_mock_Study1_2	FALSE
Mt_15cGOF_mock3	Triisopropanolamine	CD PAN	91.065	1.653	672640	3.042	191.152	C9 H21 N O3	2b		X01380										4.20744e+06	Mt_15cGOF_mock_Study1	3	Mt_15cGOF_mock_Study1_3	FALSE
Mt_WT_AM1	Triisopropanolamine	CD PAN	91.065	1.653	672640	3.042	191.152	C9 H21 N O3	2b		X01380											Mt_WT_AM_Study2	1	Mt_WT_AM_Study2_1	TRUE
Mt_WT_AM2	Triisopropanolamine	CD PAN	91.065	1.653	672640	3.042	191.152	C9 H21 N O3	2b		X01380											Mt_WT_AM_Study2	2	Mt_WT_AM_Study2_2	TRUE
Mt_WT_AM3	Triisopropanolamine	CD PAN	91.065	1.653	672640	3.042	191.152	C9 H21 N O3	2b		X01380											Mt_WT_AM_Study2	3	Mt_WT_AM_Study2_3	TRUE
Mt_WT_Rhizo1	Triisopropanolamine	CD PAN	91.065	1.653	672640	3.042	191.152	C9 H21 N O3	2b		X01380										2.03743e+07	Mt_WT_Rhizo_Study1	1	Mt_WT_Rhizo_Study1_1	FALSE
Mt_WT_Rhizo2	Triisopropanolamine	CD PAN	91.065	1.653	672640	3.042	191.152	C9 H21 N O3	2b		X01380										1.7692e+07	Mt_WT_Rhizo_Study1	2	Mt_WT_Rhizo_Study1_2	FALSE
Mt_WT_Rhizo3	Triisopropanolamine	CD PAN	91.065	1.653	672640	3.042	191.152	C9 H21 N O3	2b		X01380										1.22112e+07	Mt_WT_Rhizo_Study1	3	Mt_WT_Rhizo_Study1_3	FALSE
Mt_WT_mock1	Triisopropanolamine	CD PAN	91.065	1.653	672640	3.042	191.152	C9 H21 N O3	2b		X01380										709307	Mt_WT_mock_Study1	1	Mt_WT_mock_Study1_1	FALSE
Mt_WT_mock2	Triisopropanolamine	CD PAN	91.065	1.653	672640	3.042	191.152	C9 H21 N O3	2b		X01380										8.60551e+06	Mt_WT_mock_Study1	2	Mt_WT_mock_Study1_2	FALSE
Mt_WT_mock3	Triisopropanolamine	CD PAN	91.065	1.653	672640	3.042	191.152	C9 H21 N O3	2b		X01380										4.64566e+06	Mt_WT_mock_Study1	3	Mt_WT_mock_Study1_3	FALSE
Mt_WT_mock4	Triisopropanolamine	CD PAN	91.065	1.653	672640	3.042	191.152	C9 H21 N O3	2b		X01380											Mt_WT_mock_Study2	1	Mt_WT_mock_Study2_1	TRUE
Mt_WT_mock5	Triisopropanolamine	CD PAN	91.065	1.653	672640	3.042	191.152	C9 H21 N O3	2b		X01380											Mt_WT_mock_Study2	2	Mt_WT_mock_Study2_2	TRUE
Mt_WT_mock6	Triisopropanolamine	CD PAN	91.065	1.653	672640	3.042	191.152	C9 H21 N O3	2b		X01380											Mt_WT_mock_Study2	3	Mt_WT_mock_Study2_3	TRUE
Mt_15cGOF_Rhizo1	Trigonelline	POS	36.769	1.749	372600	1.54	137.048	C7H7NO2	1	MSID00550	SL00075	Alkaloids and derivatives	HMDB0000875	18123	5369	5570	C[N+]1=CC=CC(=C1)C([O-])=O	WWNNZCOKKKDOPX-UHFFFAOYSA-N	InChI=1S/C7H7NO2/c1-8-4-2-3-6(5-8)7(9)10/h2-5H,1H3	535-83-1	699090624	Mt_15cGOF_Rhizo_Study1	1	Mt_15cGOF_Rhizo_Study1_1	FALSE
Mt_15cGOF_Rhizo2	Trigonelline	POS	36.769	1.749	372600	1.54	137.048	C7H7NO2	1	MSID00550	SL00075	Alkaloids and derivatives	HMDB0000875	18123	5369	5570	C[N+]1=CC=CC(=C1)C([O-])=O	WWNNZCOKKKDOPX-UHFFFAOYSA-N	InChI=1S/C7H7NO2/c1-8-4-2-3-6(5-8)7(9)10/h2-5H,1H3	535-83-1	685237504	Mt_15cGOF_Rhizo_Study1	2	Mt_15cGOF_Rhizo_Study1_2	FALSE
Mt_15cGOF_Rhizo3	Trigonelline	POS	36.769	1.749	372600	1.54	137.048	C7H7NO2	1	MSID00550	SL00075	Alkaloids and derivatives	HMDB0000875	18123	5369	5570	C[N+]1=CC=CC(=C1)C([O-])=O	WWNNZCOKKKDOPX-UHFFFAOYSA-N	InChI=1S/C7H7NO2/c1-8-4-2-3-6(5-8)7(9)10/h2-5H,1H3	535-83-1	613717376	Mt_15cGOF_Rhizo_Study1	3	Mt_15cGOF_Rhizo_Study1_3	FALSE
Mt_15cGOF_mock1	Trigonelline	POS	36.769	1.749	372600	1.54	137.048	C7H7NO2	1	MSID00550	SL00075	Alkaloids and derivatives	HMDB0000875	18123	5369	5570	C[N+]1=CC=CC(=C1)C([O-])=O	WWNNZCOKKKDOPX-UHFFFAOYSA-N	InChI=1S/C7H7NO2/c1-8-4-2-3-6(5-8)7(9)10/h2-5H,1H3	535-83-1	250585008	Mt_15cGOF_mock_Study1	1	Mt_15cGOF_mock_Study1_1	FALSE
Mt_15cGOF_mock2	Trigonelline	POS	36.769	1.749	372600	1.54	137.048	C7H7NO2	1	MSID00550	SL00075	Alkaloids and derivatives	HMDB0000875	18123	5369	5570	C[N+]1=CC=CC(=C1)C([O-])=O	WWNNZCOKKKDOPX-UHFFFAOYSA-N	InChI=1S/C7H7NO2/c1-8-4-2-3-6(5-8)7(9)10/h2-5H,1H3	535-83-1	495249984	Mt_15cGOF_mock_Study1	2	Mt_15cGOF_mock_Study1_2	FALSE
Mt_15cGOF_mock3	Trigonelline	POS	36.769	1.749	372600	1.54	137.048	C7H7NO2	1	MSID00550	SL00075	Alkaloids and derivatives	HMDB0000875	18123	5369	5570	C[N+]1=CC=CC(=C1)C([O-])=O	WWNNZCOKKKDOPX-UHFFFAOYSA-N	InChI=1S/C7H7NO2/c1-8-4-2-3-6(5-8)7(9)10/h2-5H,1H3	535-83-1	296617920	Mt_15cGOF_mock_Study1	3	Mt_15cGOF_mock_Study1_3	FALSE
Mt_WT_AM1	Trigonelline	POS	36.769	1.749	372600	1.54	137.048	C7H7NO2	1	MSID00550	SL00075	Alkaloids and derivatives	HMDB0000875	18123	5369	5570	C[N+]1=CC=CC(=C1)C([O-])=O	WWNNZCOKKKDOPX-UHFFFAOYSA-N	InChI=1S/C7H7NO2/c1-8-4-2-3-6(5-8)7(9)10/h2-5H,1H3	535-83-1	766778944	Mt_WT_AM_Study2	1	Mt_WT_AM_Study2_1	FALSE
Mt_WT_AM2	Trigonelline	POS	36.769	1.749	372600	1.54	137.048	C7H7NO2	1	MSID00550	SL00075	Alkaloids and derivatives	HMDB0000875	18123	5369	5570	C[N+]1=CC=CC(=C1)C([O-])=O	WWNNZCOKKKDOPX-UHFFFAOYSA-N	InChI=1S/C7H7NO2/c1-8-4-2-3-6(5-8)7(9)10/h2-5H,1H3	535-83-1	783290176	Mt_WT_AM_Study2	2	Mt_WT_AM_Study2_2	FALSE
Mt_WT_AM3	Trigonelline	POS	36.769	1.749	372600	1.54	137.048	C7H7NO2	1	MSID00550	SL00075	Alkaloids and derivatives	HMDB0000875	18123	5369	5570	C[N+]1=CC=CC(=C1)C([O-])=O	WWNNZCOKKKDOPX-UHFFFAOYSA-N	InChI=1S/C7H7NO2/c1-8-4-2-3-6(5-8)7(9)10/h2-5H,1H3	535-83-1	738390336	Mt_WT_AM_Study2	3	Mt_WT_AM_Study2_3	FALSE
Mt_WT_Rhizo1	Trigonelline	POS	36.769	1.749	372600	1.54	137.048	C7H7NO2	1	MSID00550	SL00075	Alkaloids and derivatives	HMDB0000875	18123	5369	5570	C[N+]1=CC=CC(=C1)C([O-])=O	WWNNZCOKKKDOPX-UHFFFAOYSA-N	InChI=1S/C7H7NO2/c1-8-4-2-3-6(5-8)7(9)10/h2-5H,1H3	535-83-1	687474880	Mt_WT_Rhizo_Study1	1	Mt_WT_Rhizo_Study1_1	FALSE
Mt_WT_Rhizo2	Trigonelline	POS	36.769	1.749	372600	1.54	137.048	C7H7NO2	1	MSID00550	SL00075	Alkaloids and derivatives	HMDB0000875	18123	5369	5570	C[N+]1=CC=CC(=C1)C([O-])=O	WWNNZCOKKKDOPX-UHFFFAOYSA-N	InChI=1S/C7H7NO2/c1-8-4-2-3-6(5-8)7(9)10/h2-5H,1H3	535-83-1	558159360	Mt_WT_Rhizo_Study1	2	Mt_WT_Rhizo_Study1_2	FALSE
Mt_WT_Rhizo3	Trigonelline	POS	36.769	1.749	372600	1.54	137.048	C7H7NO2	1	MSID00550	SL00075	Alkaloids and derivatives	HMDB0000875	18123	5369	5570	C[N+]1=CC=CC(=C1)C([O-])=O	WWNNZCOKKKDOPX-UHFFFAOYSA-N	InChI=1S/C7H7NO2/c1-8-4-2-3-6(5-8)7(9)10/h2-5H,1H3	535-83-1	795256640	Mt_WT_Rhizo_Study1	3	Mt_WT_Rhizo_Study1_3	FALSE
Mt_WT_mock1	Trigonelline	POS	36.769	1.749	372600	1.54	137.048	C7H7NO2	1	MSID00550	SL00075	Alkaloids and derivatives	HMDB0000875	18123	5369	5570	C[N+]1=CC=CC(=C1)C([O-])=O	WWNNZCOKKKDOPX-UHFFFAOYSA-N	InChI=1S/C7H7NO2/c1-8-4-2-3-6(5-8)7(9)10/h2-5H,1H3	535-83-1	171861104	Mt_WT_mock_Study1	1	Mt_WT_mock_Study1_1	FALSE
Mt_WT_mock2	Trigonelline	POS	36.769	1.749	372600	1.54	137.048	C7H7NO2	1	MSID00550	SL00075	Alkaloids and derivatives	HMDB0000875	18123	5369	5570	C[N+]1=CC=CC(=C1)C([O-])=O	WWNNZCOKKKDOPX-UHFFFAOYSA-N	InChI=1S/C7H7NO2/c1-8-4-2-3-6(5-8)7(9)10/h2-5H,1H3	535-83-1	202142736	Mt_WT_mock_Study1	2	Mt_WT_mock_Study1_2	FALSE
Mt_WT_mock3	Trigonelline	POS	36.769	1.749	372600	1.54	137.048	C7H7NO2	1	MSID00550	SL00075	Alkaloids and derivatives	HMDB0000875	18123	5369	5570	C[N+]1=CC=CC(=C1)C([O-])=O	WWNNZCOKKKDOPX-UHFFFAOYSA-N	InChI=1S/C7H7NO2/c1-8-4-2-3-6(5-8)7(9)10/h2-5H,1H3	535-83-1	148465344	Mt_WT_mock_Study1	3	Mt_WT_mock_Study1_3	FALSE
Mt_WT_mock4	Trigonelline	POS	36.769	1.749	372600	1.54	137.048	C7H7NO2	1	MSID00550	SL00075	Alkaloids and derivatives	HMDB0000875	18123	5369	5570	C[N+]1=CC=CC(=C1)C([O-])=O	WWNNZCOKKKDOPX-UHFFFAOYSA-N	InChI=1S/C7H7NO2/c1-8-4-2-3-6(5-8)7(9)10/h2-5H,1H3	535-83-1	245541664	Mt_WT_mock_Study2	1	Mt_WT_mock_Study2_1	FALSE
Mt_WT_mock5	Trigonelline	POS	36.769	1.749	372600	1.54	137.048	C7H7NO2	1	MSID00550	SL00075	Alkaloids and derivatives	HMDB0000875	18123	5369	5570	C[N+]1=CC=CC(=C1)C([O-])=O	WWNNZCOKKKDOPX-UHFFFAOYSA-N	InChI=1S/C7H7NO2/c1-8-4-2-3-6(5-8)7(9)10/h2-5H,1H3	535-83-1	258212256	Mt_WT_mock_Study2	2	Mt_WT_mock_Study2_2	FALSE
Mt_WT_mock6	Trigonelline	POS	36.769	1.749	372600	1.54	137.048	C7H7NO2	1	MSID00550	SL00075	Alkaloids and derivatives	HMDB0000875	18123	5369	5570	C[N+]1=CC=CC(=C1)C([O-])=O	WWNNZCOKKKDOPX-UHFFFAOYSA-N	InChI=1S/C7H7NO2/c1-8-4-2-3-6(5-8)7(9)10/h2-5H,1H3	535-83-1	277625312	Mt_WT_mock_Study2	3	Mt_WT_mock_Study2_3	FALSE
Mt_15cGOF_Rhizo1	Tricin	CD PAN	6.508	12.995	46326.9	7.328	330.074	C17 H14 O7	3	HRGUSFBJBOKSML-UHFFFAOYSA-N	X03901										2.53068e+06	Mt_15cGOF_Rhizo_Study1	1	Mt_15cGOF_Rhizo_Study1_1	FALSE
Mt_15cGOF_Rhizo2	Tricin	CD PAN	6.508	12.995	46326.9	7.328	330.074	C17 H14 O7	3	HRGUSFBJBOKSML-UHFFFAOYSA-N	X03901										1.03104e+06	Mt_15cGOF_Rhizo_Study1	2	Mt_15cGOF_Rhizo_Study1_2	FALSE
Mt_15cGOF_Rhizo3	Tricin	CD PAN	6.508	12.995	46326.9	7.328	330.074	C17 H14 O7	3	HRGUSFBJBOKSML-UHFFFAOYSA-N	X03901										1.31357e+06	Mt_15cGOF_Rhizo_Study1	3	Mt_15cGOF_Rhizo_Study1_3	FALSE
Mt_15cGOF_mock1	Tricin	CD PAN	6.508	12.995	46326.9	7.328	330.074	C17 H14 O7	3	HRGUSFBJBOKSML-UHFFFAOYSA-N	X03901										871340	Mt_15cGOF_mock_Study1	1	Mt_15cGOF_mock_Study1_1	FALSE
Mt_15cGOF_mock2	Tricin	CD PAN	6.508	12.995	46326.9	7.328	330.074	C17 H14 O7	3	HRGUSFBJBOKSML-UHFFFAOYSA-N	X03901										1.1581e+06	Mt_15cGOF_mock_Study1	2	Mt_15cGOF_mock_Study1_2	FALSE
Mt_15cGOF_mock3	Tricin	CD PAN	6.508	12.995	46326.9	7.328	330.074	C17 H14 O7	3	HRGUSFBJBOKSML-UHFFFAOYSA-N	X03901										749975	Mt_15cGOF_mock_Study1	3	Mt_15cGOF_mock_Study1_3	FALSE
Mt_WT_AM1	Tricin	CD PAN	6.508	12.995	46326.9	7.328	330.074	C17 H14 O7	3	HRGUSFBJBOKSML-UHFFFAOYSA-N	X03901										3.89073e+06	Mt_WT_AM_Study2	1	Mt_WT_AM_Study2_1	FALSE
Mt_WT_AM2	Tricin	CD PAN	6.508	12.995	46326.9	7.328	330.074	C17 H14 O7	3	HRGUSFBJBOKSML-UHFFFAOYSA-N	X03901										4.89751e+06	Mt_WT_AM_Study2	2	Mt_WT_AM_Study2_2	FALSE
Mt_WT_AM3	Tricin	CD PAN	6.508	12.995	46326.9	7.328	330.074	C17 H14 O7	3	HRGUSFBJBOKSML-UHFFFAOYSA-N	X03901										4.18036e+06	Mt_WT_AM_Study2	3	Mt_WT_AM_Study2_3	FALSE
Mt_WT_Rhizo1	Tricin	CD PAN	6.508	12.995	46326.9	7.328	330.074	C17 H14 O7	3	HRGUSFBJBOKSML-UHFFFAOYSA-N	X03901										998099	Mt_WT_Rhizo_Study1	1	Mt_WT_Rhizo_Study1_1	FALSE
Mt_WT_Rhizo2	Tricin	CD PAN	6.508	12.995	46326.9	7.328	330.074	C17 H14 O7	3	HRGUSFBJBOKSML-UHFFFAOYSA-N	X03901										1.24133e+06	Mt_WT_Rhizo_Study1	2	Mt_WT_Rhizo_Study1_2	FALSE
Mt_WT_Rhizo3	Tricin	CD PAN	6.508	12.995	46326.9	7.328	330.074	C17 H14 O7	3	HRGUSFBJBOKSML-UHFFFAOYSA-N	X03901										931776	Mt_WT_Rhizo_Study1	3	Mt_WT_Rhizo_Study1_3	FALSE
Mt_WT_mock1	Tricin	CD PAN	6.508	12.995	46326.9	7.328	330.074	C17 H14 O7	3	HRGUSFBJBOKSML-UHFFFAOYSA-N	X03901										478791	Mt_WT_mock_Study1	1	Mt_WT_mock_Study1_1	FALSE
Mt_WT_mock2	Tricin	CD PAN	6.508	12.995	46326.9	7.328	330.074	C17 H14 O7	3	HRGUSFBJBOKSML-UHFFFAOYSA-N	X03901										822617	Mt_WT_mock_Study1	2	Mt_WT_mock_Study1_2	FALSE
Mt_WT_mock3	Tricin	CD PAN	6.508	12.995	46326.9	7.328	330.074	C17 H14 O7	3	HRGUSFBJBOKSML-UHFFFAOYSA-N	X03901										554710	Mt_WT_mock_Study1	3	Mt_WT_mock_Study1_3	FALSE
Mt_WT_mock4	Tricin	CD PAN	6.508	12.995	46326.9	7.328	330.074	C17 H14 O7	3	HRGUSFBJBOKSML-UHFFFAOYSA-N	X03901										1111300	Mt_WT_mock_Study2	1	Mt_WT_mock_Study2_1	FALSE
Mt_WT_mock5	Tricin	CD PAN	6.508	12.995	46326.9	7.328	330.074	C17 H14 O7	3	HRGUSFBJBOKSML-UHFFFAOYSA-N	X03901										1.99466e+06	Mt_WT_mock_Study2	2	Mt_WT_mock_Study2_2	FALSE
Mt_WT_mock6	Tricin	CD PAN	6.508	12.995	46326.9	7.328	330.074	C17 H14 O7	3	HRGUSFBJBOKSML-UHFFFAOYSA-N	X03901										1.79337e+06	Mt_WT_mock_Study2	3	Mt_WT_mock_Study2_3	FALSE
Mt_15cGOF_Rhizo1	Trehalose	CD PAN	38.453	3.928	248594	1.484	359.142	C12 H22 O11	3		X00130										4.84408e+06	Mt_15cGOF_Rhizo_Study1	1	Mt_15cGOF_Rhizo_Study1_1	FALSE
Mt_15cGOF_Rhizo2	Trehalose	CD PAN	38.453	3.928	248594	1.484	359.142	C12 H22 O11	3		X00130										5.91126e+06	Mt_15cGOF_Rhizo_Study1	2	Mt_15cGOF_Rhizo_Study1_2	FALSE
Mt_15cGOF_Rhizo3	Trehalose	CD PAN	38.453	3.928	248594	1.484	359.142	C12 H22 O11	3		X00130										7.18172e+06	Mt_15cGOF_Rhizo_Study1	3	Mt_15cGOF_Rhizo_Study1_3	FALSE
Mt_15cGOF_mock1	Trehalose	CD PAN	38.453	3.928	248594	1.484	359.142	C12 H22 O11	3		X00130										3813060	Mt_15cGOF_mock_Study1	1	Mt_15cGOF_mock_Study1_1	FALSE
Mt_15cGOF_mock2	Trehalose	CD PAN	38.453	3.928	248594	1.484	359.142	C12 H22 O11	3		X00130										5.55867e+06	Mt_15cGOF_mock_Study1	2	Mt_15cGOF_mock_Study1_2	FALSE
Mt_15cGOF_mock3	Trehalose	CD PAN	38.453	3.928	248594	1.484	359.142	C12 H22 O11	3		X00130										3.46217e+06	Mt_15cGOF_mock_Study1	3	Mt_15cGOF_mock_Study1_3	FALSE
Mt_WT_AM1	Trehalose	CD PAN	38.453	3.928	248594	1.484	359.142	C12 H22 O11	3		X00130										3.43697e+07	Mt_WT_AM_Study2	1	Mt_WT_AM_Study2_1	FALSE
Mt_WT_AM2	Trehalose	CD PAN	38.453	3.928	248594	1.484	359.142	C12 H22 O11	3		X00130										3.08351e+07	Mt_WT_AM_Study2	2	Mt_WT_AM_Study2_2	FALSE
Mt_WT_AM3	Trehalose	CD PAN	38.453	3.928	248594	1.484	359.142	C12 H22 O11	3		X00130										55855545	Mt_WT_AM_Study2	3	Mt_WT_AM_Study2_3	FALSE
Mt_WT_Rhizo1	Trehalose	CD PAN	38.453	3.928	248594	1.484	359.142	C12 H22 O11	3		X00130										4.86174e+06	Mt_WT_Rhizo_Study1	1	Mt_WT_Rhizo_Study1_1	FALSE
Mt_WT_Rhizo2	Trehalose	CD PAN	38.453	3.928	248594	1.484	359.142	C12 H22 O11	3		X00130										4.45589e+06	Mt_WT_Rhizo_Study1	2	Mt_WT_Rhizo_Study1_2	FALSE
Mt_WT_Rhizo3	Trehalose	CD PAN	38.453	3.928	248594	1.484	359.142	C12 H22 O11	3		X00130										5265822	Mt_WT_Rhizo_Study1	3	Mt_WT_Rhizo_Study1_3	FALSE
Mt_WT_mock1	Trehalose	CD PAN	38.453	3.928	248594	1.484	359.142	C12 H22 O11	3		X00130										5.76967e+06	Mt_WT_mock_Study1	1	Mt_WT_mock_Study1_1	FALSE
Mt_WT_mock2	Trehalose	CD PAN	38.453	3.928	248594	1.484	359.142	C12 H22 O11	3		X00130										6.7271e+06	Mt_WT_mock_Study1	2	Mt_WT_mock_Study1_2	FALSE
Mt_WT_mock3	Trehalose	CD PAN	38.453	3.928	248594	1.484	359.142	C12 H22 O11	3		X00130										6.10878e+06	Mt_WT_mock_Study1	3	Mt_WT_mock_Study1_3	FALSE
Mt_WT_mock4	Trehalose	CD PAN	38.453	3.928	248594	1.484	359.142	C12 H22 O11	3		X00130										2.18095e+06	Mt_WT_mock_Study2	1	Mt_WT_mock_Study2_1	FALSE
Mt_WT_mock5	Trehalose	CD PAN	38.453	3.928	248594	1.484	359.142	C12 H22 O11	3		X00130										5.51558e+06	Mt_WT_mock_Study2	2	Mt_WT_mock_Study2_2	FALSE
Mt_WT_mock6	Trehalose	CD PAN	38.453	3.928	248594	1.484	359.142	C12 H22 O11	3		X00130										2.98913e+06	Mt_WT_mock_Study2	3	Mt_WT_mock_Study2_3	FALSE
Mt_15cGOF_Rhizo1	Traumatin	CD PAN	19.101	3.468	3.58828e+06	7.689	212.141	C12 H20 O3	3	INMKWUNQKOWGEZ-VQHVLOKHSA-N	X00675										5.5138e+06	Mt_15cGOF_Rhizo_Study1	1	Mt_15cGOF_Rhizo_Study1_1	FALSE
Mt_15cGOF_Rhizo2	Traumatin	CD PAN	19.101	3.468	3.58828e+06	7.689	212.141	C12 H20 O3	3	INMKWUNQKOWGEZ-VQHVLOKHSA-N	X00675										1.86921e+07	Mt_15cGOF_Rhizo_Study1	2	Mt_15cGOF_Rhizo_Study1_2	FALSE
Mt_15cGOF_Rhizo3	Traumatin	CD PAN	19.101	3.468	3.58828e+06	7.689	212.141	C12 H20 O3	3	INMKWUNQKOWGEZ-VQHVLOKHSA-N	X00675										2.54384e+07	Mt_15cGOF_Rhizo_Study1	3	Mt_15cGOF_Rhizo_Study1_3	FALSE
Mt_15cGOF_mock1	Traumatin	CD PAN	19.101	3.468	3.58828e+06	7.689	212.141	C12 H20 O3	3	INMKWUNQKOWGEZ-VQHVLOKHSA-N	X00675										1.03083e+07	Mt_15cGOF_mock_Study1	1	Mt_15cGOF_mock_Study1_1	FALSE
Mt_15cGOF_mock2	Traumatin	CD PAN	19.101	3.468	3.58828e+06	7.689	212.141	C12 H20 O3	3	INMKWUNQKOWGEZ-VQHVLOKHSA-N	X00675										25566065	Mt_15cGOF_mock_Study1	2	Mt_15cGOF_mock_Study1_2	FALSE
Mt_15cGOF_mock3	Traumatin	CD PAN	19.101	3.468	3.58828e+06	7.689	212.141	C12 H20 O3	3	INMKWUNQKOWGEZ-VQHVLOKHSA-N	X00675										2.67421e+07	Mt_15cGOF_mock_Study1	3	Mt_15cGOF_mock_Study1_3	FALSE
Mt_WT_AM1	Traumatin	CD PAN	19.101	3.468	3.58828e+06	7.689	212.141	C12 H20 O3	3	INMKWUNQKOWGEZ-VQHVLOKHSA-N	X00675											Mt_WT_AM_Study2	1	Mt_WT_AM_Study2_1	TRUE
Mt_WT_AM2	Traumatin	CD PAN	19.101	3.468	3.58828e+06	7.689	212.141	C12 H20 O3	3	INMKWUNQKOWGEZ-VQHVLOKHSA-N	X00675											Mt_WT_AM_Study2	2	Mt_WT_AM_Study2_2	TRUE
Mt_WT_AM3	Traumatin	CD PAN	19.101	3.468	3.58828e+06	7.689	212.141	C12 H20 O3	3	INMKWUNQKOWGEZ-VQHVLOKHSA-N	X00675										7.15035e+06	Mt_WT_AM_Study2	3	Mt_WT_AM_Study2_3	FALSE
Mt_WT_Rhizo1	Traumatin	CD PAN	19.101	3.468	3.58828e+06	7.689	212.141	C12 H20 O3	3	INMKWUNQKOWGEZ-VQHVLOKHSA-N	X00675										1.73217e+07	Mt_WT_Rhizo_Study1	1	Mt_WT_Rhizo_Study1_1	FALSE
Mt_WT_Rhizo2	Traumatin	CD PAN	19.101	3.468	3.58828e+06	7.689	212.141	C12 H20 O3	3	INMKWUNQKOWGEZ-VQHVLOKHSA-N	X00675										4.81356e+07	Mt_WT_Rhizo_Study1	2	Mt_WT_Rhizo_Study1_2	FALSE
Mt_WT_Rhizo3	Traumatin	CD PAN	19.101	3.468	3.58828e+06	7.689	212.141	C12 H20 O3	3	INMKWUNQKOWGEZ-VQHVLOKHSA-N	X00675										2.9137e+07	Mt_WT_Rhizo_Study1	3	Mt_WT_Rhizo_Study1_3	FALSE
Mt_WT_mock1	Traumatin	CD PAN	19.101	3.468	3.58828e+06	7.689	212.141	C12 H20 O3	3	INMKWUNQKOWGEZ-VQHVLOKHSA-N	X00675										3.68357e+07	Mt_WT_mock_Study1	1	Mt_WT_mock_Study1_1	FALSE
Mt_WT_mock2	Traumatin	CD PAN	19.101	3.468	3.58828e+06	7.689	212.141	C12 H20 O3	3	INMKWUNQKOWGEZ-VQHVLOKHSA-N	X00675										1.70167e+07	Mt_WT_mock_Study1	2	Mt_WT_mock_Study1_2	FALSE
Mt_WT_mock3	Traumatin	CD PAN	19.101	3.468	3.58828e+06	7.689	212.141	C12 H20 O3	3	INMKWUNQKOWGEZ-VQHVLOKHSA-N	X00675										1.64169e+07	Mt_WT_mock_Study1	3	Mt_WT_mock_Study1_3	FALSE
Mt_WT_mock4	Traumatin	CD PAN	19.101	3.468	3.58828e+06	7.689	212.141	C12 H20 O3	3	INMKWUNQKOWGEZ-VQHVLOKHSA-N	X00675										5.68871e+06	Mt_WT_mock_Study2	1	Mt_WT_mock_Study2_1	FALSE
Mt_WT_mock5	Traumatin	CD PAN	19.101	3.468	3.58828e+06	7.689	212.141	C12 H20 O3	3	INMKWUNQKOWGEZ-VQHVLOKHSA-N	X00675										1.68941e+07	Mt_WT_mock_Study2	2	Mt_WT_mock_Study2_2	FALSE
Mt_WT_mock6	Traumatin	CD PAN	19.101	3.468	3.58828e+06	7.689	212.141	C12 H20 O3	3	INMKWUNQKOWGEZ-VQHVLOKHSA-N	X00675										7.70981e+06	Mt_WT_mock_Study2	3	Mt_WT_mock_Study2_3	FALSE
Mt_15cGOF_Rhizo1	Traumatic acid	CD PAN	6.066	8.864	2.04698e+06	7.801	228.136	C12 H20 O4	2a	MSID00547	X01535	Fatty acids and conjugates	HMDB0000933	545687	4446155	5283028	OC(=O)CCCCCCCC\C=C\C(O)=O	MAZWDMBCPDUFDJ-VQHVLOKHSA-N	InChI=1S/C12H20O4/c13-11(14)9-7-5-3-1-2-4-6-8-10-12(15)16/h7,9H,1-6,8,10H2,(H,13,14)(H,15,16)/b9-7+	6402-36-4	12275803	Mt_15cGOF_Rhizo_Study1	1	Mt_15cGOF_Rhizo_Study1_1	FALSE
Mt_15cGOF_Rhizo2	Traumatic acid	CD PAN	6.066	8.864	2.04698e+06	7.801	228.136	C12 H20 O4	2a	MSID00547	X01535	Fatty acids and conjugates	HMDB0000933	545687	4446155	5283028	OC(=O)CCCCCCCC\C=C\C(O)=O	MAZWDMBCPDUFDJ-VQHVLOKHSA-N	InChI=1S/C12H20O4/c13-11(14)9-7-5-3-1-2-4-6-8-10-12(15)16/h7,9H,1-6,8,10H2,(H,13,14)(H,15,16)/b9-7+	6402-36-4	1.23919e+07	Mt_15cGOF_Rhizo_Study1	2	Mt_15cGOF_Rhizo_Study1_2	FALSE
Mt_15cGOF_Rhizo3	Traumatic acid	CD PAN	6.066	8.864	2.04698e+06	7.801	228.136	C12 H20 O4	2a	MSID00547	X01535	Fatty acids and conjugates	HMDB0000933	545687	4446155	5283028	OC(=O)CCCCCCCC\C=C\C(O)=O	MAZWDMBCPDUFDJ-VQHVLOKHSA-N	InChI=1S/C12H20O4/c13-11(14)9-7-5-3-1-2-4-6-8-10-12(15)16/h7,9H,1-6,8,10H2,(H,13,14)(H,15,16)/b9-7+	6402-36-4	1.32162e+07	Mt_15cGOF_Rhizo_Study1	3	Mt_15cGOF_Rhizo_Study1_3	FALSE
Mt_15cGOF_mock1	Traumatic acid	CD PAN	6.066	8.864	2.04698e+06	7.801	228.136	C12 H20 O4	2a	MSID00547	X01535	Fatty acids and conjugates	HMDB0000933	545687	4446155	5283028	OC(=O)CCCCCCCC\C=C\C(O)=O	MAZWDMBCPDUFDJ-VQHVLOKHSA-N	InChI=1S/C12H20O4/c13-11(14)9-7-5-3-1-2-4-6-8-10-12(15)16/h7,9H,1-6,8,10H2,(H,13,14)(H,15,16)/b9-7+	6402-36-4	7.64902e+06	Mt_15cGOF_mock_Study1	1	Mt_15cGOF_mock_Study1_1	FALSE
Mt_15cGOF_mock2	Traumatic acid	CD PAN	6.066	8.864	2.04698e+06	7.801	228.136	C12 H20 O4	2a	MSID00547	X01535	Fatty acids and conjugates	HMDB0000933	545687	4446155	5283028	OC(=O)CCCCCCCC\C=C\C(O)=O	MAZWDMBCPDUFDJ-VQHVLOKHSA-N	InChI=1S/C12H20O4/c13-11(14)9-7-5-3-1-2-4-6-8-10-12(15)16/h7,9H,1-6,8,10H2,(H,13,14)(H,15,16)/b9-7+	6402-36-4	1.58636e+07	Mt_15cGOF_mock_Study1	2	Mt_15cGOF_mock_Study1_2	FALSE
Mt_15cGOF_mock3	Traumatic acid	CD PAN	6.066	8.864	2.04698e+06	7.801	228.136	C12 H20 O4	2a	MSID00547	X01535	Fatty acids and conjugates	HMDB0000933	545687	4446155	5283028	OC(=O)CCCCCCCC\C=C\C(O)=O	MAZWDMBCPDUFDJ-VQHVLOKHSA-N	InChI=1S/C12H20O4/c13-11(14)9-7-5-3-1-2-4-6-8-10-12(15)16/h7,9H,1-6,8,10H2,(H,13,14)(H,15,16)/b9-7+	6402-36-4	1.17211e+07	Mt_15cGOF_mock_Study1	3	Mt_15cGOF_mock_Study1_3	FALSE
Mt_WT_AM1	Traumatic acid	CD PAN	6.066	8.864	2.04698e+06	7.801	228.136	C12 H20 O4	2a	MSID00547	X01535	Fatty acids and conjugates	HMDB0000933	545687	4446155	5283028	OC(=O)CCCCCCCC\C=C\C(O)=O	MAZWDMBCPDUFDJ-VQHVLOKHSA-N	InChI=1S/C12H20O4/c13-11(14)9-7-5-3-1-2-4-6-8-10-12(15)16/h7,9H,1-6,8,10H2,(H,13,14)(H,15,16)/b9-7+	6402-36-4	7.12233e+06	Mt_WT_AM_Study2	1	Mt_WT_AM_Study2_1	FALSE
Mt_WT_AM2	Traumatic acid	CD PAN	6.066	8.864	2.04698e+06	7.801	228.136	C12 H20 O4	2a	MSID00547	X01535	Fatty acids and conjugates	HMDB0000933	545687	4446155	5283028	OC(=O)CCCCCCCC\C=C\C(O)=O	MAZWDMBCPDUFDJ-VQHVLOKHSA-N	InChI=1S/C12H20O4/c13-11(14)9-7-5-3-1-2-4-6-8-10-12(15)16/h7,9H,1-6,8,10H2,(H,13,14)(H,15,16)/b9-7+	6402-36-4	7.2974e+06	Mt_WT_AM_Study2	2	Mt_WT_AM_Study2_2	FALSE
Mt_WT_AM3	Traumatic acid	CD PAN	6.066	8.864	2.04698e+06	7.801	228.136	C12 H20 O4	2a	MSID00547	X01535	Fatty acids and conjugates	HMDB0000933	545687	4446155	5283028	OC(=O)CCCCCCCC\C=C\C(O)=O	MAZWDMBCPDUFDJ-VQHVLOKHSA-N	InChI=1S/C12H20O4/c13-11(14)9-7-5-3-1-2-4-6-8-10-12(15)16/h7,9H,1-6,8,10H2,(H,13,14)(H,15,16)/b9-7+	6402-36-4	9.54104e+06	Mt_WT_AM_Study2	3	Mt_WT_AM_Study2_3	FALSE
Mt_WT_Rhizo1	Traumatic acid	CD PAN	6.066	8.864	2.04698e+06	7.801	228.136	C12 H20 O4	2a	MSID00547	X01535	Fatty acids and conjugates	HMDB0000933	545687	4446155	5283028	OC(=O)CCCCCCCC\C=C\C(O)=O	MAZWDMBCPDUFDJ-VQHVLOKHSA-N	InChI=1S/C12H20O4/c13-11(14)9-7-5-3-1-2-4-6-8-10-12(15)16/h7,9H,1-6,8,10H2,(H,13,14)(H,15,16)/b9-7+	6402-36-4	1.19289e+07	Mt_WT_Rhizo_Study1	1	Mt_WT_Rhizo_Study1_1	FALSE
Mt_WT_Rhizo2	Traumatic acid	CD PAN	6.066	8.864	2.04698e+06	7.801	228.136	C12 H20 O4	2a	MSID00547	X01535	Fatty acids and conjugates	HMDB0000933	545687	4446155	5283028	OC(=O)CCCCCCCC\C=C\C(O)=O	MAZWDMBCPDUFDJ-VQHVLOKHSA-N	InChI=1S/C12H20O4/c13-11(14)9-7-5-3-1-2-4-6-8-10-12(15)16/h7,9H,1-6,8,10H2,(H,13,14)(H,15,16)/b9-7+	6402-36-4	1.33779e+07	Mt_WT_Rhizo_Study1	2	Mt_WT_Rhizo_Study1_2	FALSE
Mt_WT_Rhizo3	Traumatic acid	CD PAN	6.066	8.864	2.04698e+06	7.801	228.136	C12 H20 O4	2a	MSID00547	X01535	Fatty acids and conjugates	HMDB0000933	545687	4446155	5283028	OC(=O)CCCCCCCC\C=C\C(O)=O	MAZWDMBCPDUFDJ-VQHVLOKHSA-N	InChI=1S/C12H20O4/c13-11(14)9-7-5-3-1-2-4-6-8-10-12(15)16/h7,9H,1-6,8,10H2,(H,13,14)(H,15,16)/b9-7+	6402-36-4	1.77742e+07	Mt_WT_Rhizo_Study1	3	Mt_WT_Rhizo_Study1_3	FALSE
Mt_WT_mock1	Traumatic acid	CD PAN	6.066	8.864	2.04698e+06	7.801	228.136	C12 H20 O4	2a	MSID00547	X01535	Fatty acids and conjugates	HMDB0000933	545687	4446155	5283028	OC(=O)CCCCCCCC\C=C\C(O)=O	MAZWDMBCPDUFDJ-VQHVLOKHSA-N	InChI=1S/C12H20O4/c13-11(14)9-7-5-3-1-2-4-6-8-10-12(15)16/h7,9H,1-6,8,10H2,(H,13,14)(H,15,16)/b9-7+	6402-36-4	7.91368e+06	Mt_WT_mock_Study1	1	Mt_WT_mock_Study1_1	FALSE
Mt_WT_mock2	Traumatic acid	CD PAN	6.066	8.864	2.04698e+06	7.801	228.136	C12 H20 O4	2a	MSID00547	X01535	Fatty acids and conjugates	HMDB0000933	545687	4446155	5283028	OC(=O)CCCCCCCC\C=C\C(O)=O	MAZWDMBCPDUFDJ-VQHVLOKHSA-N	InChI=1S/C12H20O4/c13-11(14)9-7-5-3-1-2-4-6-8-10-12(15)16/h7,9H,1-6,8,10H2,(H,13,14)(H,15,16)/b9-7+	6402-36-4	6.53671e+06	Mt_WT_mock_Study1	2	Mt_WT_mock_Study1_2	FALSE
Mt_WT_mock3	Traumatic acid	CD PAN	6.066	8.864	2.04698e+06	7.801	228.136	C12 H20 O4	2a	MSID00547	X01535	Fatty acids and conjugates	HMDB0000933	545687	4446155	5283028	OC(=O)CCCCCCCC\C=C\C(O)=O	MAZWDMBCPDUFDJ-VQHVLOKHSA-N	InChI=1S/C12H20O4/c13-11(14)9-7-5-3-1-2-4-6-8-10-12(15)16/h7,9H,1-6,8,10H2,(H,13,14)(H,15,16)/b9-7+	6402-36-4	5.05176e+06	Mt_WT_mock_Study1	3	Mt_WT_mock_Study1_3	FALSE
Mt_WT_mock4	Traumatic acid	CD PAN	6.066	8.864	2.04698e+06	7.801	228.136	C12 H20 O4	2a	MSID00547	X01535	Fatty acids and conjugates	HMDB0000933	545687	4446155	5283028	OC(=O)CCCCCCCC\C=C\C(O)=O	MAZWDMBCPDUFDJ-VQHVLOKHSA-N	InChI=1S/C12H20O4/c13-11(14)9-7-5-3-1-2-4-6-8-10-12(15)16/h7,9H,1-6,8,10H2,(H,13,14)(H,15,16)/b9-7+	6402-36-4	4.84712e+06	Mt_WT_mock_Study2	1	Mt_WT_mock_Study2_1	FALSE
Mt_WT_mock5	Traumatic acid	CD PAN	6.066	8.864	2.04698e+06	7.801	228.136	C12 H20 O4	2a	MSID00547	X01535	Fatty acids and conjugates	HMDB0000933	545687	4446155	5283028	OC(=O)CCCCCCCC\C=C\C(O)=O	MAZWDMBCPDUFDJ-VQHVLOKHSA-N	InChI=1S/C12H20O4/c13-11(14)9-7-5-3-1-2-4-6-8-10-12(15)16/h7,9H,1-6,8,10H2,(H,13,14)(H,15,16)/b9-7+	6402-36-4	5.38754e+06	Mt_WT_mock_Study2	2	Mt_WT_mock_Study2_2	FALSE
Mt_WT_mock6	Traumatic acid	CD PAN	6.066	8.864	2.04698e+06	7.801	228.136	C12 H20 O4	2a	MSID00547	X01535	Fatty acids and conjugates	HMDB0000933	545687	4446155	5283028	OC(=O)CCCCCCCC\C=C\C(O)=O	MAZWDMBCPDUFDJ-VQHVLOKHSA-N	InChI=1S/C12H20O4/c13-11(14)9-7-5-3-1-2-4-6-8-10-12(15)16/h7,9H,1-6,8,10H2,(H,13,14)(H,15,16)/b9-7+	6402-36-4	4.97526e+06	Mt_WT_mock_Study2	3	Mt_WT_mock_Study2_3	FALSE
Mt_15cGOF_Rhizo1	trans-Zeatin	CD PAN	12.503	13.426	10524.2	5.494	219.112	C10 H13 N5 O	3	UZKQTCBAMSWPJD-FARCUNLSSA-N	X07886										12766.3	Mt_15cGOF_Rhizo_Study1	1	Mt_15cGOF_Rhizo_Study1_1	FALSE
Mt_15cGOF_Rhizo2	trans-Zeatin	CD PAN	12.503	13.426	10524.2	5.494	219.112	C10 H13 N5 O	3	UZKQTCBAMSWPJD-FARCUNLSSA-N	X07886										16294.9	Mt_15cGOF_Rhizo_Study1	2	Mt_15cGOF_Rhizo_Study1_2	FALSE
Mt_15cGOF_Rhizo3	trans-Zeatin	CD PAN	12.503	13.426	10524.2	5.494	219.112	C10 H13 N5 O	3	UZKQTCBAMSWPJD-FARCUNLSSA-N	X07886										217740	Mt_15cGOF_Rhizo_Study1	3	Mt_15cGOF_Rhizo_Study1_3	FALSE
Mt_15cGOF_mock1	trans-Zeatin	CD PAN	12.503	13.426	10524.2	5.494	219.112	C10 H13 N5 O	3	UZKQTCBAMSWPJD-FARCUNLSSA-N	X07886										15781.9	Mt_15cGOF_mock_Study1	1	Mt_15cGOF_mock_Study1_1	FALSE
Mt_15cGOF_mock2	trans-Zeatin	CD PAN	12.503	13.426	10524.2	5.494	219.112	C10 H13 N5 O	3	UZKQTCBAMSWPJD-FARCUNLSSA-N	X07886										40588.2	Mt_15cGOF_mock_Study1	2	Mt_15cGOF_mock_Study1_2	FALSE
Mt_15cGOF_mock3	trans-Zeatin	CD PAN	12.503	13.426	10524.2	5.494	219.112	C10 H13 N5 O	3	UZKQTCBAMSWPJD-FARCUNLSSA-N	X07886										408597	Mt_15cGOF_mock_Study1	3	Mt_15cGOF_mock_Study1_3	FALSE
Mt_WT_AM1	trans-Zeatin	CD PAN	12.503	13.426	10524.2	5.494	219.112	C10 H13 N5 O	3	UZKQTCBAMSWPJD-FARCUNLSSA-N	X07886										38401.4	Mt_WT_AM_Study2	1	Mt_WT_AM_Study2_1	FALSE
Mt_WT_AM2	trans-Zeatin	CD PAN	12.503	13.426	10524.2	5.494	219.112	C10 H13 N5 O	3	UZKQTCBAMSWPJD-FARCUNLSSA-N	X07886										74267.6	Mt_WT_AM_Study2	2	Mt_WT_AM_Study2_2	FALSE
Mt_WT_AM3	trans-Zeatin	CD PAN	12.503	13.426	10524.2	5.494	219.112	C10 H13 N5 O	3	UZKQTCBAMSWPJD-FARCUNLSSA-N	X07886										14585	Mt_WT_AM_Study2	3	Mt_WT_AM_Study2_3	FALSE
Mt_WT_Rhizo1	trans-Zeatin	CD PAN	12.503	13.426	10524.2	5.494	219.112	C10 H13 N5 O	3	UZKQTCBAMSWPJD-FARCUNLSSA-N	X07886										25050.5	Mt_WT_Rhizo_Study1	1	Mt_WT_Rhizo_Study1_1	FALSE
Mt_WT_Rhizo2	trans-Zeatin	CD PAN	12.503	13.426	10524.2	5.494	219.112	C10 H13 N5 O	3	UZKQTCBAMSWPJD-FARCUNLSSA-N	X07886										198405	Mt_WT_Rhizo_Study1	2	Mt_WT_Rhizo_Study1_2	FALSE
Mt_WT_Rhizo3	trans-Zeatin	CD PAN	12.503	13.426	10524.2	5.494	219.112	C10 H13 N5 O	3	UZKQTCBAMSWPJD-FARCUNLSSA-N	X07886										38245.4	Mt_WT_Rhizo_Study1	3	Mt_WT_Rhizo_Study1_3	FALSE
Mt_WT_mock1	trans-Zeatin	CD PAN	12.503	13.426	10524.2	5.494	219.112	C10 H13 N5 O	3	UZKQTCBAMSWPJD-FARCUNLSSA-N	X07886										1.04012e+06	Mt_WT_mock_Study1	1	Mt_WT_mock_Study1_1	FALSE
Mt_WT_mock2	trans-Zeatin	CD PAN	12.503	13.426	10524.2	5.494	219.112	C10 H13 N5 O	3	UZKQTCBAMSWPJD-FARCUNLSSA-N	X07886										451408	Mt_WT_mock_Study1	2	Mt_WT_mock_Study1_2	FALSE
Mt_WT_mock3	trans-Zeatin	CD PAN	12.503	13.426	10524.2	5.494	219.112	C10 H13 N5 O	3	UZKQTCBAMSWPJD-FARCUNLSSA-N	X07886										629971	Mt_WT_mock_Study1	3	Mt_WT_mock_Study1_3	FALSE
Mt_WT_mock4	trans-Zeatin	CD PAN	12.503	13.426	10524.2	5.494	219.112	C10 H13 N5 O	3	UZKQTCBAMSWPJD-FARCUNLSSA-N	X07886										11549.5	Mt_WT_mock_Study2	1	Mt_WT_mock_Study2_1	FALSE
Mt_WT_mock5	trans-Zeatin	CD PAN	12.503	13.426	10524.2	5.494	219.112	C10 H13 N5 O	3	UZKQTCBAMSWPJD-FARCUNLSSA-N	X07886											Mt_WT_mock_Study2	2	Mt_WT_mock_Study2_2	TRUE
Mt_WT_mock6	trans-Zeatin	CD PAN	12.503	13.426	10524.2	5.494	219.112	C10 H13 N5 O	3	UZKQTCBAMSWPJD-FARCUNLSSA-N	X07886										35704.9	Mt_WT_mock_Study2	3	Mt_WT_mock_Study2_3	FALSE
Mt_15cGOF_Rhizo1	trans-Glutaconic acid	CD PAN	11.554	6.202	46844.7	2.518	130.027	C5 H6 O4	3	XVOUMQNXTGKGMA-OWOJBTEDSA-N	X00888										2.5525e+07	Mt_15cGOF_Rhizo_Study1	1	Mt_15cGOF_Rhizo_Study1_1	FALSE
Mt_15cGOF_Rhizo2	trans-Glutaconic acid	CD PAN	11.554	6.202	46844.7	2.518	130.027	C5 H6 O4	3	XVOUMQNXTGKGMA-OWOJBTEDSA-N	X00888										2.08869e+07	Mt_15cGOF_Rhizo_Study1	2	Mt_15cGOF_Rhizo_Study1_2	FALSE
Mt_15cGOF_Rhizo3	trans-Glutaconic acid	CD PAN	11.554	6.202	46844.7	2.518	130.027	C5 H6 O4	3	XVOUMQNXTGKGMA-OWOJBTEDSA-N	X00888										2.70831e+07	Mt_15cGOF_Rhizo_Study1	3	Mt_15cGOF_Rhizo_Study1_3	FALSE
Mt_15cGOF_mock1	trans-Glutaconic acid	CD PAN	11.554	6.202	46844.7	2.518	130.027	C5 H6 O4	3	XVOUMQNXTGKGMA-OWOJBTEDSA-N	X00888										1.60722e+07	Mt_15cGOF_mock_Study1	1	Mt_15cGOF_mock_Study1_1	FALSE
Mt_15cGOF_mock2	trans-Glutaconic acid	CD PAN	11.554	6.202	46844.7	2.518	130.027	C5 H6 O4	3	XVOUMQNXTGKGMA-OWOJBTEDSA-N	X00888										28102988	Mt_15cGOF_mock_Study1	2	Mt_15cGOF_mock_Study1_2	FALSE
Mt_15cGOF_mock3	trans-Glutaconic acid	CD PAN	11.554	6.202	46844.7	2.518	130.027	C5 H6 O4	3	XVOUMQNXTGKGMA-OWOJBTEDSA-N	X00888										1.8898e+07	Mt_15cGOF_mock_Study1	3	Mt_15cGOF_mock_Study1_3	FALSE
Mt_WT_AM1	trans-Glutaconic acid	CD PAN	11.554	6.202	46844.7	2.518	130.027	C5 H6 O4	3	XVOUMQNXTGKGMA-OWOJBTEDSA-N	X00888										1.26735e+07	Mt_WT_AM_Study2	1	Mt_WT_AM_Study2_1	FALSE
Mt_WT_AM2	trans-Glutaconic acid	CD PAN	11.554	6.202	46844.7	2.518	130.027	C5 H6 O4	3	XVOUMQNXTGKGMA-OWOJBTEDSA-N	X00888										1.35223e+07	Mt_WT_AM_Study2	2	Mt_WT_AM_Study2_2	FALSE
Mt_WT_AM3	trans-Glutaconic acid	CD PAN	11.554	6.202	46844.7	2.518	130.027	C5 H6 O4	3	XVOUMQNXTGKGMA-OWOJBTEDSA-N	X00888										1.58065e+07	Mt_WT_AM_Study2	3	Mt_WT_AM_Study2_3	FALSE
Mt_WT_Rhizo1	trans-Glutaconic acid	CD PAN	11.554	6.202	46844.7	2.518	130.027	C5 H6 O4	3	XVOUMQNXTGKGMA-OWOJBTEDSA-N	X00888										2.75747e+07	Mt_WT_Rhizo_Study1	1	Mt_WT_Rhizo_Study1_1	FALSE
Mt_WT_Rhizo2	trans-Glutaconic acid	CD PAN	11.554	6.202	46844.7	2.518	130.027	C5 H6 O4	3	XVOUMQNXTGKGMA-OWOJBTEDSA-N	X00888										2.58594e+07	Mt_WT_Rhizo_Study1	2	Mt_WT_Rhizo_Study1_2	FALSE
Mt_WT_Rhizo3	trans-Glutaconic acid	CD PAN	11.554	6.202	46844.7	2.518	130.027	C5 H6 O4	3	XVOUMQNXTGKGMA-OWOJBTEDSA-N	X00888										3.60502e+07	Mt_WT_Rhizo_Study1	3	Mt_WT_Rhizo_Study1_3	FALSE
Mt_WT_mock1	trans-Glutaconic acid	CD PAN	11.554	6.202	46844.7	2.518	130.027	C5 H6 O4	3	XVOUMQNXTGKGMA-OWOJBTEDSA-N	X00888										1.67831e+07	Mt_WT_mock_Study1	1	Mt_WT_mock_Study1_1	FALSE
Mt_WT_mock2	trans-Glutaconic acid	CD PAN	11.554	6.202	46844.7	2.518	130.027	C5 H6 O4	3	XVOUMQNXTGKGMA-OWOJBTEDSA-N	X00888										1.20294e+07	Mt_WT_mock_Study1	2	Mt_WT_mock_Study1_2	FALSE
Mt_WT_mock3	trans-Glutaconic acid	CD PAN	11.554	6.202	46844.7	2.518	130.027	C5 H6 O4	3	XVOUMQNXTGKGMA-OWOJBTEDSA-N	X00888										1.13568e+07	Mt_WT_mock_Study1	3	Mt_WT_mock_Study1_3	FALSE
Mt_WT_mock4	trans-Glutaconic acid	CD PAN	11.554	6.202	46844.7	2.518	130.027	C5 H6 O4	3	XVOUMQNXTGKGMA-OWOJBTEDSA-N	X00888										1.2534e+07	Mt_WT_mock_Study2	1	Mt_WT_mock_Study2_1	FALSE
Mt_WT_mock5	trans-Glutaconic acid	CD PAN	11.554	6.202	46844.7	2.518	130.027	C5 H6 O4	3	XVOUMQNXTGKGMA-OWOJBTEDSA-N	X00888										8.36267e+06	Mt_WT_mock_Study2	2	Mt_WT_mock_Study2_2	FALSE
Mt_WT_mock6	trans-Glutaconic acid	CD PAN	11.554	6.202	46844.7	2.518	130.027	C5 H6 O4	3	XVOUMQNXTGKGMA-OWOJBTEDSA-N	X00888										5.76663e+06	Mt_WT_mock_Study2	3	Mt_WT_mock_Study2_3	FALSE
Mt_15cGOF_Rhizo1	trans-Cinnamaldehyde	CD PAN	27.468	5.895	11617.6	6.06	132.057	C9 H8 O	2b	KJPRLNWUNMBNBZ-QPJJXVBHSA-N	X04837										333661	Mt_15cGOF_Rhizo_Study1	1	Mt_15cGOF_Rhizo_Study1_1	FALSE
Mt_15cGOF_Rhizo1	trans-Cinnamaldehyde	CD PAN	47.937	4.262	19910.5	6.457	132.057	C9 H8 O	2b	KJPRLNWUNMBNBZ-QPJJXVBHSA-N	X01831										509358	Mt_15cGOF_Rhizo_Study1	1	Mt_15cGOF_Rhizo_Study1_1	FALSE
Mt_15cGOF_Rhizo2	trans-Cinnamaldehyde	CD PAN	27.468	5.895	11617.6	6.06	132.057	C9 H8 O	2b	KJPRLNWUNMBNBZ-QPJJXVBHSA-N	X04837										244747	Mt_15cGOF_Rhizo_Study1	2	Mt_15cGOF_Rhizo_Study1_2	FALSE
Mt_15cGOF_Rhizo2	trans-Cinnamaldehyde	CD PAN	47.937	4.262	19910.5	6.457	132.057	C9 H8 O	2b	KJPRLNWUNMBNBZ-QPJJXVBHSA-N	X01831										236802	Mt_15cGOF_Rhizo_Study1	2	Mt_15cGOF_Rhizo_Study1_2	FALSE
Mt_15cGOF_Rhizo3	trans-Cinnamaldehyde	CD PAN	27.468	5.895	11617.6	6.06	132.057	C9 H8 O	2b	KJPRLNWUNMBNBZ-QPJJXVBHSA-N	X04837										223600	Mt_15cGOF_Rhizo_Study1	3	Mt_15cGOF_Rhizo_Study1_3	FALSE
Mt_15cGOF_Rhizo3	trans-Cinnamaldehyde	CD PAN	47.937	4.262	19910.5	6.457	132.057	C9 H8 O	2b	KJPRLNWUNMBNBZ-QPJJXVBHSA-N	X01831										350105	Mt_15cGOF_Rhizo_Study1	3	Mt_15cGOF_Rhizo_Study1_3	FALSE
Mt_15cGOF_mock1	trans-Cinnamaldehyde	CD PAN	27.468	5.895	11617.6	6.06	132.057	C9 H8 O	2b	KJPRLNWUNMBNBZ-QPJJXVBHSA-N	X04837										35765.4	Mt_15cGOF_mock_Study1	1	Mt_15cGOF_mock_Study1_1	FALSE
Mt_15cGOF_mock1	trans-Cinnamaldehyde	CD PAN	47.937	4.262	19910.5	6.457	132.057	C9 H8 O	2b	KJPRLNWUNMBNBZ-QPJJXVBHSA-N	X01831										77067.8	Mt_15cGOF_mock_Study1	1	Mt_15cGOF_mock_Study1_1	FALSE
Mt_15cGOF_mock2	trans-Cinnamaldehyde	CD PAN	27.468	5.895	11617.6	6.06	132.057	C9 H8 O	2b	KJPRLNWUNMBNBZ-QPJJXVBHSA-N	X04837										63000.5	Mt_15cGOF_mock_Study1	2	Mt_15cGOF_mock_Study1_2	FALSE
Mt_15cGOF_mock2	trans-Cinnamaldehyde	CD PAN	47.937	4.262	19910.5	6.457	132.057	C9 H8 O	2b	KJPRLNWUNMBNBZ-QPJJXVBHSA-N	X01831										154665	Mt_15cGOF_mock_Study1	2	Mt_15cGOF_mock_Study1_2	FALSE
Mt_15cGOF_mock3	trans-Cinnamaldehyde	CD PAN	27.468	5.895	11617.6	6.06	132.057	C9 H8 O	2b	KJPRLNWUNMBNBZ-QPJJXVBHSA-N	X04837										44224.9	Mt_15cGOF_mock_Study1	3	Mt_15cGOF_mock_Study1_3	FALSE
Mt_15cGOF_mock3	trans-Cinnamaldehyde	CD PAN	47.937	4.262	19910.5	6.457	132.057	C9 H8 O	2b	KJPRLNWUNMBNBZ-QPJJXVBHSA-N	X01831										78588.7	Mt_15cGOF_mock_Study1	3	Mt_15cGOF_mock_Study1_3	FALSE
Mt_WT_AM1	trans-Cinnamaldehyde	CD PAN	27.468	5.895	11617.6	6.06	132.057	C9 H8 O	2b	KJPRLNWUNMBNBZ-QPJJXVBHSA-N	X04837										85537.5	Mt_WT_AM_Study2	1	Mt_WT_AM_Study2_1	FALSE
Mt_WT_AM1	trans-Cinnamaldehyde	CD PAN	47.937	4.262	19910.5	6.457	132.057	C9 H8 O	2b	KJPRLNWUNMBNBZ-QPJJXVBHSA-N	X01831										707063	Mt_WT_AM_Study2	1	Mt_WT_AM_Study2_1	FALSE
Mt_WT_AM2	trans-Cinnamaldehyde	CD PAN	27.468	5.895	11617.6	6.06	132.057	C9 H8 O	2b	KJPRLNWUNMBNBZ-QPJJXVBHSA-N	X04837										69178.4	Mt_WT_AM_Study2	2	Mt_WT_AM_Study2_2	FALSE
Mt_WT_AM2	trans-Cinnamaldehyde	CD PAN	47.937	4.262	19910.5	6.457	132.057	C9 H8 O	2b	KJPRLNWUNMBNBZ-QPJJXVBHSA-N	X01831										660386	Mt_WT_AM_Study2	2	Mt_WT_AM_Study2_2	FALSE
Mt_WT_AM3	trans-Cinnamaldehyde	CD PAN	27.468	5.895	11617.6	6.06	132.057	C9 H8 O	2b	KJPRLNWUNMBNBZ-QPJJXVBHSA-N	X04837										124287	Mt_WT_AM_Study2	3	Mt_WT_AM_Study2_3	FALSE
Mt_WT_AM3	trans-Cinnamaldehyde	CD PAN	47.937	4.262	19910.5	6.457	132.057	C9 H8 O	2b	KJPRLNWUNMBNBZ-QPJJXVBHSA-N	X01831										636050	Mt_WT_AM_Study2	3	Mt_WT_AM_Study2_3	FALSE
Mt_WT_Rhizo1	trans-Cinnamaldehyde	CD PAN	27.468	5.895	11617.6	6.06	132.057	C9 H8 O	2b	KJPRLNWUNMBNBZ-QPJJXVBHSA-N	X04837										329437	Mt_WT_Rhizo_Study1	1	Mt_WT_Rhizo_Study1_1	FALSE
Mt_WT_Rhizo1	trans-Cinnamaldehyde	CD PAN	47.937	4.262	19910.5	6.457	132.057	C9 H8 O	2b	KJPRLNWUNMBNBZ-QPJJXVBHSA-N	X01831										428596	Mt_WT_Rhizo_Study1	1	Mt_WT_Rhizo_Study1_1	FALSE
Mt_WT_Rhizo2	trans-Cinnamaldehyde	CD PAN	27.468	5.895	11617.6	6.06	132.057	C9 H8 O	2b	KJPRLNWUNMBNBZ-QPJJXVBHSA-N	X04837										344190	Mt_WT_Rhizo_Study1	2	Mt_WT_Rhizo_Study1_2	FALSE
Mt_WT_Rhizo2	trans-Cinnamaldehyde	CD PAN	47.937	4.262	19910.5	6.457	132.057	C9 H8 O	2b	KJPRLNWUNMBNBZ-QPJJXVBHSA-N	X01831										271299	Mt_WT_Rhizo_Study1	2	Mt_WT_Rhizo_Study1_2	FALSE
Mt_WT_Rhizo3	trans-Cinnamaldehyde	CD PAN	27.468	5.895	11617.6	6.06	132.057	C9 H8 O	2b	KJPRLNWUNMBNBZ-QPJJXVBHSA-N	X04837										371327	Mt_WT_Rhizo_Study1	3	Mt_WT_Rhizo_Study1_3	FALSE
Mt_WT_Rhizo3	trans-Cinnamaldehyde	CD PAN	47.937	4.262	19910.5	6.457	132.057	C9 H8 O	2b	KJPRLNWUNMBNBZ-QPJJXVBHSA-N	X01831										458507	Mt_WT_Rhizo_Study1	3	Mt_WT_Rhizo_Study1_3	FALSE
Mt_WT_mock1	trans-Cinnamaldehyde	CD PAN	27.468	5.895	11617.6	6.06	132.057	C9 H8 O	2b	KJPRLNWUNMBNBZ-QPJJXVBHSA-N	X04837										36811	Mt_WT_mock_Study1	1	Mt_WT_mock_Study1_1	FALSE
Mt_WT_mock1	trans-Cinnamaldehyde	CD PAN	47.937	4.262	19910.5	6.457	132.057	C9 H8 O	2b	KJPRLNWUNMBNBZ-QPJJXVBHSA-N	X01831										71531.9	Mt_WT_mock_Study1	1	Mt_WT_mock_Study1_1	FALSE
Mt_WT_mock2	trans-Cinnamaldehyde	CD PAN	27.468	5.895	11617.6	6.06	132.057	C9 H8 O	2b	KJPRLNWUNMBNBZ-QPJJXVBHSA-N	X04837										30943.8	Mt_WT_mock_Study1	2	Mt_WT_mock_Study1_2	FALSE
Mt_WT_mock2	trans-Cinnamaldehyde	CD PAN	47.937	4.262	19910.5	6.457	132.057	C9 H8 O	2b	KJPRLNWUNMBNBZ-QPJJXVBHSA-N	X01831										51496.6	Mt_WT_mock_Study1	2	Mt_WT_mock_Study1_2	FALSE
Mt_WT_mock3	trans-Cinnamaldehyde	CD PAN	27.468	5.895	11617.6	6.06	132.057	C9 H8 O	2b	KJPRLNWUNMBNBZ-QPJJXVBHSA-N	X04837										20834.5	Mt_WT_mock_Study1	3	Mt_WT_mock_Study1_3	FALSE
Mt_WT_mock3	trans-Cinnamaldehyde	CD PAN	47.937	4.262	19910.5	6.457	132.057	C9 H8 O	2b	KJPRLNWUNMBNBZ-QPJJXVBHSA-N	X01831										22710.1	Mt_WT_mock_Study1	3	Mt_WT_mock_Study1_3	FALSE
Mt_WT_mock4	trans-Cinnamaldehyde	CD PAN	27.468	5.895	11617.6	6.06	132.057	C9 H8 O	2b	KJPRLNWUNMBNBZ-QPJJXVBHSA-N	X04837										30202.4	Mt_WT_mock_Study2	1	Mt_WT_mock_Study2_1	FALSE
Mt_WT_mock4	trans-Cinnamaldehyde	CD PAN	47.937	4.262	19910.5	6.457	132.057	C9 H8 O	2b	KJPRLNWUNMBNBZ-QPJJXVBHSA-N	X01831										119818	Mt_WT_mock_Study2	1	Mt_WT_mock_Study2_1	FALSE
Mt_WT_mock5	trans-Cinnamaldehyde	CD PAN	27.468	5.895	11617.6	6.06	132.057	C9 H8 O	2b	KJPRLNWUNMBNBZ-QPJJXVBHSA-N	X04837										61188.9	Mt_WT_mock_Study2	2	Mt_WT_mock_Study2_2	FALSE
Mt_WT_mock5	trans-Cinnamaldehyde	CD PAN	47.937	4.262	19910.5	6.457	132.057	C9 H8 O	2b	KJPRLNWUNMBNBZ-QPJJXVBHSA-N	X01831										189519	Mt_WT_mock_Study2	2	Mt_WT_mock_Study2_2	FALSE
Mt_WT_mock6	trans-Cinnamaldehyde	CD PAN	27.468	5.895	11617.6	6.06	132.057	C9 H8 O	2b	KJPRLNWUNMBNBZ-QPJJXVBHSA-N	X04837										39716.2	Mt_WT_mock_Study2	3	Mt_WT_mock_Study2_3	FALSE
Mt_WT_mock6	trans-Cinnamaldehyde	CD PAN	47.937	4.262	19910.5	6.457	132.057	C9 H8 O	2b	KJPRLNWUNMBNBZ-QPJJXVBHSA-N	X01831										115739	Mt_WT_mock_Study2	3	Mt_WT_mock_Study2_3	FALSE
Mt_15cGOF_Rhizo1	trans-caffeic acid	CD PAN	7.849	14.569	339048	7.787	180.042	C9 H8 O4	3	QAIPRVGONGVQAS-DUXPYHPUSA-N	X03392										937885	Mt_15cGOF_Rhizo_Study1	1	Mt_15cGOF_Rhizo_Study1_1	FALSE
Mt_15cGOF_Rhizo2	trans-caffeic acid	CD PAN	7.849	14.569	339048	7.787	180.042	C9 H8 O4	3	QAIPRVGONGVQAS-DUXPYHPUSA-N	X03392										816794	Mt_15cGOF_Rhizo_Study1	2	Mt_15cGOF_Rhizo_Study1_2	FALSE
Mt_15cGOF_Rhizo3	trans-caffeic acid	CD PAN	7.849	14.569	339048	7.787	180.042	C9 H8 O4	3	QAIPRVGONGVQAS-DUXPYHPUSA-N	X03392										584558	Mt_15cGOF_Rhizo_Study1	3	Mt_15cGOF_Rhizo_Study1_3	FALSE
Mt_15cGOF_mock1	trans-caffeic acid	CD PAN	7.849	14.569	339048	7.787	180.042	C9 H8 O4	3	QAIPRVGONGVQAS-DUXPYHPUSA-N	X03392											Mt_15cGOF_mock_Study1	1	Mt_15cGOF_mock_Study1_1	TRUE
Mt_15cGOF_mock2	trans-caffeic acid	CD PAN	7.849	14.569	339048	7.787	180.042	C9 H8 O4	3	QAIPRVGONGVQAS-DUXPYHPUSA-N	X03392										1.5345e+06	Mt_15cGOF_mock_Study1	2	Mt_15cGOF_mock_Study1_2	FALSE
Mt_15cGOF_mock3	trans-caffeic acid	CD PAN	7.849	14.569	339048	7.787	180.042	C9 H8 O4	3	QAIPRVGONGVQAS-DUXPYHPUSA-N	X03392										707875	Mt_15cGOF_mock_Study1	3	Mt_15cGOF_mock_Study1_3	FALSE
Mt_WT_AM1	trans-caffeic acid	CD PAN	7.849	14.569	339048	7.787	180.042	C9 H8 O4	3	QAIPRVGONGVQAS-DUXPYHPUSA-N	X03392										3.4525e+06	Mt_WT_AM_Study2	1	Mt_WT_AM_Study2_1	FALSE
Mt_WT_AM2	trans-caffeic acid	CD PAN	7.849	14.569	339048	7.787	180.042	C9 H8 O4	3	QAIPRVGONGVQAS-DUXPYHPUSA-N	X03392										4.05849e+06	Mt_WT_AM_Study2	2	Mt_WT_AM_Study2_2	FALSE
Mt_WT_AM3	trans-caffeic acid	CD PAN	7.849	14.569	339048	7.787	180.042	C9 H8 O4	3	QAIPRVGONGVQAS-DUXPYHPUSA-N	X03392										4925945	Mt_WT_AM_Study2	3	Mt_WT_AM_Study2_3	FALSE
Mt_WT_Rhizo1	trans-caffeic acid	CD PAN	7.849	14.569	339048	7.787	180.042	C9 H8 O4	3	QAIPRVGONGVQAS-DUXPYHPUSA-N	X03392										930886	Mt_WT_Rhizo_Study1	1	Mt_WT_Rhizo_Study1_1	FALSE
Mt_WT_Rhizo2	trans-caffeic acid	CD PAN	7.849	14.569	339048	7.787	180.042	C9 H8 O4	3	QAIPRVGONGVQAS-DUXPYHPUSA-N	X03392										1.13115e+06	Mt_WT_Rhizo_Study1	2	Mt_WT_Rhizo_Study1_2	FALSE
Mt_WT_Rhizo3	trans-caffeic acid	CD PAN	7.849	14.569	339048	7.787	180.042	C9 H8 O4	3	QAIPRVGONGVQAS-DUXPYHPUSA-N	X03392										896770	Mt_WT_Rhizo_Study1	3	Mt_WT_Rhizo_Study1_3	FALSE
Mt_WT_mock1	trans-caffeic acid	CD PAN	7.849	14.569	339048	7.787	180.042	C9 H8 O4	3	QAIPRVGONGVQAS-DUXPYHPUSA-N	X03392										507780	Mt_WT_mock_Study1	1	Mt_WT_mock_Study1_1	FALSE
Mt_WT_mock2	trans-caffeic acid	CD PAN	7.849	14.569	339048	7.787	180.042	C9 H8 O4	3	QAIPRVGONGVQAS-DUXPYHPUSA-N	X03392										381580	Mt_WT_mock_Study1	2	Mt_WT_mock_Study1_2	FALSE
Mt_WT_mock3	trans-caffeic acid	CD PAN	7.849	14.569	339048	7.787	180.042	C9 H8 O4	3	QAIPRVGONGVQAS-DUXPYHPUSA-N	X03392											Mt_WT_mock_Study1	3	Mt_WT_mock_Study1_3	TRUE
Mt_WT_mock4	trans-caffeic acid	CD PAN	7.849	14.569	339048	7.787	180.042	C9 H8 O4	3	QAIPRVGONGVQAS-DUXPYHPUSA-N	X03392											Mt_WT_mock_Study2	1	Mt_WT_mock_Study2_1	TRUE
Mt_WT_mock5	trans-caffeic acid	CD PAN	7.849	14.569	339048	7.787	180.042	C9 H8 O4	3	QAIPRVGONGVQAS-DUXPYHPUSA-N	X03392											Mt_WT_mock_Study2	2	Mt_WT_mock_Study2_2	TRUE
Mt_WT_mock6	trans-caffeic acid	CD PAN	7.849	14.569	339048	7.787	180.042	C9 H8 O4	3	QAIPRVGONGVQAS-DUXPYHPUSA-N	X03392											Mt_WT_mock_Study2	3	Mt_WT_mock_Study2_3	TRUE
Mt_15cGOF_Rhizo1	Tolycaine	CD PAN	11.613	12.529	26041.7	6.793	278.163	C15 H22 N2 O3	2b		X03104										642534	Mt_15cGOF_Rhizo_Study1	1	Mt_15cGOF_Rhizo_Study1_1	FALSE
Mt_15cGOF_Rhizo2	Tolycaine	CD PAN	11.613	12.529	26041.7	6.793	278.163	C15 H22 N2 O3	2b		X03104										327314	Mt_15cGOF_Rhizo_Study1	2	Mt_15cGOF_Rhizo_Study1_2	FALSE
Mt_15cGOF_Rhizo3	Tolycaine	CD PAN	11.613	12.529	26041.7	6.793	278.163	C15 H22 N2 O3	2b		X03104										440504	Mt_15cGOF_Rhizo_Study1	3	Mt_15cGOF_Rhizo_Study1_3	FALSE
Mt_15cGOF_mock1	Tolycaine	CD PAN	11.613	12.529	26041.7	6.793	278.163	C15 H22 N2 O3	2b		X03104										301717	Mt_15cGOF_mock_Study1	1	Mt_15cGOF_mock_Study1_1	FALSE
Mt_15cGOF_mock2	Tolycaine	CD PAN	11.613	12.529	26041.7	6.793	278.163	C15 H22 N2 O3	2b		X03104										640528	Mt_15cGOF_mock_Study1	2	Mt_15cGOF_mock_Study1_2	FALSE
Mt_15cGOF_mock3	Tolycaine	CD PAN	11.613	12.529	26041.7	6.793	278.163	C15 H22 N2 O3	2b		X03104										275354	Mt_15cGOF_mock_Study1	3	Mt_15cGOF_mock_Study1_3	FALSE
Mt_WT_AM1	Tolycaine	CD PAN	11.613	12.529	26041.7	6.793	278.163	C15 H22 N2 O3	2b		X03104										1.50073e+06	Mt_WT_AM_Study2	1	Mt_WT_AM_Study2_1	FALSE
Mt_WT_AM2	Tolycaine	CD PAN	11.613	12.529	26041.7	6.793	278.163	C15 H22 N2 O3	2b		X03104										1876724	Mt_WT_AM_Study2	2	Mt_WT_AM_Study2_2	FALSE
Mt_WT_AM3	Tolycaine	CD PAN	11.613	12.529	26041.7	6.793	278.163	C15 H22 N2 O3	2b		X03104										1.3643e+06	Mt_WT_AM_Study2	3	Mt_WT_AM_Study2_3	FALSE
Mt_WT_Rhizo1	Tolycaine	CD PAN	11.613	12.529	26041.7	6.793	278.163	C15 H22 N2 O3	2b		X03104										390104	Mt_WT_Rhizo_Study1	1	Mt_WT_Rhizo_Study1_1	FALSE
Mt_WT_Rhizo2	Tolycaine	CD PAN	11.613	12.529	26041.7	6.793	278.163	C15 H22 N2 O3	2b		X03104										239792	Mt_WT_Rhizo_Study1	2	Mt_WT_Rhizo_Study1_2	FALSE
Mt_WT_Rhizo3	Tolycaine	CD PAN	11.613	12.529	26041.7	6.793	278.163	C15 H22 N2 O3	2b		X03104										488047	Mt_WT_Rhizo_Study1	3	Mt_WT_Rhizo_Study1_3	FALSE
Mt_WT_mock1	Tolycaine	CD PAN	11.613	12.529	26041.7	6.793	278.163	C15 H22 N2 O3	2b		X03104										229995	Mt_WT_mock_Study1	1	Mt_WT_mock_Study1_1	FALSE
Mt_WT_mock2	Tolycaine	CD PAN	11.613	12.529	26041.7	6.793	278.163	C15 H22 N2 O3	2b		X03104										250707	Mt_WT_mock_Study1	2	Mt_WT_mock_Study1_2	FALSE
Mt_WT_mock3	Tolycaine	CD PAN	11.613	12.529	26041.7	6.793	278.163	C15 H22 N2 O3	2b		X03104										242043	Mt_WT_mock_Study1	3	Mt_WT_mock_Study1_3	FALSE
Mt_WT_mock4	Tolycaine	CD PAN	11.613	12.529	26041.7	6.793	278.163	C15 H22 N2 O3	2b		X03104										172479	Mt_WT_mock_Study2	1	Mt_WT_mock_Study2_1	FALSE
Mt_WT_mock5	Tolycaine	CD PAN	11.613	12.529	26041.7	6.793	278.163	C15 H22 N2 O3	2b		X03104										97640.5	Mt_WT_mock_Study2	2	Mt_WT_mock_Study2_2	FALSE
Mt_WT_mock6	Tolycaine	CD PAN	11.613	12.529	26041.7	6.793	278.163	C15 H22 N2 O3	2b		X03104										90376.8	Mt_WT_mock_Study2	3	Mt_WT_mock_Study2_3	FALSE
Mt_15cGOF_Rhizo1	TLK	CD PAN	111.152	3.142	15863.9	4.94	342.226	C16 H32 N4 O5	3		X01200										18981.1	Mt_15cGOF_Rhizo_Study1	1	Mt_15cGOF_Rhizo_Study1_1	FALSE
Mt_15cGOF_Rhizo2	TLK	CD PAN	111.152	3.142	15863.9	4.94	342.226	C16 H32 N4 O5	3		X01200										19345.3	Mt_15cGOF_Rhizo_Study1	2	Mt_15cGOF_Rhizo_Study1_2	FALSE
Mt_15cGOF_Rhizo3	TLK	CD PAN	111.152	3.142	15863.9	4.94	342.226	C16 H32 N4 O5	3		X01200										20513.2	Mt_15cGOF_Rhizo_Study1	3	Mt_15cGOF_Rhizo_Study1_3	FALSE
Mt_15cGOF_mock1	TLK	CD PAN	111.152	3.142	15863.9	4.94	342.226	C16 H32 N4 O5	3		X01200										20420.4	Mt_15cGOF_mock_Study1	1	Mt_15cGOF_mock_Study1_1	FALSE
Mt_15cGOF_mock2	TLK	CD PAN	111.152	3.142	15863.9	4.94	342.226	C16 H32 N4 O5	3		X01200										24803.2	Mt_15cGOF_mock_Study1	2	Mt_15cGOF_mock_Study1_2	FALSE
Mt_15cGOF_mock3	TLK	CD PAN	111.152	3.142	15863.9	4.94	342.226	C16 H32 N4 O5	3		X01200										22224.3	Mt_15cGOF_mock_Study1	3	Mt_15cGOF_mock_Study1_3	FALSE
Mt_WT_AM1	TLK	CD PAN	111.152	3.142	15863.9	4.94	342.226	C16 H32 N4 O5	3		X01200										579870	Mt_WT_AM_Study2	1	Mt_WT_AM_Study2_1	FALSE
Mt_WT_AM2	TLK	CD PAN	111.152	3.142	15863.9	4.94	342.226	C16 H32 N4 O5	3		X01200										3.35232e+06	Mt_WT_AM_Study2	2	Mt_WT_AM_Study2_2	FALSE
Mt_WT_AM3	TLK	CD PAN	111.152	3.142	15863.9	4.94	342.226	C16 H32 N4 O5	3		X01200										857153	Mt_WT_AM_Study2	3	Mt_WT_AM_Study2_3	FALSE
Mt_WT_Rhizo1	TLK	CD PAN	111.152	3.142	15863.9	4.94	342.226	C16 H32 N4 O5	3		X01200										22845.7	Mt_WT_Rhizo_Study1	1	Mt_WT_Rhizo_Study1_1	FALSE
Mt_WT_Rhizo2	TLK	CD PAN	111.152	3.142	15863.9	4.94	342.226	C16 H32 N4 O5	3		X01200										22220.2	Mt_WT_Rhizo_Study1	2	Mt_WT_Rhizo_Study1_2	FALSE
Mt_WT_Rhizo3	TLK	CD PAN	111.152	3.142	15863.9	4.94	342.226	C16 H32 N4 O5	3		X01200										25936.2	Mt_WT_Rhizo_Study1	3	Mt_WT_Rhizo_Study1_3	FALSE
Mt_WT_mock1	TLK	CD PAN	111.152	3.142	15863.9	4.94	342.226	C16 H32 N4 O5	3		X01200										23356.1	Mt_WT_mock_Study1	1	Mt_WT_mock_Study1_1	FALSE
Mt_WT_mock2	TLK	CD PAN	111.152	3.142	15863.9	4.94	342.226	C16 H32 N4 O5	3		X01200										24120.6	Mt_WT_mock_Study1	2	Mt_WT_mock_Study1_2	FALSE
Mt_WT_mock3	TLK	CD PAN	111.152	3.142	15863.9	4.94	342.226	C16 H32 N4 O5	3		X01200										19642.5	Mt_WT_mock_Study1	3	Mt_WT_mock_Study1_3	FALSE
Mt_WT_mock4	TLK	CD PAN	111.152	3.142	15863.9	4.94	342.226	C16 H32 N4 O5	3		X01200										20746.3	Mt_WT_mock_Study2	1	Mt_WT_mock_Study2_1	FALSE
Mt_WT_mock5	TLK	CD PAN	111.152	3.142	15863.9	4.94	342.226	C16 H32 N4 O5	3		X01200										19565.8	Mt_WT_mock_Study2	2	Mt_WT_mock_Study2_2	FALSE
Mt_WT_mock6	TLK	CD PAN	111.152	3.142	15863.9	4.94	342.226	C16 H32 N4 O5	3		X01200										18696.8	Mt_WT_mock_Study2	3	Mt_WT_mock_Study2_3	FALSE
Mt_15cGOF_Rhizo1	Tiglic acid	CD PAN	36.492	1.868	436377	1.929	100.052	C5 H8 O2	2b		X01103										26411040	Mt_15cGOF_Rhizo_Study1	1	Mt_15cGOF_Rhizo_Study1_1	FALSE
Mt_15cGOF_Rhizo2	Tiglic acid	CD PAN	36.492	1.868	436377	1.929	100.052	C5 H8 O2	2b		X01103										22173948	Mt_15cGOF_Rhizo_Study1	2	Mt_15cGOF_Rhizo_Study1_2	FALSE
Mt_15cGOF_Rhizo3	Tiglic acid	CD PAN	36.492	1.868	436377	1.929	100.052	C5 H8 O2	2b		X01103										1.35556e+07	Mt_15cGOF_Rhizo_Study1	3	Mt_15cGOF_Rhizo_Study1_3	FALSE
Mt_15cGOF_mock1	Tiglic acid	CD PAN	36.492	1.868	436377	1.929	100.052	C5 H8 O2	2b		X01103										2.06627e+07	Mt_15cGOF_mock_Study1	1	Mt_15cGOF_mock_Study1_1	FALSE
Mt_15cGOF_mock2	Tiglic acid	CD PAN	36.492	1.868	436377	1.929	100.052	C5 H8 O2	2b		X01103										2.78717e+07	Mt_15cGOF_mock_Study1	2	Mt_15cGOF_mock_Study1_2	FALSE
Mt_15cGOF_mock3	Tiglic acid	CD PAN	36.492	1.868	436377	1.929	100.052	C5 H8 O2	2b		X01103										1.9497e+07	Mt_15cGOF_mock_Study1	3	Mt_15cGOF_mock_Study1_3	FALSE
Mt_WT_AM1	Tiglic acid	CD PAN	36.492	1.868	436377	1.929	100.052	C5 H8 O2	2b		X01103										6.8192e+06	Mt_WT_AM_Study2	1	Mt_WT_AM_Study2_1	FALSE
Mt_WT_AM2	Tiglic acid	CD PAN	36.492	1.868	436377	1.929	100.052	C5 H8 O2	2b		X01103										6.59312e+06	Mt_WT_AM_Study2	2	Mt_WT_AM_Study2_2	FALSE
Mt_WT_AM3	Tiglic acid	CD PAN	36.492	1.868	436377	1.929	100.052	C5 H8 O2	2b		X01103										6.53186e+06	Mt_WT_AM_Study2	3	Mt_WT_AM_Study2_3	FALSE
Mt_WT_Rhizo1	Tiglic acid	CD PAN	36.492	1.868	436377	1.929	100.052	C5 H8 O2	2b		X01103										1.9436e+07	Mt_WT_Rhizo_Study1	1	Mt_WT_Rhizo_Study1_1	FALSE
Mt_WT_Rhizo2	Tiglic acid	CD PAN	36.492	1.868	436377	1.929	100.052	C5 H8 O2	2b		X01103										1.96192e+07	Mt_WT_Rhizo_Study1	2	Mt_WT_Rhizo_Study1_2	FALSE
Mt_WT_Rhizo3	Tiglic acid	CD PAN	36.492	1.868	436377	1.929	100.052	C5 H8 O2	2b		X01103										1.84116e+07	Mt_WT_Rhizo_Study1	3	Mt_WT_Rhizo_Study1_3	FALSE
Mt_WT_mock1	Tiglic acid	CD PAN	36.492	1.868	436377	1.929	100.052	C5 H8 O2	2b		X01103										1.37032e+07	Mt_WT_mock_Study1	1	Mt_WT_mock_Study1_1	FALSE
Mt_WT_mock2	Tiglic acid	CD PAN	36.492	1.868	436377	1.929	100.052	C5 H8 O2	2b		X01103										1.56423e+07	Mt_WT_mock_Study1	2	Mt_WT_mock_Study1_2	FALSE
Mt_WT_mock3	Tiglic acid	CD PAN	36.492	1.868	436377	1.929	100.052	C5 H8 O2	2b		X01103										1.39167e+07	Mt_WT_mock_Study1	3	Mt_WT_mock_Study1_3	FALSE
Mt_WT_mock4	Tiglic acid	CD PAN	36.492	1.868	436377	1.929	100.052	C5 H8 O2	2b		X01103										3.36493e+06	Mt_WT_mock_Study2	1	Mt_WT_mock_Study2_1	FALSE
Mt_WT_mock5	Tiglic acid	CD PAN	36.492	1.868	436377	1.929	100.052	C5 H8 O2	2b		X01103										9858429	Mt_WT_mock_Study2	2	Mt_WT_mock_Study2_2	FALSE
Mt_WT_mock6	Tiglic acid	CD PAN	36.492	1.868	436377	1.929	100.052	C5 H8 O2	2b		X01103										4778624	Mt_WT_mock_Study2	3	Mt_WT_mock_Study2_3	FALSE
Mt_15cGOF_Rhizo1	Thymine	POS	30.763	14.025	43671.1	4.97	126.043	C5H6N2O2	2a	MSID00542	SL00045	Pyrimidines and pyrimidine derivatives	HMDB0000262	17821	1103	1135	CC1=CNC(=O)NC1=O	RWQNBRDOKXIBIV-UHFFFAOYSA-N	InChI=1S/C5H6N2O2/c1-3-2-6-5(9)7-4(3)8/h2H,1H3,(H2,6,7,8,9)	65-71-4		Mt_15cGOF_Rhizo_Study1	1	Mt_15cGOF_Rhizo_Study1_1	TRUE
Mt_15cGOF_Rhizo2	Thymine	POS	30.763	14.025	43671.1	4.97	126.043	C5H6N2O2	2a	MSID00542	SL00045	Pyrimidines and pyrimidine derivatives	HMDB0000262	17821	1103	1135	CC1=CNC(=O)NC1=O	RWQNBRDOKXIBIV-UHFFFAOYSA-N	InChI=1S/C5H6N2O2/c1-3-2-6-5(9)7-4(3)8/h2H,1H3,(H2,6,7,8,9)	65-71-4		Mt_15cGOF_Rhizo_Study1	2	Mt_15cGOF_Rhizo_Study1_2	TRUE
Mt_15cGOF_Rhizo3	Thymine	POS	30.763	14.025	43671.1	4.97	126.043	C5H6N2O2	2a	MSID00542	SL00045	Pyrimidines and pyrimidine derivatives	HMDB0000262	17821	1103	1135	CC1=CNC(=O)NC1=O	RWQNBRDOKXIBIV-UHFFFAOYSA-N	InChI=1S/C5H6N2O2/c1-3-2-6-5(9)7-4(3)8/h2H,1H3,(H2,6,7,8,9)	65-71-4		Mt_15cGOF_Rhizo_Study1	3	Mt_15cGOF_Rhizo_Study1_3	TRUE
Mt_15cGOF_mock1	Thymine	POS	30.763	14.025	43671.1	4.97	126.043	C5H6N2O2	2a	MSID00542	SL00045	Pyrimidines and pyrimidine derivatives	HMDB0000262	17821	1103	1135	CC1=CNC(=O)NC1=O	RWQNBRDOKXIBIV-UHFFFAOYSA-N	InChI=1S/C5H6N2O2/c1-3-2-6-5(9)7-4(3)8/h2H,1H3,(H2,6,7,8,9)	65-71-4		Mt_15cGOF_mock_Study1	1	Mt_15cGOF_mock_Study1_1	TRUE
Mt_15cGOF_mock2	Thymine	POS	30.763	14.025	43671.1	4.97	126.043	C5H6N2O2	2a	MSID00542	SL00045	Pyrimidines and pyrimidine derivatives	HMDB0000262	17821	1103	1135	CC1=CNC(=O)NC1=O	RWQNBRDOKXIBIV-UHFFFAOYSA-N	InChI=1S/C5H6N2O2/c1-3-2-6-5(9)7-4(3)8/h2H,1H3,(H2,6,7,8,9)	65-71-4		Mt_15cGOF_mock_Study1	2	Mt_15cGOF_mock_Study1_2	TRUE
Mt_15cGOF_mock3	Thymine	POS	30.763	14.025	43671.1	4.97	126.043	C5H6N2O2	2a	MSID00542	SL00045	Pyrimidines and pyrimidine derivatives	HMDB0000262	17821	1103	1135	CC1=CNC(=O)NC1=O	RWQNBRDOKXIBIV-UHFFFAOYSA-N	InChI=1S/C5H6N2O2/c1-3-2-6-5(9)7-4(3)8/h2H,1H3,(H2,6,7,8,9)	65-71-4	50432	Mt_15cGOF_mock_Study1	3	Mt_15cGOF_mock_Study1_3	FALSE
Mt_WT_AM1	Thymine	POS	30.763	14.025	43671.1	4.97	126.043	C5H6N2O2	2a	MSID00542	SL00045	Pyrimidines and pyrimidine derivatives	HMDB0000262	17821	1103	1135	CC1=CNC(=O)NC1=O	RWQNBRDOKXIBIV-UHFFFAOYSA-N	InChI=1S/C5H6N2O2/c1-3-2-6-5(9)7-4(3)8/h2H,1H3,(H2,6,7,8,9)	65-71-4		Mt_WT_AM_Study2	1	Mt_WT_AM_Study2_1	TRUE
Mt_WT_AM2	Thymine	POS	30.763	14.025	43671.1	4.97	126.043	C5H6N2O2	2a	MSID00542	SL00045	Pyrimidines and pyrimidine derivatives	HMDB0000262	17821	1103	1135	CC1=CNC(=O)NC1=O	RWQNBRDOKXIBIV-UHFFFAOYSA-N	InChI=1S/C5H6N2O2/c1-3-2-6-5(9)7-4(3)8/h2H,1H3,(H2,6,7,8,9)	65-71-4	122285	Mt_WT_AM_Study2	2	Mt_WT_AM_Study2_2	FALSE
Mt_WT_AM3	Thymine	POS	30.763	14.025	43671.1	4.97	126.043	C5H6N2O2	2a	MSID00542	SL00045	Pyrimidines and pyrimidine derivatives	HMDB0000262	17821	1103	1135	CC1=CNC(=O)NC1=O	RWQNBRDOKXIBIV-UHFFFAOYSA-N	InChI=1S/C5H6N2O2/c1-3-2-6-5(9)7-4(3)8/h2H,1H3,(H2,6,7,8,9)	65-71-4	98768	Mt_WT_AM_Study2	3	Mt_WT_AM_Study2_3	FALSE
Mt_WT_Rhizo1	Thymine	POS	30.763	14.025	43671.1	4.97	126.043	C5H6N2O2	2a	MSID00542	SL00045	Pyrimidines and pyrimidine derivatives	HMDB0000262	17821	1103	1135	CC1=CNC(=O)NC1=O	RWQNBRDOKXIBIV-UHFFFAOYSA-N	InChI=1S/C5H6N2O2/c1-3-2-6-5(9)7-4(3)8/h2H,1H3,(H2,6,7,8,9)	65-71-4	52192	Mt_WT_Rhizo_Study1	1	Mt_WT_Rhizo_Study1_1	FALSE
Mt_WT_Rhizo2	Thymine	POS	30.763	14.025	43671.1	4.97	126.043	C5H6N2O2	2a	MSID00542	SL00045	Pyrimidines and pyrimidine derivatives	HMDB0000262	17821	1103	1135	CC1=CNC(=O)NC1=O	RWQNBRDOKXIBIV-UHFFFAOYSA-N	InChI=1S/C5H6N2O2/c1-3-2-6-5(9)7-4(3)8/h2H,1H3,(H2,6,7,8,9)	65-71-4		Mt_WT_Rhizo_Study1	2	Mt_WT_Rhizo_Study1_2	TRUE
Mt_WT_Rhizo3	Thymine	POS	30.763	14.025	43671.1	4.97	126.043	C5H6N2O2	2a	MSID00542	SL00045	Pyrimidines and pyrimidine derivatives	HMDB0000262	17821	1103	1135	CC1=CNC(=O)NC1=O	RWQNBRDOKXIBIV-UHFFFAOYSA-N	InChI=1S/C5H6N2O2/c1-3-2-6-5(9)7-4(3)8/h2H,1H3,(H2,6,7,8,9)	65-71-4	53941	Mt_WT_Rhizo_Study1	3	Mt_WT_Rhizo_Study1_3	FALSE
Mt_WT_mock1	Thymine	POS	30.763	14.025	43671.1	4.97	126.043	C5H6N2O2	2a	MSID00542	SL00045	Pyrimidines and pyrimidine derivatives	HMDB0000262	17821	1103	1135	CC1=CNC(=O)NC1=O	RWQNBRDOKXIBIV-UHFFFAOYSA-N	InChI=1S/C5H6N2O2/c1-3-2-6-5(9)7-4(3)8/h2H,1H3,(H2,6,7,8,9)	65-71-4		Mt_WT_mock_Study1	1	Mt_WT_mock_Study1_1	TRUE
Mt_WT_mock2	Thymine	POS	30.763	14.025	43671.1	4.97	126.043	C5H6N2O2	2a	MSID00542	SL00045	Pyrimidines and pyrimidine derivatives	HMDB0000262	17821	1103	1135	CC1=CNC(=O)NC1=O	RWQNBRDOKXIBIV-UHFFFAOYSA-N	InChI=1S/C5H6N2O2/c1-3-2-6-5(9)7-4(3)8/h2H,1H3,(H2,6,7,8,9)	65-71-4		Mt_WT_mock_Study1	2	Mt_WT_mock_Study1_2	TRUE
Mt_WT_mock3	Thymine	POS	30.763	14.025	43671.1	4.97	126.043	C5H6N2O2	2a	MSID00542	SL00045	Pyrimidines and pyrimidine derivatives	HMDB0000262	17821	1103	1135	CC1=CNC(=O)NC1=O	RWQNBRDOKXIBIV-UHFFFAOYSA-N	InChI=1S/C5H6N2O2/c1-3-2-6-5(9)7-4(3)8/h2H,1H3,(H2,6,7,8,9)	65-71-4		Mt_WT_mock_Study1	3	Mt_WT_mock_Study1_3	TRUE
Mt_WT_mock4	Thymine	POS	30.763	14.025	43671.1	4.97	126.043	C5H6N2O2	2a	MSID00542	SL00045	Pyrimidines and pyrimidine derivatives	HMDB0000262	17821	1103	1135	CC1=CNC(=O)NC1=O	RWQNBRDOKXIBIV-UHFFFAOYSA-N	InChI=1S/C5H6N2O2/c1-3-2-6-5(9)7-4(3)8/h2H,1H3,(H2,6,7,8,9)	65-71-4		Mt_WT_mock_Study2	1	Mt_WT_mock_Study2_1	TRUE
Mt_WT_mock5	Thymine	POS	30.763	14.025	43671.1	4.97	126.043	C5H6N2O2	2a	MSID00542	SL00045	Pyrimidines and pyrimidine derivatives	HMDB0000262	17821	1103	1135	CC1=CNC(=O)NC1=O	RWQNBRDOKXIBIV-UHFFFAOYSA-N	InChI=1S/C5H6N2O2/c1-3-2-6-5(9)7-4(3)8/h2H,1H3,(H2,6,7,8,9)	65-71-4		Mt_WT_mock_Study2	2	Mt_WT_mock_Study2_2	TRUE
Mt_WT_mock6	Thymine	POS	30.763	14.025	43671.1	4.97	126.043	C5H6N2O2	2a	MSID00542	SL00045	Pyrimidines and pyrimidine derivatives	HMDB0000262	17821	1103	1135	CC1=CNC(=O)NC1=O	RWQNBRDOKXIBIV-UHFFFAOYSA-N	InChI=1S/C5H6N2O2/c1-3-2-6-5(9)7-4(3)8/h2H,1H3,(H2,6,7,8,9)	65-71-4		Mt_WT_mock_Study2	3	Mt_WT_mock_Study2_3	TRUE
Mt_15cGOF_Rhizo1	Thymidine	CD PAN	216.785	2.43	57884.5	5.571	242.09	C10 H14 N2 O5	2a	MSID00541	X00323	Pyrimidine 2'-deoxyribonucleosides	HMDB0000273	17748	5585	5789	CC1=CN([C@H]2C[C@H](O)[C@@H](CO)O2)C(=O)NC1=O	IQFYYKKMVGJFEH-XLPZGREQSA-N	InChI=1S/C10H14N2O5/c1-5-3-12(10(16)11-9(5)15)8-2-6(14)7(4-13)17-8/h3,6-8,13-14H,2,4H2,1H3,(H,11,15,16)/t6-,7+,8+/m0/s1	50-89-5	102637	Mt_15cGOF_Rhizo_Study1	1	Mt_15cGOF_Rhizo_Study1_1	FALSE
Mt_15cGOF_Rhizo2	Thymidine	CD PAN	216.785	2.43	57884.5	5.571	242.09	C10 H14 N2 O5	2a	MSID00541	X00323	Pyrimidine 2'-deoxyribonucleosides	HMDB0000273	17748	5585	5789	CC1=CN([C@H]2C[C@H](O)[C@@H](CO)O2)C(=O)NC1=O	IQFYYKKMVGJFEH-XLPZGREQSA-N	InChI=1S/C10H14N2O5/c1-5-3-12(10(16)11-9(5)15)8-2-6(14)7(4-13)17-8/h3,6-8,13-14H,2,4H2,1H3,(H,11,15,16)/t6-,7+,8+/m0/s1	50-89-5	111161	Mt_15cGOF_Rhizo_Study1	2	Mt_15cGOF_Rhizo_Study1_2	FALSE
Mt_15cGOF_Rhizo3	Thymidine	CD PAN	216.785	2.43	57884.5	5.571	242.09	C10 H14 N2 O5	2a	MSID00541	X00323	Pyrimidine 2'-deoxyribonucleosides	HMDB0000273	17748	5585	5789	CC1=CN([C@H]2C[C@H](O)[C@@H](CO)O2)C(=O)NC1=O	IQFYYKKMVGJFEH-XLPZGREQSA-N	InChI=1S/C10H14N2O5/c1-5-3-12(10(16)11-9(5)15)8-2-6(14)7(4-13)17-8/h3,6-8,13-14H,2,4H2,1H3,(H,11,15,16)/t6-,7+,8+/m0/s1	50-89-5	138208	Mt_15cGOF_Rhizo_Study1	3	Mt_15cGOF_Rhizo_Study1_3	FALSE
Mt_15cGOF_mock1	Thymidine	CD PAN	216.785	2.43	57884.5	5.571	242.09	C10 H14 N2 O5	2a	MSID00541	X00323	Pyrimidine 2'-deoxyribonucleosides	HMDB0000273	17748	5585	5789	CC1=CN([C@H]2C[C@H](O)[C@@H](CO)O2)C(=O)NC1=O	IQFYYKKMVGJFEH-XLPZGREQSA-N	InChI=1S/C10H14N2O5/c1-5-3-12(10(16)11-9(5)15)8-2-6(14)7(4-13)17-8/h3,6-8,13-14H,2,4H2,1H3,(H,11,15,16)/t6-,7+,8+/m0/s1	50-89-5		Mt_15cGOF_mock_Study1	1	Mt_15cGOF_mock_Study1_1	TRUE
Mt_15cGOF_mock2	Thymidine	CD PAN	216.785	2.43	57884.5	5.571	242.09	C10 H14 N2 O5	2a	MSID00541	X00323	Pyrimidine 2'-deoxyribonucleosides	HMDB0000273	17748	5585	5789	CC1=CN([C@H]2C[C@H](O)[C@@H](CO)O2)C(=O)NC1=O	IQFYYKKMVGJFEH-XLPZGREQSA-N	InChI=1S/C10H14N2O5/c1-5-3-12(10(16)11-9(5)15)8-2-6(14)7(4-13)17-8/h3,6-8,13-14H,2,4H2,1H3,(H,11,15,16)/t6-,7+,8+/m0/s1	50-89-5	96821.1	Mt_15cGOF_mock_Study1	2	Mt_15cGOF_mock_Study1_2	FALSE
Mt_15cGOF_mock3	Thymidine	CD PAN	216.785	2.43	57884.5	5.571	242.09	C10 H14 N2 O5	2a	MSID00541	X00323	Pyrimidine 2'-deoxyribonucleosides	HMDB0000273	17748	5585	5789	CC1=CN([C@H]2C[C@H](O)[C@@H](CO)O2)C(=O)NC1=O	IQFYYKKMVGJFEH-XLPZGREQSA-N	InChI=1S/C10H14N2O5/c1-5-3-12(10(16)11-9(5)15)8-2-6(14)7(4-13)17-8/h3,6-8,13-14H,2,4H2,1H3,(H,11,15,16)/t6-,7+,8+/m0/s1	50-89-5	130383	Mt_15cGOF_mock_Study1	3	Mt_15cGOF_mock_Study1_3	FALSE
Mt_WT_AM1	Thymidine	CD PAN	216.785	2.43	57884.5	5.571	242.09	C10 H14 N2 O5	2a	MSID00541	X00323	Pyrimidine 2'-deoxyribonucleosides	HMDB0000273	17748	5585	5789	CC1=CN([C@H]2C[C@H](O)[C@@H](CO)O2)C(=O)NC1=O	IQFYYKKMVGJFEH-XLPZGREQSA-N	InChI=1S/C10H14N2O5/c1-5-3-12(10(16)11-9(5)15)8-2-6(14)7(4-13)17-8/h3,6-8,13-14H,2,4H2,1H3,(H,11,15,16)/t6-,7+,8+/m0/s1	50-89-5	475152	Mt_WT_AM_Study2	1	Mt_WT_AM_Study2_1	FALSE
Mt_WT_AM2	Thymidine	CD PAN	216.785	2.43	57884.5	5.571	242.09	C10 H14 N2 O5	2a	MSID00541	X00323	Pyrimidine 2'-deoxyribonucleosides	HMDB0000273	17748	5585	5789	CC1=CN([C@H]2C[C@H](O)[C@@H](CO)O2)C(=O)NC1=O	IQFYYKKMVGJFEH-XLPZGREQSA-N	InChI=1S/C10H14N2O5/c1-5-3-12(10(16)11-9(5)15)8-2-6(14)7(4-13)17-8/h3,6-8,13-14H,2,4H2,1H3,(H,11,15,16)/t6-,7+,8+/m0/s1	50-89-5	435534	Mt_WT_AM_Study2	2	Mt_WT_AM_Study2_2	FALSE
Mt_WT_AM3	Thymidine	CD PAN	216.785	2.43	57884.5	5.571	242.09	C10 H14 N2 O5	2a	MSID00541	X00323	Pyrimidine 2'-deoxyribonucleosides	HMDB0000273	17748	5585	5789	CC1=CN([C@H]2C[C@H](O)[C@@H](CO)O2)C(=O)NC1=O	IQFYYKKMVGJFEH-XLPZGREQSA-N	InChI=1S/C10H14N2O5/c1-5-3-12(10(16)11-9(5)15)8-2-6(14)7(4-13)17-8/h3,6-8,13-14H,2,4H2,1H3,(H,11,15,16)/t6-,7+,8+/m0/s1	50-89-5	479164	Mt_WT_AM_Study2	3	Mt_WT_AM_Study2_3	FALSE
Mt_WT_Rhizo1	Thymidine	CD PAN	216.785	2.43	57884.5	5.571	242.09	C10 H14 N2 O5	2a	MSID00541	X00323	Pyrimidine 2'-deoxyribonucleosides	HMDB0000273	17748	5585	5789	CC1=CN([C@H]2C[C@H](O)[C@@H](CO)O2)C(=O)NC1=O	IQFYYKKMVGJFEH-XLPZGREQSA-N	InChI=1S/C10H14N2O5/c1-5-3-12(10(16)11-9(5)15)8-2-6(14)7(4-13)17-8/h3,6-8,13-14H,2,4H2,1H3,(H,11,15,16)/t6-,7+,8+/m0/s1	50-89-5	243788	Mt_WT_Rhizo_Study1	1	Mt_WT_Rhizo_Study1_1	FALSE
Mt_WT_Rhizo2	Thymidine	CD PAN	216.785	2.43	57884.5	5.571	242.09	C10 H14 N2 O5	2a	MSID00541	X00323	Pyrimidine 2'-deoxyribonucleosides	HMDB0000273	17748	5585	5789	CC1=CN([C@H]2C[C@H](O)[C@@H](CO)O2)C(=O)NC1=O	IQFYYKKMVGJFEH-XLPZGREQSA-N	InChI=1S/C10H14N2O5/c1-5-3-12(10(16)11-9(5)15)8-2-6(14)7(4-13)17-8/h3,6-8,13-14H,2,4H2,1H3,(H,11,15,16)/t6-,7+,8+/m0/s1	50-89-5	374249	Mt_WT_Rhizo_Study1	2	Mt_WT_Rhizo_Study1_2	FALSE
Mt_WT_Rhizo3	Thymidine	CD PAN	216.785	2.43	57884.5	5.571	242.09	C10 H14 N2 O5	2a	MSID00541	X00323	Pyrimidine 2'-deoxyribonucleosides	HMDB0000273	17748	5585	5789	CC1=CN([C@H]2C[C@H](O)[C@@H](CO)O2)C(=O)NC1=O	IQFYYKKMVGJFEH-XLPZGREQSA-N	InChI=1S/C10H14N2O5/c1-5-3-12(10(16)11-9(5)15)8-2-6(14)7(4-13)17-8/h3,6-8,13-14H,2,4H2,1H3,(H,11,15,16)/t6-,7+,8+/m0/s1	50-89-5	282654	Mt_WT_Rhizo_Study1	3	Mt_WT_Rhizo_Study1_3	FALSE
Mt_WT_mock1	Thymidine	CD PAN	216.785	2.43	57884.5	5.571	242.09	C10 H14 N2 O5	2a	MSID00541	X00323	Pyrimidine 2'-deoxyribonucleosides	HMDB0000273	17748	5585	5789	CC1=CN([C@H]2C[C@H](O)[C@@H](CO)O2)C(=O)NC1=O	IQFYYKKMVGJFEH-XLPZGREQSA-N	InChI=1S/C10H14N2O5/c1-5-3-12(10(16)11-9(5)15)8-2-6(14)7(4-13)17-8/h3,6-8,13-14H,2,4H2,1H3,(H,11,15,16)/t6-,7+,8+/m0/s1	50-89-5	438348	Mt_WT_mock_Study1	1	Mt_WT_mock_Study1_1	FALSE
Mt_WT_mock2	Thymidine	CD PAN	216.785	2.43	57884.5	5.571	242.09	C10 H14 N2 O5	2a	MSID00541	X00323	Pyrimidine 2'-deoxyribonucleosides	HMDB0000273	17748	5585	5789	CC1=CN([C@H]2C[C@H](O)[C@@H](CO)O2)C(=O)NC1=O	IQFYYKKMVGJFEH-XLPZGREQSA-N	InChI=1S/C10H14N2O5/c1-5-3-12(10(16)11-9(5)15)8-2-6(14)7(4-13)17-8/h3,6-8,13-14H,2,4H2,1H3,(H,11,15,16)/t6-,7+,8+/m0/s1	50-89-5	469796	Mt_WT_mock_Study1	2	Mt_WT_mock_Study1_2	FALSE
Mt_WT_mock3	Thymidine	CD PAN	216.785	2.43	57884.5	5.571	242.09	C10 H14 N2 O5	2a	MSID00541	X00323	Pyrimidine 2'-deoxyribonucleosides	HMDB0000273	17748	5585	5789	CC1=CN([C@H]2C[C@H](O)[C@@H](CO)O2)C(=O)NC1=O	IQFYYKKMVGJFEH-XLPZGREQSA-N	InChI=1S/C10H14N2O5/c1-5-3-12(10(16)11-9(5)15)8-2-6(14)7(4-13)17-8/h3,6-8,13-14H,2,4H2,1H3,(H,11,15,16)/t6-,7+,8+/m0/s1	50-89-5	515887	Mt_WT_mock_Study1	3	Mt_WT_mock_Study1_3	FALSE
Mt_WT_mock4	Thymidine	CD PAN	216.785	2.43	57884.5	5.571	242.09	C10 H14 N2 O5	2a	MSID00541	X00323	Pyrimidine 2'-deoxyribonucleosides	HMDB0000273	17748	5585	5789	CC1=CN([C@H]2C[C@H](O)[C@@H](CO)O2)C(=O)NC1=O	IQFYYKKMVGJFEH-XLPZGREQSA-N	InChI=1S/C10H14N2O5/c1-5-3-12(10(16)11-9(5)15)8-2-6(14)7(4-13)17-8/h3,6-8,13-14H,2,4H2,1H3,(H,11,15,16)/t6-,7+,8+/m0/s1	50-89-5		Mt_WT_mock_Study2	1	Mt_WT_mock_Study2_1	TRUE
Mt_WT_mock5	Thymidine	CD PAN	216.785	2.43	57884.5	5.571	242.09	C10 H14 N2 O5	2a	MSID00541	X00323	Pyrimidine 2'-deoxyribonucleosides	HMDB0000273	17748	5585	5789	CC1=CN([C@H]2C[C@H](O)[C@@H](CO)O2)C(=O)NC1=O	IQFYYKKMVGJFEH-XLPZGREQSA-N	InChI=1S/C10H14N2O5/c1-5-3-12(10(16)11-9(5)15)8-2-6(14)7(4-13)17-8/h3,6-8,13-14H,2,4H2,1H3,(H,11,15,16)/t6-,7+,8+/m0/s1	50-89-5		Mt_WT_mock_Study2	2	Mt_WT_mock_Study2_2	TRUE
Mt_WT_mock6	Thymidine	CD PAN	216.785	2.43	57884.5	5.571	242.09	C10 H14 N2 O5	2a	MSID00541	X00323	Pyrimidine 2'-deoxyribonucleosides	HMDB0000273	17748	5585	5789	CC1=CN([C@H]2C[C@H](O)[C@@H](CO)O2)C(=O)NC1=O	IQFYYKKMVGJFEH-XLPZGREQSA-N	InChI=1S/C10H14N2O5/c1-5-3-12(10(16)11-9(5)15)8-2-6(14)7(4-13)17-8/h3,6-8,13-14H,2,4H2,1H3,(H,11,15,16)/t6-,7+,8+/m0/s1	50-89-5		Mt_WT_mock_Study2	3	Mt_WT_mock_Study2_3	TRUE
Mt_15cGOF_Rhizo1	Threonine	POS	28.008	2.897	20451.9	1.23	119.058	C4H9NO3	1	MSID00540	SL00033	Amino acid (essential)	HMDB0000167	16857	6051	6288	C[C@@H](O)[C@H](N)C(O)=O	AYFVYJQAPQTCCC-GBXIJSLDSA-N	InChI=1S/C4H9NO3/c1-2(6)3(5)4(7)8/h2-3,6H,5H2,1H3,(H,7,8)/t2-,3+/m1/s1	72-19-5	18385570	Mt_15cGOF_Rhizo_Study1	1	Mt_15cGOF_Rhizo_Study1_1	FALSE
Mt_15cGOF_Rhizo2	Threonine	POS	28.008	2.897	20451.9	1.23	119.058	C4H9NO3	1	MSID00540	SL00033	Amino acid (essential)	HMDB0000167	16857	6051	6288	C[C@@H](O)[C@H](N)C(O)=O	AYFVYJQAPQTCCC-GBXIJSLDSA-N	InChI=1S/C4H9NO3/c1-2(6)3(5)4(7)8/h2-3,6H,5H2,1H3,(H,7,8)/t2-,3+/m1/s1	72-19-5	15787944	Mt_15cGOF_Rhizo_Study1	2	Mt_15cGOF_Rhizo_Study1_2	FALSE
Mt_15cGOF_Rhizo3	Threonine	POS	28.008	2.897	20451.9	1.23	119.058	C4H9NO3	1	MSID00540	SL00033	Amino acid (essential)	HMDB0000167	16857	6051	6288	C[C@@H](O)[C@H](N)C(O)=O	AYFVYJQAPQTCCC-GBXIJSLDSA-N	InChI=1S/C4H9NO3/c1-2(6)3(5)4(7)8/h2-3,6H,5H2,1H3,(H,7,8)/t2-,3+/m1/s1	72-19-5	11591424	Mt_15cGOF_Rhizo_Study1	3	Mt_15cGOF_Rhizo_Study1_3	FALSE
Mt_15cGOF_mock1	Threonine	POS	28.008	2.897	20451.9	1.23	119.058	C4H9NO3	1	MSID00540	SL00033	Amino acid (essential)	HMDB0000167	16857	6051	6288	C[C@@H](O)[C@H](N)C(O)=O	AYFVYJQAPQTCCC-GBXIJSLDSA-N	InChI=1S/C4H9NO3/c1-2(6)3(5)4(7)8/h2-3,6H,5H2,1H3,(H,7,8)/t2-,3+/m1/s1	72-19-5	20631606	Mt_15cGOF_mock_Study1	1	Mt_15cGOF_mock_Study1_1	FALSE
Mt_15cGOF_mock2	Threonine	POS	28.008	2.897	20451.9	1.23	119.058	C4H9NO3	1	MSID00540	SL00033	Amino acid (essential)	HMDB0000167	16857	6051	6288	C[C@@H](O)[C@H](N)C(O)=O	AYFVYJQAPQTCCC-GBXIJSLDSA-N	InChI=1S/C4H9NO3/c1-2(6)3(5)4(7)8/h2-3,6H,5H2,1H3,(H,7,8)/t2-,3+/m1/s1	72-19-5	23381036	Mt_15cGOF_mock_Study1	2	Mt_15cGOF_mock_Study1_2	FALSE
Mt_15cGOF_mock3	Threonine	POS	28.008	2.897	20451.9	1.23	119.058	C4H9NO3	1	MSID00540	SL00033	Amino acid (essential)	HMDB0000167	16857	6051	6288	C[C@@H](O)[C@H](N)C(O)=O	AYFVYJQAPQTCCC-GBXIJSLDSA-N	InChI=1S/C4H9NO3/c1-2(6)3(5)4(7)8/h2-3,6H,5H2,1H3,(H,7,8)/t2-,3+/m1/s1	72-19-5	21673378	Mt_15cGOF_mock_Study1	3	Mt_15cGOF_mock_Study1_3	FALSE
Mt_WT_AM1	Threonine	POS	28.008	2.897	20451.9	1.23	119.058	C4H9NO3	1	MSID00540	SL00033	Amino acid (essential)	HMDB0000167	16857	6051	6288	C[C@@H](O)[C@H](N)C(O)=O	AYFVYJQAPQTCCC-GBXIJSLDSA-N	InChI=1S/C4H9NO3/c1-2(6)3(5)4(7)8/h2-3,6H,5H2,1H3,(H,7,8)/t2-,3+/m1/s1	72-19-5	27660930	Mt_WT_AM_Study2	1	Mt_WT_AM_Study2_1	FALSE
Mt_WT_AM2	Threonine	POS	28.008	2.897	20451.9	1.23	119.058	C4H9NO3	1	MSID00540	SL00033	Amino acid (essential)	HMDB0000167	16857	6051	6288	C[C@@H](O)[C@H](N)C(O)=O	AYFVYJQAPQTCCC-GBXIJSLDSA-N	InChI=1S/C4H9NO3/c1-2(6)3(5)4(7)8/h2-3,6H,5H2,1H3,(H,7,8)/t2-,3+/m1/s1	72-19-5	18015124	Mt_WT_AM_Study2	2	Mt_WT_AM_Study2_2	FALSE
Mt_WT_AM3	Threonine	POS	28.008	2.897	20451.9	1.23	119.058	C4H9NO3	1	MSID00540	SL00033	Amino acid (essential)	HMDB0000167	16857	6051	6288	C[C@@H](O)[C@H](N)C(O)=O	AYFVYJQAPQTCCC-GBXIJSLDSA-N	InChI=1S/C4H9NO3/c1-2(6)3(5)4(7)8/h2-3,6H,5H2,1H3,(H,7,8)/t2-,3+/m1/s1	72-19-5	18474156	Mt_WT_AM_Study2	3	Mt_WT_AM_Study2_3	FALSE
Mt_WT_Rhizo1	Threonine	POS	28.008	2.897	20451.9	1.23	119.058	C4H9NO3	1	MSID00540	SL00033	Amino acid (essential)	HMDB0000167	16857	6051	6288	C[C@@H](O)[C@H](N)C(O)=O	AYFVYJQAPQTCCC-GBXIJSLDSA-N	InChI=1S/C4H9NO3/c1-2(6)3(5)4(7)8/h2-3,6H,5H2,1H3,(H,7,8)/t2-,3+/m1/s1	72-19-5	14783194	Mt_WT_Rhizo_Study1	1	Mt_WT_Rhizo_Study1_1	FALSE
Mt_WT_Rhizo2	Threonine	POS	28.008	2.897	20451.9	1.23	119.058	C4H9NO3	1	MSID00540	SL00033	Amino acid (essential)	HMDB0000167	16857	6051	6288	C[C@@H](O)[C@H](N)C(O)=O	AYFVYJQAPQTCCC-GBXIJSLDSA-N	InChI=1S/C4H9NO3/c1-2(6)3(5)4(7)8/h2-3,6H,5H2,1H3,(H,7,8)/t2-,3+/m1/s1	72-19-5	14567092	Mt_WT_Rhizo_Study1	2	Mt_WT_Rhizo_Study1_2	FALSE
Mt_WT_Rhizo3	Threonine	POS	28.008	2.897	20451.9	1.23	119.058	C4H9NO3	1	MSID00540	SL00033	Amino acid (essential)	HMDB0000167	16857	6051	6288	C[C@@H](O)[C@H](N)C(O)=O	AYFVYJQAPQTCCC-GBXIJSLDSA-N	InChI=1S/C4H9NO3/c1-2(6)3(5)4(7)8/h2-3,6H,5H2,1H3,(H,7,8)/t2-,3+/m1/s1	72-19-5	14822751	Mt_WT_Rhizo_Study1	3	Mt_WT_Rhizo_Study1_3	FALSE
Mt_WT_mock1	Threonine	POS	28.008	2.897	20451.9	1.23	119.058	C4H9NO3	1	MSID00540	SL00033	Amino acid (essential)	HMDB0000167	16857	6051	6288	C[C@@H](O)[C@H](N)C(O)=O	AYFVYJQAPQTCCC-GBXIJSLDSA-N	InChI=1S/C4H9NO3/c1-2(6)3(5)4(7)8/h2-3,6H,5H2,1H3,(H,7,8)/t2-,3+/m1/s1	72-19-5	17289912	Mt_WT_mock_Study1	1	Mt_WT_mock_Study1_1	FALSE
Mt_WT_mock2	Threonine	POS	28.008	2.897	20451.9	1.23	119.058	C4H9NO3	1	MSID00540	SL00033	Amino acid (essential)	HMDB0000167	16857	6051	6288	C[C@@H](O)[C@H](N)C(O)=O	AYFVYJQAPQTCCC-GBXIJSLDSA-N	InChI=1S/C4H9NO3/c1-2(6)3(5)4(7)8/h2-3,6H,5H2,1H3,(H,7,8)/t2-,3+/m1/s1	72-19-5	17789450	Mt_WT_mock_Study1	2	Mt_WT_mock_Study1_2	FALSE
Mt_WT_mock3	Threonine	POS	28.008	2.897	20451.9	1.23	119.058	C4H9NO3	1	MSID00540	SL00033	Amino acid (essential)	HMDB0000167	16857	6051	6288	C[C@@H](O)[C@H](N)C(O)=O	AYFVYJQAPQTCCC-GBXIJSLDSA-N	InChI=1S/C4H9NO3/c1-2(6)3(5)4(7)8/h2-3,6H,5H2,1H3,(H,7,8)/t2-,3+/m1/s1	72-19-5	18571514	Mt_WT_mock_Study1	3	Mt_WT_mock_Study1_3	FALSE
Mt_WT_mock4	Threonine	POS	28.008	2.897	20451.9	1.23	119.058	C4H9NO3	1	MSID00540	SL00033	Amino acid (essential)	HMDB0000167	16857	6051	6288	C[C@@H](O)[C@H](N)C(O)=O	AYFVYJQAPQTCCC-GBXIJSLDSA-N	InChI=1S/C4H9NO3/c1-2(6)3(5)4(7)8/h2-3,6H,5H2,1H3,(H,7,8)/t2-,3+/m1/s1	72-19-5	6788630	Mt_WT_mock_Study2	1	Mt_WT_mock_Study2_1	FALSE
Mt_WT_mock5	Threonine	POS	28.008	2.897	20451.9	1.23	119.058	C4H9NO3	1	MSID00540	SL00033	Amino acid (essential)	HMDB0000167	16857	6051	6288	C[C@@H](O)[C@H](N)C(O)=O	AYFVYJQAPQTCCC-GBXIJSLDSA-N	InChI=1S/C4H9NO3/c1-2(6)3(5)4(7)8/h2-3,6H,5H2,1H3,(H,7,8)/t2-,3+/m1/s1	72-19-5	10345367	Mt_WT_mock_Study2	2	Mt_WT_mock_Study2_2	FALSE
Mt_WT_mock6	Threonine	POS	28.008	2.897	20451.9	1.23	119.058	C4H9NO3	1	MSID00540	SL00033	Amino acid (essential)	HMDB0000167	16857	6051	6288	C[C@@H](O)[C@H](N)C(O)=O	AYFVYJQAPQTCCC-GBXIJSLDSA-N	InChI=1S/C4H9NO3/c1-2(6)3(5)4(7)8/h2-3,6H,5H2,1H3,(H,7,8)/t2-,3+/m1/s1	72-19-5	8220836	Mt_WT_mock_Study2	3	Mt_WT_mock_Study2_3	FALSE
Mt_15cGOF_Rhizo1	Threonic acid	NEG	24.531	2.275	4755.33	1.31	136.037	C4H8O5	1	MSID00539	SL00069	Carbohydrates and carbohydrate conjugates	HMDB0000943	15908	4573940	5460407	OC[C@H](O)[C@@H](O)C(O)=O	JPIJQSOTBSSVTP-STHAYSLISA-N	InChI=1S/C4H8O5/c5-1-2(6)3(7)4(8)9/h2-3,5-7H,1H2,(H,8,9)/t2-,3+/m0/s1	7306-96-9	124157168	Mt_15cGOF_Rhizo_Study1	1	Mt_15cGOF_Rhizo_Study1_1	FALSE
Mt_15cGOF_Rhizo2	Threonic acid	NEG	24.531	2.275	4755.33	1.31	136.037	C4H8O5	1	MSID00539	SL00069	Carbohydrates and carbohydrate conjugates	HMDB0000943	15908	4573940	5460407	OC[C@H](O)[C@@H](O)C(O)=O	JPIJQSOTBSSVTP-STHAYSLISA-N	InChI=1S/C4H8O5/c5-1-2(6)3(7)4(8)9/h2-3,5-7H,1H2,(H,8,9)/t2-,3+/m0/s1	7306-96-9	98012096	Mt_15cGOF_Rhizo_Study1	2	Mt_15cGOF_Rhizo_Study1_2	FALSE
Mt_15cGOF_Rhizo3	Threonic acid	NEG	24.531	2.275	4755.33	1.31	136.037	C4H8O5	1	MSID00539	SL00069	Carbohydrates and carbohydrate conjugates	HMDB0000943	15908	4573940	5460407	OC[C@H](O)[C@@H](O)C(O)=O	JPIJQSOTBSSVTP-STHAYSLISA-N	InChI=1S/C4H8O5/c5-1-2(6)3(7)4(8)9/h2-3,5-7H,1H2,(H,8,9)/t2-,3+/m0/s1	7306-96-9	122283256	Mt_15cGOF_Rhizo_Study1	3	Mt_15cGOF_Rhizo_Study1_3	FALSE
Mt_15cGOF_mock1	Threonic acid	NEG	24.531	2.275	4755.33	1.31	136.037	C4H8O5	1	MSID00539	SL00069	Carbohydrates and carbohydrate conjugates	HMDB0000943	15908	4573940	5460407	OC[C@H](O)[C@@H](O)C(O)=O	JPIJQSOTBSSVTP-STHAYSLISA-N	InChI=1S/C4H8O5/c5-1-2(6)3(7)4(8)9/h2-3,5-7H,1H2,(H,8,9)/t2-,3+/m0/s1	7306-96-9	97519840	Mt_15cGOF_mock_Study1	1	Mt_15cGOF_mock_Study1_1	FALSE
Mt_15cGOF_mock2	Threonic acid	NEG	24.531	2.275	4755.33	1.31	136.037	C4H8O5	1	MSID00539	SL00069	Carbohydrates and carbohydrate conjugates	HMDB0000943	15908	4573940	5460407	OC[C@H](O)[C@@H](O)C(O)=O	JPIJQSOTBSSVTP-STHAYSLISA-N	InChI=1S/C4H8O5/c5-1-2(6)3(7)4(8)9/h2-3,5-7H,1H2,(H,8,9)/t2-,3+/m0/s1	7306-96-9	71512416	Mt_15cGOF_mock_Study1	2	Mt_15cGOF_mock_Study1_2	FALSE
Mt_15cGOF_mock3	Threonic acid	NEG	24.531	2.275	4755.33	1.31	136.037	C4H8O5	1	MSID00539	SL00069	Carbohydrates and carbohydrate conjugates	HMDB0000943	15908	4573940	5460407	OC[C@H](O)[C@@H](O)C(O)=O	JPIJQSOTBSSVTP-STHAYSLISA-N	InChI=1S/C4H8O5/c5-1-2(6)3(7)4(8)9/h2-3,5-7H,1H2,(H,8,9)/t2-,3+/m0/s1	7306-96-9	118385816	Mt_15cGOF_mock_Study1	3	Mt_15cGOF_mock_Study1_3	FALSE
Mt_WT_AM1	Threonic acid	NEG	24.531	2.275	4755.33	1.31	136.037	C4H8O5	1	MSID00539	SL00069	Carbohydrates and carbohydrate conjugates	HMDB0000943	15908	4573940	5460407	OC[C@H](O)[C@@H](O)C(O)=O	JPIJQSOTBSSVTP-STHAYSLISA-N	InChI=1S/C4H8O5/c5-1-2(6)3(7)4(8)9/h2-3,5-7H,1H2,(H,8,9)/t2-,3+/m0/s1	7306-96-9	49273248	Mt_WT_AM_Study2	1	Mt_WT_AM_Study2_1	FALSE
Mt_WT_AM2	Threonic acid	NEG	24.531	2.275	4755.33	1.31	136.037	C4H8O5	1	MSID00539	SL00069	Carbohydrates and carbohydrate conjugates	HMDB0000943	15908	4573940	5460407	OC[C@H](O)[C@@H](O)C(O)=O	JPIJQSOTBSSVTP-STHAYSLISA-N	InChI=1S/C4H8O5/c5-1-2(6)3(7)4(8)9/h2-3,5-7H,1H2,(H,8,9)/t2-,3+/m0/s1	7306-96-9	51036160	Mt_WT_AM_Study2	2	Mt_WT_AM_Study2_2	FALSE
Mt_WT_AM3	Threonic acid	NEG	24.531	2.275	4755.33	1.31	136.037	C4H8O5	1	MSID00539	SL00069	Carbohydrates and carbohydrate conjugates	HMDB0000943	15908	4573940	5460407	OC[C@H](O)[C@@H](O)C(O)=O	JPIJQSOTBSSVTP-STHAYSLISA-N	InChI=1S/C4H8O5/c5-1-2(6)3(7)4(8)9/h2-3,5-7H,1H2,(H,8,9)/t2-,3+/m0/s1	7306-96-9	58613800	Mt_WT_AM_Study2	3	Mt_WT_AM_Study2_3	FALSE
Mt_WT_Rhizo1	Threonic acid	NEG	24.531	2.275	4755.33	1.31	136.037	C4H8O5	1	MSID00539	SL00069	Carbohydrates and carbohydrate conjugates	HMDB0000943	15908	4573940	5460407	OC[C@H](O)[C@@H](O)C(O)=O	JPIJQSOTBSSVTP-STHAYSLISA-N	InChI=1S/C4H8O5/c5-1-2(6)3(7)4(8)9/h2-3,5-7H,1H2,(H,8,9)/t2-,3+/m0/s1	7306-96-9	103681760	Mt_WT_Rhizo_Study1	1	Mt_WT_Rhizo_Study1_1	FALSE
Mt_WT_Rhizo2	Threonic acid	NEG	24.531	2.275	4755.33	1.31	136.037	C4H8O5	1	MSID00539	SL00069	Carbohydrates and carbohydrate conjugates	HMDB0000943	15908	4573940	5460407	OC[C@H](O)[C@@H](O)C(O)=O	JPIJQSOTBSSVTP-STHAYSLISA-N	InChI=1S/C4H8O5/c5-1-2(6)3(7)4(8)9/h2-3,5-7H,1H2,(H,8,9)/t2-,3+/m0/s1	7306-96-9	173799248	Mt_WT_Rhizo_Study1	2	Mt_WT_Rhizo_Study1_2	FALSE
Mt_WT_Rhizo3	Threonic acid	NEG	24.531	2.275	4755.33	1.31	136.037	C4H8O5	1	MSID00539	SL00069	Carbohydrates and carbohydrate conjugates	HMDB0000943	15908	4573940	5460407	OC[C@H](O)[C@@H](O)C(O)=O	JPIJQSOTBSSVTP-STHAYSLISA-N	InChI=1S/C4H8O5/c5-1-2(6)3(7)4(8)9/h2-3,5-7H,1H2,(H,8,9)/t2-,3+/m0/s1	7306-96-9	173152448	Mt_WT_Rhizo_Study1	3	Mt_WT_Rhizo_Study1_3	FALSE
Mt_WT_mock1	Threonic acid	NEG	24.531	2.275	4755.33	1.31	136.037	C4H8O5	1	MSID00539	SL00069	Carbohydrates and carbohydrate conjugates	HMDB0000943	15908	4573940	5460407	OC[C@H](O)[C@@H](O)C(O)=O	JPIJQSOTBSSVTP-STHAYSLISA-N	InChI=1S/C4H8O5/c5-1-2(6)3(7)4(8)9/h2-3,5-7H,1H2,(H,8,9)/t2-,3+/m0/s1	7306-96-9	84309720	Mt_WT_mock_Study1	1	Mt_WT_mock_Study1_1	FALSE
Mt_WT_mock2	Threonic acid	NEG	24.531	2.275	4755.33	1.31	136.037	C4H8O5	1	MSID00539	SL00069	Carbohydrates and carbohydrate conjugates	HMDB0000943	15908	4573940	5460407	OC[C@H](O)[C@@H](O)C(O)=O	JPIJQSOTBSSVTP-STHAYSLISA-N	InChI=1S/C4H8O5/c5-1-2(6)3(7)4(8)9/h2-3,5-7H,1H2,(H,8,9)/t2-,3+/m0/s1	7306-96-9	62728524	Mt_WT_mock_Study1	2	Mt_WT_mock_Study1_2	FALSE
Mt_WT_mock3	Threonic acid	NEG	24.531	2.275	4755.33	1.31	136.037	C4H8O5	1	MSID00539	SL00069	Carbohydrates and carbohydrate conjugates	HMDB0000943	15908	4573940	5460407	OC[C@H](O)[C@@H](O)C(O)=O	JPIJQSOTBSSVTP-STHAYSLISA-N	InChI=1S/C4H8O5/c5-1-2(6)3(7)4(8)9/h2-3,5-7H,1H2,(H,8,9)/t2-,3+/m0/s1	7306-96-9	62954036	Mt_WT_mock_Study1	3	Mt_WT_mock_Study1_3	FALSE
Mt_WT_mock4	Threonic acid	NEG	24.531	2.275	4755.33	1.31	136.037	C4H8O5	1	MSID00539	SL00069	Carbohydrates and carbohydrate conjugates	HMDB0000943	15908	4573940	5460407	OC[C@H](O)[C@@H](O)C(O)=O	JPIJQSOTBSSVTP-STHAYSLISA-N	InChI=1S/C4H8O5/c5-1-2(6)3(7)4(8)9/h2-3,5-7H,1H2,(H,8,9)/t2-,3+/m0/s1	7306-96-9	66647544	Mt_WT_mock_Study2	1	Mt_WT_mock_Study2_1	FALSE
Mt_WT_mock5	Threonic acid	NEG	24.531	2.275	4755.33	1.31	136.037	C4H8O5	1	MSID00539	SL00069	Carbohydrates and carbohydrate conjugates	HMDB0000943	15908	4573940	5460407	OC[C@H](O)[C@@H](O)C(O)=O	JPIJQSOTBSSVTP-STHAYSLISA-N	InChI=1S/C4H8O5/c5-1-2(6)3(7)4(8)9/h2-3,5-7H,1H2,(H,8,9)/t2-,3+/m0/s1	7306-96-9	50900684	Mt_WT_mock_Study2	2	Mt_WT_mock_Study2_2	FALSE
Mt_WT_mock6	Threonic acid	NEG	24.531	2.275	4755.33	1.31	136.037	C4H8O5	1	MSID00539	SL00069	Carbohydrates and carbohydrate conjugates	HMDB0000943	15908	4573940	5460407	OC[C@H](O)[C@@H](O)C(O)=O	JPIJQSOTBSSVTP-STHAYSLISA-N	InChI=1S/C4H8O5/c5-1-2(6)3(7)4(8)9/h2-3,5-7H,1H2,(H,8,9)/t2-,3+/m0/s1	7306-96-9	52221976	Mt_WT_mock_Study2	3	Mt_WT_mock_Study2_3	FALSE
Mt_15cGOF_Rhizo1	Thiamine	POS	26.098	2.993	12918.2	1.93	264.104	C12H16N4OS	1	MSID00535	SL00230	Vitamin	HMDB0000235	18385	1098	1130	CC1=C(CCO)SC=[N+]1CC1=CN=C(C)N=C1N	JZRWCGZRTZMZEH-UHFFFAOYSA-N	InChI=1S/C12H17N4OS/c1-8-11(3-4-17)18-7-16(8)6-10-5-14-9(2)15-12(10)13/h5,7,17H,3-4,6H2,1-2H3,(H2,13,14,15)/q+1	70-16-6	10933713	Mt_15cGOF_Rhizo_Study1	1	Mt_15cGOF_Rhizo_Study1_1	FALSE
Mt_15cGOF_Rhizo2	Thiamine	POS	26.098	2.993	12918.2	1.93	264.104	C12H16N4OS	1	MSID00535	SL00230	Vitamin	HMDB0000235	18385	1098	1130	CC1=C(CCO)SC=[N+]1CC1=CN=C(C)N=C1N	JZRWCGZRTZMZEH-UHFFFAOYSA-N	InChI=1S/C12H17N4OS/c1-8-11(3-4-17)18-7-16(8)6-10-5-14-9(2)15-12(10)13/h5,7,17H,3-4,6H2,1-2H3,(H2,13,14,15)/q+1	70-16-6	9498290	Mt_15cGOF_Rhizo_Study1	2	Mt_15cGOF_Rhizo_Study1_2	FALSE
Mt_15cGOF_Rhizo3	Thiamine	POS	26.098	2.993	12918.2	1.93	264.104	C12H16N4OS	1	MSID00535	SL00230	Vitamin	HMDB0000235	18385	1098	1130	CC1=C(CCO)SC=[N+]1CC1=CN=C(C)N=C1N	JZRWCGZRTZMZEH-UHFFFAOYSA-N	InChI=1S/C12H17N4OS/c1-8-11(3-4-17)18-7-16(8)6-10-5-14-9(2)15-12(10)13/h5,7,17H,3-4,6H2,1-2H3,(H2,13,14,15)/q+1	70-16-6	19139300	Mt_15cGOF_Rhizo_Study1	3	Mt_15cGOF_Rhizo_Study1_3	FALSE
Mt_15cGOF_mock1	Thiamine	POS	26.098	2.993	12918.2	1.93	264.104	C12H16N4OS	1	MSID00535	SL00230	Vitamin	HMDB0000235	18385	1098	1130	CC1=C(CCO)SC=[N+]1CC1=CN=C(C)N=C1N	JZRWCGZRTZMZEH-UHFFFAOYSA-N	InChI=1S/C12H17N4OS/c1-8-11(3-4-17)18-7-16(8)6-10-5-14-9(2)15-12(10)13/h5,7,17H,3-4,6H2,1-2H3,(H2,13,14,15)/q+1	70-16-6	5673067	Mt_15cGOF_mock_Study1	1	Mt_15cGOF_mock_Study1_1	FALSE
Mt_15cGOF_mock2	Thiamine	POS	26.098	2.993	12918.2	1.93	264.104	C12H16N4OS	1	MSID00535	SL00230	Vitamin	HMDB0000235	18385	1098	1130	CC1=C(CCO)SC=[N+]1CC1=CN=C(C)N=C1N	JZRWCGZRTZMZEH-UHFFFAOYSA-N	InChI=1S/C12H17N4OS/c1-8-11(3-4-17)18-7-16(8)6-10-5-14-9(2)15-12(10)13/h5,7,17H,3-4,6H2,1-2H3,(H2,13,14,15)/q+1	70-16-6	9773250	Mt_15cGOF_mock_Study1	2	Mt_15cGOF_mock_Study1_2	FALSE
Mt_15cGOF_mock3	Thiamine	POS	26.098	2.993	12918.2	1.93	264.104	C12H16N4OS	1	MSID00535	SL00230	Vitamin	HMDB0000235	18385	1098	1130	CC1=C(CCO)SC=[N+]1CC1=CN=C(C)N=C1N	JZRWCGZRTZMZEH-UHFFFAOYSA-N	InChI=1S/C12H17N4OS/c1-8-11(3-4-17)18-7-16(8)6-10-5-14-9(2)15-12(10)13/h5,7,17H,3-4,6H2,1-2H3,(H2,13,14,15)/q+1	70-16-6	6348179	Mt_15cGOF_mock_Study1	3	Mt_15cGOF_mock_Study1_3	FALSE
Mt_WT_AM1	Thiamine	POS	26.098	2.993	12918.2	1.93	264.104	C12H16N4OS	1	MSID00535	SL00230	Vitamin	HMDB0000235	18385	1098	1130	CC1=C(CCO)SC=[N+]1CC1=CN=C(C)N=C1N	JZRWCGZRTZMZEH-UHFFFAOYSA-N	InChI=1S/C12H17N4OS/c1-8-11(3-4-17)18-7-16(8)6-10-5-14-9(2)15-12(10)13/h5,7,17H,3-4,6H2,1-2H3,(H2,13,14,15)/q+1	70-16-6	31713874	Mt_WT_AM_Study2	1	Mt_WT_AM_Study2_1	FALSE
Mt_WT_AM2	Thiamine	POS	26.098	2.993	12918.2	1.93	264.104	C12H16N4OS	1	MSID00535	SL00230	Vitamin	HMDB0000235	18385	1098	1130	CC1=C(CCO)SC=[N+]1CC1=CN=C(C)N=C1N	JZRWCGZRTZMZEH-UHFFFAOYSA-N	InChI=1S/C12H17N4OS/c1-8-11(3-4-17)18-7-16(8)6-10-5-14-9(2)15-12(10)13/h5,7,17H,3-4,6H2,1-2H3,(H2,13,14,15)/q+1	70-16-6	19894698	Mt_WT_AM_Study2	2	Mt_WT_AM_Study2_2	FALSE
Mt_WT_AM3	Thiamine	POS	26.098	2.993	12918.2	1.93	264.104	C12H16N4OS	1	MSID00535	SL00230	Vitamin	HMDB0000235	18385	1098	1130	CC1=C(CCO)SC=[N+]1CC1=CN=C(C)N=C1N	JZRWCGZRTZMZEH-UHFFFAOYSA-N	InChI=1S/C12H17N4OS/c1-8-11(3-4-17)18-7-16(8)6-10-5-14-9(2)15-12(10)13/h5,7,17H,3-4,6H2,1-2H3,(H2,13,14,15)/q+1	70-16-6	26937930	Mt_WT_AM_Study2	3	Mt_WT_AM_Study2_3	FALSE
Mt_WT_Rhizo1	Thiamine	POS	26.098	2.993	12918.2	1.93	264.104	C12H16N4OS	1	MSID00535	SL00230	Vitamin	HMDB0000235	18385	1098	1130	CC1=C(CCO)SC=[N+]1CC1=CN=C(C)N=C1N	JZRWCGZRTZMZEH-UHFFFAOYSA-N	InChI=1S/C12H17N4OS/c1-8-11(3-4-17)18-7-16(8)6-10-5-14-9(2)15-12(10)13/h5,7,17H,3-4,6H2,1-2H3,(H2,13,14,15)/q+1	70-16-6	17403682	Mt_WT_Rhizo_Study1	1	Mt_WT_Rhizo_Study1_1	FALSE
Mt_WT_Rhizo2	Thiamine	POS	26.098	2.993	12918.2	1.93	264.104	C12H16N4OS	1	MSID00535	SL00230	Vitamin	HMDB0000235	18385	1098	1130	CC1=C(CCO)SC=[N+]1CC1=CN=C(C)N=C1N	JZRWCGZRTZMZEH-UHFFFAOYSA-N	InChI=1S/C12H17N4OS/c1-8-11(3-4-17)18-7-16(8)6-10-5-14-9(2)15-12(10)13/h5,7,17H,3-4,6H2,1-2H3,(H2,13,14,15)/q+1	70-16-6	11304574	Mt_WT_Rhizo_Study1	2	Mt_WT_Rhizo_Study1_2	FALSE
Mt_WT_Rhizo3	Thiamine	POS	26.098	2.993	12918.2	1.93	264.104	C12H16N4OS	1	MSID00535	SL00230	Vitamin	HMDB0000235	18385	1098	1130	CC1=C(CCO)SC=[N+]1CC1=CN=C(C)N=C1N	JZRWCGZRTZMZEH-UHFFFAOYSA-N	InChI=1S/C12H17N4OS/c1-8-11(3-4-17)18-7-16(8)6-10-5-14-9(2)15-12(10)13/h5,7,17H,3-4,6H2,1-2H3,(H2,13,14,15)/q+1	70-16-6	21855876	Mt_WT_Rhizo_Study1	3	Mt_WT_Rhizo_Study1_3	FALSE
Mt_WT_mock1	Thiamine	POS	26.098	2.993	12918.2	1.93	264.104	C12H16N4OS	1	MSID00535	SL00230	Vitamin	HMDB0000235	18385	1098	1130	CC1=C(CCO)SC=[N+]1CC1=CN=C(C)N=C1N	JZRWCGZRTZMZEH-UHFFFAOYSA-N	InChI=1S/C12H17N4OS/c1-8-11(3-4-17)18-7-16(8)6-10-5-14-9(2)15-12(10)13/h5,7,17H,3-4,6H2,1-2H3,(H2,13,14,15)/q+1	70-16-6	13047640	Mt_WT_mock_Study1	1	Mt_WT_mock_Study1_1	FALSE
Mt_WT_mock2	Thiamine	POS	26.098	2.993	12918.2	1.93	264.104	C12H16N4OS	1	MSID00535	SL00230	Vitamin	HMDB0000235	18385	1098	1130	CC1=C(CCO)SC=[N+]1CC1=CN=C(C)N=C1N	JZRWCGZRTZMZEH-UHFFFAOYSA-N	InChI=1S/C12H17N4OS/c1-8-11(3-4-17)18-7-16(8)6-10-5-14-9(2)15-12(10)13/h5,7,17H,3-4,6H2,1-2H3,(H2,13,14,15)/q+1	70-16-6	9608228	Mt_WT_mock_Study1	2	Mt_WT_mock_Study1_2	FALSE
Mt_WT_mock3	Thiamine	POS	26.098	2.993	12918.2	1.93	264.104	C12H16N4OS	1	MSID00535	SL00230	Vitamin	HMDB0000235	18385	1098	1130	CC1=C(CCO)SC=[N+]1CC1=CN=C(C)N=C1N	JZRWCGZRTZMZEH-UHFFFAOYSA-N	InChI=1S/C12H17N4OS/c1-8-11(3-4-17)18-7-16(8)6-10-5-14-9(2)15-12(10)13/h5,7,17H,3-4,6H2,1-2H3,(H2,13,14,15)/q+1	70-16-6	8188734	Mt_WT_mock_Study1	3	Mt_WT_mock_Study1_3	FALSE
Mt_WT_mock4	Thiamine	POS	26.098	2.993	12918.2	1.93	264.104	C12H16N4OS	1	MSID00535	SL00230	Vitamin	HMDB0000235	18385	1098	1130	CC1=C(CCO)SC=[N+]1CC1=CN=C(C)N=C1N	JZRWCGZRTZMZEH-UHFFFAOYSA-N	InChI=1S/C12H17N4OS/c1-8-11(3-4-17)18-7-16(8)6-10-5-14-9(2)15-12(10)13/h5,7,17H,3-4,6H2,1-2H3,(H2,13,14,15)/q+1	70-16-6	5644815	Mt_WT_mock_Study2	1	Mt_WT_mock_Study2_1	FALSE
Mt_WT_mock5	Thiamine	POS	26.098	2.993	12918.2	1.93	264.104	C12H16N4OS	1	MSID00535	SL00230	Vitamin	HMDB0000235	18385	1098	1130	CC1=C(CCO)SC=[N+]1CC1=CN=C(C)N=C1N	JZRWCGZRTZMZEH-UHFFFAOYSA-N	InChI=1S/C12H17N4OS/c1-8-11(3-4-17)18-7-16(8)6-10-5-14-9(2)15-12(10)13/h5,7,17H,3-4,6H2,1-2H3,(H2,13,14,15)/q+1	70-16-6	6572432	Mt_WT_mock_Study2	2	Mt_WT_mock_Study2_2	FALSE
Mt_WT_mock6	Thiamine	POS	26.098	2.993	12918.2	1.93	264.104	C12H16N4OS	1	MSID00535	SL00230	Vitamin	HMDB0000235	18385	1098	1130	CC1=C(CCO)SC=[N+]1CC1=CN=C(C)N=C1N	JZRWCGZRTZMZEH-UHFFFAOYSA-N	InChI=1S/C12H17N4OS/c1-8-11(3-4-17)18-7-16(8)6-10-5-14-9(2)15-12(10)13/h5,7,17H,3-4,6H2,1-2H3,(H2,13,14,15)/q+1	70-16-6	3908045	Mt_WT_mock_Study2	3	Mt_WT_mock_Study2_3	FALSE
Mt_15cGOF_Rhizo1	Testosterone undecanoate	CD PAN	18.162	9.496	100566	10.515	456.36	C30 H48 O3	2b		X01185										4.47785e+06	Mt_15cGOF_Rhizo_Study1	1	Mt_15cGOF_Rhizo_Study1_1	FALSE
Mt_15cGOF_Rhizo2	Testosterone undecanoate	CD PAN	18.162	9.496	100566	10.515	456.36	C30 H48 O3	2b		X01185										2.34949e+06	Mt_15cGOF_Rhizo_Study1	2	Mt_15cGOF_Rhizo_Study1_2	FALSE
Mt_15cGOF_Rhizo3	Testosterone undecanoate	CD PAN	18.162	9.496	100566	10.515	456.36	C30 H48 O3	2b		X01185										2.5198e+07	Mt_15cGOF_Rhizo_Study1	3	Mt_15cGOF_Rhizo_Study1_3	FALSE
Mt_15cGOF_mock1	Testosterone undecanoate	CD PAN	18.162	9.496	100566	10.515	456.36	C30 H48 O3	2b		X01185										863248	Mt_15cGOF_mock_Study1	1	Mt_15cGOF_mock_Study1_1	FALSE
Mt_15cGOF_mock2	Testosterone undecanoate	CD PAN	18.162	9.496	100566	10.515	456.36	C30 H48 O3	2b		X01185										427987	Mt_15cGOF_mock_Study1	2	Mt_15cGOF_mock_Study1_2	FALSE
Mt_15cGOF_mock3	Testosterone undecanoate	CD PAN	18.162	9.496	100566	10.515	456.36	C30 H48 O3	2b		X01185										1.11053e+06	Mt_15cGOF_mock_Study1	3	Mt_15cGOF_mock_Study1_3	FALSE
Mt_WT_AM1	Testosterone undecanoate	CD PAN	18.162	9.496	100566	10.515	456.36	C30 H48 O3	2b		X01185										8.99633e+06	Mt_WT_AM_Study2	1	Mt_WT_AM_Study2_1	FALSE
Mt_WT_AM2	Testosterone undecanoate	CD PAN	18.162	9.496	100566	10.515	456.36	C30 H48 O3	2b		X01185										7.54001e+06	Mt_WT_AM_Study2	2	Mt_WT_AM_Study2_2	FALSE
Mt_WT_AM3	Testosterone undecanoate	CD PAN	18.162	9.496	100566	10.515	456.36	C30 H48 O3	2b		X01185										1.06669e+07	Mt_WT_AM_Study2	3	Mt_WT_AM_Study2_3	FALSE
Mt_WT_Rhizo1	Testosterone undecanoate	CD PAN	18.162	9.496	100566	10.515	456.36	C30 H48 O3	2b		X01185										970553	Mt_WT_Rhizo_Study1	1	Mt_WT_Rhizo_Study1_1	FALSE
Mt_WT_Rhizo2	Testosterone undecanoate	CD PAN	18.162	9.496	100566	10.515	456.36	C30 H48 O3	2b		X01185										882099	Mt_WT_Rhizo_Study1	2	Mt_WT_Rhizo_Study1_2	FALSE
Mt_WT_Rhizo3	Testosterone undecanoate	CD PAN	18.162	9.496	100566	10.515	456.36	C30 H48 O3	2b		X01185										2.06519e+06	Mt_WT_Rhizo_Study1	3	Mt_WT_Rhizo_Study1_3	FALSE
Mt_WT_mock1	Testosterone undecanoate	CD PAN	18.162	9.496	100566	10.515	456.36	C30 H48 O3	2b		X01185										573509	Mt_WT_mock_Study1	1	Mt_WT_mock_Study1_1	FALSE
Mt_WT_mock2	Testosterone undecanoate	CD PAN	18.162	9.496	100566	10.515	456.36	C30 H48 O3	2b		X01185										120720	Mt_WT_mock_Study1	2	Mt_WT_mock_Study1_2	FALSE
Mt_WT_mock3	Testosterone undecanoate	CD PAN	18.162	9.496	100566	10.515	456.36	C30 H48 O3	2b		X01185										686303	Mt_WT_mock_Study1	3	Mt_WT_mock_Study1_3	FALSE
Mt_WT_mock4	Testosterone undecanoate	CD PAN	18.162	9.496	100566	10.515	456.36	C30 H48 O3	2b		X01185										3.05341e+06	Mt_WT_mock_Study2	1	Mt_WT_mock_Study2_1	FALSE
Mt_WT_mock5	Testosterone undecanoate	CD PAN	18.162	9.496	100566	10.515	456.36	C30 H48 O3	2b		X01185										6.45703e+06	Mt_WT_mock_Study2	2	Mt_WT_mock_Study2_2	FALSE
Mt_WT_mock6	Testosterone undecanoate	CD PAN	18.162	9.496	100566	10.515	456.36	C30 H48 O3	2b		X01185										4.27595e+06	Mt_WT_mock_Study2	3	Mt_WT_mock_Study2_3	FALSE
Mt_15cGOF_Rhizo1	taxa-4(20),11-dien-5alpha-yl acetate	CD PAN	33.869	5.754	73577.2	8.786	330.256	C22 H34 O2	3	APIZAZFFQBVSJA-ZJDLJICXSA-N	X03716										427458	Mt_15cGOF_Rhizo_Study1	1	Mt_15cGOF_Rhizo_Study1_1	FALSE
Mt_15cGOF_Rhizo2	taxa-4(20),11-dien-5alpha-yl acetate	CD PAN	33.869	5.754	73577.2	8.786	330.256	C22 H34 O2	3	APIZAZFFQBVSJA-ZJDLJICXSA-N	X03716										242068	Mt_15cGOF_Rhizo_Study1	2	Mt_15cGOF_Rhizo_Study1_2	FALSE
Mt_15cGOF_Rhizo3	taxa-4(20),11-dien-5alpha-yl acetate	CD PAN	33.869	5.754	73577.2	8.786	330.256	C22 H34 O2	3	APIZAZFFQBVSJA-ZJDLJICXSA-N	X03716											Mt_15cGOF_Rhizo_Study1	3	Mt_15cGOF_Rhizo_Study1_3	TRUE
Mt_15cGOF_mock1	taxa-4(20),11-dien-5alpha-yl acetate	CD PAN	33.869	5.754	73577.2	8.786	330.256	C22 H34 O2	3	APIZAZFFQBVSJA-ZJDLJICXSA-N	X03716											Mt_15cGOF_mock_Study1	1	Mt_15cGOF_mock_Study1_1	TRUE
Mt_15cGOF_mock2	taxa-4(20),11-dien-5alpha-yl acetate	CD PAN	33.869	5.754	73577.2	8.786	330.256	C22 H34 O2	3	APIZAZFFQBVSJA-ZJDLJICXSA-N	X03716										117292	Mt_15cGOF_mock_Study1	2	Mt_15cGOF_mock_Study1_2	FALSE
Mt_15cGOF_mock3	taxa-4(20),11-dien-5alpha-yl acetate	CD PAN	33.869	5.754	73577.2	8.786	330.256	C22 H34 O2	3	APIZAZFFQBVSJA-ZJDLJICXSA-N	X03716										174709	Mt_15cGOF_mock_Study1	3	Mt_15cGOF_mock_Study1_3	FALSE
Mt_WT_AM1	taxa-4(20),11-dien-5alpha-yl acetate	CD PAN	33.869	5.754	73577.2	8.786	330.256	C22 H34 O2	3	APIZAZFFQBVSJA-ZJDLJICXSA-N	X03716											Mt_WT_AM_Study2	1	Mt_WT_AM_Study2_1	TRUE
Mt_WT_AM2	taxa-4(20),11-dien-5alpha-yl acetate	CD PAN	33.869	5.754	73577.2	8.786	330.256	C22 H34 O2	3	APIZAZFFQBVSJA-ZJDLJICXSA-N	X03716											Mt_WT_AM_Study2	2	Mt_WT_AM_Study2_2	TRUE
Mt_WT_AM3	taxa-4(20),11-dien-5alpha-yl acetate	CD PAN	33.869	5.754	73577.2	8.786	330.256	C22 H34 O2	3	APIZAZFFQBVSJA-ZJDLJICXSA-N	X03716											Mt_WT_AM_Study2	3	Mt_WT_AM_Study2_3	TRUE
Mt_WT_Rhizo1	taxa-4(20),11-dien-5alpha-yl acetate	CD PAN	33.869	5.754	73577.2	8.786	330.256	C22 H34 O2	3	APIZAZFFQBVSJA-ZJDLJICXSA-N	X03716										1.21493e+06	Mt_WT_Rhizo_Study1	1	Mt_WT_Rhizo_Study1_1	FALSE
Mt_WT_Rhizo2	taxa-4(20),11-dien-5alpha-yl acetate	CD PAN	33.869	5.754	73577.2	8.786	330.256	C22 H34 O2	3	APIZAZFFQBVSJA-ZJDLJICXSA-N	X03716										483729	Mt_WT_Rhizo_Study1	2	Mt_WT_Rhizo_Study1_2	FALSE
Mt_WT_Rhizo3	taxa-4(20),11-dien-5alpha-yl acetate	CD PAN	33.869	5.754	73577.2	8.786	330.256	C22 H34 O2	3	APIZAZFFQBVSJA-ZJDLJICXSA-N	X03716										738916	Mt_WT_Rhizo_Study1	3	Mt_WT_Rhizo_Study1_3	FALSE
Mt_WT_mock1	taxa-4(20),11-dien-5alpha-yl acetate	CD PAN	33.869	5.754	73577.2	8.786	330.256	C22 H34 O2	3	APIZAZFFQBVSJA-ZJDLJICXSA-N	X03716											Mt_WT_mock_Study1	1	Mt_WT_mock_Study1_1	TRUE
Mt_WT_mock2	taxa-4(20),11-dien-5alpha-yl acetate	CD PAN	33.869	5.754	73577.2	8.786	330.256	C22 H34 O2	3	APIZAZFFQBVSJA-ZJDLJICXSA-N	X03716											Mt_WT_mock_Study1	2	Mt_WT_mock_Study1_2	TRUE
Mt_WT_mock3	taxa-4(20),11-dien-5alpha-yl acetate	CD PAN	33.869	5.754	73577.2	8.786	330.256	C22 H34 O2	3	APIZAZFFQBVSJA-ZJDLJICXSA-N	X03716											Mt_WT_mock_Study1	3	Mt_WT_mock_Study1_3	TRUE
Mt_WT_mock4	taxa-4(20),11-dien-5alpha-yl acetate	CD PAN	33.869	5.754	73577.2	8.786	330.256	C22 H34 O2	3	APIZAZFFQBVSJA-ZJDLJICXSA-N	X03716											Mt_WT_mock_Study2	1	Mt_WT_mock_Study2_1	TRUE
Mt_WT_mock5	taxa-4(20),11-dien-5alpha-yl acetate	CD PAN	33.869	5.754	73577.2	8.786	330.256	C22 H34 O2	3	APIZAZFFQBVSJA-ZJDLJICXSA-N	X03716											Mt_WT_mock_Study2	2	Mt_WT_mock_Study2_2	TRUE
Mt_WT_mock6	taxa-4(20),11-dien-5alpha-yl acetate	CD PAN	33.869	5.754	73577.2	8.786	330.256	C22 H34 O2	3	APIZAZFFQBVSJA-ZJDLJICXSA-N	X03716											Mt_WT_mock_Study2	3	Mt_WT_mock_Study2_3	TRUE
Mt_15cGOF_Rhizo1	Taurine	CD PAN	19.678	2.735	6677.52	1.167	125.015	C2 H7 N O3 S	1	MSID00519	X01679	Organosulfonic acids and derivatives	HMDB0000251	15891	1091	1123	NCCS(O)(=O)=O	XOAAWQZATWQOTB-UHFFFAOYSA-N	InChI=1S/C2H7NO3S/c3-1-2-7(4,5)6/h1-3H2,(H,4,5,6)	107-35-7	45131.6	Mt_15cGOF_Rhizo_Study1	1	Mt_15cGOF_Rhizo_Study1_1	FALSE
Mt_15cGOF_Rhizo2	Taurine	CD PAN	19.678	2.735	6677.52	1.167	125.015	C2 H7 N O3 S	1	MSID00519	X01679	Organosulfonic acids and derivatives	HMDB0000251	15891	1091	1123	NCCS(O)(=O)=O	XOAAWQZATWQOTB-UHFFFAOYSA-N	InChI=1S/C2H7NO3S/c3-1-2-7(4,5)6/h1-3H2,(H,4,5,6)	107-35-7	47003.3	Mt_15cGOF_Rhizo_Study1	2	Mt_15cGOF_Rhizo_Study1_2	FALSE
Mt_15cGOF_Rhizo3	Taurine	CD PAN	19.678	2.735	6677.52	1.167	125.015	C2 H7 N O3 S	1	MSID00519	X01679	Organosulfonic acids and derivatives	HMDB0000251	15891	1091	1123	NCCS(O)(=O)=O	XOAAWQZATWQOTB-UHFFFAOYSA-N	InChI=1S/C2H7NO3S/c3-1-2-7(4,5)6/h1-3H2,(H,4,5,6)	107-35-7	43496.3	Mt_15cGOF_Rhizo_Study1	3	Mt_15cGOF_Rhizo_Study1_3	FALSE
Mt_15cGOF_mock1	Taurine	CD PAN	19.678	2.735	6677.52	1.167	125.015	C2 H7 N O3 S	1	MSID00519	X01679	Organosulfonic acids and derivatives	HMDB0000251	15891	1091	1123	NCCS(O)(=O)=O	XOAAWQZATWQOTB-UHFFFAOYSA-N	InChI=1S/C2H7NO3S/c3-1-2-7(4,5)6/h1-3H2,(H,4,5,6)	107-35-7	53180.7	Mt_15cGOF_mock_Study1	1	Mt_15cGOF_mock_Study1_1	FALSE
Mt_15cGOF_mock2	Taurine	CD PAN	19.678	2.735	6677.52	1.167	125.015	C2 H7 N O3 S	1	MSID00519	X01679	Organosulfonic acids and derivatives	HMDB0000251	15891	1091	1123	NCCS(O)(=O)=O	XOAAWQZATWQOTB-UHFFFAOYSA-N	InChI=1S/C2H7NO3S/c3-1-2-7(4,5)6/h1-3H2,(H,4,5,6)	107-35-7	62607.6	Mt_15cGOF_mock_Study1	2	Mt_15cGOF_mock_Study1_2	FALSE
Mt_15cGOF_mock3	Taurine	CD PAN	19.678	2.735	6677.52	1.167	125.015	C2 H7 N O3 S	1	MSID00519	X01679	Organosulfonic acids and derivatives	HMDB0000251	15891	1091	1123	NCCS(O)(=O)=O	XOAAWQZATWQOTB-UHFFFAOYSA-N	InChI=1S/C2H7NO3S/c3-1-2-7(4,5)6/h1-3H2,(H,4,5,6)	107-35-7	48600.8	Mt_15cGOF_mock_Study1	3	Mt_15cGOF_mock_Study1_3	FALSE
Mt_WT_AM1	Taurine	CD PAN	19.678	2.735	6677.52	1.167	125.015	C2 H7 N O3 S	1	MSID00519	X01679	Organosulfonic acids and derivatives	HMDB0000251	15891	1091	1123	NCCS(O)(=O)=O	XOAAWQZATWQOTB-UHFFFAOYSA-N	InChI=1S/C2H7NO3S/c3-1-2-7(4,5)6/h1-3H2,(H,4,5,6)	107-35-7	136502	Mt_WT_AM_Study2	1	Mt_WT_AM_Study2_1	FALSE
Mt_WT_AM2	Taurine	CD PAN	19.678	2.735	6677.52	1.167	125.015	C2 H7 N O3 S	1	MSID00519	X01679	Organosulfonic acids and derivatives	HMDB0000251	15891	1091	1123	NCCS(O)(=O)=O	XOAAWQZATWQOTB-UHFFFAOYSA-N	InChI=1S/C2H7NO3S/c3-1-2-7(4,5)6/h1-3H2,(H,4,5,6)	107-35-7	113991	Mt_WT_AM_Study2	2	Mt_WT_AM_Study2_2	FALSE
Mt_WT_AM3	Taurine	CD PAN	19.678	2.735	6677.52	1.167	125.015	C2 H7 N O3 S	1	MSID00519	X01679	Organosulfonic acids and derivatives	HMDB0000251	15891	1091	1123	NCCS(O)(=O)=O	XOAAWQZATWQOTB-UHFFFAOYSA-N	InChI=1S/C2H7NO3S/c3-1-2-7(4,5)6/h1-3H2,(H,4,5,6)	107-35-7	116492	Mt_WT_AM_Study2	3	Mt_WT_AM_Study2_3	FALSE
Mt_WT_Rhizo1	Taurine	CD PAN	19.678	2.735	6677.52	1.167	125.015	C2 H7 N O3 S	1	MSID00519	X01679	Organosulfonic acids and derivatives	HMDB0000251	15891	1091	1123	NCCS(O)(=O)=O	XOAAWQZATWQOTB-UHFFFAOYSA-N	InChI=1S/C2H7NO3S/c3-1-2-7(4,5)6/h1-3H2,(H,4,5,6)	107-35-7	82018.3	Mt_WT_Rhizo_Study1	1	Mt_WT_Rhizo_Study1_1	FALSE
Mt_WT_Rhizo2	Taurine	CD PAN	19.678	2.735	6677.52	1.167	125.015	C2 H7 N O3 S	1	MSID00519	X01679	Organosulfonic acids and derivatives	HMDB0000251	15891	1091	1123	NCCS(O)(=O)=O	XOAAWQZATWQOTB-UHFFFAOYSA-N	InChI=1S/C2H7NO3S/c3-1-2-7(4,5)6/h1-3H2,(H,4,5,6)	107-35-7	46537	Mt_WT_Rhizo_Study1	2	Mt_WT_Rhizo_Study1_2	FALSE
Mt_WT_Rhizo3	Taurine	CD PAN	19.678	2.735	6677.52	1.167	125.015	C2 H7 N O3 S	1	MSID00519	X01679	Organosulfonic acids and derivatives	HMDB0000251	15891	1091	1123	NCCS(O)(=O)=O	XOAAWQZATWQOTB-UHFFFAOYSA-N	InChI=1S/C2H7NO3S/c3-1-2-7(4,5)6/h1-3H2,(H,4,5,6)	107-35-7	56705.9	Mt_WT_Rhizo_Study1	3	Mt_WT_Rhizo_Study1_3	FALSE
Mt_WT_mock1	Taurine	CD PAN	19.678	2.735	6677.52	1.167	125.015	C2 H7 N O3 S	1	MSID00519	X01679	Organosulfonic acids and derivatives	HMDB0000251	15891	1091	1123	NCCS(O)(=O)=O	XOAAWQZATWQOTB-UHFFFAOYSA-N	InChI=1S/C2H7NO3S/c3-1-2-7(4,5)6/h1-3H2,(H,4,5,6)	107-35-7	38620.7	Mt_WT_mock_Study1	1	Mt_WT_mock_Study1_1	FALSE
Mt_WT_mock2	Taurine	CD PAN	19.678	2.735	6677.52	1.167	125.015	C2 H7 N O3 S	1	MSID00519	X01679	Organosulfonic acids and derivatives	HMDB0000251	15891	1091	1123	NCCS(O)(=O)=O	XOAAWQZATWQOTB-UHFFFAOYSA-N	InChI=1S/C2H7NO3S/c3-1-2-7(4,5)6/h1-3H2,(H,4,5,6)	107-35-7	50676.4	Mt_WT_mock_Study1	2	Mt_WT_mock_Study1_2	FALSE
Mt_WT_mock3	Taurine	CD PAN	19.678	2.735	6677.52	1.167	125.015	C2 H7 N O3 S	1	MSID00519	X01679	Organosulfonic acids and derivatives	HMDB0000251	15891	1091	1123	NCCS(O)(=O)=O	XOAAWQZATWQOTB-UHFFFAOYSA-N	InChI=1S/C2H7NO3S/c3-1-2-7(4,5)6/h1-3H2,(H,4,5,6)	107-35-7	47050.3	Mt_WT_mock_Study1	3	Mt_WT_mock_Study1_3	FALSE
Mt_WT_mock4	Taurine	CD PAN	19.678	2.735	6677.52	1.167	125.015	C2 H7 N O3 S	1	MSID00519	X01679	Organosulfonic acids and derivatives	HMDB0000251	15891	1091	1123	NCCS(O)(=O)=O	XOAAWQZATWQOTB-UHFFFAOYSA-N	InChI=1S/C2H7NO3S/c3-1-2-7(4,5)6/h1-3H2,(H,4,5,6)	107-35-7	34894.5	Mt_WT_mock_Study2	1	Mt_WT_mock_Study2_1	FALSE
Mt_WT_mock5	Taurine	CD PAN	19.678	2.735	6677.52	1.167	125.015	C2 H7 N O3 S	1	MSID00519	X01679	Organosulfonic acids and derivatives	HMDB0000251	15891	1091	1123	NCCS(O)(=O)=O	XOAAWQZATWQOTB-UHFFFAOYSA-N	InChI=1S/C2H7NO3S/c3-1-2-7(4,5)6/h1-3H2,(H,4,5,6)	107-35-7	33590.1	Mt_WT_mock_Study2	2	Mt_WT_mock_Study2_2	FALSE
Mt_WT_mock6	Taurine	CD PAN	19.678	2.735	6677.52	1.167	125.015	C2 H7 N O3 S	1	MSID00519	X01679	Organosulfonic acids and derivatives	HMDB0000251	15891	1091	1123	NCCS(O)(=O)=O	XOAAWQZATWQOTB-UHFFFAOYSA-N	InChI=1S/C2H7NO3S/c3-1-2-7(4,5)6/h1-3H2,(H,4,5,6)	107-35-7	31356.8	Mt_WT_mock_Study2	3	Mt_WT_mock_Study2_3	FALSE
Mt_15cGOF_Rhizo1	Syringic acid	CD PAN	46.77	3.708	10444.7	5.997	198.053	C9 H10 O5	2b		X02470										350364	Mt_15cGOF_Rhizo_Study1	1	Mt_15cGOF_Rhizo_Study1_1	FALSE
Mt_15cGOF_Rhizo1	Syringic acid	CD PAN	86.717	2.512	29392.8	6.403	198.053	C9 H10 O5	2b		X00346											Mt_15cGOF_Rhizo_Study1	1	Mt_15cGOF_Rhizo_Study1_1	TRUE
Mt_15cGOF_Rhizo2	Syringic acid	CD PAN	46.77	3.708	10444.7	5.997	198.053	C9 H10 O5	2b		X02470										403694	Mt_15cGOF_Rhizo_Study1	2	Mt_15cGOF_Rhizo_Study1_2	FALSE
Mt_15cGOF_Rhizo2	Syringic acid	CD PAN	86.717	2.512	29392.8	6.403	198.053	C9 H10 O5	2b		X00346											Mt_15cGOF_Rhizo_Study1	2	Mt_15cGOF_Rhizo_Study1_2	TRUE
Mt_15cGOF_Rhizo3	Syringic acid	CD PAN	46.77	3.708	10444.7	5.997	198.053	C9 H10 O5	2b		X02470										258889	Mt_15cGOF_Rhizo_Study1	3	Mt_15cGOF_Rhizo_Study1_3	FALSE
Mt_15cGOF_Rhizo3	Syringic acid	CD PAN	86.717	2.512	29392.8	6.403	198.053	C9 H10 O5	2b		X00346										67387.3	Mt_15cGOF_Rhizo_Study1	3	Mt_15cGOF_Rhizo_Study1_3	FALSE
Mt_15cGOF_mock1	Syringic acid	CD PAN	46.77	3.708	10444.7	5.997	198.053	C9 H10 O5	2b		X02470										282276	Mt_15cGOF_mock_Study1	1	Mt_15cGOF_mock_Study1_1	FALSE
Mt_15cGOF_mock1	Syringic acid	CD PAN	86.717	2.512	29392.8	6.403	198.053	C9 H10 O5	2b		X00346											Mt_15cGOF_mock_Study1	1	Mt_15cGOF_mock_Study1_1	TRUE
Mt_15cGOF_mock2	Syringic acid	CD PAN	46.77	3.708	10444.7	5.997	198.053	C9 H10 O5	2b		X02470										392940	Mt_15cGOF_mock_Study1	2	Mt_15cGOF_mock_Study1_2	FALSE
Mt_15cGOF_mock2	Syringic acid	CD PAN	86.717	2.512	29392.8	6.403	198.053	C9 H10 O5	2b		X00346											Mt_15cGOF_mock_Study1	2	Mt_15cGOF_mock_Study1_2	TRUE
Mt_15cGOF_mock3	Syringic acid	CD PAN	46.77	3.708	10444.7	5.997	198.053	C9 H10 O5	2b		X02470										252273	Mt_15cGOF_mock_Study1	3	Mt_15cGOF_mock_Study1_3	FALSE
Mt_15cGOF_mock3	Syringic acid	CD PAN	86.717	2.512	29392.8	6.403	198.053	C9 H10 O5	2b		X00346										79485.9	Mt_15cGOF_mock_Study1	3	Mt_15cGOF_mock_Study1_3	FALSE
Mt_WT_AM1	Syringic acid	CD PAN	46.77	3.708	10444.7	5.997	198.053	C9 H10 O5	2b		X02470										229885	Mt_WT_AM_Study2	1	Mt_WT_AM_Study2_1	FALSE
Mt_WT_AM1	Syringic acid	CD PAN	86.717	2.512	29392.8	6.403	198.053	C9 H10 O5	2b		X00346										47629.1	Mt_WT_AM_Study2	1	Mt_WT_AM_Study2_1	FALSE
Mt_WT_AM2	Syringic acid	CD PAN	46.77	3.708	10444.7	5.997	198.053	C9 H10 O5	2b		X02470										194086	Mt_WT_AM_Study2	2	Mt_WT_AM_Study2_2	FALSE
Mt_WT_AM2	Syringic acid	CD PAN	86.717	2.512	29392.8	6.403	198.053	C9 H10 O5	2b		X00346											Mt_WT_AM_Study2	2	Mt_WT_AM_Study2_2	TRUE
Mt_WT_AM3	Syringic acid	CD PAN	46.77	3.708	10444.7	5.997	198.053	C9 H10 O5	2b		X02470										249810	Mt_WT_AM_Study2	3	Mt_WT_AM_Study2_3	FALSE
Mt_WT_AM3	Syringic acid	CD PAN	86.717	2.512	29392.8	6.403	198.053	C9 H10 O5	2b		X00346										45672.9	Mt_WT_AM_Study2	3	Mt_WT_AM_Study2_3	FALSE
Mt_WT_Rhizo1	Syringic acid	CD PAN	46.77	3.708	10444.7	5.997	198.053	C9 H10 O5	2b		X02470										396071	Mt_WT_Rhizo_Study1	1	Mt_WT_Rhizo_Study1_1	FALSE
Mt_WT_Rhizo1	Syringic acid	CD PAN	86.717	2.512	29392.8	6.403	198.053	C9 H10 O5	2b		X00346											Mt_WT_Rhizo_Study1	1	Mt_WT_Rhizo_Study1_1	TRUE
Mt_WT_Rhizo2	Syringic acid	CD PAN	46.77	3.708	10444.7	5.997	198.053	C9 H10 O5	2b		X02470										380099	Mt_WT_Rhizo_Study1	2	Mt_WT_Rhizo_Study1_2	FALSE
Mt_WT_Rhizo2	Syringic acid	CD PAN	86.717	2.512	29392.8	6.403	198.053	C9 H10 O5	2b		X00346										84590.8	Mt_WT_Rhizo_Study1	2	Mt_WT_Rhizo_Study1_2	FALSE
Mt_WT_Rhizo3	Syringic acid	CD PAN	46.77	3.708	10444.7	5.997	198.053	C9 H10 O5	2b		X02470										682705	Mt_WT_Rhizo_Study1	3	Mt_WT_Rhizo_Study1_3	FALSE
Mt_WT_Rhizo3	Syringic acid	CD PAN	86.717	2.512	29392.8	6.403	198.053	C9 H10 O5	2b		X00346										64636	Mt_WT_Rhizo_Study1	3	Mt_WT_Rhizo_Study1_3	FALSE
Mt_WT_mock1	Syringic acid	CD PAN	46.77	3.708	10444.7	5.997	198.053	C9 H10 O5	2b		X02470										252248	Mt_WT_mock_Study1	1	Mt_WT_mock_Study1_1	FALSE
Mt_WT_mock1	Syringic acid	CD PAN	86.717	2.512	29392.8	6.403	198.053	C9 H10 O5	2b		X00346											Mt_WT_mock_Study1	1	Mt_WT_mock_Study1_1	TRUE
Mt_WT_mock2	Syringic acid	CD PAN	46.77	3.708	10444.7	5.997	198.053	C9 H10 O5	2b		X02470										189362	Mt_WT_mock_Study1	2	Mt_WT_mock_Study1_2	FALSE
Mt_WT_mock2	Syringic acid	CD PAN	86.717	2.512	29392.8	6.403	198.053	C9 H10 O5	2b		X00346											Mt_WT_mock_Study1	2	Mt_WT_mock_Study1_2	TRUE
Mt_WT_mock3	Syringic acid	CD PAN	46.77	3.708	10444.7	5.997	198.053	C9 H10 O5	2b		X02470										180184	Mt_WT_mock_Study1	3	Mt_WT_mock_Study1_3	FALSE
Mt_WT_mock3	Syringic acid	CD PAN	86.717	2.512	29392.8	6.403	198.053	C9 H10 O5	2b		X00346											Mt_WT_mock_Study1	3	Mt_WT_mock_Study1_3	TRUE
Mt_WT_mock4	Syringic acid	CD PAN	46.77	3.708	10444.7	5.997	198.053	C9 H10 O5	2b		X02470										440482	Mt_WT_mock_Study2	1	Mt_WT_mock_Study2_1	FALSE
Mt_WT_mock4	Syringic acid	CD PAN	86.717	2.512	29392.8	6.403	198.053	C9 H10 O5	2b		X00346											Mt_WT_mock_Study2	1	Mt_WT_mock_Study2_1	TRUE
Mt_WT_mock5	Syringic acid	CD PAN	46.77	3.708	10444.7	5.997	198.053	C9 H10 O5	2b		X02470										481154	Mt_WT_mock_Study2	2	Mt_WT_mock_Study2_2	FALSE
Mt_WT_mock5	Syringic acid	CD PAN	86.717	2.512	29392.8	6.403	198.053	C9 H10 O5	2b		X00346											Mt_WT_mock_Study2	2	Mt_WT_mock_Study2_2	TRUE
Mt_WT_mock6	Syringic acid	CD PAN	46.77	3.708	10444.7	5.997	198.053	C9 H10 O5	2b		X02470										636722	Mt_WT_mock_Study2	3	Mt_WT_mock_Study2_3	FALSE
Mt_WT_mock6	Syringic acid	CD PAN	86.717	2.512	29392.8	6.403	198.053	C9 H10 O5	2b		X00346											Mt_WT_mock_Study2	3	Mt_WT_mock_Study2_3	TRUE
Mt_15cGOF_Rhizo1	Syringetin	CD PAN	13.67	8.595	18596.2	6.662	346.068	C17 H14 O8	3	UZMAPBJVXOGOFT-UHFFFAOYSA-N	X07258										463594	Mt_15cGOF_Rhizo_Study1	1	Mt_15cGOF_Rhizo_Study1_1	FALSE
Mt_15cGOF_Rhizo2	Syringetin	CD PAN	13.67	8.595	18596.2	6.662	346.068	C17 H14 O8	3	UZMAPBJVXOGOFT-UHFFFAOYSA-N	X07258										189806	Mt_15cGOF_Rhizo_Study1	2	Mt_15cGOF_Rhizo_Study1_2	FALSE
Mt_15cGOF_Rhizo3	Syringetin	CD PAN	13.67	8.595	18596.2	6.662	346.068	C17 H14 O8	3	UZMAPBJVXOGOFT-UHFFFAOYSA-N	X07258										228261	Mt_15cGOF_Rhizo_Study1	3	Mt_15cGOF_Rhizo_Study1_3	FALSE
Mt_15cGOF_mock1	Syringetin	CD PAN	13.67	8.595	18596.2	6.662	346.068	C17 H14 O8	3	UZMAPBJVXOGOFT-UHFFFAOYSA-N	X07258										309736	Mt_15cGOF_mock_Study1	1	Mt_15cGOF_mock_Study1_1	FALSE
Mt_15cGOF_mock2	Syringetin	CD PAN	13.67	8.595	18596.2	6.662	346.068	C17 H14 O8	3	UZMAPBJVXOGOFT-UHFFFAOYSA-N	X07258										509244	Mt_15cGOF_mock_Study1	2	Mt_15cGOF_mock_Study1_2	FALSE
Mt_15cGOF_mock3	Syringetin	CD PAN	13.67	8.595	18596.2	6.662	346.068	C17 H14 O8	3	UZMAPBJVXOGOFT-UHFFFAOYSA-N	X07258										263457	Mt_15cGOF_mock_Study1	3	Mt_15cGOF_mock_Study1_3	FALSE
Mt_WT_AM1	Syringetin	CD PAN	13.67	8.595	18596.2	6.662	346.068	C17 H14 O8	3	UZMAPBJVXOGOFT-UHFFFAOYSA-N	X07258										1.38974e+06	Mt_WT_AM_Study2	1	Mt_WT_AM_Study2_1	FALSE
Mt_WT_AM2	Syringetin	CD PAN	13.67	8.595	18596.2	6.662	346.068	C17 H14 O8	3	UZMAPBJVXOGOFT-UHFFFAOYSA-N	X07258										863249	Mt_WT_AM_Study2	2	Mt_WT_AM_Study2_2	FALSE
Mt_WT_AM3	Syringetin	CD PAN	13.67	8.595	18596.2	6.662	346.068	C17 H14 O8	3	UZMAPBJVXOGOFT-UHFFFAOYSA-N	X07258										1.00835e+06	Mt_WT_AM_Study2	3	Mt_WT_AM_Study2_3	FALSE
Mt_WT_Rhizo1	Syringetin	CD PAN	13.67	8.595	18596.2	6.662	346.068	C17 H14 O8	3	UZMAPBJVXOGOFT-UHFFFAOYSA-N	X07258										198636	Mt_WT_Rhizo_Study1	1	Mt_WT_Rhizo_Study1_1	FALSE
Mt_WT_Rhizo2	Syringetin	CD PAN	13.67	8.595	18596.2	6.662	346.068	C17 H14 O8	3	UZMAPBJVXOGOFT-UHFFFAOYSA-N	X07258										145948	Mt_WT_Rhizo_Study1	2	Mt_WT_Rhizo_Study1_2	FALSE
Mt_WT_Rhizo3	Syringetin	CD PAN	13.67	8.595	18596.2	6.662	346.068	C17 H14 O8	3	UZMAPBJVXOGOFT-UHFFFAOYSA-N	X07258										106038	Mt_WT_Rhizo_Study1	3	Mt_WT_Rhizo_Study1_3	FALSE
Mt_WT_mock1	Syringetin	CD PAN	13.67	8.595	18596.2	6.662	346.068	C17 H14 O8	3	UZMAPBJVXOGOFT-UHFFFAOYSA-N	X07258										59279	Mt_WT_mock_Study1	1	Mt_WT_mock_Study1_1	FALSE
Mt_WT_mock2	Syringetin	CD PAN	13.67	8.595	18596.2	6.662	346.068	C17 H14 O8	3	UZMAPBJVXOGOFT-UHFFFAOYSA-N	X07258										64104.6	Mt_WT_mock_Study1	2	Mt_WT_mock_Study1_2	FALSE
Mt_WT_mock3	Syringetin	CD PAN	13.67	8.595	18596.2	6.662	346.068	C17 H14 O8	3	UZMAPBJVXOGOFT-UHFFFAOYSA-N	X07258										87270.1	Mt_WT_mock_Study1	3	Mt_WT_mock_Study1_3	FALSE
Mt_WT_mock4	Syringetin	CD PAN	13.67	8.595	18596.2	6.662	346.068	C17 H14 O8	3	UZMAPBJVXOGOFT-UHFFFAOYSA-N	X07258										65918.6	Mt_WT_mock_Study2	1	Mt_WT_mock_Study2_1	FALSE
Mt_WT_mock5	Syringetin	CD PAN	13.67	8.595	18596.2	6.662	346.068	C17 H14 O8	3	UZMAPBJVXOGOFT-UHFFFAOYSA-N	X07258										123617	Mt_WT_mock_Study2	2	Mt_WT_mock_Study2_2	FALSE
Mt_WT_mock6	Syringetin	CD PAN	13.67	8.595	18596.2	6.662	346.068	C17 H14 O8	3	UZMAPBJVXOGOFT-UHFFFAOYSA-N	X07258										143934	Mt_WT_mock_Study2	3	Mt_WT_mock_Study2_3	FALSE
Mt_15cGOF_Rhizo1	Syn-Propanethial-S-oxide	CD PAN	100.32	3.515	12452.4	2.264	90.014	C3 H6 O S	3	BAZSXBOAXJLRNH-UHFFFAOYSA-N	X02124											Mt_15cGOF_Rhizo_Study1	1	Mt_15cGOF_Rhizo_Study1_1	TRUE
Mt_15cGOF_Rhizo1	Syn-Propanethial-S-oxide	CD PAN	22.759	9.511	14574.3	5.63	90.0138	C3 H6 O S	3	BAZSXBOAXJLRNH-UHFFFAOYSA-N	X05311										21118.2	Mt_15cGOF_Rhizo_Study1	1	Mt_15cGOF_Rhizo_Study1_1	FALSE
Mt_15cGOF_Rhizo2	Syn-Propanethial-S-oxide	CD PAN	100.32	3.515	12452.4	2.264	90.014	C3 H6 O S	3	BAZSXBOAXJLRNH-UHFFFAOYSA-N	X02124											Mt_15cGOF_Rhizo_Study1	2	Mt_15cGOF_Rhizo_Study1_2	TRUE
Mt_15cGOF_Rhizo2	Syn-Propanethial-S-oxide	CD PAN	22.759	9.511	14574.3	5.63	90.0138	C3 H6 O S	3	BAZSXBOAXJLRNH-UHFFFAOYSA-N	X05311										21696.7	Mt_15cGOF_Rhizo_Study1	2	Mt_15cGOF_Rhizo_Study1_2	FALSE
Mt_15cGOF_Rhizo3	Syn-Propanethial-S-oxide	CD PAN	100.32	3.515	12452.4	2.264	90.014	C3 H6 O S	3	BAZSXBOAXJLRNH-UHFFFAOYSA-N	X02124											Mt_15cGOF_Rhizo_Study1	3	Mt_15cGOF_Rhizo_Study1_3	TRUE
Mt_15cGOF_Rhizo3	Syn-Propanethial-S-oxide	CD PAN	22.759	9.511	14574.3	5.63	90.0138	C3 H6 O S	3	BAZSXBOAXJLRNH-UHFFFAOYSA-N	X05311										19194.8	Mt_15cGOF_Rhizo_Study1	3	Mt_15cGOF_Rhizo_Study1_3	FALSE
Mt_15cGOF_mock1	Syn-Propanethial-S-oxide	CD PAN	100.32	3.515	12452.4	2.264	90.014	C3 H6 O S	3	BAZSXBOAXJLRNH-UHFFFAOYSA-N	X02124											Mt_15cGOF_mock_Study1	1	Mt_15cGOF_mock_Study1_1	TRUE
Mt_15cGOF_mock1	Syn-Propanethial-S-oxide	CD PAN	22.759	9.511	14574.3	5.63	90.0138	C3 H6 O S	3	BAZSXBOAXJLRNH-UHFFFAOYSA-N	X05311										31275.1	Mt_15cGOF_mock_Study1	1	Mt_15cGOF_mock_Study1_1	FALSE
Mt_15cGOF_mock2	Syn-Propanethial-S-oxide	CD PAN	100.32	3.515	12452.4	2.264	90.014	C3 H6 O S	3	BAZSXBOAXJLRNH-UHFFFAOYSA-N	X02124											Mt_15cGOF_mock_Study1	2	Mt_15cGOF_mock_Study1_2	TRUE
Mt_15cGOF_mock2	Syn-Propanethial-S-oxide	CD PAN	22.759	9.511	14574.3	5.63	90.0138	C3 H6 O S	3	BAZSXBOAXJLRNH-UHFFFAOYSA-N	X05311										34180.9	Mt_15cGOF_mock_Study1	2	Mt_15cGOF_mock_Study1_2	FALSE
Mt_15cGOF_mock3	Syn-Propanethial-S-oxide	CD PAN	100.32	3.515	12452.4	2.264	90.014	C3 H6 O S	3	BAZSXBOAXJLRNH-UHFFFAOYSA-N	X02124											Mt_15cGOF_mock_Study1	3	Mt_15cGOF_mock_Study1_3	TRUE
Mt_15cGOF_mock3	Syn-Propanethial-S-oxide	CD PAN	22.759	9.511	14574.3	5.63	90.0138	C3 H6 O S	3	BAZSXBOAXJLRNH-UHFFFAOYSA-N	X05311										29933.8	Mt_15cGOF_mock_Study1	3	Mt_15cGOF_mock_Study1_3	FALSE
Mt_WT_AM1	Syn-Propanethial-S-oxide	CD PAN	100.32	3.515	12452.4	2.264	90.014	C3 H6 O S	3	BAZSXBOAXJLRNH-UHFFFAOYSA-N	X02124											Mt_WT_AM_Study2	1	Mt_WT_AM_Study2_1	TRUE
Mt_WT_AM1	Syn-Propanethial-S-oxide	CD PAN	22.759	9.511	14574.3	5.63	90.0138	C3 H6 O S	3	BAZSXBOAXJLRNH-UHFFFAOYSA-N	X05311										272936	Mt_WT_AM_Study2	1	Mt_WT_AM_Study2_1	FALSE
Mt_WT_AM2	Syn-Propanethial-S-oxide	CD PAN	100.32	3.515	12452.4	2.264	90.014	C3 H6 O S	3	BAZSXBOAXJLRNH-UHFFFAOYSA-N	X02124										28037	Mt_WT_AM_Study2	2	Mt_WT_AM_Study2_2	FALSE
Mt_WT_AM2	Syn-Propanethial-S-oxide	CD PAN	22.759	9.511	14574.3	5.63	90.0138	C3 H6 O S	3	BAZSXBOAXJLRNH-UHFFFAOYSA-N	X05311										783415	Mt_WT_AM_Study2	2	Mt_WT_AM_Study2_2	FALSE
Mt_WT_AM3	Syn-Propanethial-S-oxide	CD PAN	100.32	3.515	12452.4	2.264	90.014	C3 H6 O S	3	BAZSXBOAXJLRNH-UHFFFAOYSA-N	X02124											Mt_WT_AM_Study2	3	Mt_WT_AM_Study2_3	TRUE
Mt_WT_AM3	Syn-Propanethial-S-oxide	CD PAN	22.759	9.511	14574.3	5.63	90.0138	C3 H6 O S	3	BAZSXBOAXJLRNH-UHFFFAOYSA-N	X05311										868649	Mt_WT_AM_Study2	3	Mt_WT_AM_Study2_3	FALSE
Mt_WT_Rhizo1	Syn-Propanethial-S-oxide	CD PAN	100.32	3.515	12452.4	2.264	90.014	C3 H6 O S	3	BAZSXBOAXJLRNH-UHFFFAOYSA-N	X02124											Mt_WT_Rhizo_Study1	1	Mt_WT_Rhizo_Study1_1	TRUE
Mt_WT_Rhizo1	Syn-Propanethial-S-oxide	CD PAN	22.759	9.511	14574.3	5.63	90.0138	C3 H6 O S	3	BAZSXBOAXJLRNH-UHFFFAOYSA-N	X05311										22228.5	Mt_WT_Rhizo_Study1	1	Mt_WT_Rhizo_Study1_1	FALSE
Mt_WT_Rhizo2	Syn-Propanethial-S-oxide	CD PAN	100.32	3.515	12452.4	2.264	90.014	C3 H6 O S	3	BAZSXBOAXJLRNH-UHFFFAOYSA-N	X02124											Mt_WT_Rhizo_Study1	2	Mt_WT_Rhizo_Study1_2	TRUE
Mt_WT_Rhizo2	Syn-Propanethial-S-oxide	CD PAN	22.759	9.511	14574.3	5.63	90.0138	C3 H6 O S	3	BAZSXBOAXJLRNH-UHFFFAOYSA-N	X05311										25675.5	Mt_WT_Rhizo_Study1	2	Mt_WT_Rhizo_Study1_2	FALSE
Mt_WT_Rhizo3	Syn-Propanethial-S-oxide	CD PAN	100.32	3.515	12452.4	2.264	90.014	C3 H6 O S	3	BAZSXBOAXJLRNH-UHFFFAOYSA-N	X02124											Mt_WT_Rhizo_Study1	3	Mt_WT_Rhizo_Study1_3	TRUE
Mt_WT_Rhizo3	Syn-Propanethial-S-oxide	CD PAN	22.759	9.511	14574.3	5.63	90.0138	C3 H6 O S	3	BAZSXBOAXJLRNH-UHFFFAOYSA-N	X05311										25314.3	Mt_WT_Rhizo_Study1	3	Mt_WT_Rhizo_Study1_3	FALSE
Mt_WT_mock1	Syn-Propanethial-S-oxide	CD PAN	100.32	3.515	12452.4	2.264	90.014	C3 H6 O S	3	BAZSXBOAXJLRNH-UHFFFAOYSA-N	X02124											Mt_WT_mock_Study1	1	Mt_WT_mock_Study1_1	TRUE
Mt_WT_mock1	Syn-Propanethial-S-oxide	CD PAN	22.759	9.511	14574.3	5.63	90.0138	C3 H6 O S	3	BAZSXBOAXJLRNH-UHFFFAOYSA-N	X05311										22272.1	Mt_WT_mock_Study1	1	Mt_WT_mock_Study1_1	FALSE
Mt_WT_mock2	Syn-Propanethial-S-oxide	CD PAN	100.32	3.515	12452.4	2.264	90.014	C3 H6 O S	3	BAZSXBOAXJLRNH-UHFFFAOYSA-N	X02124											Mt_WT_mock_Study1	2	Mt_WT_mock_Study1_2	TRUE
Mt_WT_mock2	Syn-Propanethial-S-oxide	CD PAN	22.759	9.511	14574.3	5.63	90.0138	C3 H6 O S	3	BAZSXBOAXJLRNH-UHFFFAOYSA-N	X05311										24594.8	Mt_WT_mock_Study1	2	Mt_WT_mock_Study1_2	FALSE
Mt_WT_mock3	Syn-Propanethial-S-oxide	CD PAN	100.32	3.515	12452.4	2.264	90.014	C3 H6 O S	3	BAZSXBOAXJLRNH-UHFFFAOYSA-N	X02124											Mt_WT_mock_Study1	3	Mt_WT_mock_Study1_3	TRUE
Mt_WT_mock3	Syn-Propanethial-S-oxide	CD PAN	22.759	9.511	14574.3	5.63	90.0138	C3 H6 O S	3	BAZSXBOAXJLRNH-UHFFFAOYSA-N	X05311										21161.5	Mt_WT_mock_Study1	3	Mt_WT_mock_Study1_3	FALSE
Mt_WT_mock4	Syn-Propanethial-S-oxide	CD PAN	100.32	3.515	12452.4	2.264	90.014	C3 H6 O S	3	BAZSXBOAXJLRNH-UHFFFAOYSA-N	X02124											Mt_WT_mock_Study2	1	Mt_WT_mock_Study2_1	TRUE
Mt_WT_mock4	Syn-Propanethial-S-oxide	CD PAN	22.759	9.511	14574.3	5.63	90.0138	C3 H6 O S	3	BAZSXBOAXJLRNH-UHFFFAOYSA-N	X05311										22711.9	Mt_WT_mock_Study2	1	Mt_WT_mock_Study2_1	FALSE
Mt_WT_mock5	Syn-Propanethial-S-oxide	CD PAN	100.32	3.515	12452.4	2.264	90.014	C3 H6 O S	3	BAZSXBOAXJLRNH-UHFFFAOYSA-N	X02124											Mt_WT_mock_Study2	2	Mt_WT_mock_Study2_2	TRUE
Mt_WT_mock5	Syn-Propanethial-S-oxide	CD PAN	22.759	9.511	14574.3	5.63	90.0138	C3 H6 O S	3	BAZSXBOAXJLRNH-UHFFFAOYSA-N	X05311										25947.9	Mt_WT_mock_Study2	2	Mt_WT_mock_Study2_2	FALSE
Mt_WT_mock6	Syn-Propanethial-S-oxide	CD PAN	100.32	3.515	12452.4	2.264	90.014	C3 H6 O S	3	BAZSXBOAXJLRNH-UHFFFAOYSA-N	X02124											Mt_WT_mock_Study2	3	Mt_WT_mock_Study2_3	TRUE
Mt_WT_mock6	Syn-Propanethial-S-oxide	CD PAN	22.759	9.511	14574.3	5.63	90.0138	C3 H6 O S	3	BAZSXBOAXJLRNH-UHFFFAOYSA-N	X05311										20725	Mt_WT_mock_Study2	3	Mt_WT_mock_Study2_3	FALSE
Mt_15cGOF_Rhizo1	Sulochrin	CD PAN	13.589	14.521	8095.18	4.822	332.089	C17 H16 O7	3		X08297										9001.4	Mt_15cGOF_Rhizo_Study1	1	Mt_15cGOF_Rhizo_Study1_1	FALSE
Mt_15cGOF_Rhizo1	Sulochrin	CD PAN	29.499	6.158	124533	7.409	332.089	C17 H16 O7	3		X01755										796311	Mt_15cGOF_Rhizo_Study1	1	Mt_15cGOF_Rhizo_Study1_1	FALSE
Mt_15cGOF_Rhizo2	Sulochrin	CD PAN	13.589	14.521	8095.18	4.822	332.089	C17 H16 O7	3		X08297										10683.7	Mt_15cGOF_Rhizo_Study1	2	Mt_15cGOF_Rhizo_Study1_2	FALSE
Mt_15cGOF_Rhizo2	Sulochrin	CD PAN	29.499	6.158	124533	7.409	332.089	C17 H16 O7	3		X01755										1.95341e+06	Mt_15cGOF_Rhizo_Study1	2	Mt_15cGOF_Rhizo_Study1_2	FALSE
Mt_15cGOF_Rhizo3	Sulochrin	CD PAN	13.589	14.521	8095.18	4.822	332.089	C17 H16 O7	3		X08297										9187.9	Mt_15cGOF_Rhizo_Study1	3	Mt_15cGOF_Rhizo_Study1_3	FALSE
Mt_15cGOF_Rhizo3	Sulochrin	CD PAN	29.499	6.158	124533	7.409	332.089	C17 H16 O7	3		X01755										710103	Mt_15cGOF_Rhizo_Study1	3	Mt_15cGOF_Rhizo_Study1_3	FALSE
Mt_15cGOF_mock1	Sulochrin	CD PAN	13.589	14.521	8095.18	4.822	332.089	C17 H16 O7	3		X08297										10033.2	Mt_15cGOF_mock_Study1	1	Mt_15cGOF_mock_Study1_1	FALSE
Mt_15cGOF_mock1	Sulochrin	CD PAN	29.499	6.158	124533	7.409	332.089	C17 H16 O7	3		X01755											Mt_15cGOF_mock_Study1	1	Mt_15cGOF_mock_Study1_1	TRUE
Mt_15cGOF_mock2	Sulochrin	CD PAN	13.589	14.521	8095.18	4.822	332.089	C17 H16 O7	3		X08297										12580.3	Mt_15cGOF_mock_Study1	2	Mt_15cGOF_mock_Study1_2	FALSE
Mt_15cGOF_mock2	Sulochrin	CD PAN	29.499	6.158	124533	7.409	332.089	C17 H16 O7	3		X01755										464715	Mt_15cGOF_mock_Study1	2	Mt_15cGOF_mock_Study1_2	FALSE
Mt_15cGOF_mock3	Sulochrin	CD PAN	13.589	14.521	8095.18	4.822	332.089	C17 H16 O7	3		X08297										13081.9	Mt_15cGOF_mock_Study1	3	Mt_15cGOF_mock_Study1_3	FALSE
Mt_15cGOF_mock3	Sulochrin	CD PAN	29.499	6.158	124533	7.409	332.089	C17 H16 O7	3		X01755										280727	Mt_15cGOF_mock_Study1	3	Mt_15cGOF_mock_Study1_3	FALSE
Mt_WT_AM1	Sulochrin	CD PAN	13.589	14.521	8095.18	4.822	332.089	C17 H16 O7	3		X08297										24341.9	Mt_WT_AM_Study2	1	Mt_WT_AM_Study2_1	FALSE
Mt_WT_AM1	Sulochrin	CD PAN	29.499	6.158	124533	7.409	332.089	C17 H16 O7	3		X01755										8.46777e+06	Mt_WT_AM_Study2	1	Mt_WT_AM_Study2_1	FALSE
Mt_WT_AM2	Sulochrin	CD PAN	13.589	14.521	8095.18	4.822	332.089	C17 H16 O7	3		X08297										15784.4	Mt_WT_AM_Study2	2	Mt_WT_AM_Study2_2	FALSE
Mt_WT_AM2	Sulochrin	CD PAN	29.499	6.158	124533	7.409	332.089	C17 H16 O7	3		X01755										9.03788e+06	Mt_WT_AM_Study2	2	Mt_WT_AM_Study2_2	FALSE
Mt_WT_AM3	Sulochrin	CD PAN	13.589	14.521	8095.18	4.822	332.089	C17 H16 O7	3		X08297										42083.9	Mt_WT_AM_Study2	3	Mt_WT_AM_Study2_3	FALSE
Mt_WT_AM3	Sulochrin	CD PAN	29.499	6.158	124533	7.409	332.089	C17 H16 O7	3		X01755										4.80596e+06	Mt_WT_AM_Study2	3	Mt_WT_AM_Study2_3	FALSE
Mt_WT_Rhizo1	Sulochrin	CD PAN	13.589	14.521	8095.18	4.822	332.089	C17 H16 O7	3		X08297										10503.2	Mt_WT_Rhizo_Study1	1	Mt_WT_Rhizo_Study1_1	FALSE
Mt_WT_Rhizo1	Sulochrin	CD PAN	29.499	6.158	124533	7.409	332.089	C17 H16 O7	3		X01755										1.12643e+06	Mt_WT_Rhizo_Study1	1	Mt_WT_Rhizo_Study1_1	FALSE
Mt_WT_Rhizo2	Sulochrin	CD PAN	13.589	14.521	8095.18	4.822	332.089	C17 H16 O7	3		X08297										11937.5	Mt_WT_Rhizo_Study1	2	Mt_WT_Rhizo_Study1_2	FALSE
Mt_WT_Rhizo2	Sulochrin	CD PAN	29.499	6.158	124533	7.409	332.089	C17 H16 O7	3		X01755										465759	Mt_WT_Rhizo_Study1	2	Mt_WT_Rhizo_Study1_2	FALSE
Mt_WT_Rhizo3	Sulochrin	CD PAN	13.589	14.521	8095.18	4.822	332.089	C17 H16 O7	3		X08297										11052.1	Mt_WT_Rhizo_Study1	3	Mt_WT_Rhizo_Study1_3	FALSE
Mt_WT_Rhizo3	Sulochrin	CD PAN	29.499	6.158	124533	7.409	332.089	C17 H16 O7	3		X01755										650642	Mt_WT_Rhizo_Study1	3	Mt_WT_Rhizo_Study1_3	FALSE
Mt_WT_mock1	Sulochrin	CD PAN	13.589	14.521	8095.18	4.822	332.089	C17 H16 O7	3		X08297										9891.2	Mt_WT_mock_Study1	1	Mt_WT_mock_Study1_1	FALSE
Mt_WT_mock1	Sulochrin	CD PAN	29.499	6.158	124533	7.409	332.089	C17 H16 O7	3		X01755										147262	Mt_WT_mock_Study1	1	Mt_WT_mock_Study1_1	FALSE
Mt_WT_mock2	Sulochrin	CD PAN	13.589	14.521	8095.18	4.822	332.089	C17 H16 O7	3		X08297										10932.8	Mt_WT_mock_Study1	2	Mt_WT_mock_Study1_2	FALSE
Mt_WT_mock2	Sulochrin	CD PAN	29.499	6.158	124533	7.409	332.089	C17 H16 O7	3		X01755										164276	Mt_WT_mock_Study1	2	Mt_WT_mock_Study1_2	FALSE
Mt_WT_mock3	Sulochrin	CD PAN	13.589	14.521	8095.18	4.822	332.089	C17 H16 O7	3		X08297										9358.8	Mt_WT_mock_Study1	3	Mt_WT_mock_Study1_3	FALSE
Mt_WT_mock3	Sulochrin	CD PAN	29.499	6.158	124533	7.409	332.089	C17 H16 O7	3		X01755										199036	Mt_WT_mock_Study1	3	Mt_WT_mock_Study1_3	FALSE
Mt_WT_mock4	Sulochrin	CD PAN	13.589	14.521	8095.18	4.822	332.089	C17 H16 O7	3		X08297										9134.9	Mt_WT_mock_Study2	1	Mt_WT_mock_Study2_1	FALSE
Mt_WT_mock4	Sulochrin	CD PAN	29.499	6.158	124533	7.409	332.089	C17 H16 O7	3		X01755										306885	Mt_WT_mock_Study2	1	Mt_WT_mock_Study2_1	FALSE
Mt_WT_mock5	Sulochrin	CD PAN	13.589	14.521	8095.18	4.822	332.089	C17 H16 O7	3		X08297										9949.4	Mt_WT_mock_Study2	2	Mt_WT_mock_Study2_2	FALSE
Mt_WT_mock5	Sulochrin	CD PAN	29.499	6.158	124533	7.409	332.089	C17 H16 O7	3		X01755										646055	Mt_WT_mock_Study2	2	Mt_WT_mock_Study2_2	FALSE
Mt_WT_mock6	Sulochrin	CD PAN	13.589	14.521	8095.18	4.822	332.089	C17 H16 O7	3		X08297										8521.7	Mt_WT_mock_Study2	3	Mt_WT_mock_Study2_3	FALSE
Mt_WT_mock6	Sulochrin	CD PAN	29.499	6.158	124533	7.409	332.089	C17 H16 O7	3		X01755										617223	Mt_WT_mock_Study2	3	Mt_WT_mock_Study2_3	FALSE
Mt_15cGOF_Rhizo1	Sulfuric acid	CD PAN	22.337	1.425	9.28924e+06	1.071	97.9674	H2 O4 S	3	QAOWNCQODCNURD-UHFFFAOYSA-N	X00593										5.56876e+07	Mt_15cGOF_Rhizo_Study1	1	Mt_15cGOF_Rhizo_Study1_1	FALSE
Mt_15cGOF_Rhizo2	Sulfuric acid	CD PAN	22.337	1.425	9.28924e+06	1.071	97.9674	H2 O4 S	3	QAOWNCQODCNURD-UHFFFAOYSA-N	X00593										3.76928e+07	Mt_15cGOF_Rhizo_Study1	2	Mt_15cGOF_Rhizo_Study1_2	FALSE
Mt_15cGOF_Rhizo3	Sulfuric acid	CD PAN	22.337	1.425	9.28924e+06	1.071	97.9674	H2 O4 S	3	QAOWNCQODCNURD-UHFFFAOYSA-N	X00593										43052697	Mt_15cGOF_Rhizo_Study1	3	Mt_15cGOF_Rhizo_Study1_3	FALSE
Mt_15cGOF_mock1	Sulfuric acid	CD PAN	22.337	1.425	9.28924e+06	1.071	97.9674	H2 O4 S	3	QAOWNCQODCNURD-UHFFFAOYSA-N	X00593										3.29357e+07	Mt_15cGOF_mock_Study1	1	Mt_15cGOF_mock_Study1_1	FALSE
Mt_15cGOF_mock2	Sulfuric acid	CD PAN	22.337	1.425	9.28924e+06	1.071	97.9674	H2 O4 S	3	QAOWNCQODCNURD-UHFFFAOYSA-N	X00593										2.31316e+07	Mt_15cGOF_mock_Study1	2	Mt_15cGOF_mock_Study1_2	FALSE
Mt_15cGOF_mock3	Sulfuric acid	CD PAN	22.337	1.425	9.28924e+06	1.071	97.9674	H2 O4 S	3	QAOWNCQODCNURD-UHFFFAOYSA-N	X00593										2.59714e+07	Mt_15cGOF_mock_Study1	3	Mt_15cGOF_mock_Study1_3	FALSE
Mt_WT_AM1	Sulfuric acid	CD PAN	22.337	1.425	9.28924e+06	1.071	97.9674	H2 O4 S	3	QAOWNCQODCNURD-UHFFFAOYSA-N	X00593										3.89807e+07	Mt_WT_AM_Study2	1	Mt_WT_AM_Study2_1	FALSE
Mt_WT_AM2	Sulfuric acid	CD PAN	22.337	1.425	9.28924e+06	1.071	97.9674	H2 O4 S	3	QAOWNCQODCNURD-UHFFFAOYSA-N	X00593										5.28737e+07	Mt_WT_AM_Study2	2	Mt_WT_AM_Study2_2	FALSE
Mt_WT_AM3	Sulfuric acid	CD PAN	22.337	1.425	9.28924e+06	1.071	97.9674	H2 O4 S	3	QAOWNCQODCNURD-UHFFFAOYSA-N	X00593										5.17338e+07	Mt_WT_AM_Study2	3	Mt_WT_AM_Study2_3	FALSE
Mt_WT_Rhizo1	Sulfuric acid	CD PAN	22.337	1.425	9.28924e+06	1.071	97.9674	H2 O4 S	3	QAOWNCQODCNURD-UHFFFAOYSA-N	X00593										3.84548e+07	Mt_WT_Rhizo_Study1	1	Mt_WT_Rhizo_Study1_1	FALSE
Mt_WT_Rhizo2	Sulfuric acid	CD PAN	22.337	1.425	9.28924e+06	1.071	97.9674	H2 O4 S	3	QAOWNCQODCNURD-UHFFFAOYSA-N	X00593										5.71232e+07	Mt_WT_Rhizo_Study1	2	Mt_WT_Rhizo_Study1_2	FALSE
Mt_WT_Rhizo3	Sulfuric acid	CD PAN	22.337	1.425	9.28924e+06	1.071	97.9674	H2 O4 S	3	QAOWNCQODCNURD-UHFFFAOYSA-N	X00593										3.04287e+07	Mt_WT_Rhizo_Study1	3	Mt_WT_Rhizo_Study1_3	FALSE
Mt_WT_mock1	Sulfuric acid	CD PAN	22.337	1.425	9.28924e+06	1.071	97.9674	H2 O4 S	3	QAOWNCQODCNURD-UHFFFAOYSA-N	X00593										2.59784e+07	Mt_WT_mock_Study1	1	Mt_WT_mock_Study1_1	FALSE
Mt_WT_mock2	Sulfuric acid	CD PAN	22.337	1.425	9.28924e+06	1.071	97.9674	H2 O4 S	3	QAOWNCQODCNURD-UHFFFAOYSA-N	X00593										23412936	Mt_WT_mock_Study1	2	Mt_WT_mock_Study1_2	FALSE
Mt_WT_mock3	Sulfuric acid	CD PAN	22.337	1.425	9.28924e+06	1.071	97.9674	H2 O4 S	3	QAOWNCQODCNURD-UHFFFAOYSA-N	X00593										1.88542e+07	Mt_WT_mock_Study1	3	Mt_WT_mock_Study1_3	FALSE
Mt_WT_mock4	Sulfuric acid	CD PAN	22.337	1.425	9.28924e+06	1.071	97.9674	H2 O4 S	3	QAOWNCQODCNURD-UHFFFAOYSA-N	X00593										2.9697e+07	Mt_WT_mock_Study2	1	Mt_WT_mock_Study2_1	FALSE
Mt_WT_mock5	Sulfuric acid	CD PAN	22.337	1.425	9.28924e+06	1.071	97.9674	H2 O4 S	3	QAOWNCQODCNURD-UHFFFAOYSA-N	X00593										3.73717e+07	Mt_WT_mock_Study2	2	Mt_WT_mock_Study2_2	FALSE
Mt_WT_mock6	Sulfuric acid	CD PAN	22.337	1.425	9.28924e+06	1.071	97.9674	H2 O4 S	3	QAOWNCQODCNURD-UHFFFAOYSA-N	X00593										4.43888e+07	Mt_WT_mock_Study2	3	Mt_WT_mock_Study2_3	FALSE
Mt_15cGOF_Rhizo1	Sulfoacetate	CD PAN	12.036	6.754	10328.7	1.251	139.978	C2 H4 O5 S	3		X03900										1.968e+06	Mt_15cGOF_Rhizo_Study1	1	Mt_15cGOF_Rhizo_Study1_1	FALSE
Mt_15cGOF_Rhizo2	Sulfoacetate	CD PAN	12.036	6.754	10328.7	1.251	139.978	C2 H4 O5 S	3		X03900										1.04875e+06	Mt_15cGOF_Rhizo_Study1	2	Mt_15cGOF_Rhizo_Study1_2	FALSE
Mt_15cGOF_Rhizo3	Sulfoacetate	CD PAN	12.036	6.754	10328.7	1.251	139.978	C2 H4 O5 S	3		X03900										410416	Mt_15cGOF_Rhizo_Study1	3	Mt_15cGOF_Rhizo_Study1_3	FALSE
Mt_15cGOF_mock1	Sulfoacetate	CD PAN	12.036	6.754	10328.7	1.251	139.978	C2 H4 O5 S	3		X03900										1.81147e+06	Mt_15cGOF_mock_Study1	1	Mt_15cGOF_mock_Study1_1	FALSE
Mt_15cGOF_mock2	Sulfoacetate	CD PAN	12.036	6.754	10328.7	1.251	139.978	C2 H4 O5 S	3		X03900										1.44868e+06	Mt_15cGOF_mock_Study1	2	Mt_15cGOF_mock_Study1_2	FALSE
Mt_15cGOF_mock3	Sulfoacetate	CD PAN	12.036	6.754	10328.7	1.251	139.978	C2 H4 O5 S	3		X03900										1.90166e+06	Mt_15cGOF_mock_Study1	3	Mt_15cGOF_mock_Study1_3	FALSE
Mt_WT_AM1	Sulfoacetate	CD PAN	12.036	6.754	10328.7	1.251	139.978	C2 H4 O5 S	3		X03900										157881	Mt_WT_AM_Study2	1	Mt_WT_AM_Study2_1	FALSE
Mt_WT_AM2	Sulfoacetate	CD PAN	12.036	6.754	10328.7	1.251	139.978	C2 H4 O5 S	3		X03900										187217	Mt_WT_AM_Study2	2	Mt_WT_AM_Study2_2	FALSE
Mt_WT_AM3	Sulfoacetate	CD PAN	12.036	6.754	10328.7	1.251	139.978	C2 H4 O5 S	3		X03900										182323	Mt_WT_AM_Study2	3	Mt_WT_AM_Study2_3	FALSE
Mt_WT_Rhizo1	Sulfoacetate	CD PAN	12.036	6.754	10328.7	1.251	139.978	C2 H4 O5 S	3		X03900										3.25554e+06	Mt_WT_Rhizo_Study1	1	Mt_WT_Rhizo_Study1_1	FALSE
Mt_WT_Rhizo2	Sulfoacetate	CD PAN	12.036	6.754	10328.7	1.251	139.978	C2 H4 O5 S	3		X03900										4.89823e+06	Mt_WT_Rhizo_Study1	2	Mt_WT_Rhizo_Study1_2	FALSE
Mt_WT_Rhizo3	Sulfoacetate	CD PAN	12.036	6.754	10328.7	1.251	139.978	C2 H4 O5 S	3		X03900										3.64882e+06	Mt_WT_Rhizo_Study1	3	Mt_WT_Rhizo_Study1_3	FALSE
Mt_WT_mock1	Sulfoacetate	CD PAN	12.036	6.754	10328.7	1.251	139.978	C2 H4 O5 S	3		X03900										1.30103e+06	Mt_WT_mock_Study1	1	Mt_WT_mock_Study1_1	FALSE
Mt_WT_mock2	Sulfoacetate	CD PAN	12.036	6.754	10328.7	1.251	139.978	C2 H4 O5 S	3		X03900										2104097	Mt_WT_mock_Study1	2	Mt_WT_mock_Study1_2	FALSE
Mt_WT_mock3	Sulfoacetate	CD PAN	12.036	6.754	10328.7	1.251	139.978	C2 H4 O5 S	3		X03900										2.29108e+06	Mt_WT_mock_Study1	3	Mt_WT_mock_Study1_3	FALSE
Mt_WT_mock4	Sulfoacetate	CD PAN	12.036	6.754	10328.7	1.251	139.978	C2 H4 O5 S	3		X03900										142540	Mt_WT_mock_Study2	1	Mt_WT_mock_Study2_1	FALSE
Mt_WT_mock5	Sulfoacetate	CD PAN	12.036	6.754	10328.7	1.251	139.978	C2 H4 O5 S	3		X03900										3.24077e+06	Mt_WT_mock_Study2	2	Mt_WT_mock_Study2_2	FALSE
Mt_WT_mock6	Sulfoacetate	CD PAN	12.036	6.754	10328.7	1.251	139.978	C2 H4 O5 S	3		X03900										1.47995e+06	Mt_WT_mock_Study2	3	Mt_WT_mock_Study2_3	FALSE
Mt_15cGOF_Rhizo1	Sugar alcohol	CD PAN	31.02	2.543	19061.1	1.281	182.079	C6 H14 O6	1		X01702										1.53515e+06	Mt_15cGOF_Rhizo_Study1	1	Mt_15cGOF_Rhizo_Study1_1	FALSE
Mt_15cGOF_Rhizo1	Sugar Alcohol	NEG	13.122	4.283	15461.1	1.32	152.068	C5H12O5	2a	MSID00575	SL00105	Carbohydrates and carbohydrate conjugates	HMDB0002917	17151	6646	6912	OC[C@H](O)[C@@H](O)[C@H](O)CO	HEBKCHPVOIAQTA-SCDXWVJYSA-N	InChI=1S/C5H12O5/c6-1-3(8)5(10)4(9)2-7/h3-10H,1-2H2/t3-,4+,5+	87-99-0	2750332	Mt_15cGOF_Rhizo_Study1	1	Mt_15cGOF_Rhizo_Study1_1	FALSE
Mt_15cGOF_Rhizo2	Sugar alcohol	CD PAN	31.02	2.543	19061.1	1.281	182.079	C6 H14 O6	1		X01702										3.09038e+06	Mt_15cGOF_Rhizo_Study1	2	Mt_15cGOF_Rhizo_Study1_2	FALSE
Mt_15cGOF_Rhizo2	Sugar Alcohol	NEG	13.122	4.283	15461.1	1.32	152.068	C5H12O5	2a	MSID00575	SL00105	Carbohydrates and carbohydrate conjugates	HMDB0002917	17151	6646	6912	OC[C@H](O)[C@@H](O)[C@H](O)CO	HEBKCHPVOIAQTA-SCDXWVJYSA-N	InChI=1S/C5H12O5/c6-1-3(8)5(10)4(9)2-7/h3-10H,1-2H2/t3-,4+,5+	87-99-0	2672338	Mt_15cGOF_Rhizo_Study1	2	Mt_15cGOF_Rhizo_Study1_2	FALSE
Mt_15cGOF_Rhizo3	Sugar alcohol	CD PAN	31.02	2.543	19061.1	1.281	182.079	C6 H14 O6	1		X01702										6276544	Mt_15cGOF_Rhizo_Study1	3	Mt_15cGOF_Rhizo_Study1_3	FALSE
Mt_15cGOF_Rhizo3	Sugar Alcohol	NEG	13.122	4.283	15461.1	1.32	152.068	C5H12O5	2a	MSID00575	SL00105	Carbohydrates and carbohydrate conjugates	HMDB0002917	17151	6646	6912	OC[C@H](O)[C@@H](O)[C@H](O)CO	HEBKCHPVOIAQTA-SCDXWVJYSA-N	InChI=1S/C5H12O5/c6-1-3(8)5(10)4(9)2-7/h3-10H,1-2H2/t3-,4+,5+	87-99-0	3198021	Mt_15cGOF_Rhizo_Study1	3	Mt_15cGOF_Rhizo_Study1_3	FALSE
Mt_15cGOF_mock1	Sugar alcohol	CD PAN	31.02	2.543	19061.1	1.281	182.079	C6 H14 O6	1		X01702										2.87441e+06	Mt_15cGOF_mock_Study1	1	Mt_15cGOF_mock_Study1_1	FALSE
Mt_15cGOF_mock1	Sugar Alcohol	NEG	13.122	4.283	15461.1	1.32	152.068	C5H12O5	2a	MSID00575	SL00105	Carbohydrates and carbohydrate conjugates	HMDB0002917	17151	6646	6912	OC[C@H](O)[C@@H](O)[C@H](O)CO	HEBKCHPVOIAQTA-SCDXWVJYSA-N	InChI=1S/C5H12O5/c6-1-3(8)5(10)4(9)2-7/h3-10H,1-2H2/t3-,4+,5+	87-99-0	3837369	Mt_15cGOF_mock_Study1	1	Mt_15cGOF_mock_Study1_1	FALSE
Mt_15cGOF_mock2	Sugar alcohol	CD PAN	31.02	2.543	19061.1	1.281	182.079	C6 H14 O6	1		X01702										4.16411e+06	Mt_15cGOF_mock_Study1	2	Mt_15cGOF_mock_Study1_2	FALSE
Mt_15cGOF_mock2	Sugar Alcohol	NEG	13.122	4.283	15461.1	1.32	152.068	C5H12O5	2a	MSID00575	SL00105	Carbohydrates and carbohydrate conjugates	HMDB0002917	17151	6646	6912	OC[C@H](O)[C@@H](O)[C@H](O)CO	HEBKCHPVOIAQTA-SCDXWVJYSA-N	InChI=1S/C5H12O5/c6-1-3(8)5(10)4(9)2-7/h3-10H,1-2H2/t3-,4+,5+	87-99-0	3888838	Mt_15cGOF_mock_Study1	2	Mt_15cGOF_mock_Study1_2	FALSE
Mt_15cGOF_mock3	Sugar alcohol	CD PAN	31.02	2.543	19061.1	1.281	182.079	C6 H14 O6	1		X01702										3.20976e+06	Mt_15cGOF_mock_Study1	3	Mt_15cGOF_mock_Study1_3	FALSE
Mt_15cGOF_mock3	Sugar Alcohol	NEG	13.122	4.283	15461.1	1.32	152.068	C5H12O5	2a	MSID00575	SL00105	Carbohydrates and carbohydrate conjugates	HMDB0002917	17151	6646	6912	OC[C@H](O)[C@@H](O)[C@H](O)CO	HEBKCHPVOIAQTA-SCDXWVJYSA-N	InChI=1S/C5H12O5/c6-1-3(8)5(10)4(9)2-7/h3-10H,1-2H2/t3-,4+,5+	87-99-0	3725840	Mt_15cGOF_mock_Study1	3	Mt_15cGOF_mock_Study1_3	FALSE
Mt_WT_AM1	Sugar alcohol	CD PAN	31.02	2.543	19061.1	1.281	182.079	C6 H14 O6	1		X01702										3.95503e+06	Mt_WT_AM_Study2	1	Mt_WT_AM_Study2_1	FALSE
Mt_WT_AM1	Sugar Alcohol	NEG	13.122	4.283	15461.1	1.32	152.068	C5H12O5	2a	MSID00575	SL00105	Carbohydrates and carbohydrate conjugates	HMDB0002917	17151	6646	6912	OC[C@H](O)[C@@H](O)[C@H](O)CO	HEBKCHPVOIAQTA-SCDXWVJYSA-N	InChI=1S/C5H12O5/c6-1-3(8)5(10)4(9)2-7/h3-10H,1-2H2/t3-,4+,5+	87-99-0	3307234	Mt_WT_AM_Study2	1	Mt_WT_AM_Study2_1	FALSE
Mt_WT_AM2	Sugar alcohol	CD PAN	31.02	2.543	19061.1	1.281	182.079	C6 H14 O6	1		X01702										4.41664e+06	Mt_WT_AM_Study2	2	Mt_WT_AM_Study2_2	FALSE
Mt_WT_AM2	Sugar Alcohol	NEG	13.122	4.283	15461.1	1.32	152.068	C5H12O5	2a	MSID00575	SL00105	Carbohydrates and carbohydrate conjugates	HMDB0002917	17151	6646	6912	OC[C@H](O)[C@@H](O)[C@H](O)CO	HEBKCHPVOIAQTA-SCDXWVJYSA-N	InChI=1S/C5H12O5/c6-1-3(8)5(10)4(9)2-7/h3-10H,1-2H2/t3-,4+,5+	87-99-0	3539155	Mt_WT_AM_Study2	2	Mt_WT_AM_Study2_2	FALSE
Mt_WT_AM3	Sugar alcohol	CD PAN	31.02	2.543	19061.1	1.281	182.079	C6 H14 O6	1		X01702										5.58317e+06	Mt_WT_AM_Study2	3	Mt_WT_AM_Study2_3	FALSE
Mt_WT_AM3	Sugar Alcohol	NEG	13.122	4.283	15461.1	1.32	152.068	C5H12O5	2a	MSID00575	SL00105	Carbohydrates and carbohydrate conjugates	HMDB0002917	17151	6646	6912	OC[C@H](O)[C@@H](O)[C@H](O)CO	HEBKCHPVOIAQTA-SCDXWVJYSA-N	InChI=1S/C5H12O5/c6-1-3(8)5(10)4(9)2-7/h3-10H,1-2H2/t3-,4+,5+	87-99-0	3997567	Mt_WT_AM_Study2	3	Mt_WT_AM_Study2_3	FALSE
Mt_WT_Rhizo1	Sugar alcohol	CD PAN	31.02	2.543	19061.1	1.281	182.079	C6 H14 O6	1		X01702										2.08109e+06	Mt_WT_Rhizo_Study1	1	Mt_WT_Rhizo_Study1_1	FALSE
Mt_WT_Rhizo1	Sugar Alcohol	NEG	13.122	4.283	15461.1	1.32	152.068	C5H12O5	2a	MSID00575	SL00105	Carbohydrates and carbohydrate conjugates	HMDB0002917	17151	6646	6912	OC[C@H](O)[C@@H](O)[C@H](O)CO	HEBKCHPVOIAQTA-SCDXWVJYSA-N	InChI=1S/C5H12O5/c6-1-3(8)5(10)4(9)2-7/h3-10H,1-2H2/t3-,4+,5+	87-99-0	2898114	Mt_WT_Rhizo_Study1	1	Mt_WT_Rhizo_Study1_1	FALSE
Mt_WT_Rhizo2	Sugar alcohol	CD PAN	31.02	2.543	19061.1	1.281	182.079	C6 H14 O6	1		X01702										2.02027e+06	Mt_WT_Rhizo_Study1	2	Mt_WT_Rhizo_Study1_2	FALSE
Mt_WT_Rhizo2	Sugar Alcohol	NEG	13.122	4.283	15461.1	1.32	152.068	C5H12O5	2a	MSID00575	SL00105	Carbohydrates and carbohydrate conjugates	HMDB0002917	17151	6646	6912	OC[C@H](O)[C@@H](O)[C@H](O)CO	HEBKCHPVOIAQTA-SCDXWVJYSA-N	InChI=1S/C5H12O5/c6-1-3(8)5(10)4(9)2-7/h3-10H,1-2H2/t3-,4+,5+	87-99-0	2563514	Mt_WT_Rhizo_Study1	2	Mt_WT_Rhizo_Study1_2	FALSE
Mt_WT_Rhizo3	Sugar alcohol	CD PAN	31.02	2.543	19061.1	1.281	182.079	C6 H14 O6	1		X01702										3.15002e+06	Mt_WT_Rhizo_Study1	3	Mt_WT_Rhizo_Study1_3	FALSE
Mt_WT_Rhizo3	Sugar Alcohol	NEG	13.122	4.283	15461.1	1.32	152.068	C5H12O5	2a	MSID00575	SL00105	Carbohydrates and carbohydrate conjugates	HMDB0002917	17151	6646	6912	OC[C@H](O)[C@@H](O)[C@H](O)CO	HEBKCHPVOIAQTA-SCDXWVJYSA-N	InChI=1S/C5H12O5/c6-1-3(8)5(10)4(9)2-7/h3-10H,1-2H2/t3-,4+,5+	87-99-0	4306698	Mt_WT_Rhizo_Study1	3	Mt_WT_Rhizo_Study1_3	FALSE
Mt_WT_mock1	Sugar alcohol	CD PAN	31.02	2.543	19061.1	1.281	182.079	C6 H14 O6	1		X01702										3.05303e+06	Mt_WT_mock_Study1	1	Mt_WT_mock_Study1_1	FALSE
Mt_WT_mock1	Sugar Alcohol	NEG	13.122	4.283	15461.1	1.32	152.068	C5H12O5	2a	MSID00575	SL00105	Carbohydrates and carbohydrate conjugates	HMDB0002917	17151	6646	6912	OC[C@H](O)[C@@H](O)[C@H](O)CO	HEBKCHPVOIAQTA-SCDXWVJYSA-N	InChI=1S/C5H12O5/c6-1-3(8)5(10)4(9)2-7/h3-10H,1-2H2/t3-,4+,5+	87-99-0	3278274	Mt_WT_mock_Study1	1	Mt_WT_mock_Study1_1	FALSE
Mt_WT_mock2	Sugar alcohol	CD PAN	31.02	2.543	19061.1	1.281	182.079	C6 H14 O6	1		X01702										1.79088e+06	Mt_WT_mock_Study1	2	Mt_WT_mock_Study1_2	FALSE
Mt_WT_mock2	Sugar Alcohol	NEG	13.122	4.283	15461.1	1.32	152.068	C5H12O5	2a	MSID00575	SL00105	Carbohydrates and carbohydrate conjugates	HMDB0002917	17151	6646	6912	OC[C@H](O)[C@@H](O)[C@H](O)CO	HEBKCHPVOIAQTA-SCDXWVJYSA-N	InChI=1S/C5H12O5/c6-1-3(8)5(10)4(9)2-7/h3-10H,1-2H2/t3-,4+,5+	87-99-0	2826870	Mt_WT_mock_Study1	2	Mt_WT_mock_Study1_2	FALSE
Mt_WT_mock3	Sugar alcohol	CD PAN	31.02	2.543	19061.1	1.281	182.079	C6 H14 O6	1		X01702										1.88855e+06	Mt_WT_mock_Study1	3	Mt_WT_mock_Study1_3	FALSE
Mt_WT_mock3	Sugar Alcohol	NEG	13.122	4.283	15461.1	1.32	152.068	C5H12O5	2a	MSID00575	SL00105	Carbohydrates and carbohydrate conjugates	HMDB0002917	17151	6646	6912	OC[C@H](O)[C@@H](O)[C@H](O)CO	HEBKCHPVOIAQTA-SCDXWVJYSA-N	InChI=1S/C5H12O5/c6-1-3(8)5(10)4(9)2-7/h3-10H,1-2H2/t3-,4+,5+	87-99-0	2924057	Mt_WT_mock_Study1	3	Mt_WT_mock_Study1_3	FALSE
Mt_WT_mock4	Sugar alcohol	CD PAN	31.02	2.543	19061.1	1.281	182.079	C6 H14 O6	1		X01702										5.21788e+06	Mt_WT_mock_Study2	1	Mt_WT_mock_Study2_1	FALSE
Mt_WT_mock4	Sugar Alcohol	NEG	13.122	4.283	15461.1	1.32	152.068	C5H12O5	2a	MSID00575	SL00105	Carbohydrates and carbohydrate conjugates	HMDB0002917	17151	6646	6912	OC[C@H](O)[C@@H](O)[C@H](O)CO	HEBKCHPVOIAQTA-SCDXWVJYSA-N	InChI=1S/C5H12O5/c6-1-3(8)5(10)4(9)2-7/h3-10H,1-2H2/t3-,4+,5+	87-99-0	4277083	Mt_WT_mock_Study2	1	Mt_WT_mock_Study2_1	FALSE
Mt_WT_mock5	Sugar alcohol	CD PAN	31.02	2.543	19061.1	1.281	182.079	C6 H14 O6	1		X01702										1.71301e+06	Mt_WT_mock_Study2	2	Mt_WT_mock_Study2_2	FALSE
Mt_WT_mock5	Sugar Alcohol	NEG	13.122	4.283	15461.1	1.32	152.068	C5H12O5	2a	MSID00575	SL00105	Carbohydrates and carbohydrate conjugates	HMDB0002917	17151	6646	6912	OC[C@H](O)[C@@H](O)[C@H](O)CO	HEBKCHPVOIAQTA-SCDXWVJYSA-N	InChI=1S/C5H12O5/c6-1-3(8)5(10)4(9)2-7/h3-10H,1-2H2/t3-,4+,5+	87-99-0	2870072	Mt_WT_mock_Study2	2	Mt_WT_mock_Study2_2	FALSE
Mt_WT_mock6	Sugar alcohol	CD PAN	31.02	2.543	19061.1	1.281	182.079	C6 H14 O6	1		X01702										1.79903e+06	Mt_WT_mock_Study2	3	Mt_WT_mock_Study2_3	FALSE
Mt_WT_mock6	Sugar Alcohol	NEG	13.122	4.283	15461.1	1.32	152.068	C5H12O5	2a	MSID00575	SL00105	Carbohydrates and carbohydrate conjugates	HMDB0002917	17151	6646	6912	OC[C@H](O)[C@@H](O)[C@H](O)CO	HEBKCHPVOIAQTA-SCDXWVJYSA-N	InChI=1S/C5H12O5/c6-1-3(8)5(10)4(9)2-7/h3-10H,1-2H2/t3-,4+,5+	87-99-0	2520332	Mt_WT_mock_Study2	3	Mt_WT_mock_Study2_3	FALSE
Mt_15cGOF_Rhizo1	Succinic acid	NEG	25.877	2.274	95963.6	4.38	118.027	C4H6O4	2a	MSID00511	SL00031	TCA intermediate	HMDB0000254	15741	1078	1738118	OC(=O)CCC(O)=O	KDYFGRWQOYBRFD-UHFFFAOYSA-N	InChI=1S/C4H6O4/c5-3(6)1-2-4(7)8/h1-2H2,(H,5,6)(H,7,8)	110-15-6	116287344	Mt_15cGOF_Rhizo_Study1	1	Mt_15cGOF_Rhizo_Study1_1	FALSE
Mt_15cGOF_Rhizo2	Succinic acid	NEG	25.877	2.274	95963.6	4.38	118.027	C4H6O4	2a	MSID00511	SL00031	TCA intermediate	HMDB0000254	15741	1078	1738118	OC(=O)CCC(O)=O	KDYFGRWQOYBRFD-UHFFFAOYSA-N	InChI=1S/C4H6O4/c5-3(6)1-2-4(7)8/h1-2H2,(H,5,6)(H,7,8)	110-15-6	89174784	Mt_15cGOF_Rhizo_Study1	2	Mt_15cGOF_Rhizo_Study1_2	FALSE
Mt_15cGOF_Rhizo3	Succinic acid	NEG	25.877	2.274	95963.6	4.38	118.027	C4H6O4	2a	MSID00511	SL00031	TCA intermediate	HMDB0000254	15741	1078	1738118	OC(=O)CCC(O)=O	KDYFGRWQOYBRFD-UHFFFAOYSA-N	InChI=1S/C4H6O4/c5-3(6)1-2-4(7)8/h1-2H2,(H,5,6)(H,7,8)	110-15-6	82426976	Mt_15cGOF_Rhizo_Study1	3	Mt_15cGOF_Rhizo_Study1_3	FALSE
Mt_15cGOF_mock1	Succinic acid	NEG	25.877	2.274	95963.6	4.38	118.027	C4H6O4	2a	MSID00511	SL00031	TCA intermediate	HMDB0000254	15741	1078	1738118	OC(=O)CCC(O)=O	KDYFGRWQOYBRFD-UHFFFAOYSA-N	InChI=1S/C4H6O4/c5-3(6)1-2-4(7)8/h1-2H2,(H,5,6)(H,7,8)	110-15-6	64892224	Mt_15cGOF_mock_Study1	1	Mt_15cGOF_mock_Study1_1	FALSE
Mt_15cGOF_mock2	Succinic acid	NEG	25.877	2.274	95963.6	4.38	118.027	C4H6O4	2a	MSID00511	SL00031	TCA intermediate	HMDB0000254	15741	1078	1738118	OC(=O)CCC(O)=O	KDYFGRWQOYBRFD-UHFFFAOYSA-N	InChI=1S/C4H6O4/c5-3(6)1-2-4(7)8/h1-2H2,(H,5,6)(H,7,8)	110-15-6	78781696	Mt_15cGOF_mock_Study1	2	Mt_15cGOF_mock_Study1_2	FALSE
Mt_15cGOF_mock3	Succinic acid	NEG	25.877	2.274	95963.6	4.38	118.027	C4H6O4	2a	MSID00511	SL00031	TCA intermediate	HMDB0000254	15741	1078	1738118	OC(=O)CCC(O)=O	KDYFGRWQOYBRFD-UHFFFAOYSA-N	InChI=1S/C4H6O4/c5-3(6)1-2-4(7)8/h1-2H2,(H,5,6)(H,7,8)	110-15-6	72242368	Mt_15cGOF_mock_Study1	3	Mt_15cGOF_mock_Study1_3	FALSE
Mt_WT_AM1	Succinic acid	NEG	25.877	2.274	95963.6	4.38	118.027	C4H6O4	2a	MSID00511	SL00031	TCA intermediate	HMDB0000254	15741	1078	1738118	OC(=O)CCC(O)=O	KDYFGRWQOYBRFD-UHFFFAOYSA-N	InChI=1S/C4H6O4/c5-3(6)1-2-4(7)8/h1-2H2,(H,5,6)(H,7,8)	110-15-6	25497450	Mt_WT_AM_Study2	1	Mt_WT_AM_Study2_1	FALSE
Mt_WT_AM2	Succinic acid	NEG	25.877	2.274	95963.6	4.38	118.027	C4H6O4	2a	MSID00511	SL00031	TCA intermediate	HMDB0000254	15741	1078	1738118	OC(=O)CCC(O)=O	KDYFGRWQOYBRFD-UHFFFAOYSA-N	InChI=1S/C4H6O4/c5-3(6)1-2-4(7)8/h1-2H2,(H,5,6)(H,7,8)	110-15-6	29766866	Mt_WT_AM_Study2	2	Mt_WT_AM_Study2_2	FALSE
Mt_WT_AM3	Succinic acid	NEG	25.877	2.274	95963.6	4.38	118.027	C4H6O4	2a	MSID00511	SL00031	TCA intermediate	HMDB0000254	15741	1078	1738118	OC(=O)CCC(O)=O	KDYFGRWQOYBRFD-UHFFFAOYSA-N	InChI=1S/C4H6O4/c5-3(6)1-2-4(7)8/h1-2H2,(H,5,6)(H,7,8)	110-15-6	37673960	Mt_WT_AM_Study2	3	Mt_WT_AM_Study2_3	FALSE
Mt_WT_Rhizo1	Succinic acid	NEG	25.877	2.274	95963.6	4.38	118.027	C4H6O4	2a	MSID00511	SL00031	TCA intermediate	HMDB0000254	15741	1078	1738118	OC(=O)CCC(O)=O	KDYFGRWQOYBRFD-UHFFFAOYSA-N	InChI=1S/C4H6O4/c5-3(6)1-2-4(7)8/h1-2H2,(H,5,6)(H,7,8)	110-15-6	105454176	Mt_WT_Rhizo_Study1	1	Mt_WT_Rhizo_Study1_1	FALSE
Mt_WT_Rhizo2	Succinic acid	NEG	25.877	2.274	95963.6	4.38	118.027	C4H6O4	2a	MSID00511	SL00031	TCA intermediate	HMDB0000254	15741	1078	1738118	OC(=O)CCC(O)=O	KDYFGRWQOYBRFD-UHFFFAOYSA-N	InChI=1S/C4H6O4/c5-3(6)1-2-4(7)8/h1-2H2,(H,5,6)(H,7,8)	110-15-6	109258696	Mt_WT_Rhizo_Study1	2	Mt_WT_Rhizo_Study1_2	FALSE
Mt_WT_Rhizo3	Succinic acid	NEG	25.877	2.274	95963.6	4.38	118.027	C4H6O4	2a	MSID00511	SL00031	TCA intermediate	HMDB0000254	15741	1078	1738118	OC(=O)CCC(O)=O	KDYFGRWQOYBRFD-UHFFFAOYSA-N	InChI=1S/C4H6O4/c5-3(6)1-2-4(7)8/h1-2H2,(H,5,6)(H,7,8)	110-15-6	132357664	Mt_WT_Rhizo_Study1	3	Mt_WT_Rhizo_Study1_3	FALSE
Mt_WT_mock1	Succinic acid	NEG	25.877	2.274	95963.6	4.38	118.027	C4H6O4	2a	MSID00511	SL00031	TCA intermediate	HMDB0000254	15741	1078	1738118	OC(=O)CCC(O)=O	KDYFGRWQOYBRFD-UHFFFAOYSA-N	InChI=1S/C4H6O4/c5-3(6)1-2-4(7)8/h1-2H2,(H,5,6)(H,7,8)	110-15-6	56485864	Mt_WT_mock_Study1	1	Mt_WT_mock_Study1_1	FALSE
Mt_WT_mock2	Succinic acid	NEG	25.877	2.274	95963.6	4.38	118.027	C4H6O4	2a	MSID00511	SL00031	TCA intermediate	HMDB0000254	15741	1078	1738118	OC(=O)CCC(O)=O	KDYFGRWQOYBRFD-UHFFFAOYSA-N	InChI=1S/C4H6O4/c5-3(6)1-2-4(7)8/h1-2H2,(H,5,6)(H,7,8)	110-15-6	40928016	Mt_WT_mock_Study1	2	Mt_WT_mock_Study1_2	FALSE
Mt_WT_mock3	Succinic acid	NEG	25.877	2.274	95963.6	4.38	118.027	C4H6O4	2a	MSID00511	SL00031	TCA intermediate	HMDB0000254	15741	1078	1738118	OC(=O)CCC(O)=O	KDYFGRWQOYBRFD-UHFFFAOYSA-N	InChI=1S/C4H6O4/c5-3(6)1-2-4(7)8/h1-2H2,(H,5,6)(H,7,8)	110-15-6	40722740	Mt_WT_mock_Study1	3	Mt_WT_mock_Study1_3	FALSE
Mt_WT_mock4	Succinic acid	NEG	25.877	2.274	95963.6	4.38	118.027	C4H6O4	2a	MSID00511	SL00031	TCA intermediate	HMDB0000254	15741	1078	1738118	OC(=O)CCC(O)=O	KDYFGRWQOYBRFD-UHFFFAOYSA-N	InChI=1S/C4H6O4/c5-3(6)1-2-4(7)8/h1-2H2,(H,5,6)(H,7,8)	110-15-6	38080680	Mt_WT_mock_Study2	1	Mt_WT_mock_Study2_1	FALSE
Mt_WT_mock5	Succinic acid	NEG	25.877	2.274	95963.6	4.38	118.027	C4H6O4	2a	MSID00511	SL00031	TCA intermediate	HMDB0000254	15741	1078	1738118	OC(=O)CCC(O)=O	KDYFGRWQOYBRFD-UHFFFAOYSA-N	InChI=1S/C4H6O4/c5-3(6)1-2-4(7)8/h1-2H2,(H,5,6)(H,7,8)	110-15-6	34039588	Mt_WT_mock_Study2	2	Mt_WT_mock_Study2_2	FALSE
Mt_WT_mock6	Succinic acid	NEG	25.877	2.274	95963.6	4.38	118.027	C4H6O4	2a	MSID00511	SL00031	TCA intermediate	HMDB0000254	15741	1078	1738118	OC(=O)CCC(O)=O	KDYFGRWQOYBRFD-UHFFFAOYSA-N	InChI=1S/C4H6O4/c5-3(6)1-2-4(7)8/h1-2H2,(H,5,6)(H,7,8)	110-15-6	36002500	Mt_WT_mock_Study2	3	Mt_WT_mock_Study2_3	FALSE
Mt_15cGOF_Rhizo1	strigolactone	POS	25.766	6.903	151786	7.56	298.084	C17H14O5	2a	MSID01303	SL00240					11358436		XHSDUVBUZOUAOQ-WJQMYRPNSA-N	InChI=1S/C17H14O5/c1-9-6-14(21-16(9)18)20-8-13-12-7-10-4-2-3-5-11(10)15(12)22-17(13)19/h2-6,8,12,14-15H,7H2,1H3/b13-8+/t12-,14-,15-/m1/s1		1705564	Mt_15cGOF_Rhizo_Study1	1	Mt_15cGOF_Rhizo_Study1_1	FALSE
Mt_15cGOF_Rhizo2	strigolactone	POS	25.766	6.903	151786	7.56	298.084	C17H14O5	2a	MSID01303	SL00240					11358436		XHSDUVBUZOUAOQ-WJQMYRPNSA-N	InChI=1S/C17H14O5/c1-9-6-14(21-16(9)18)20-8-13-12-7-10-4-2-3-5-11(10)15(12)22-17(13)19/h2-6,8,12,14-15H,7H2,1H3/b13-8+/t12-,14-,15-/m1/s1		22016620	Mt_15cGOF_Rhizo_Study1	2	Mt_15cGOF_Rhizo_Study1_2	FALSE
Mt_15cGOF_Rhizo3	strigolactone	POS	25.766	6.903	151786	7.56	298.084	C17H14O5	2a	MSID01303	SL00240					11358436		XHSDUVBUZOUAOQ-WJQMYRPNSA-N	InChI=1S/C17H14O5/c1-9-6-14(21-16(9)18)20-8-13-12-7-10-4-2-3-5-11(10)15(12)22-17(13)19/h2-6,8,12,14-15H,7H2,1H3/b13-8+/t12-,14-,15-/m1/s1		4548204	Mt_15cGOF_Rhizo_Study1	3	Mt_15cGOF_Rhizo_Study1_3	FALSE
Mt_15cGOF_mock1	strigolactone	POS	25.766	6.903	151786	7.56	298.084	C17H14O5	2a	MSID01303	SL00240					11358436		XHSDUVBUZOUAOQ-WJQMYRPNSA-N	InChI=1S/C17H14O5/c1-9-6-14(21-16(9)18)20-8-13-12-7-10-4-2-3-5-11(10)15(12)22-17(13)19/h2-6,8,12,14-15H,7H2,1H3/b13-8+/t12-,14-,15-/m1/s1		773630	Mt_15cGOF_mock_Study1	1	Mt_15cGOF_mock_Study1_1	FALSE
Mt_15cGOF_mock2	strigolactone	POS	25.766	6.903	151786	7.56	298.084	C17H14O5	2a	MSID01303	SL00240					11358436		XHSDUVBUZOUAOQ-WJQMYRPNSA-N	InChI=1S/C17H14O5/c1-9-6-14(21-16(9)18)20-8-13-12-7-10-4-2-3-5-11(10)15(12)22-17(13)19/h2-6,8,12,14-15H,7H2,1H3/b13-8+/t12-,14-,15-/m1/s1		789335	Mt_15cGOF_mock_Study1	2	Mt_15cGOF_mock_Study1_2	FALSE
Mt_15cGOF_mock3	strigolactone	POS	25.766	6.903	151786	7.56	298.084	C17H14O5	2a	MSID01303	SL00240					11358436		XHSDUVBUZOUAOQ-WJQMYRPNSA-N	InChI=1S/C17H14O5/c1-9-6-14(21-16(9)18)20-8-13-12-7-10-4-2-3-5-11(10)15(12)22-17(13)19/h2-6,8,12,14-15H,7H2,1H3/b13-8+/t12-,14-,15-/m1/s1		620298	Mt_15cGOF_mock_Study1	3	Mt_15cGOF_mock_Study1_3	FALSE
Mt_WT_AM1	strigolactone	POS	25.766	6.903	151786	7.56	298.084	C17H14O5	2a	MSID01303	SL00240					11358436		XHSDUVBUZOUAOQ-WJQMYRPNSA-N	InChI=1S/C17H14O5/c1-9-6-14(21-16(9)18)20-8-13-12-7-10-4-2-3-5-11(10)15(12)22-17(13)19/h2-6,8,12,14-15H,7H2,1H3/b13-8+/t12-,14-,15-/m1/s1		9623412	Mt_WT_AM_Study2	1	Mt_WT_AM_Study2_1	FALSE
Mt_WT_AM2	strigolactone	POS	25.766	6.903	151786	7.56	298.084	C17H14O5	2a	MSID01303	SL00240					11358436		XHSDUVBUZOUAOQ-WJQMYRPNSA-N	InChI=1S/C17H14O5/c1-9-6-14(21-16(9)18)20-8-13-12-7-10-4-2-3-5-11(10)15(12)22-17(13)19/h2-6,8,12,14-15H,7H2,1H3/b13-8+/t12-,14-,15-/m1/s1		10103219	Mt_WT_AM_Study2	2	Mt_WT_AM_Study2_2	FALSE
Mt_WT_AM3	strigolactone	POS	25.766	6.903	151786	7.56	298.084	C17H14O5	2a	MSID01303	SL00240					11358436		XHSDUVBUZOUAOQ-WJQMYRPNSA-N	InChI=1S/C17H14O5/c1-9-6-14(21-16(9)18)20-8-13-12-7-10-4-2-3-5-11(10)15(12)22-17(13)19/h2-6,8,12,14-15H,7H2,1H3/b13-8+/t12-,14-,15-/m1/s1		5698780	Mt_WT_AM_Study2	3	Mt_WT_AM_Study2_3	FALSE
Mt_WT_Rhizo1	strigolactone	POS	25.766	6.903	151786	7.56	298.084	C17H14O5	2a	MSID01303	SL00240					11358436		XHSDUVBUZOUAOQ-WJQMYRPNSA-N	InChI=1S/C17H14O5/c1-9-6-14(21-16(9)18)20-8-13-12-7-10-4-2-3-5-11(10)15(12)22-17(13)19/h2-6,8,12,14-15H,7H2,1H3/b13-8+/t12-,14-,15-/m1/s1		5860082	Mt_WT_Rhizo_Study1	1	Mt_WT_Rhizo_Study1_1	FALSE
Mt_WT_Rhizo2	strigolactone	POS	25.766	6.903	151786	7.56	298.084	C17H14O5	2a	MSID01303	SL00240					11358436		XHSDUVBUZOUAOQ-WJQMYRPNSA-N	InChI=1S/C17H14O5/c1-9-6-14(21-16(9)18)20-8-13-12-7-10-4-2-3-5-11(10)15(12)22-17(13)19/h2-6,8,12,14-15H,7H2,1H3/b13-8+/t12-,14-,15-/m1/s1		1417095	Mt_WT_Rhizo_Study1	2	Mt_WT_Rhizo_Study1_2	FALSE
Mt_WT_Rhizo3	strigolactone	POS	25.766	6.903	151786	7.56	298.084	C17H14O5	2a	MSID01303	SL00240					11358436		XHSDUVBUZOUAOQ-WJQMYRPNSA-N	InChI=1S/C17H14O5/c1-9-6-14(21-16(9)18)20-8-13-12-7-10-4-2-3-5-11(10)15(12)22-17(13)19/h2-6,8,12,14-15H,7H2,1H3/b13-8+/t12-,14-,15-/m1/s1		317892	Mt_WT_Rhizo_Study1	3	Mt_WT_Rhizo_Study1_3	FALSE
Mt_WT_mock1	strigolactone	POS	25.766	6.903	151786	7.56	298.084	C17H14O5	2a	MSID01303	SL00240					11358436		XHSDUVBUZOUAOQ-WJQMYRPNSA-N	InChI=1S/C17H14O5/c1-9-6-14(21-16(9)18)20-8-13-12-7-10-4-2-3-5-11(10)15(12)22-17(13)19/h2-6,8,12,14-15H,7H2,1H3/b13-8+/t12-,14-,15-/m1/s1		423442	Mt_WT_mock_Study1	1	Mt_WT_mock_Study1_1	FALSE
Mt_WT_mock2	strigolactone	POS	25.766	6.903	151786	7.56	298.084	C17H14O5	2a	MSID01303	SL00240					11358436		XHSDUVBUZOUAOQ-WJQMYRPNSA-N	InChI=1S/C17H14O5/c1-9-6-14(21-16(9)18)20-8-13-12-7-10-4-2-3-5-11(10)15(12)22-17(13)19/h2-6,8,12,14-15H,7H2,1H3/b13-8+/t12-,14-,15-/m1/s1		295627	Mt_WT_mock_Study1	2	Mt_WT_mock_Study1_2	FALSE
Mt_WT_mock3	strigolactone	POS	25.766	6.903	151786	7.56	298.084	C17H14O5	2a	MSID01303	SL00240					11358436		XHSDUVBUZOUAOQ-WJQMYRPNSA-N	InChI=1S/C17H14O5/c1-9-6-14(21-16(9)18)20-8-13-12-7-10-4-2-3-5-11(10)15(12)22-17(13)19/h2-6,8,12,14-15H,7H2,1H3/b13-8+/t12-,14-,15-/m1/s1		277446	Mt_WT_mock_Study1	3	Mt_WT_mock_Study1_3	FALSE
Mt_WT_mock4	strigolactone	POS	25.766	6.903	151786	7.56	298.084	C17H14O5	2a	MSID01303	SL00240					11358436		XHSDUVBUZOUAOQ-WJQMYRPNSA-N	InChI=1S/C17H14O5/c1-9-6-14(21-16(9)18)20-8-13-12-7-10-4-2-3-5-11(10)15(12)22-17(13)19/h2-6,8,12,14-15H,7H2,1H3/b13-8+/t12-,14-,15-/m1/s1		928924	Mt_WT_mock_Study2	1	Mt_WT_mock_Study2_1	FALSE
Mt_WT_mock5	strigolactone	POS	25.766	6.903	151786	7.56	298.084	C17H14O5	2a	MSID01303	SL00240					11358436		XHSDUVBUZOUAOQ-WJQMYRPNSA-N	InChI=1S/C17H14O5/c1-9-6-14(21-16(9)18)20-8-13-12-7-10-4-2-3-5-11(10)15(12)22-17(13)19/h2-6,8,12,14-15H,7H2,1H3/b13-8+/t12-,14-,15-/m1/s1		910251	Mt_WT_mock_Study2	2	Mt_WT_mock_Study2_2	FALSE
Mt_WT_mock6	strigolactone	POS	25.766	6.903	151786	7.56	298.084	C17H14O5	2a	MSID01303	SL00240					11358436		XHSDUVBUZOUAOQ-WJQMYRPNSA-N	InChI=1S/C17H14O5/c1-9-6-14(21-16(9)18)20-8-13-12-7-10-4-2-3-5-11(10)15(12)22-17(13)19/h2-6,8,12,14-15H,7H2,1H3/b13-8+/t12-,14-,15-/m1/s1		1858203	Mt_WT_mock_Study2	3	Mt_WT_mock_Study2_3	FALSE
Mt_15cGOF_Rhizo1	stepharanine	CD PAN	8.337	12.837	9083.34	4.576	324.123	C19 H18 N O4	3		X08300										758148	Mt_15cGOF_Rhizo_Study1	1	Mt_15cGOF_Rhizo_Study1_1	FALSE
Mt_15cGOF_Rhizo2	stepharanine	CD PAN	8.337	12.837	9083.34	4.576	324.123	C19 H18 N O4	3		X08300										650451	Mt_15cGOF_Rhizo_Study1	2	Mt_15cGOF_Rhizo_Study1_2	FALSE
Mt_15cGOF_Rhizo3	stepharanine	CD PAN	8.337	12.837	9083.34	4.576	324.123	C19 H18 N O4	3		X08300										511451	Mt_15cGOF_Rhizo_Study1	3	Mt_15cGOF_Rhizo_Study1_3	FALSE
Mt_15cGOF_mock1	stepharanine	CD PAN	8.337	12.837	9083.34	4.576	324.123	C19 H18 N O4	3		X08300										277707	Mt_15cGOF_mock_Study1	1	Mt_15cGOF_mock_Study1_1	FALSE
Mt_15cGOF_mock2	stepharanine	CD PAN	8.337	12.837	9083.34	4.576	324.123	C19 H18 N O4	3		X08300										556108	Mt_15cGOF_mock_Study1	2	Mt_15cGOF_mock_Study1_2	FALSE
Mt_15cGOF_mock3	stepharanine	CD PAN	8.337	12.837	9083.34	4.576	324.123	C19 H18 N O4	3		X08300										385909	Mt_15cGOF_mock_Study1	3	Mt_15cGOF_mock_Study1_3	FALSE
Mt_WT_AM1	stepharanine	CD PAN	8.337	12.837	9083.34	4.576	324.123	C19 H18 N O4	3		X08300										459977	Mt_WT_AM_Study2	1	Mt_WT_AM_Study2_1	FALSE
Mt_WT_AM2	stepharanine	CD PAN	8.337	12.837	9083.34	4.576	324.123	C19 H18 N O4	3		X08300										603106	Mt_WT_AM_Study2	2	Mt_WT_AM_Study2_2	FALSE
Mt_WT_AM3	stepharanine	CD PAN	8.337	12.837	9083.34	4.576	324.123	C19 H18 N O4	3		X08300										553237	Mt_WT_AM_Study2	3	Mt_WT_AM_Study2_3	FALSE
Mt_WT_Rhizo1	stepharanine	CD PAN	8.337	12.837	9083.34	4.576	324.123	C19 H18 N O4	3		X08300										571707	Mt_WT_Rhizo_Study1	1	Mt_WT_Rhizo_Study1_1	FALSE
Mt_WT_Rhizo2	stepharanine	CD PAN	8.337	12.837	9083.34	4.576	324.123	C19 H18 N O4	3		X08300										434090	Mt_WT_Rhizo_Study1	2	Mt_WT_Rhizo_Study1_2	FALSE
Mt_WT_Rhizo3	stepharanine	CD PAN	8.337	12.837	9083.34	4.576	324.123	C19 H18 N O4	3		X08300										800071	Mt_WT_Rhizo_Study1	3	Mt_WT_Rhizo_Study1_3	FALSE
Mt_WT_mock1	stepharanine	CD PAN	8.337	12.837	9083.34	4.576	324.123	C19 H18 N O4	3		X08300										227428	Mt_WT_mock_Study1	1	Mt_WT_mock_Study1_1	FALSE
Mt_WT_mock2	stepharanine	CD PAN	8.337	12.837	9083.34	4.576	324.123	C19 H18 N O4	3		X08300										212643	Mt_WT_mock_Study1	2	Mt_WT_mock_Study1_2	FALSE
Mt_WT_mock3	stepharanine	CD PAN	8.337	12.837	9083.34	4.576	324.123	C19 H18 N O4	3		X08300										124613	Mt_WT_mock_Study1	3	Mt_WT_mock_Study1_3	FALSE
Mt_WT_mock4	stepharanine	CD PAN	8.337	12.837	9083.34	4.576	324.123	C19 H18 N O4	3		X08300										263768	Mt_WT_mock_Study2	1	Mt_WT_mock_Study2_1	FALSE
Mt_WT_mock5	stepharanine	CD PAN	8.337	12.837	9083.34	4.576	324.123	C19 H18 N O4	3		X08300										281295	Mt_WT_mock_Study2	2	Mt_WT_mock_Study2_2	FALSE
Mt_WT_mock6	stepharanine	CD PAN	8.337	12.837	9083.34	4.576	324.123	C19 H18 N O4	3		X08300										178659	Mt_WT_mock_Study2	3	Mt_WT_mock_Study2_3	FALSE
Mt_15cGOF_Rhizo1	SpinasaponinA	CD PAN	16.515	7.622	78499	8.571	794.445	C42 H66 O14	3		X01516										2.23749e+06	Mt_15cGOF_Rhizo_Study1	1	Mt_15cGOF_Rhizo_Study1_1	FALSE
Mt_15cGOF_Rhizo1	SpinasaponinA	CD PAN	23.854	7.082	76239.3	8.95	794.445	C42 H66 O14	3		X03133										557340	Mt_15cGOF_Rhizo_Study1	1	Mt_15cGOF_Rhizo_Study1_1	FALSE
Mt_15cGOF_Rhizo2	SpinasaponinA	CD PAN	16.515	7.622	78499	8.571	794.445	C42 H66 O14	3		X01516										3.79182e+06	Mt_15cGOF_Rhizo_Study1	2	Mt_15cGOF_Rhizo_Study1_2	FALSE
Mt_15cGOF_Rhizo2	SpinasaponinA	CD PAN	23.854	7.082	76239.3	8.95	794.445	C42 H66 O14	3		X03133										509532	Mt_15cGOF_Rhizo_Study1	2	Mt_15cGOF_Rhizo_Study1_2	FALSE
Mt_15cGOF_Rhizo3	SpinasaponinA	CD PAN	16.515	7.622	78499	8.571	794.445	C42 H66 O14	3		X01516										4.17372e+06	Mt_15cGOF_Rhizo_Study1	3	Mt_15cGOF_Rhizo_Study1_3	FALSE
Mt_15cGOF_Rhizo3	SpinasaponinA	CD PAN	23.854	7.082	76239.3	8.95	794.445	C42 H66 O14	3		X03133										970375	Mt_15cGOF_Rhizo_Study1	3	Mt_15cGOF_Rhizo_Study1_3	FALSE
Mt_15cGOF_mock1	SpinasaponinA	CD PAN	16.515	7.622	78499	8.571	794.445	C42 H66 O14	3		X01516										1.97298e+06	Mt_15cGOF_mock_Study1	1	Mt_15cGOF_mock_Study1_1	FALSE
Mt_15cGOF_mock1	SpinasaponinA	CD PAN	23.854	7.082	76239.3	8.95	794.445	C42 H66 O14	3		X03133										427285	Mt_15cGOF_mock_Study1	1	Mt_15cGOF_mock_Study1_1	FALSE
Mt_15cGOF_mock2	SpinasaponinA	CD PAN	16.515	7.622	78499	8.571	794.445	C42 H66 O14	3		X01516										2.05051e+06	Mt_15cGOF_mock_Study1	2	Mt_15cGOF_mock_Study1_2	FALSE
Mt_15cGOF_mock2	SpinasaponinA	CD PAN	23.854	7.082	76239.3	8.95	794.445	C42 H66 O14	3		X03133										350120	Mt_15cGOF_mock_Study1	2	Mt_15cGOF_mock_Study1_2	FALSE
Mt_15cGOF_mock3	SpinasaponinA	CD PAN	16.515	7.622	78499	8.571	794.445	C42 H66 O14	3		X01516										2140250	Mt_15cGOF_mock_Study1	3	Mt_15cGOF_mock_Study1_3	FALSE
Mt_15cGOF_mock3	SpinasaponinA	CD PAN	23.854	7.082	76239.3	8.95	794.445	C42 H66 O14	3		X03133										563453	Mt_15cGOF_mock_Study1	3	Mt_15cGOF_mock_Study1_3	FALSE
Mt_WT_AM1	SpinasaponinA	CD PAN	16.515	7.622	78499	8.571	794.445	C42 H66 O14	3		X01516										2.93142e+06	Mt_WT_AM_Study2	1	Mt_WT_AM_Study2_1	FALSE
Mt_WT_AM1	SpinasaponinA	CD PAN	23.854	7.082	76239.3	8.95	794.445	C42 H66 O14	3		X03133										870656	Mt_WT_AM_Study2	1	Mt_WT_AM_Study2_1	FALSE
Mt_WT_AM2	SpinasaponinA	CD PAN	16.515	7.622	78499	8.571	794.445	C42 H66 O14	3		X01516										2.06903e+06	Mt_WT_AM_Study2	2	Mt_WT_AM_Study2_2	FALSE
Mt_WT_AM2	SpinasaponinA	CD PAN	23.854	7.082	76239.3	8.95	794.445	C42 H66 O14	3		X03133										492695	Mt_WT_AM_Study2	2	Mt_WT_AM_Study2_2	FALSE
Mt_WT_AM3	SpinasaponinA	CD PAN	16.515	7.622	78499	8.571	794.445	C42 H66 O14	3		X01516										2.15274e+06	Mt_WT_AM_Study2	3	Mt_WT_AM_Study2_3	FALSE
Mt_WT_AM3	SpinasaponinA	CD PAN	23.854	7.082	76239.3	8.95	794.445	C42 H66 O14	3		X03133										503553	Mt_WT_AM_Study2	3	Mt_WT_AM_Study2_3	FALSE
Mt_WT_Rhizo1	SpinasaponinA	CD PAN	16.515	7.622	78499	8.571	794.445	C42 H66 O14	3		X01516										3.90849e+06	Mt_WT_Rhizo_Study1	1	Mt_WT_Rhizo_Study1_1	FALSE
Mt_WT_Rhizo1	SpinasaponinA	CD PAN	23.854	7.082	76239.3	8.95	794.445	C42 H66 O14	3		X03133										857827	Mt_WT_Rhizo_Study1	1	Mt_WT_Rhizo_Study1_1	FALSE
Mt_WT_Rhizo2	SpinasaponinA	CD PAN	16.515	7.622	78499	8.571	794.445	C42 H66 O14	3		X01516										5.56957e+06	Mt_WT_Rhizo_Study1	2	Mt_WT_Rhizo_Study1_2	FALSE
Mt_WT_Rhizo2	SpinasaponinA	CD PAN	23.854	7.082	76239.3	8.95	794.445	C42 H66 O14	3		X03133										1.5241e+06	Mt_WT_Rhizo_Study1	2	Mt_WT_Rhizo_Study1_2	FALSE
Mt_WT_Rhizo3	SpinasaponinA	CD PAN	16.515	7.622	78499	8.571	794.445	C42 H66 O14	3		X01516										4.64948e+06	Mt_WT_Rhizo_Study1	3	Mt_WT_Rhizo_Study1_3	FALSE
Mt_WT_Rhizo3	SpinasaponinA	CD PAN	23.854	7.082	76239.3	8.95	794.445	C42 H66 O14	3		X03133										912281	Mt_WT_Rhizo_Study1	3	Mt_WT_Rhizo_Study1_3	FALSE
Mt_WT_mock1	SpinasaponinA	CD PAN	16.515	7.622	78499	8.571	794.445	C42 H66 O14	3		X01516										7.22355e+06	Mt_WT_mock_Study1	1	Mt_WT_mock_Study1_1	FALSE
Mt_WT_mock1	SpinasaponinA	CD PAN	23.854	7.082	76239.3	8.95	794.445	C42 H66 O14	3		X03133										2226841	Mt_WT_mock_Study1	1	Mt_WT_mock_Study1_1	FALSE
Mt_WT_mock2	SpinasaponinA	CD PAN	16.515	7.622	78499	8.571	794.445	C42 H66 O14	3		X01516										4.0894e+06	Mt_WT_mock_Study1	2	Mt_WT_mock_Study1_2	FALSE
Mt_WT_mock2	SpinasaponinA	CD PAN	23.854	7.082	76239.3	8.95	794.445	C42 H66 O14	3		X03133										1.10714e+06	Mt_WT_mock_Study1	2	Mt_WT_mock_Study1_2	FALSE
Mt_WT_mock3	SpinasaponinA	CD PAN	16.515	7.622	78499	8.571	794.445	C42 H66 O14	3		X01516										6.02735e+06	Mt_WT_mock_Study1	3	Mt_WT_mock_Study1_3	FALSE
Mt_WT_mock3	SpinasaponinA	CD PAN	23.854	7.082	76239.3	8.95	794.445	C42 H66 O14	3		X03133										1.95795e+06	Mt_WT_mock_Study1	3	Mt_WT_mock_Study1_3	FALSE
Mt_WT_mock4	SpinasaponinA	CD PAN	16.515	7.622	78499	8.571	794.445	C42 H66 O14	3		X01516										5.08142e+06	Mt_WT_mock_Study2	1	Mt_WT_mock_Study2_1	FALSE
Mt_WT_mock4	SpinasaponinA	CD PAN	23.854	7.082	76239.3	8.95	794.445	C42 H66 O14	3		X03133										676247	Mt_WT_mock_Study2	1	Mt_WT_mock_Study2_1	FALSE
Mt_WT_mock5	SpinasaponinA	CD PAN	16.515	7.622	78499	8.571	794.445	C42 H66 O14	3		X01516										5587395	Mt_WT_mock_Study2	2	Mt_WT_mock_Study2_2	FALSE
Mt_WT_mock5	SpinasaponinA	CD PAN	23.854	7.082	76239.3	8.95	794.445	C42 H66 O14	3		X03133										1344090	Mt_WT_mock_Study2	2	Mt_WT_mock_Study2_2	FALSE
Mt_WT_mock6	SpinasaponinA	CD PAN	16.515	7.622	78499	8.571	794.445	C42 H66 O14	3		X01516										5.03998e+06	Mt_WT_mock_Study2	3	Mt_WT_mock_Study2_3	FALSE
Mt_WT_mock6	SpinasaponinA	CD PAN	23.854	7.082	76239.3	8.95	794.445	C42 H66 O14	3		X03133										718518	Mt_WT_mock_Study2	3	Mt_WT_mock_Study2_3	FALSE
Mt_15cGOF_Rhizo1	Spermine	CD PAN	3.881	5.356	56422.3	1.347	202.215	C10 H26 N4	3	PFNFFQXMRSDOHW-UHFFFAOYSA-N	X05569										445398	Mt_15cGOF_Rhizo_Study1	1	Mt_15cGOF_Rhizo_Study1_1	FALSE
Mt_15cGOF_Rhizo2	Spermine	CD PAN	3.881	5.356	56422.3	1.347	202.215	C10 H26 N4	3	PFNFFQXMRSDOHW-UHFFFAOYSA-N	X05569										459905	Mt_15cGOF_Rhizo_Study1	2	Mt_15cGOF_Rhizo_Study1_2	FALSE
Mt_15cGOF_Rhizo3	Spermine	CD PAN	3.881	5.356	56422.3	1.347	202.215	C10 H26 N4	3	PFNFFQXMRSDOHW-UHFFFAOYSA-N	X05569										468417	Mt_15cGOF_Rhizo_Study1	3	Mt_15cGOF_Rhizo_Study1_3	FALSE
Mt_15cGOF_mock1	Spermine	CD PAN	3.881	5.356	56422.3	1.347	202.215	C10 H26 N4	3	PFNFFQXMRSDOHW-UHFFFAOYSA-N	X05569										365294	Mt_15cGOF_mock_Study1	1	Mt_15cGOF_mock_Study1_1	FALSE
Mt_15cGOF_mock2	Spermine	CD PAN	3.881	5.356	56422.3	1.347	202.215	C10 H26 N4	3	PFNFFQXMRSDOHW-UHFFFAOYSA-N	X05569										400436	Mt_15cGOF_mock_Study1	2	Mt_15cGOF_mock_Study1_2	FALSE
Mt_15cGOF_mock3	Spermine	CD PAN	3.881	5.356	56422.3	1.347	202.215	C10 H26 N4	3	PFNFFQXMRSDOHW-UHFFFAOYSA-N	X05569										380506	Mt_15cGOF_mock_Study1	3	Mt_15cGOF_mock_Study1_3	FALSE
Mt_WT_AM1	Spermine	CD PAN	3.881	5.356	56422.3	1.347	202.215	C10 H26 N4	3	PFNFFQXMRSDOHW-UHFFFAOYSA-N	X05569										452448	Mt_WT_AM_Study2	1	Mt_WT_AM_Study2_1	FALSE
Mt_WT_AM2	Spermine	CD PAN	3.881	5.356	56422.3	1.347	202.215	C10 H26 N4	3	PFNFFQXMRSDOHW-UHFFFAOYSA-N	X05569										437032	Mt_WT_AM_Study2	2	Mt_WT_AM_Study2_2	FALSE
Mt_WT_AM3	Spermine	CD PAN	3.881	5.356	56422.3	1.347	202.215	C10 H26 N4	3	PFNFFQXMRSDOHW-UHFFFAOYSA-N	X05569										466715	Mt_WT_AM_Study2	3	Mt_WT_AM_Study2_3	FALSE
Mt_WT_Rhizo1	Spermine	CD PAN	3.881	5.356	56422.3	1.347	202.215	C10 H26 N4	3	PFNFFQXMRSDOHW-UHFFFAOYSA-N	X05569										461415	Mt_WT_Rhizo_Study1	1	Mt_WT_Rhizo_Study1_1	FALSE
Mt_WT_Rhizo2	Spermine	CD PAN	3.881	5.356	56422.3	1.347	202.215	C10 H26 N4	3	PFNFFQXMRSDOHW-UHFFFAOYSA-N	X05569										466564	Mt_WT_Rhizo_Study1	2	Mt_WT_Rhizo_Study1_2	FALSE
Mt_WT_Rhizo3	Spermine	CD PAN	3.881	5.356	56422.3	1.347	202.215	C10 H26 N4	3	PFNFFQXMRSDOHW-UHFFFAOYSA-N	X05569										510393	Mt_WT_Rhizo_Study1	3	Mt_WT_Rhizo_Study1_3	FALSE
Mt_WT_mock1	Spermine	CD PAN	3.881	5.356	56422.3	1.347	202.215	C10 H26 N4	3	PFNFFQXMRSDOHW-UHFFFAOYSA-N	X05569										361467	Mt_WT_mock_Study1	1	Mt_WT_mock_Study1_1	FALSE
Mt_WT_mock2	Spermine	CD PAN	3.881	5.356	56422.3	1.347	202.215	C10 H26 N4	3	PFNFFQXMRSDOHW-UHFFFAOYSA-N	X05569										333933	Mt_WT_mock_Study1	2	Mt_WT_mock_Study1_2	FALSE
Mt_WT_mock3	Spermine	CD PAN	3.881	5.356	56422.3	1.347	202.215	C10 H26 N4	3	PFNFFQXMRSDOHW-UHFFFAOYSA-N	X05569										361946	Mt_WT_mock_Study1	3	Mt_WT_mock_Study1_3	FALSE
Mt_WT_mock4	Spermine	CD PAN	3.881	5.356	56422.3	1.347	202.215	C10 H26 N4	3	PFNFFQXMRSDOHW-UHFFFAOYSA-N	X05569										300701	Mt_WT_mock_Study2	1	Mt_WT_mock_Study2_1	FALSE
Mt_WT_mock5	Spermine	CD PAN	3.881	5.356	56422.3	1.347	202.215	C10 H26 N4	3	PFNFFQXMRSDOHW-UHFFFAOYSA-N	X05569										271725	Mt_WT_mock_Study2	2	Mt_WT_mock_Study2_2	FALSE
Mt_WT_mock6	Spermine	CD PAN	3.881	5.356	56422.3	1.347	202.215	C10 H26 N4	3	PFNFFQXMRSDOHW-UHFFFAOYSA-N	X05569										290281	Mt_WT_mock_Study2	3	Mt_WT_mock_Study2_3	FALSE
Mt_15cGOF_Rhizo1	Sparfloxacin	CD PAN	9.403	17.64	11403.1	6.849	414.14	C19 H22 F2 N4 O3	3		X06878										71112.5	Mt_15cGOF_Rhizo_Study1	1	Mt_15cGOF_Rhizo_Study1_1	FALSE
Mt_15cGOF_Rhizo2	Sparfloxacin	CD PAN	9.403	17.64	11403.1	6.849	414.14	C19 H22 F2 N4 O3	3		X06878										63761.1	Mt_15cGOF_Rhizo_Study1	2	Mt_15cGOF_Rhizo_Study1_2	FALSE
Mt_15cGOF_Rhizo3	Sparfloxacin	CD PAN	9.403	17.64	11403.1	6.849	414.14	C19 H22 F2 N4 O3	3		X06878										15800.3	Mt_15cGOF_Rhizo_Study1	3	Mt_15cGOF_Rhizo_Study1_3	FALSE
Mt_15cGOF_mock1	Sparfloxacin	CD PAN	9.403	17.64	11403.1	6.849	414.14	C19 H22 F2 N4 O3	3		X06878										31916.1	Mt_15cGOF_mock_Study1	1	Mt_15cGOF_mock_Study1_1	FALSE
Mt_15cGOF_mock2	Sparfloxacin	CD PAN	9.403	17.64	11403.1	6.849	414.14	C19 H22 F2 N4 O3	3		X06878										35356.4	Mt_15cGOF_mock_Study1	2	Mt_15cGOF_mock_Study1_2	FALSE
Mt_15cGOF_mock3	Sparfloxacin	CD PAN	9.403	17.64	11403.1	6.849	414.14	C19 H22 F2 N4 O3	3		X06878										13022.2	Mt_15cGOF_mock_Study1	3	Mt_15cGOF_mock_Study1_3	FALSE
Mt_WT_AM1	Sparfloxacin	CD PAN	9.403	17.64	11403.1	6.849	414.14	C19 H22 F2 N4 O3	3		X06878										294261	Mt_WT_AM_Study2	1	Mt_WT_AM_Study2_1	FALSE
Mt_WT_AM2	Sparfloxacin	CD PAN	9.403	17.64	11403.1	6.849	414.14	C19 H22 F2 N4 O3	3		X06878										190981	Mt_WT_AM_Study2	2	Mt_WT_AM_Study2_2	FALSE
Mt_WT_AM3	Sparfloxacin	CD PAN	9.403	17.64	11403.1	6.849	414.14	C19 H22 F2 N4 O3	3		X06878										132155	Mt_WT_AM_Study2	3	Mt_WT_AM_Study2_3	FALSE
Mt_WT_Rhizo1	Sparfloxacin	CD PAN	9.403	17.64	11403.1	6.849	414.14	C19 H22 F2 N4 O3	3		X06878										50474.8	Mt_WT_Rhizo_Study1	1	Mt_WT_Rhizo_Study1_1	FALSE
Mt_WT_Rhizo2	Sparfloxacin	CD PAN	9.403	17.64	11403.1	6.849	414.14	C19 H22 F2 N4 O3	3		X06878										13816.3	Mt_WT_Rhizo_Study1	2	Mt_WT_Rhizo_Study1_2	FALSE
Mt_WT_Rhizo3	Sparfloxacin	CD PAN	9.403	17.64	11403.1	6.849	414.14	C19 H22 F2 N4 O3	3		X06878										15406.8	Mt_WT_Rhizo_Study1	3	Mt_WT_Rhizo_Study1_3	FALSE
Mt_WT_mock1	Sparfloxacin	CD PAN	9.403	17.64	11403.1	6.849	414.14	C19 H22 F2 N4 O3	3		X06878										21356.4	Mt_WT_mock_Study1	1	Mt_WT_mock_Study1_1	FALSE
Mt_WT_mock2	Sparfloxacin	CD PAN	9.403	17.64	11403.1	6.849	414.14	C19 H22 F2 N4 O3	3		X06878										12774.8	Mt_WT_mock_Study1	2	Mt_WT_mock_Study1_2	FALSE
Mt_WT_mock3	Sparfloxacin	CD PAN	9.403	17.64	11403.1	6.849	414.14	C19 H22 F2 N4 O3	3		X06878										15826	Mt_WT_mock_Study1	3	Mt_WT_mock_Study1_3	FALSE
Mt_WT_mock4	Sparfloxacin	CD PAN	9.403	17.64	11403.1	6.849	414.14	C19 H22 F2 N4 O3	3		X06878										16670.4	Mt_WT_mock_Study2	1	Mt_WT_mock_Study2_1	FALSE
Mt_WT_mock5	Sparfloxacin	CD PAN	9.403	17.64	11403.1	6.849	414.14	C19 H22 F2 N4 O3	3		X06878										11877.6	Mt_WT_mock_Study2	2	Mt_WT_mock_Study2_2	FALSE
Mt_WT_mock6	Sparfloxacin	CD PAN	9.403	17.64	11403.1	6.849	414.14	C19 H22 F2 N4 O3	3		X06878										11916.5	Mt_WT_mock_Study2	3	Mt_WT_mock_Study2_3	FALSE
Mt_15cGOF_Rhizo1	Soyasaponin III	CD PAN	10.985	10.959	74280.3	7.806	796.461	C42 H68 O14	3	OKIHRVKXRCAJFQ-AHBDIROXSA-N	X04535										1.2158e+06	Mt_15cGOF_Rhizo_Study1	1	Mt_15cGOF_Rhizo_Study1_1	FALSE
Mt_15cGOF_Rhizo1	Soyasaponin III	CD PAN	9.192	10.135	70967.6	8.133	796.461	C42 H68 O14	3	OKIHRVKXRCAJFQ-AHBDIROXSA-N	X03692										5.3583e+06	Mt_15cGOF_Rhizo_Study1	1	Mt_15cGOF_Rhizo_Study1_1	FALSE
Mt_15cGOF_Rhizo2	Soyasaponin III	CD PAN	10.985	10.959	74280.3	7.806	796.461	C42 H68 O14	3	OKIHRVKXRCAJFQ-AHBDIROXSA-N	X04535										804304	Mt_15cGOF_Rhizo_Study1	2	Mt_15cGOF_Rhizo_Study1_2	FALSE
Mt_15cGOF_Rhizo2	Soyasaponin III	CD PAN	9.192	10.135	70967.6	8.133	796.461	C42 H68 O14	3	OKIHRVKXRCAJFQ-AHBDIROXSA-N	X03692										2729185	Mt_15cGOF_Rhizo_Study1	2	Mt_15cGOF_Rhizo_Study1_2	FALSE
Mt_15cGOF_Rhizo3	Soyasaponin III	CD PAN	10.985	10.959	74280.3	7.806	796.461	C42 H68 O14	3	OKIHRVKXRCAJFQ-AHBDIROXSA-N	X04535										447937	Mt_15cGOF_Rhizo_Study1	3	Mt_15cGOF_Rhizo_Study1_3	FALSE
Mt_15cGOF_Rhizo3	Soyasaponin III	CD PAN	9.192	10.135	70967.6	8.133	796.461	C42 H68 O14	3	OKIHRVKXRCAJFQ-AHBDIROXSA-N	X03692										2.60887e+06	Mt_15cGOF_Rhizo_Study1	3	Mt_15cGOF_Rhizo_Study1_3	FALSE
Mt_15cGOF_mock1	Soyasaponin III	CD PAN	10.985	10.959	74280.3	7.806	796.461	C42 H68 O14	3	OKIHRVKXRCAJFQ-AHBDIROXSA-N	X04535										1.11683e+06	Mt_15cGOF_mock_Study1	1	Mt_15cGOF_mock_Study1_1	FALSE
Mt_15cGOF_mock1	Soyasaponin III	CD PAN	9.192	10.135	70967.6	8.133	796.461	C42 H68 O14	3	OKIHRVKXRCAJFQ-AHBDIROXSA-N	X03692										1.27792e+06	Mt_15cGOF_mock_Study1	1	Mt_15cGOF_mock_Study1_1	FALSE
Mt_15cGOF_mock2	Soyasaponin III	CD PAN	10.985	10.959	74280.3	7.806	796.461	C42 H68 O14	3	OKIHRVKXRCAJFQ-AHBDIROXSA-N	X04535										714208	Mt_15cGOF_mock_Study1	2	Mt_15cGOF_mock_Study1_2	FALSE
Mt_15cGOF_mock2	Soyasaponin III	CD PAN	9.192	10.135	70967.6	8.133	796.461	C42 H68 O14	3	OKIHRVKXRCAJFQ-AHBDIROXSA-N	X03692										1.1967e+06	Mt_15cGOF_mock_Study1	2	Mt_15cGOF_mock_Study1_2	FALSE
Mt_15cGOF_mock3	Soyasaponin III	CD PAN	10.985	10.959	74280.3	7.806	796.461	C42 H68 O14	3	OKIHRVKXRCAJFQ-AHBDIROXSA-N	X04535										893305	Mt_15cGOF_mock_Study1	3	Mt_15cGOF_mock_Study1_3	FALSE
Mt_15cGOF_mock3	Soyasaponin III	CD PAN	9.192	10.135	70967.6	8.133	796.461	C42 H68 O14	3	OKIHRVKXRCAJFQ-AHBDIROXSA-N	X03692										1.1963e+06	Mt_15cGOF_mock_Study1	3	Mt_15cGOF_mock_Study1_3	FALSE
Mt_WT_AM1	Soyasaponin III	CD PAN	10.985	10.959	74280.3	7.806	796.461	C42 H68 O14	3	OKIHRVKXRCAJFQ-AHBDIROXSA-N	X04535										3.823e+06	Mt_WT_AM_Study2	1	Mt_WT_AM_Study2_1	FALSE
Mt_WT_AM1	Soyasaponin III	CD PAN	9.192	10.135	70967.6	8.133	796.461	C42 H68 O14	3	OKIHRVKXRCAJFQ-AHBDIROXSA-N	X03692										3.23888e+06	Mt_WT_AM_Study2	1	Mt_WT_AM_Study2_1	FALSE
Mt_WT_AM2	Soyasaponin III	CD PAN	10.985	10.959	74280.3	7.806	796.461	C42 H68 O14	3	OKIHRVKXRCAJFQ-AHBDIROXSA-N	X04535										2.4931e+06	Mt_WT_AM_Study2	2	Mt_WT_AM_Study2_2	FALSE
Mt_WT_AM2	Soyasaponin III	CD PAN	9.192	10.135	70967.6	8.133	796.461	C42 H68 O14	3	OKIHRVKXRCAJFQ-AHBDIROXSA-N	X03692										3.14633e+06	Mt_WT_AM_Study2	2	Mt_WT_AM_Study2_2	FALSE
Mt_WT_AM3	Soyasaponin III	CD PAN	10.985	10.959	74280.3	7.806	796.461	C42 H68 O14	3	OKIHRVKXRCAJFQ-AHBDIROXSA-N	X04535										1.7382e+06	Mt_WT_AM_Study2	3	Mt_WT_AM_Study2_3	FALSE
Mt_WT_AM3	Soyasaponin III	CD PAN	9.192	10.135	70967.6	8.133	796.461	C42 H68 O14	3	OKIHRVKXRCAJFQ-AHBDIROXSA-N	X03692										3.62729e+06	Mt_WT_AM_Study2	3	Mt_WT_AM_Study2_3	FALSE
Mt_WT_Rhizo1	Soyasaponin III	CD PAN	10.985	10.959	74280.3	7.806	796.461	C42 H68 O14	3	OKIHRVKXRCAJFQ-AHBDIROXSA-N	X04535										704405	Mt_WT_Rhizo_Study1	1	Mt_WT_Rhizo_Study1_1	FALSE
Mt_WT_Rhizo1	Soyasaponin III	CD PAN	9.192	10.135	70967.6	8.133	796.461	C42 H68 O14	3	OKIHRVKXRCAJFQ-AHBDIROXSA-N	X03692										1621434	Mt_WT_Rhizo_Study1	1	Mt_WT_Rhizo_Study1_1	FALSE
Mt_WT_Rhizo2	Soyasaponin III	CD PAN	10.985	10.959	74280.3	7.806	796.461	C42 H68 O14	3	OKIHRVKXRCAJFQ-AHBDIROXSA-N	X04535										408680	Mt_WT_Rhizo_Study1	2	Mt_WT_Rhizo_Study1_2	FALSE
Mt_WT_Rhizo2	Soyasaponin III	CD PAN	9.192	10.135	70967.6	8.133	796.461	C42 H68 O14	3	OKIHRVKXRCAJFQ-AHBDIROXSA-N	X03692										1.41732e+06	Mt_WT_Rhizo_Study1	2	Mt_WT_Rhizo_Study1_2	FALSE
Mt_WT_Rhizo3	Soyasaponin III	CD PAN	10.985	10.959	74280.3	7.806	796.461	C42 H68 O14	3	OKIHRVKXRCAJFQ-AHBDIROXSA-N	X04535										859454	Mt_WT_Rhizo_Study1	3	Mt_WT_Rhizo_Study1_3	FALSE
Mt_WT_Rhizo3	Soyasaponin III	CD PAN	9.192	10.135	70967.6	8.133	796.461	C42 H68 O14	3	OKIHRVKXRCAJFQ-AHBDIROXSA-N	X03692										2.81916e+06	Mt_WT_Rhizo_Study1	3	Mt_WT_Rhizo_Study1_3	FALSE
Mt_WT_mock1	Soyasaponin III	CD PAN	10.985	10.959	74280.3	7.806	796.461	C42 H68 O14	3	OKIHRVKXRCAJFQ-AHBDIROXSA-N	X04535										418625	Mt_WT_mock_Study1	1	Mt_WT_mock_Study1_1	FALSE
Mt_WT_mock1	Soyasaponin III	CD PAN	9.192	10.135	70967.6	8.133	796.461	C42 H68 O14	3	OKIHRVKXRCAJFQ-AHBDIROXSA-N	X03692										557861	Mt_WT_mock_Study1	1	Mt_WT_mock_Study1_1	FALSE
Mt_WT_mock2	Soyasaponin III	CD PAN	10.985	10.959	74280.3	7.806	796.461	C42 H68 O14	3	OKIHRVKXRCAJFQ-AHBDIROXSA-N	X04535										74626.1	Mt_WT_mock_Study1	2	Mt_WT_mock_Study1_2	FALSE
Mt_WT_mock2	Soyasaponin III	CD PAN	9.192	10.135	70967.6	8.133	796.461	C42 H68 O14	3	OKIHRVKXRCAJFQ-AHBDIROXSA-N	X03692										223252	Mt_WT_mock_Study1	2	Mt_WT_mock_Study1_2	FALSE
Mt_WT_mock3	Soyasaponin III	CD PAN	10.985	10.959	74280.3	7.806	796.461	C42 H68 O14	3	OKIHRVKXRCAJFQ-AHBDIROXSA-N	X04535										299366	Mt_WT_mock_Study1	3	Mt_WT_mock_Study1_3	FALSE
Mt_WT_mock3	Soyasaponin III	CD PAN	9.192	10.135	70967.6	8.133	796.461	C42 H68 O14	3	OKIHRVKXRCAJFQ-AHBDIROXSA-N	X03692										227466	Mt_WT_mock_Study1	3	Mt_WT_mock_Study1_3	FALSE
Mt_WT_mock4	Soyasaponin III	CD PAN	10.985	10.959	74280.3	7.806	796.461	C42 H68 O14	3	OKIHRVKXRCAJFQ-AHBDIROXSA-N	X04535										1.10256e+06	Mt_WT_mock_Study2	1	Mt_WT_mock_Study2_1	FALSE
Mt_WT_mock4	Soyasaponin III	CD PAN	9.192	10.135	70967.6	8.133	796.461	C42 H68 O14	3	OKIHRVKXRCAJFQ-AHBDIROXSA-N	X03692										3.64927e+06	Mt_WT_mock_Study2	1	Mt_WT_mock_Study2_1	FALSE
Mt_WT_mock5	Soyasaponin III	CD PAN	10.985	10.959	74280.3	7.806	796.461	C42 H68 O14	3	OKIHRVKXRCAJFQ-AHBDIROXSA-N	X04535										1.0618e+06	Mt_WT_mock_Study2	2	Mt_WT_mock_Study2_2	FALSE
Mt_WT_mock5	Soyasaponin III	CD PAN	9.192	10.135	70967.6	8.133	796.461	C42 H68 O14	3	OKIHRVKXRCAJFQ-AHBDIROXSA-N	X03692										2.94548e+06	Mt_WT_mock_Study2	2	Mt_WT_mock_Study2_2	FALSE
Mt_WT_mock6	Soyasaponin III	CD PAN	10.985	10.959	74280.3	7.806	796.461	C42 H68 O14	3	OKIHRVKXRCAJFQ-AHBDIROXSA-N	X04535										821804	Mt_WT_mock_Study2	3	Mt_WT_mock_Study2_3	FALSE
Mt_WT_mock6	Soyasaponin III	CD PAN	9.192	10.135	70967.6	8.133	796.461	C42 H68 O14	3	OKIHRVKXRCAJFQ-AHBDIROXSA-N	X03692										2.58685e+06	Mt_WT_mock_Study2	3	Mt_WT_mock_Study2_3	FALSE
Mt_15cGOF_Rhizo1	Soyasaponin I	CD PAN	6.112	10.52	58118.4	8.058	942.519	C48 H78 O18	2b	PTDAHAWQAGSZDD-IOVCITQVSA-N	X00965										3.30766e+07	Mt_15cGOF_Rhizo_Study1	1	Mt_15cGOF_Rhizo_Study1_1	FALSE
Mt_15cGOF_Rhizo2	Soyasaponin I	CD PAN	6.112	10.52	58118.4	8.058	942.519	C48 H78 O18	2b	PTDAHAWQAGSZDD-IOVCITQVSA-N	X00965										1.81652e+07	Mt_15cGOF_Rhizo_Study1	2	Mt_15cGOF_Rhizo_Study1_2	FALSE
Mt_15cGOF_Rhizo3	Soyasaponin I	CD PAN	6.112	10.52	58118.4	8.058	942.519	C48 H78 O18	2b	PTDAHAWQAGSZDD-IOVCITQVSA-N	X00965										1.80747e+07	Mt_15cGOF_Rhizo_Study1	3	Mt_15cGOF_Rhizo_Study1_3	FALSE
Mt_15cGOF_mock1	Soyasaponin I	CD PAN	6.112	10.52	58118.4	8.058	942.519	C48 H78 O18	2b	PTDAHAWQAGSZDD-IOVCITQVSA-N	X00965										1.5701e+07	Mt_15cGOF_mock_Study1	1	Mt_15cGOF_mock_Study1_1	FALSE
Mt_15cGOF_mock2	Soyasaponin I	CD PAN	6.112	10.52	58118.4	8.058	942.519	C48 H78 O18	2b	PTDAHAWQAGSZDD-IOVCITQVSA-N	X00965										17584790	Mt_15cGOF_mock_Study1	2	Mt_15cGOF_mock_Study1_2	FALSE
Mt_15cGOF_mock3	Soyasaponin I	CD PAN	6.112	10.52	58118.4	8.058	942.519	C48 H78 O18	2b	PTDAHAWQAGSZDD-IOVCITQVSA-N	X00965										1.58051e+07	Mt_15cGOF_mock_Study1	3	Mt_15cGOF_mock_Study1_3	FALSE
Mt_WT_AM1	Soyasaponin I	CD PAN	6.112	10.52	58118.4	8.058	942.519	C48 H78 O18	2b	PTDAHAWQAGSZDD-IOVCITQVSA-N	X00965										2.1558e+07	Mt_WT_AM_Study2	1	Mt_WT_AM_Study2_1	FALSE
Mt_WT_AM2	Soyasaponin I	CD PAN	6.112	10.52	58118.4	8.058	942.519	C48 H78 O18	2b	PTDAHAWQAGSZDD-IOVCITQVSA-N	X00965										2.58918e+07	Mt_WT_AM_Study2	2	Mt_WT_AM_Study2_2	FALSE
Mt_WT_AM3	Soyasaponin I	CD PAN	6.112	10.52	58118.4	8.058	942.519	C48 H78 O18	2b	PTDAHAWQAGSZDD-IOVCITQVSA-N	X00965										2.96707e+07	Mt_WT_AM_Study2	3	Mt_WT_AM_Study2_3	FALSE
Mt_WT_Rhizo1	Soyasaponin I	CD PAN	6.112	10.52	58118.4	8.058	942.519	C48 H78 O18	2b	PTDAHAWQAGSZDD-IOVCITQVSA-N	X00965										1.63053e+07	Mt_WT_Rhizo_Study1	1	Mt_WT_Rhizo_Study1_1	FALSE
Mt_WT_Rhizo2	Soyasaponin I	CD PAN	6.112	10.52	58118.4	8.058	942.519	C48 H78 O18	2b	PTDAHAWQAGSZDD-IOVCITQVSA-N	X00965										1.82236e+07	Mt_WT_Rhizo_Study1	2	Mt_WT_Rhizo_Study1_2	FALSE
Mt_WT_Rhizo3	Soyasaponin I	CD PAN	6.112	10.52	58118.4	8.058	942.519	C48 H78 O18	2b	PTDAHAWQAGSZDD-IOVCITQVSA-N	X00965										25895473	Mt_WT_Rhizo_Study1	3	Mt_WT_Rhizo_Study1_3	FALSE
Mt_WT_mock1	Soyasaponin I	CD PAN	6.112	10.52	58118.4	8.058	942.519	C48 H78 O18	2b	PTDAHAWQAGSZDD-IOVCITQVSA-N	X00965										1.28652e+07	Mt_WT_mock_Study1	1	Mt_WT_mock_Study1_1	FALSE
Mt_WT_mock2	Soyasaponin I	CD PAN	6.112	10.52	58118.4	8.058	942.519	C48 H78 O18	2b	PTDAHAWQAGSZDD-IOVCITQVSA-N	X00965										6.76318e+06	Mt_WT_mock_Study1	2	Mt_WT_mock_Study1_2	FALSE
Mt_WT_mock3	Soyasaponin I	CD PAN	6.112	10.52	58118.4	8.058	942.519	C48 H78 O18	2b	PTDAHAWQAGSZDD-IOVCITQVSA-N	X00965										8808974	Mt_WT_mock_Study1	3	Mt_WT_mock_Study1_3	FALSE
Mt_WT_mock4	Soyasaponin I	CD PAN	6.112	10.52	58118.4	8.058	942.519	C48 H78 O18	2b	PTDAHAWQAGSZDD-IOVCITQVSA-N	X00965										2.45465e+07	Mt_WT_mock_Study2	1	Mt_WT_mock_Study2_1	FALSE
Mt_WT_mock5	Soyasaponin I	CD PAN	6.112	10.52	58118.4	8.058	942.519	C48 H78 O18	2b	PTDAHAWQAGSZDD-IOVCITQVSA-N	X00965										2.44489e+07	Mt_WT_mock_Study2	2	Mt_WT_mock_Study2_2	FALSE
Mt_WT_mock6	Soyasaponin I	CD PAN	6.112	10.52	58118.4	8.058	942.519	C48 H78 O18	2b	PTDAHAWQAGSZDD-IOVCITQVSA-N	X00965										1.75298e+07	Mt_WT_mock_Study2	3	Mt_WT_mock_Study2_3	FALSE
Mt_15cGOF_Rhizo1	Sorgolactone	CD PAN	49.251	5.864	46325.1	7.533	316.131	C18 H20 O5	3	KHSREFIWULNDAB-YCUBLIQYSA-N	X00482										2.02272e+06	Mt_15cGOF_Rhizo_Study1	1	Mt_15cGOF_Rhizo_Study1_1	FALSE
Mt_15cGOF_Rhizo2	Sorgolactone	CD PAN	49.251	5.864	46325.1	7.533	316.131	C18 H20 O5	3	KHSREFIWULNDAB-YCUBLIQYSA-N	X00482										1.2509e+06	Mt_15cGOF_Rhizo_Study1	2	Mt_15cGOF_Rhizo_Study1_2	FALSE
Mt_15cGOF_Rhizo3	Sorgolactone	CD PAN	49.251	5.864	46325.1	7.533	316.131	C18 H20 O5	3	KHSREFIWULNDAB-YCUBLIQYSA-N	X00482										3789499	Mt_15cGOF_Rhizo_Study1	3	Mt_15cGOF_Rhizo_Study1_3	FALSE
Mt_15cGOF_mock1	Sorgolactone	CD PAN	49.251	5.864	46325.1	7.533	316.131	C18 H20 O5	3	KHSREFIWULNDAB-YCUBLIQYSA-N	X00482										902133	Mt_15cGOF_mock_Study1	1	Mt_15cGOF_mock_Study1_1	FALSE
Mt_15cGOF_mock2	Sorgolactone	CD PAN	49.251	5.864	46325.1	7.533	316.131	C18 H20 O5	3	KHSREFIWULNDAB-YCUBLIQYSA-N	X00482										1.08034e+06	Mt_15cGOF_mock_Study1	2	Mt_15cGOF_mock_Study1_2	FALSE
Mt_15cGOF_mock3	Sorgolactone	CD PAN	49.251	5.864	46325.1	7.533	316.131	C18 H20 O5	3	KHSREFIWULNDAB-YCUBLIQYSA-N	X00482										472573	Mt_15cGOF_mock_Study1	3	Mt_15cGOF_mock_Study1_3	FALSE
Mt_WT_AM1	Sorgolactone	CD PAN	49.251	5.864	46325.1	7.533	316.131	C18 H20 O5	3	KHSREFIWULNDAB-YCUBLIQYSA-N	X00482										72384378	Mt_WT_AM_Study2	1	Mt_WT_AM_Study2_1	FALSE
Mt_WT_AM2	Sorgolactone	CD PAN	49.251	5.864	46325.1	7.533	316.131	C18 H20 O5	3	KHSREFIWULNDAB-YCUBLIQYSA-N	X00482										2.44006e+07	Mt_WT_AM_Study2	2	Mt_WT_AM_Study2_2	FALSE
Mt_WT_AM3	Sorgolactone	CD PAN	49.251	5.864	46325.1	7.533	316.131	C18 H20 O5	3	KHSREFIWULNDAB-YCUBLIQYSA-N	X00482										6.96172e+06	Mt_WT_AM_Study2	3	Mt_WT_AM_Study2_3	FALSE
Mt_WT_Rhizo1	Sorgolactone	CD PAN	49.251	5.864	46325.1	7.533	316.131	C18 H20 O5	3	KHSREFIWULNDAB-YCUBLIQYSA-N	X00482										1.33745e+06	Mt_WT_Rhizo_Study1	1	Mt_WT_Rhizo_Study1_1	FALSE
Mt_WT_Rhizo2	Sorgolactone	CD PAN	49.251	5.864	46325.1	7.533	316.131	C18 H20 O5	3	KHSREFIWULNDAB-YCUBLIQYSA-N	X00482										1.50281e+06	Mt_WT_Rhizo_Study1	2	Mt_WT_Rhizo_Study1_2	FALSE
Mt_WT_Rhizo3	Sorgolactone	CD PAN	49.251	5.864	46325.1	7.533	316.131	C18 H20 O5	3	KHSREFIWULNDAB-YCUBLIQYSA-N	X00482										1.70652e+06	Mt_WT_Rhizo_Study1	3	Mt_WT_Rhizo_Study1_3	FALSE
Mt_WT_mock1	Sorgolactone	CD PAN	49.251	5.864	46325.1	7.533	316.131	C18 H20 O5	3	KHSREFIWULNDAB-YCUBLIQYSA-N	X00482										384770	Mt_WT_mock_Study1	1	Mt_WT_mock_Study1_1	FALSE
Mt_WT_mock2	Sorgolactone	CD PAN	49.251	5.864	46325.1	7.533	316.131	C18 H20 O5	3	KHSREFIWULNDAB-YCUBLIQYSA-N	X00482										316148	Mt_WT_mock_Study1	2	Mt_WT_mock_Study1_2	FALSE
Mt_WT_mock3	Sorgolactone	CD PAN	49.251	5.864	46325.1	7.533	316.131	C18 H20 O5	3	KHSREFIWULNDAB-YCUBLIQYSA-N	X00482										526400	Mt_WT_mock_Study1	3	Mt_WT_mock_Study1_3	FALSE
Mt_WT_mock4	Sorgolactone	CD PAN	49.251	5.864	46325.1	7.533	316.131	C18 H20 O5	3	KHSREFIWULNDAB-YCUBLIQYSA-N	X00482										571782	Mt_WT_mock_Study2	1	Mt_WT_mock_Study2_1	FALSE
Mt_WT_mock5	Sorgolactone	CD PAN	49.251	5.864	46325.1	7.533	316.131	C18 H20 O5	3	KHSREFIWULNDAB-YCUBLIQYSA-N	X00482										424402	Mt_WT_mock_Study2	2	Mt_WT_mock_Study2_2	FALSE
Mt_WT_mock6	Sorgolactone	CD PAN	49.251	5.864	46325.1	7.533	316.131	C18 H20 O5	3	KHSREFIWULNDAB-YCUBLIQYSA-N	X00482										514854	Mt_WT_mock_Study2	3	Mt_WT_mock_Study2_3	FALSE
Mt_15cGOF_Rhizo1	S-methyl-5-thio-D-ribofuranose	CD PAN	26.638	7.024	7813.07	2.014	180.045	C6 H12 O4 S	3	OLVVOVIFTBSBBH-JDJSBBGDSA-N	X05970										91660.5	Mt_15cGOF_Rhizo_Study1	1	Mt_15cGOF_Rhizo_Study1_1	FALSE
Mt_15cGOF_Rhizo1	S-methyl-5-thio-D-ribofuranose	CD PAN	29.609	16.656	8456.42	4.814	180.045	C6 H12 O4 S	3	OLVVOVIFTBSBBH-JDJSBBGDSA-N	X04330										11735.8	Mt_15cGOF_Rhizo_Study1	1	Mt_15cGOF_Rhizo_Study1_1	FALSE
Mt_15cGOF_Rhizo2	S-methyl-5-thio-D-ribofuranose	CD PAN	26.638	7.024	7813.07	2.014	180.045	C6 H12 O4 S	3	OLVVOVIFTBSBBH-JDJSBBGDSA-N	X05970										110327	Mt_15cGOF_Rhizo_Study1	2	Mt_15cGOF_Rhizo_Study1_2	FALSE
Mt_15cGOF_Rhizo2	S-methyl-5-thio-D-ribofuranose	CD PAN	29.609	16.656	8456.42	4.814	180.045	C6 H12 O4 S	3	OLVVOVIFTBSBBH-JDJSBBGDSA-N	X04330										11432.8	Mt_15cGOF_Rhizo_Study1	2	Mt_15cGOF_Rhizo_Study1_2	FALSE
Mt_15cGOF_Rhizo3	S-methyl-5-thio-D-ribofuranose	CD PAN	26.638	7.024	7813.07	2.014	180.045	C6 H12 O4 S	3	OLVVOVIFTBSBBH-JDJSBBGDSA-N	X05970										125334	Mt_15cGOF_Rhizo_Study1	3	Mt_15cGOF_Rhizo_Study1_3	FALSE
Mt_15cGOF_Rhizo3	S-methyl-5-thio-D-ribofuranose	CD PAN	29.609	16.656	8456.42	4.814	180.045	C6 H12 O4 S	3	OLVVOVIFTBSBBH-JDJSBBGDSA-N	X04330										23630.2	Mt_15cGOF_Rhizo_Study1	3	Mt_15cGOF_Rhizo_Study1_3	FALSE
Mt_15cGOF_mock1	S-methyl-5-thio-D-ribofuranose	CD PAN	26.638	7.024	7813.07	2.014	180.045	C6 H12 O4 S	3	OLVVOVIFTBSBBH-JDJSBBGDSA-N	X05970										94464.6	Mt_15cGOF_mock_Study1	1	Mt_15cGOF_mock_Study1_1	FALSE
Mt_15cGOF_mock1	S-methyl-5-thio-D-ribofuranose	CD PAN	29.609	16.656	8456.42	4.814	180.045	C6 H12 O4 S	3	OLVVOVIFTBSBBH-JDJSBBGDSA-N	X04330										22968.2	Mt_15cGOF_mock_Study1	1	Mt_15cGOF_mock_Study1_1	FALSE
Mt_15cGOF_mock2	S-methyl-5-thio-D-ribofuranose	CD PAN	26.638	7.024	7813.07	2.014	180.045	C6 H12 O4 S	3	OLVVOVIFTBSBBH-JDJSBBGDSA-N	X05970										93022.5	Mt_15cGOF_mock_Study1	2	Mt_15cGOF_mock_Study1_2	FALSE
Mt_15cGOF_mock2	S-methyl-5-thio-D-ribofuranose	CD PAN	29.609	16.656	8456.42	4.814	180.045	C6 H12 O4 S	3	OLVVOVIFTBSBBH-JDJSBBGDSA-N	X04330										34465.8	Mt_15cGOF_mock_Study1	2	Mt_15cGOF_mock_Study1_2	FALSE
Mt_15cGOF_mock3	S-methyl-5-thio-D-ribofuranose	CD PAN	26.638	7.024	7813.07	2.014	180.045	C6 H12 O4 S	3	OLVVOVIFTBSBBH-JDJSBBGDSA-N	X05970										92782.9	Mt_15cGOF_mock_Study1	3	Mt_15cGOF_mock_Study1_3	FALSE
Mt_15cGOF_mock3	S-methyl-5-thio-D-ribofuranose	CD PAN	29.609	16.656	8456.42	4.814	180.045	C6 H12 O4 S	3	OLVVOVIFTBSBBH-JDJSBBGDSA-N	X04330										29237.5	Mt_15cGOF_mock_Study1	3	Mt_15cGOF_mock_Study1_3	FALSE
Mt_WT_AM1	S-methyl-5-thio-D-ribofuranose	CD PAN	26.638	7.024	7813.07	2.014	180.045	C6 H12 O4 S	3	OLVVOVIFTBSBBH-JDJSBBGDSA-N	X05970										160230	Mt_WT_AM_Study2	1	Mt_WT_AM_Study2_1	FALSE
Mt_WT_AM1	S-methyl-5-thio-D-ribofuranose	CD PAN	29.609	16.656	8456.42	4.814	180.045	C6 H12 O4 S	3	OLVVOVIFTBSBBH-JDJSBBGDSA-N	X04330										26048.7	Mt_WT_AM_Study2	1	Mt_WT_AM_Study2_1	FALSE
Mt_WT_AM2	S-methyl-5-thio-D-ribofuranose	CD PAN	26.638	7.024	7813.07	2.014	180.045	C6 H12 O4 S	3	OLVVOVIFTBSBBH-JDJSBBGDSA-N	X05970										164763	Mt_WT_AM_Study2	2	Mt_WT_AM_Study2_2	FALSE
Mt_WT_AM2	S-methyl-5-thio-D-ribofuranose	CD PAN	29.609	16.656	8456.42	4.814	180.045	C6 H12 O4 S	3	OLVVOVIFTBSBBH-JDJSBBGDSA-N	X04330										71043.3	Mt_WT_AM_Study2	2	Mt_WT_AM_Study2_2	FALSE
Mt_WT_AM3	S-methyl-5-thio-D-ribofuranose	CD PAN	26.638	7.024	7813.07	2.014	180.045	C6 H12 O4 S	3	OLVVOVIFTBSBBH-JDJSBBGDSA-N	X05970										181540	Mt_WT_AM_Study2	3	Mt_WT_AM_Study2_3	FALSE
Mt_WT_AM3	S-methyl-5-thio-D-ribofuranose	CD PAN	29.609	16.656	8456.42	4.814	180.045	C6 H12 O4 S	3	OLVVOVIFTBSBBH-JDJSBBGDSA-N	X04330										20742.5	Mt_WT_AM_Study2	3	Mt_WT_AM_Study2_3	FALSE
Mt_WT_Rhizo1	S-methyl-5-thio-D-ribofuranose	CD PAN	26.638	7.024	7813.07	2.014	180.045	C6 H12 O4 S	3	OLVVOVIFTBSBBH-JDJSBBGDSA-N	X05970										112557	Mt_WT_Rhizo_Study1	1	Mt_WT_Rhizo_Study1_1	FALSE
Mt_WT_Rhizo1	S-methyl-5-thio-D-ribofuranose	CD PAN	29.609	16.656	8456.42	4.814	180.045	C6 H12 O4 S	3	OLVVOVIFTBSBBH-JDJSBBGDSA-N	X04330										29472	Mt_WT_Rhizo_Study1	1	Mt_WT_Rhizo_Study1_1	FALSE
Mt_WT_Rhizo2	S-methyl-5-thio-D-ribofuranose	CD PAN	26.638	7.024	7813.07	2.014	180.045	C6 H12 O4 S	3	OLVVOVIFTBSBBH-JDJSBBGDSA-N	X05970										102131	Mt_WT_Rhizo_Study1	2	Mt_WT_Rhizo_Study1_2	FALSE
Mt_WT_Rhizo2	S-methyl-5-thio-D-ribofuranose	CD PAN	29.609	16.656	8456.42	4.814	180.045	C6 H12 O4 S	3	OLVVOVIFTBSBBH-JDJSBBGDSA-N	X04330										48893.3	Mt_WT_Rhizo_Study1	2	Mt_WT_Rhizo_Study1_2	FALSE
Mt_WT_Rhizo3	S-methyl-5-thio-D-ribofuranose	CD PAN	26.638	7.024	7813.07	2.014	180.045	C6 H12 O4 S	3	OLVVOVIFTBSBBH-JDJSBBGDSA-N	X05970										117485	Mt_WT_Rhizo_Study1	3	Mt_WT_Rhizo_Study1_3	FALSE
Mt_WT_Rhizo3	S-methyl-5-thio-D-ribofuranose	CD PAN	29.609	16.656	8456.42	4.814	180.045	C6 H12 O4 S	3	OLVVOVIFTBSBBH-JDJSBBGDSA-N	X04330										87287.2	Mt_WT_Rhizo_Study1	3	Mt_WT_Rhizo_Study1_3	FALSE
Mt_WT_mock1	S-methyl-5-thio-D-ribofuranose	CD PAN	26.638	7.024	7813.07	2.014	180.045	C6 H12 O4 S	3	OLVVOVIFTBSBBH-JDJSBBGDSA-N	X05970										45302.3	Mt_WT_mock_Study1	1	Mt_WT_mock_Study1_1	FALSE
Mt_WT_mock1	S-methyl-5-thio-D-ribofuranose	CD PAN	29.609	16.656	8456.42	4.814	180.045	C6 H12 O4 S	3	OLVVOVIFTBSBBH-JDJSBBGDSA-N	X04330										44161.4	Mt_WT_mock_Study1	1	Mt_WT_mock_Study1_1	FALSE
Mt_WT_mock2	S-methyl-5-thio-D-ribofuranose	CD PAN	26.638	7.024	7813.07	2.014	180.045	C6 H12 O4 S	3	OLVVOVIFTBSBBH-JDJSBBGDSA-N	X05970										32820.3	Mt_WT_mock_Study1	2	Mt_WT_mock_Study1_2	FALSE
Mt_WT_mock2	S-methyl-5-thio-D-ribofuranose	CD PAN	29.609	16.656	8456.42	4.814	180.045	C6 H12 O4 S	3	OLVVOVIFTBSBBH-JDJSBBGDSA-N	X04330										36494.5	Mt_WT_mock_Study1	2	Mt_WT_mock_Study1_2	FALSE
Mt_WT_mock3	S-methyl-5-thio-D-ribofuranose	CD PAN	26.638	7.024	7813.07	2.014	180.045	C6 H12 O4 S	3	OLVVOVIFTBSBBH-JDJSBBGDSA-N	X05970										41675.9	Mt_WT_mock_Study1	3	Mt_WT_mock_Study1_3	FALSE
Mt_WT_mock3	S-methyl-5-thio-D-ribofuranose	CD PAN	29.609	16.656	8456.42	4.814	180.045	C6 H12 O4 S	3	OLVVOVIFTBSBBH-JDJSBBGDSA-N	X04330										38830.7	Mt_WT_mock_Study1	3	Mt_WT_mock_Study1_3	FALSE
Mt_WT_mock4	S-methyl-5-thio-D-ribofuranose	CD PAN	26.638	7.024	7813.07	2.014	180.045	C6 H12 O4 S	3	OLVVOVIFTBSBBH-JDJSBBGDSA-N	X05970										139770	Mt_WT_mock_Study2	1	Mt_WT_mock_Study2_1	FALSE
Mt_WT_mock4	S-methyl-5-thio-D-ribofuranose	CD PAN	29.609	16.656	8456.42	4.814	180.045	C6 H12 O4 S	3	OLVVOVIFTBSBBH-JDJSBBGDSA-N	X04330										28475	Mt_WT_mock_Study2	1	Mt_WT_mock_Study2_1	FALSE
Mt_WT_mock5	S-methyl-5-thio-D-ribofuranose	CD PAN	26.638	7.024	7813.07	2.014	180.045	C6 H12 O4 S	3	OLVVOVIFTBSBBH-JDJSBBGDSA-N	X05970										77510.3	Mt_WT_mock_Study2	2	Mt_WT_mock_Study2_2	FALSE
Mt_WT_mock5	S-methyl-5-thio-D-ribofuranose	CD PAN	29.609	16.656	8456.42	4.814	180.045	C6 H12 O4 S	3	OLVVOVIFTBSBBH-JDJSBBGDSA-N	X04330										55536.2	Mt_WT_mock_Study2	2	Mt_WT_mock_Study2_2	FALSE
Mt_WT_mock6	S-methyl-5-thio-D-ribofuranose	CD PAN	26.638	7.024	7813.07	2.014	180.045	C6 H12 O4 S	3	OLVVOVIFTBSBBH-JDJSBBGDSA-N	X05970										97197.4	Mt_WT_mock_Study2	3	Mt_WT_mock_Study2_3	FALSE
Mt_WT_mock6	S-methyl-5-thio-D-ribofuranose	CD PAN	29.609	16.656	8456.42	4.814	180.045	C6 H12 O4 S	3	OLVVOVIFTBSBBH-JDJSBBGDSA-N	X04330										19188.7	Mt_WT_mock_Study2	3	Mt_WT_mock_Study2_3	FALSE
Mt_15cGOF_Rhizo1	Skrofulein	CD PAN	23.428	12.866	5827.03	4.817	314.078	C17 H14 O6	3	ZIIAJIWLQUVGHB-UHFFFAOYSA-N	X06348										6479.3	Mt_15cGOF_Rhizo_Study1	1	Mt_15cGOF_Rhizo_Study1_1	FALSE
Mt_15cGOF_Rhizo2	Skrofulein	CD PAN	23.428	12.866	5827.03	4.817	314.078	C17 H14 O6	3	ZIIAJIWLQUVGHB-UHFFFAOYSA-N	X06348										7690.2	Mt_15cGOF_Rhizo_Study1	2	Mt_15cGOF_Rhizo_Study1_2	FALSE
Mt_15cGOF_Rhizo3	Skrofulein	CD PAN	23.428	12.866	5827.03	4.817	314.078	C17 H14 O6	3	ZIIAJIWLQUVGHB-UHFFFAOYSA-N	X06348										8011	Mt_15cGOF_Rhizo_Study1	3	Mt_15cGOF_Rhizo_Study1_3	FALSE
Mt_15cGOF_mock1	Skrofulein	CD PAN	23.428	12.866	5827.03	4.817	314.078	C17 H14 O6	3	ZIIAJIWLQUVGHB-UHFFFAOYSA-N	X06348										7222	Mt_15cGOF_mock_Study1	1	Mt_15cGOF_mock_Study1_1	FALSE
Mt_15cGOF_mock2	Skrofulein	CD PAN	23.428	12.866	5827.03	4.817	314.078	C17 H14 O6	3	ZIIAJIWLQUVGHB-UHFFFAOYSA-N	X06348										9055.5	Mt_15cGOF_mock_Study1	2	Mt_15cGOF_mock_Study1_2	FALSE
Mt_15cGOF_mock3	Skrofulein	CD PAN	23.428	12.866	5827.03	4.817	314.078	C17 H14 O6	3	ZIIAJIWLQUVGHB-UHFFFAOYSA-N	X06348										9416.6	Mt_15cGOF_mock_Study1	3	Mt_15cGOF_mock_Study1_3	FALSE
Mt_WT_AM1	Skrofulein	CD PAN	23.428	12.866	5827.03	4.817	314.078	C17 H14 O6	3	ZIIAJIWLQUVGHB-UHFFFAOYSA-N	X06348										17521.6	Mt_WT_AM_Study2	1	Mt_WT_AM_Study2_1	FALSE
Mt_WT_AM2	Skrofulein	CD PAN	23.428	12.866	5827.03	4.817	314.078	C17 H14 O6	3	ZIIAJIWLQUVGHB-UHFFFAOYSA-N	X06348										8591.4	Mt_WT_AM_Study2	2	Mt_WT_AM_Study2_2	FALSE
Mt_WT_AM3	Skrofulein	CD PAN	23.428	12.866	5827.03	4.817	314.078	C17 H14 O6	3	ZIIAJIWLQUVGHB-UHFFFAOYSA-N	X06348										12338.1	Mt_WT_AM_Study2	3	Mt_WT_AM_Study2_3	FALSE
Mt_WT_Rhizo1	Skrofulein	CD PAN	23.428	12.866	5827.03	4.817	314.078	C17 H14 O6	3	ZIIAJIWLQUVGHB-UHFFFAOYSA-N	X06348										7560.4	Mt_WT_Rhizo_Study1	1	Mt_WT_Rhizo_Study1_1	FALSE
Mt_WT_Rhizo2	Skrofulein	CD PAN	23.428	12.866	5827.03	4.817	314.078	C17 H14 O6	3	ZIIAJIWLQUVGHB-UHFFFAOYSA-N	X06348										8592.8	Mt_WT_Rhizo_Study1	2	Mt_WT_Rhizo_Study1_2	FALSE
Mt_WT_Rhizo3	Skrofulein	CD PAN	23.428	12.866	5827.03	4.817	314.078	C17 H14 O6	3	ZIIAJIWLQUVGHB-UHFFFAOYSA-N	X06348										7955.4	Mt_WT_Rhizo_Study1	3	Mt_WT_Rhizo_Study1_3	FALSE
Mt_WT_mock1	Skrofulein	CD PAN	23.428	12.866	5827.03	4.817	314.078	C17 H14 O6	3	ZIIAJIWLQUVGHB-UHFFFAOYSA-N	X06348										8993	Mt_WT_mock_Study1	1	Mt_WT_mock_Study1_1	FALSE
Mt_WT_mock2	Skrofulein	CD PAN	23.428	12.866	5827.03	4.817	314.078	C17 H14 O6	3	ZIIAJIWLQUVGHB-UHFFFAOYSA-N	X06348										7869.6	Mt_WT_mock_Study1	2	Mt_WT_mock_Study1_2	FALSE
Mt_WT_mock3	Skrofulein	CD PAN	23.428	12.866	5827.03	4.817	314.078	C17 H14 O6	3	ZIIAJIWLQUVGHB-UHFFFAOYSA-N	X06348										6736.6	Mt_WT_mock_Study1	3	Mt_WT_mock_Study1_3	FALSE
Mt_WT_mock4	Skrofulein	CD PAN	23.428	12.866	5827.03	4.817	314.078	C17 H14 O6	3	ZIIAJIWLQUVGHB-UHFFFAOYSA-N	X06348										6575.4	Mt_WT_mock_Study2	1	Mt_WT_mock_Study2_1	FALSE
Mt_WT_mock5	Skrofulein	CD PAN	23.428	12.866	5827.03	4.817	314.078	C17 H14 O6	3	ZIIAJIWLQUVGHB-UHFFFAOYSA-N	X06348										7161.7	Mt_WT_mock_Study2	2	Mt_WT_mock_Study2_2	FALSE
Mt_WT_mock6	Skrofulein	CD PAN	23.428	12.866	5827.03	4.817	314.078	C17 H14 O6	3	ZIIAJIWLQUVGHB-UHFFFAOYSA-N	X06348										6134.1	Mt_WT_mock_Study2	3	Mt_WT_mock_Study2_3	FALSE
Mt_15cGOF_Rhizo1	Sinapyl alcohol	CD PAN	33.486	7.539	14075.5	5.251	210.089	C11 H14 O4	3	LZFOPEXOUVTGJS-ONEGZZNKSA-N	X05325											Mt_15cGOF_Rhizo_Study1	1	Mt_15cGOF_Rhizo_Study1_1	TRUE
Mt_15cGOF_Rhizo2	Sinapyl alcohol	CD PAN	33.486	7.539	14075.5	5.251	210.089	C11 H14 O4	3	LZFOPEXOUVTGJS-ONEGZZNKSA-N	X05325											Mt_15cGOF_Rhizo_Study1	2	Mt_15cGOF_Rhizo_Study1_2	TRUE
Mt_15cGOF_Rhizo3	Sinapyl alcohol	CD PAN	33.486	7.539	14075.5	5.251	210.089	C11 H14 O4	3	LZFOPEXOUVTGJS-ONEGZZNKSA-N	X05325											Mt_15cGOF_Rhizo_Study1	3	Mt_15cGOF_Rhizo_Study1_3	TRUE
Mt_15cGOF_mock1	Sinapyl alcohol	CD PAN	33.486	7.539	14075.5	5.251	210.089	C11 H14 O4	3	LZFOPEXOUVTGJS-ONEGZZNKSA-N	X05325											Mt_15cGOF_mock_Study1	1	Mt_15cGOF_mock_Study1_1	TRUE
Mt_15cGOF_mock2	Sinapyl alcohol	CD PAN	33.486	7.539	14075.5	5.251	210.089	C11 H14 O4	3	LZFOPEXOUVTGJS-ONEGZZNKSA-N	X05325											Mt_15cGOF_mock_Study1	2	Mt_15cGOF_mock_Study1_2	TRUE
Mt_15cGOF_mock3	Sinapyl alcohol	CD PAN	33.486	7.539	14075.5	5.251	210.089	C11 H14 O4	3	LZFOPEXOUVTGJS-ONEGZZNKSA-N	X05325											Mt_15cGOF_mock_Study1	3	Mt_15cGOF_mock_Study1_3	TRUE
Mt_WT_AM1	Sinapyl alcohol	CD PAN	33.486	7.539	14075.5	5.251	210.089	C11 H14 O4	3	LZFOPEXOUVTGJS-ONEGZZNKSA-N	X05325										18430.6	Mt_WT_AM_Study2	1	Mt_WT_AM_Study2_1	FALSE
Mt_WT_AM2	Sinapyl alcohol	CD PAN	33.486	7.539	14075.5	5.251	210.089	C11 H14 O4	3	LZFOPEXOUVTGJS-ONEGZZNKSA-N	X05325											Mt_WT_AM_Study2	2	Mt_WT_AM_Study2_2	TRUE
Mt_WT_AM3	Sinapyl alcohol	CD PAN	33.486	7.539	14075.5	5.251	210.089	C11 H14 O4	3	LZFOPEXOUVTGJS-ONEGZZNKSA-N	X05325										19760.8	Mt_WT_AM_Study2	3	Mt_WT_AM_Study2_3	FALSE
Mt_WT_Rhizo1	Sinapyl alcohol	CD PAN	33.486	7.539	14075.5	5.251	210.089	C11 H14 O4	3	LZFOPEXOUVTGJS-ONEGZZNKSA-N	X05325											Mt_WT_Rhizo_Study1	1	Mt_WT_Rhizo_Study1_1	TRUE
Mt_WT_Rhizo2	Sinapyl alcohol	CD PAN	33.486	7.539	14075.5	5.251	210.089	C11 H14 O4	3	LZFOPEXOUVTGJS-ONEGZZNKSA-N	X05325											Mt_WT_Rhizo_Study1	2	Mt_WT_Rhizo_Study1_2	TRUE
Mt_WT_Rhizo3	Sinapyl alcohol	CD PAN	33.486	7.539	14075.5	5.251	210.089	C11 H14 O4	3	LZFOPEXOUVTGJS-ONEGZZNKSA-N	X05325											Mt_WT_Rhizo_Study1	3	Mt_WT_Rhizo_Study1_3	TRUE
Mt_WT_mock1	Sinapyl alcohol	CD PAN	33.486	7.539	14075.5	5.251	210.089	C11 H14 O4	3	LZFOPEXOUVTGJS-ONEGZZNKSA-N	X05325											Mt_WT_mock_Study1	1	Mt_WT_mock_Study1_1	TRUE
Mt_WT_mock2	Sinapyl alcohol	CD PAN	33.486	7.539	14075.5	5.251	210.089	C11 H14 O4	3	LZFOPEXOUVTGJS-ONEGZZNKSA-N	X05325											Mt_WT_mock_Study1	2	Mt_WT_mock_Study1_2	TRUE
Mt_WT_mock3	Sinapyl alcohol	CD PAN	33.486	7.539	14075.5	5.251	210.089	C11 H14 O4	3	LZFOPEXOUVTGJS-ONEGZZNKSA-N	X05325											Mt_WT_mock_Study1	3	Mt_WT_mock_Study1_3	TRUE
Mt_WT_mock4	Sinapyl alcohol	CD PAN	33.486	7.539	14075.5	5.251	210.089	C11 H14 O4	3	LZFOPEXOUVTGJS-ONEGZZNKSA-N	X05325											Mt_WT_mock_Study2	1	Mt_WT_mock_Study2_1	TRUE
Mt_WT_mock5	Sinapyl alcohol	CD PAN	33.486	7.539	14075.5	5.251	210.089	C11 H14 O4	3	LZFOPEXOUVTGJS-ONEGZZNKSA-N	X05325											Mt_WT_mock_Study2	2	Mt_WT_mock_Study2_2	TRUE
Mt_WT_mock6	Sinapyl alcohol	CD PAN	33.486	7.539	14075.5	5.251	210.089	C11 H14 O4	3	LZFOPEXOUVTGJS-ONEGZZNKSA-N	X05325											Mt_WT_mock_Study2	3	Mt_WT_mock_Study2_3	TRUE
Mt_15cGOF_Rhizo1	sinapoylglucose	CD PAN	11.039	8.713	25257.5	6.501	386.121	C17 H22 O10	3	XRKBRPFTFKKHEF-DGDBGZAXSA-N	X06122										179852	Mt_15cGOF_Rhizo_Study1	1	Mt_15cGOF_Rhizo_Study1_1	FALSE
Mt_15cGOF_Rhizo2	sinapoylglucose	CD PAN	11.039	8.713	25257.5	6.501	386.121	C17 H22 O10	3	XRKBRPFTFKKHEF-DGDBGZAXSA-N	X06122										317986	Mt_15cGOF_Rhizo_Study1	2	Mt_15cGOF_Rhizo_Study1_2	FALSE
Mt_15cGOF_Rhizo3	sinapoylglucose	CD PAN	11.039	8.713	25257.5	6.501	386.121	C17 H22 O10	3	XRKBRPFTFKKHEF-DGDBGZAXSA-N	X06122										201938	Mt_15cGOF_Rhizo_Study1	3	Mt_15cGOF_Rhizo_Study1_3	FALSE
Mt_15cGOF_mock1	sinapoylglucose	CD PAN	11.039	8.713	25257.5	6.501	386.121	C17 H22 O10	3	XRKBRPFTFKKHEF-DGDBGZAXSA-N	X06122										899661	Mt_15cGOF_mock_Study1	1	Mt_15cGOF_mock_Study1_1	FALSE
Mt_15cGOF_mock2	sinapoylglucose	CD PAN	11.039	8.713	25257.5	6.501	386.121	C17 H22 O10	3	XRKBRPFTFKKHEF-DGDBGZAXSA-N	X06122										352902	Mt_15cGOF_mock_Study1	2	Mt_15cGOF_mock_Study1_2	FALSE
Mt_15cGOF_mock3	sinapoylglucose	CD PAN	11.039	8.713	25257.5	6.501	386.121	C17 H22 O10	3	XRKBRPFTFKKHEF-DGDBGZAXSA-N	X06122										698742	Mt_15cGOF_mock_Study1	3	Mt_15cGOF_mock_Study1_3	FALSE
Mt_WT_AM1	sinapoylglucose	CD PAN	11.039	8.713	25257.5	6.501	386.121	C17 H22 O10	3	XRKBRPFTFKKHEF-DGDBGZAXSA-N	X06122										74118.5	Mt_WT_AM_Study2	1	Mt_WT_AM_Study2_1	FALSE
Mt_WT_AM2	sinapoylglucose	CD PAN	11.039	8.713	25257.5	6.501	386.121	C17 H22 O10	3	XRKBRPFTFKKHEF-DGDBGZAXSA-N	X06122										49123.1	Mt_WT_AM_Study2	2	Mt_WT_AM_Study2_2	FALSE
Mt_WT_AM3	sinapoylglucose	CD PAN	11.039	8.713	25257.5	6.501	386.121	C17 H22 O10	3	XRKBRPFTFKKHEF-DGDBGZAXSA-N	X06122										51407.6	Mt_WT_AM_Study2	3	Mt_WT_AM_Study2_3	FALSE
Mt_WT_Rhizo1	sinapoylglucose	CD PAN	11.039	8.713	25257.5	6.501	386.121	C17 H22 O10	3	XRKBRPFTFKKHEF-DGDBGZAXSA-N	X06122										361953	Mt_WT_Rhizo_Study1	1	Mt_WT_Rhizo_Study1_1	FALSE
Mt_WT_Rhizo2	sinapoylglucose	CD PAN	11.039	8.713	25257.5	6.501	386.121	C17 H22 O10	3	XRKBRPFTFKKHEF-DGDBGZAXSA-N	X06122										263652	Mt_WT_Rhizo_Study1	2	Mt_WT_Rhizo_Study1_2	FALSE
Mt_WT_Rhizo3	sinapoylglucose	CD PAN	11.039	8.713	25257.5	6.501	386.121	C17 H22 O10	3	XRKBRPFTFKKHEF-DGDBGZAXSA-N	X06122										531768	Mt_WT_Rhizo_Study1	3	Mt_WT_Rhizo_Study1_3	FALSE
Mt_WT_mock1	sinapoylglucose	CD PAN	11.039	8.713	25257.5	6.501	386.121	C17 H22 O10	3	XRKBRPFTFKKHEF-DGDBGZAXSA-N	X06122										494432	Mt_WT_mock_Study1	1	Mt_WT_mock_Study1_1	FALSE
Mt_WT_mock2	sinapoylglucose	CD PAN	11.039	8.713	25257.5	6.501	386.121	C17 H22 O10	3	XRKBRPFTFKKHEF-DGDBGZAXSA-N	X06122										572568	Mt_WT_mock_Study1	2	Mt_WT_mock_Study1_2	FALSE
Mt_WT_mock3	sinapoylglucose	CD PAN	11.039	8.713	25257.5	6.501	386.121	C17 H22 O10	3	XRKBRPFTFKKHEF-DGDBGZAXSA-N	X06122										515285	Mt_WT_mock_Study1	3	Mt_WT_mock_Study1_3	FALSE
Mt_WT_mock4	sinapoylglucose	CD PAN	11.039	8.713	25257.5	6.501	386.121	C17 H22 O10	3	XRKBRPFTFKKHEF-DGDBGZAXSA-N	X06122										508504	Mt_WT_mock_Study2	1	Mt_WT_mock_Study2_1	FALSE
Mt_WT_mock5	sinapoylglucose	CD PAN	11.039	8.713	25257.5	6.501	386.121	C17 H22 O10	3	XRKBRPFTFKKHEF-DGDBGZAXSA-N	X06122										364773	Mt_WT_mock_Study2	2	Mt_WT_mock_Study2_2	FALSE
Mt_WT_mock6	sinapoylglucose	CD PAN	11.039	8.713	25257.5	6.501	386.121	C17 H22 O10	3	XRKBRPFTFKKHEF-DGDBGZAXSA-N	X06122										410376	Mt_WT_mock_Study2	3	Mt_WT_mock_Study2_3	FALSE
Mt_15cGOF_Rhizo1	Simazine	CD PAN	7.607	6.761	15688.7	6.719	201.079	C7 H12 Cl N5	3		X08524										175882	Mt_15cGOF_Rhizo_Study1	1	Mt_15cGOF_Rhizo_Study1_1	FALSE
Mt_15cGOF_Rhizo2	Simazine	CD PAN	7.607	6.761	15688.7	6.719	201.079	C7 H12 Cl N5	3		X08524										145834	Mt_15cGOF_Rhizo_Study1	2	Mt_15cGOF_Rhizo_Study1_2	FALSE
Mt_15cGOF_Rhizo3	Simazine	CD PAN	7.607	6.761	15688.7	6.719	201.079	C7 H12 Cl N5	3		X08524										77136	Mt_15cGOF_Rhizo_Study1	3	Mt_15cGOF_Rhizo_Study1_3	FALSE
Mt_15cGOF_mock1	Simazine	CD PAN	7.607	6.761	15688.7	6.719	201.079	C7 H12 Cl N5	3		X08524										232754	Mt_15cGOF_mock_Study1	1	Mt_15cGOF_mock_Study1_1	FALSE
Mt_15cGOF_mock2	Simazine	CD PAN	7.607	6.761	15688.7	6.719	201.079	C7 H12 Cl N5	3		X08524										163618	Mt_15cGOF_mock_Study1	2	Mt_15cGOF_mock_Study1_2	FALSE
Mt_15cGOF_mock3	Simazine	CD PAN	7.607	6.761	15688.7	6.719	201.079	C7 H12 Cl N5	3		X08524										142833	Mt_15cGOF_mock_Study1	3	Mt_15cGOF_mock_Study1_3	FALSE
Mt_WT_AM1	Simazine	CD PAN	7.607	6.761	15688.7	6.719	201.079	C7 H12 Cl N5	3		X08524										469389	Mt_WT_AM_Study2	1	Mt_WT_AM_Study2_1	FALSE
Mt_WT_AM2	Simazine	CD PAN	7.607	6.761	15688.7	6.719	201.079	C7 H12 Cl N5	3		X08524										453398	Mt_WT_AM_Study2	2	Mt_WT_AM_Study2_2	FALSE
Mt_WT_AM3	Simazine	CD PAN	7.607	6.761	15688.7	6.719	201.079	C7 H12 Cl N5	3		X08524										549542	Mt_WT_AM_Study2	3	Mt_WT_AM_Study2_3	FALSE
Mt_WT_Rhizo1	Simazine	CD PAN	7.607	6.761	15688.7	6.719	201.079	C7 H12 Cl N5	3		X08524										163936	Mt_WT_Rhizo_Study1	1	Mt_WT_Rhizo_Study1_1	FALSE
Mt_WT_Rhizo2	Simazine	CD PAN	7.607	6.761	15688.7	6.719	201.079	C7 H12 Cl N5	3		X08524										186196	Mt_WT_Rhizo_Study1	2	Mt_WT_Rhizo_Study1_2	FALSE
Mt_WT_Rhizo3	Simazine	CD PAN	7.607	6.761	15688.7	6.719	201.079	C7 H12 Cl N5	3		X08524										142828	Mt_WT_Rhizo_Study1	3	Mt_WT_Rhizo_Study1_3	FALSE
Mt_WT_mock1	Simazine	CD PAN	7.607	6.761	15688.7	6.719	201.079	C7 H12 Cl N5	3		X08524										294663	Mt_WT_mock_Study1	1	Mt_WT_mock_Study1_1	FALSE
Mt_WT_mock2	Simazine	CD PAN	7.607	6.761	15688.7	6.719	201.079	C7 H12 Cl N5	3		X08524										393159	Mt_WT_mock_Study1	2	Mt_WT_mock_Study1_2	FALSE
Mt_WT_mock3	Simazine	CD PAN	7.607	6.761	15688.7	6.719	201.079	C7 H12 Cl N5	3		X08524										313906	Mt_WT_mock_Study1	3	Mt_WT_mock_Study1_3	FALSE
Mt_WT_mock4	Simazine	CD PAN	7.607	6.761	15688.7	6.719	201.079	C7 H12 Cl N5	3		X08524										195063	Mt_WT_mock_Study2	1	Mt_WT_mock_Study2_1	FALSE
Mt_WT_mock5	Simazine	CD PAN	7.607	6.761	15688.7	6.719	201.079	C7 H12 Cl N5	3		X08524										157100	Mt_WT_mock_Study2	2	Mt_WT_mock_Study2_2	FALSE
Mt_WT_mock6	Simazine	CD PAN	7.607	6.761	15688.7	6.719	201.079	C7 H12 Cl N5	3		X08524										190046	Mt_WT_mock_Study2	3	Mt_WT_mock_Study2_3	FALSE
Mt_15cGOF_Rhizo1	Silibinin	CD PAN	50.763	4.977	30551.5	6.283	482.121	C25 H22 O10	3		X01020											Mt_15cGOF_Rhizo_Study1	1	Mt_15cGOF_Rhizo_Study1_1	TRUE
Mt_15cGOF_Rhizo2	Silibinin	CD PAN	50.763	4.977	30551.5	6.283	482.121	C25 H22 O10	3		X01020											Mt_15cGOF_Rhizo_Study1	2	Mt_15cGOF_Rhizo_Study1_2	TRUE
Mt_15cGOF_Rhizo3	Silibinin	CD PAN	50.763	4.977	30551.5	6.283	482.121	C25 H22 O10	3		X01020											Mt_15cGOF_Rhizo_Study1	3	Mt_15cGOF_Rhizo_Study1_3	TRUE
Mt_15cGOF_mock1	Silibinin	CD PAN	50.763	4.977	30551.5	6.283	482.121	C25 H22 O10	3		X01020											Mt_15cGOF_mock_Study1	1	Mt_15cGOF_mock_Study1_1	TRUE
Mt_15cGOF_mock2	Silibinin	CD PAN	50.763	4.977	30551.5	6.283	482.121	C25 H22 O10	3		X01020											Mt_15cGOF_mock_Study1	2	Mt_15cGOF_mock_Study1_2	TRUE
Mt_15cGOF_mock3	Silibinin	CD PAN	50.763	4.977	30551.5	6.283	482.121	C25 H22 O10	3		X01020											Mt_15cGOF_mock_Study1	3	Mt_15cGOF_mock_Study1_3	TRUE
Mt_WT_AM1	Silibinin	CD PAN	50.763	4.977	30551.5	6.283	482.121	C25 H22 O10	3		X01020										31271.8	Mt_WT_AM_Study2	1	Mt_WT_AM_Study2_1	FALSE
Mt_WT_AM2	Silibinin	CD PAN	50.763	4.977	30551.5	6.283	482.121	C25 H22 O10	3		X01020											Mt_WT_AM_Study2	2	Mt_WT_AM_Study2_2	TRUE
Mt_WT_AM3	Silibinin	CD PAN	50.763	4.977	30551.5	6.283	482.121	C25 H22 O10	3		X01020											Mt_WT_AM_Study2	3	Mt_WT_AM_Study2_3	TRUE
Mt_WT_Rhizo1	Silibinin	CD PAN	50.763	4.977	30551.5	6.283	482.121	C25 H22 O10	3		X01020										30682.6	Mt_WT_Rhizo_Study1	1	Mt_WT_Rhizo_Study1_1	FALSE
Mt_WT_Rhizo2	Silibinin	CD PAN	50.763	4.977	30551.5	6.283	482.121	C25 H22 O10	3		X01020										30740.1	Mt_WT_Rhizo_Study1	2	Mt_WT_Rhizo_Study1_2	FALSE
Mt_WT_Rhizo3	Silibinin	CD PAN	50.763	4.977	30551.5	6.283	482.121	C25 H22 O10	3		X01020										33120.7	Mt_WT_Rhizo_Study1	3	Mt_WT_Rhizo_Study1_3	FALSE
Mt_WT_mock1	Silibinin	CD PAN	50.763	4.977	30551.5	6.283	482.121	C25 H22 O10	3		X01020											Mt_WT_mock_Study1	1	Mt_WT_mock_Study1_1	TRUE
Mt_WT_mock2	Silibinin	CD PAN	50.763	4.977	30551.5	6.283	482.121	C25 H22 O10	3		X01020											Mt_WT_mock_Study1	2	Mt_WT_mock_Study1_2	TRUE
Mt_WT_mock3	Silibinin	CD PAN	50.763	4.977	30551.5	6.283	482.121	C25 H22 O10	3		X01020											Mt_WT_mock_Study1	3	Mt_WT_mock_Study1_3	TRUE
Mt_WT_mock4	Silibinin	CD PAN	50.763	4.977	30551.5	6.283	482.121	C25 H22 O10	3		X01020											Mt_WT_mock_Study2	1	Mt_WT_mock_Study2_1	TRUE
Mt_WT_mock5	Silibinin	CD PAN	50.763	4.977	30551.5	6.283	482.121	C25 H22 O10	3		X01020											Mt_WT_mock_Study2	2	Mt_WT_mock_Study2_2	TRUE
Mt_WT_mock6	Silibinin	CD PAN	50.763	4.977	30551.5	6.283	482.121	C25 H22 O10	3		X01020											Mt_WT_mock_Study2	3	Mt_WT_mock_Study2_3	TRUE
Mt_15cGOF_Rhizo1	Shikimic acid	NEG	31.443	3.093	5931.74	1.94	174.053	C7H10O5	1	MSID00494	SL00145	Alcohols and polyols	HMDB0003070	16119	8412	8742	O[C@@H]1CC(=C[C@@H](O)[C@H]1O)C(O)=O	JXOHGGNKMLTUBP-HSUXUTPPSA-N	InChI=1S/C7H10O5/c8-4-1-3(7(11)12)2-5(9)6(4)10/h1,4-6,8-10H,2H2,(H,11,12)/t4-,5-,6-/m1/s1	138-59-0	750473	Mt_15cGOF_Rhizo_Study1	1	Mt_15cGOF_Rhizo_Study1_1	FALSE
Mt_15cGOF_Rhizo2	Shikimic acid	NEG	31.443	3.093	5931.74	1.94	174.053	C7H10O5	1	MSID00494	SL00145	Alcohols and polyols	HMDB0003070	16119	8412	8742	O[C@@H]1CC(=C[C@@H](O)[C@H]1O)C(O)=O	JXOHGGNKMLTUBP-HSUXUTPPSA-N	InChI=1S/C7H10O5/c8-4-1-3(7(11)12)2-5(9)6(4)10/h1,4-6,8-10H,2H2,(H,11,12)/t4-,5-,6-/m1/s1	138-59-0	673799	Mt_15cGOF_Rhizo_Study1	2	Mt_15cGOF_Rhizo_Study1_2	FALSE
Mt_15cGOF_Rhizo3	Shikimic acid	NEG	31.443	3.093	5931.74	1.94	174.053	C7H10O5	1	MSID00494	SL00145	Alcohols and polyols	HMDB0003070	16119	8412	8742	O[C@@H]1CC(=C[C@@H](O)[C@H]1O)C(O)=O	JXOHGGNKMLTUBP-HSUXUTPPSA-N	InChI=1S/C7H10O5/c8-4-1-3(7(11)12)2-5(9)6(4)10/h1,4-6,8-10H,2H2,(H,11,12)/t4-,5-,6-/m1/s1	138-59-0	749952	Mt_15cGOF_Rhizo_Study1	3	Mt_15cGOF_Rhizo_Study1_3	FALSE
Mt_15cGOF_mock1	Shikimic acid	NEG	31.443	3.093	5931.74	1.94	174.053	C7H10O5	1	MSID00494	SL00145	Alcohols and polyols	HMDB0003070	16119	8412	8742	O[C@@H]1CC(=C[C@@H](O)[C@H]1O)C(O)=O	JXOHGGNKMLTUBP-HSUXUTPPSA-N	InChI=1S/C7H10O5/c8-4-1-3(7(11)12)2-5(9)6(4)10/h1,4-6,8-10H,2H2,(H,11,12)/t4-,5-,6-/m1/s1	138-59-0	566885	Mt_15cGOF_mock_Study1	1	Mt_15cGOF_mock_Study1_1	FALSE
Mt_15cGOF_mock2	Shikimic acid	NEG	31.443	3.093	5931.74	1.94	174.053	C7H10O5	1	MSID00494	SL00145	Alcohols and polyols	HMDB0003070	16119	8412	8742	O[C@@H]1CC(=C[C@@H](O)[C@H]1O)C(O)=O	JXOHGGNKMLTUBP-HSUXUTPPSA-N	InChI=1S/C7H10O5/c8-4-1-3(7(11)12)2-5(9)6(4)10/h1,4-6,8-10H,2H2,(H,11,12)/t4-,5-,6-/m1/s1	138-59-0	730951	Mt_15cGOF_mock_Study1	2	Mt_15cGOF_mock_Study1_2	FALSE
Mt_15cGOF_mock3	Shikimic acid	NEG	31.443	3.093	5931.74	1.94	174.053	C7H10O5	1	MSID00494	SL00145	Alcohols and polyols	HMDB0003070	16119	8412	8742	O[C@@H]1CC(=C[C@@H](O)[C@H]1O)C(O)=O	JXOHGGNKMLTUBP-HSUXUTPPSA-N	InChI=1S/C7H10O5/c8-4-1-3(7(11)12)2-5(9)6(4)10/h1,4-6,8-10H,2H2,(H,11,12)/t4-,5-,6-/m1/s1	138-59-0	494818	Mt_15cGOF_mock_Study1	3	Mt_15cGOF_mock_Study1_3	FALSE
Mt_WT_AM1	Shikimic acid	NEG	31.443	3.093	5931.74	1.94	174.053	C7H10O5	1	MSID00494	SL00145	Alcohols and polyols	HMDB0003070	16119	8412	8742	O[C@@H]1CC(=C[C@@H](O)[C@H]1O)C(O)=O	JXOHGGNKMLTUBP-HSUXUTPPSA-N	InChI=1S/C7H10O5/c8-4-1-3(7(11)12)2-5(9)6(4)10/h1,4-6,8-10H,2H2,(H,11,12)/t4-,5-,6-/m1/s1	138-59-0	325954	Mt_WT_AM_Study2	1	Mt_WT_AM_Study2_1	FALSE
Mt_WT_AM2	Shikimic acid	NEG	31.443	3.093	5931.74	1.94	174.053	C7H10O5	1	MSID00494	SL00145	Alcohols and polyols	HMDB0003070	16119	8412	8742	O[C@@H]1CC(=C[C@@H](O)[C@H]1O)C(O)=O	JXOHGGNKMLTUBP-HSUXUTPPSA-N	InChI=1S/C7H10O5/c8-4-1-3(7(11)12)2-5(9)6(4)10/h1,4-6,8-10H,2H2,(H,11,12)/t4-,5-,6-/m1/s1	138-59-0	269236	Mt_WT_AM_Study2	2	Mt_WT_AM_Study2_2	FALSE
Mt_WT_AM3	Shikimic acid	NEG	31.443	3.093	5931.74	1.94	174.053	C7H10O5	1	MSID00494	SL00145	Alcohols and polyols	HMDB0003070	16119	8412	8742	O[C@@H]1CC(=C[C@@H](O)[C@H]1O)C(O)=O	JXOHGGNKMLTUBP-HSUXUTPPSA-N	InChI=1S/C7H10O5/c8-4-1-3(7(11)12)2-5(9)6(4)10/h1,4-6,8-10H,2H2,(H,11,12)/t4-,5-,6-/m1/s1	138-59-0	280146	Mt_WT_AM_Study2	3	Mt_WT_AM_Study2_3	FALSE
Mt_WT_Rhizo1	Shikimic acid	NEG	31.443	3.093	5931.74	1.94	174.053	C7H10O5	1	MSID00494	SL00145	Alcohols and polyols	HMDB0003070	16119	8412	8742	O[C@@H]1CC(=C[C@@H](O)[C@H]1O)C(O)=O	JXOHGGNKMLTUBP-HSUXUTPPSA-N	InChI=1S/C7H10O5/c8-4-1-3(7(11)12)2-5(9)6(4)10/h1,4-6,8-10H,2H2,(H,11,12)/t4-,5-,6-/m1/s1	138-59-0	850128	Mt_WT_Rhizo_Study1	1	Mt_WT_Rhizo_Study1_1	FALSE
Mt_WT_Rhizo2	Shikimic acid	NEG	31.443	3.093	5931.74	1.94	174.053	C7H10O5	1	MSID00494	SL00145	Alcohols and polyols	HMDB0003070	16119	8412	8742	O[C@@H]1CC(=C[C@@H](O)[C@H]1O)C(O)=O	JXOHGGNKMLTUBP-HSUXUTPPSA-N	InChI=1S/C7H10O5/c8-4-1-3(7(11)12)2-5(9)6(4)10/h1,4-6,8-10H,2H2,(H,11,12)/t4-,5-,6-/m1/s1	138-59-0	926549	Mt_WT_Rhizo_Study1	2	Mt_WT_Rhizo_Study1_2	FALSE
Mt_WT_Rhizo3	Shikimic acid	NEG	31.443	3.093	5931.74	1.94	174.053	C7H10O5	1	MSID00494	SL00145	Alcohols and polyols	HMDB0003070	16119	8412	8742	O[C@@H]1CC(=C[C@@H](O)[C@H]1O)C(O)=O	JXOHGGNKMLTUBP-HSUXUTPPSA-N	InChI=1S/C7H10O5/c8-4-1-3(7(11)12)2-5(9)6(4)10/h1,4-6,8-10H,2H2,(H,11,12)/t4-,5-,6-/m1/s1	138-59-0	1115894	Mt_WT_Rhizo_Study1	3	Mt_WT_Rhizo_Study1_3	FALSE
Mt_WT_mock1	Shikimic acid	NEG	31.443	3.093	5931.74	1.94	174.053	C7H10O5	1	MSID00494	SL00145	Alcohols and polyols	HMDB0003070	16119	8412	8742	O[C@@H]1CC(=C[C@@H](O)[C@H]1O)C(O)=O	JXOHGGNKMLTUBP-HSUXUTPPSA-N	InChI=1S/C7H10O5/c8-4-1-3(7(11)12)2-5(9)6(4)10/h1,4-6,8-10H,2H2,(H,11,12)/t4-,5-,6-/m1/s1	138-59-0	506292	Mt_WT_mock_Study1	1	Mt_WT_mock_Study1_1	FALSE
Mt_WT_mock2	Shikimic acid	NEG	31.443	3.093	5931.74	1.94	174.053	C7H10O5	1	MSID00494	SL00145	Alcohols and polyols	HMDB0003070	16119	8412	8742	O[C@@H]1CC(=C[C@@H](O)[C@H]1O)C(O)=O	JXOHGGNKMLTUBP-HSUXUTPPSA-N	InChI=1S/C7H10O5/c8-4-1-3(7(11)12)2-5(9)6(4)10/h1,4-6,8-10H,2H2,(H,11,12)/t4-,5-,6-/m1/s1	138-59-0	388056	Mt_WT_mock_Study1	2	Mt_WT_mock_Study1_2	FALSE
Mt_WT_mock3	Shikimic acid	NEG	31.443	3.093	5931.74	1.94	174.053	C7H10O5	1	MSID00494	SL00145	Alcohols and polyols	HMDB0003070	16119	8412	8742	O[C@@H]1CC(=C[C@@H](O)[C@H]1O)C(O)=O	JXOHGGNKMLTUBP-HSUXUTPPSA-N	InChI=1S/C7H10O5/c8-4-1-3(7(11)12)2-5(9)6(4)10/h1,4-6,8-10H,2H2,(H,11,12)/t4-,5-,6-/m1/s1	138-59-0	439387	Mt_WT_mock_Study1	3	Mt_WT_mock_Study1_3	FALSE
Mt_WT_mock4	Shikimic acid	NEG	31.443	3.093	5931.74	1.94	174.053	C7H10O5	1	MSID00494	SL00145	Alcohols and polyols	HMDB0003070	16119	8412	8742	O[C@@H]1CC(=C[C@@H](O)[C@H]1O)C(O)=O	JXOHGGNKMLTUBP-HSUXUTPPSA-N	InChI=1S/C7H10O5/c8-4-1-3(7(11)12)2-5(9)6(4)10/h1,4-6,8-10H,2H2,(H,11,12)/t4-,5-,6-/m1/s1	138-59-0	165305	Mt_WT_mock_Study2	1	Mt_WT_mock_Study2_1	FALSE
Mt_WT_mock5	Shikimic acid	NEG	31.443	3.093	5931.74	1.94	174.053	C7H10O5	1	MSID00494	SL00145	Alcohols and polyols	HMDB0003070	16119	8412	8742	O[C@@H]1CC(=C[C@@H](O)[C@H]1O)C(O)=O	JXOHGGNKMLTUBP-HSUXUTPPSA-N	InChI=1S/C7H10O5/c8-4-1-3(7(11)12)2-5(9)6(4)10/h1,4-6,8-10H,2H2,(H,11,12)/t4-,5-,6-/m1/s1	138-59-0	163502	Mt_WT_mock_Study2	2	Mt_WT_mock_Study2_2	FALSE
Mt_WT_mock6	Shikimic acid	NEG	31.443	3.093	5931.74	1.94	174.053	C7H10O5	1	MSID00494	SL00145	Alcohols and polyols	HMDB0003070	16119	8412	8742	O[C@@H]1CC(=C[C@@H](O)[C@H]1O)C(O)=O	JXOHGGNKMLTUBP-HSUXUTPPSA-N	InChI=1S/C7H10O5/c8-4-1-3(7(11)12)2-5(9)6(4)10/h1,4-6,8-10H,2H2,(H,11,12)/t4-,5-,6-/m1/s1	138-59-0	192895	Mt_WT_mock_Study2	3	Mt_WT_mock_Study2_3	FALSE
Mt_15cGOF_Rhizo1	S-Formylmycothiol	CD PAN	34.217	6.032	22805.2	7.249	514.147	C18 H30 N2 O13 S	3		X01348										217806	Mt_15cGOF_Rhizo_Study1	1	Mt_15cGOF_Rhizo_Study1_1	FALSE
Mt_15cGOF_Rhizo2	S-Formylmycothiol	CD PAN	34.217	6.032	22805.2	7.249	514.147	C18 H30 N2 O13 S	3		X01348										65875.9	Mt_15cGOF_Rhizo_Study1	2	Mt_15cGOF_Rhizo_Study1_2	FALSE
Mt_15cGOF_Rhizo3	S-Formylmycothiol	CD PAN	34.217	6.032	22805.2	7.249	514.147	C18 H30 N2 O13 S	3		X01348										133743	Mt_15cGOF_Rhizo_Study1	3	Mt_15cGOF_Rhizo_Study1_3	FALSE
Mt_15cGOF_mock1	S-Formylmycothiol	CD PAN	34.217	6.032	22805.2	7.249	514.147	C18 H30 N2 O13 S	3		X01348										66457.6	Mt_15cGOF_mock_Study1	1	Mt_15cGOF_mock_Study1_1	FALSE
Mt_15cGOF_mock2	S-Formylmycothiol	CD PAN	34.217	6.032	22805.2	7.249	514.147	C18 H30 N2 O13 S	3		X01348										131440	Mt_15cGOF_mock_Study1	2	Mt_15cGOF_mock_Study1_2	FALSE
Mt_15cGOF_mock3	S-Formylmycothiol	CD PAN	34.217	6.032	22805.2	7.249	514.147	C18 H30 N2 O13 S	3		X01348										51606.1	Mt_15cGOF_mock_Study1	3	Mt_15cGOF_mock_Study1_3	FALSE
Mt_WT_AM1	S-Formylmycothiol	CD PAN	34.217	6.032	22805.2	7.249	514.147	C18 H30 N2 O13 S	3		X01348										48428.3	Mt_WT_AM_Study2	1	Mt_WT_AM_Study2_1	FALSE
Mt_WT_AM2	S-Formylmycothiol	CD PAN	34.217	6.032	22805.2	7.249	514.147	C18 H30 N2 O13 S	3		X01348										30992.9	Mt_WT_AM_Study2	2	Mt_WT_AM_Study2_2	FALSE
Mt_WT_AM3	S-Formylmycothiol	CD PAN	34.217	6.032	22805.2	7.249	514.147	C18 H30 N2 O13 S	3		X01348										35195.9	Mt_WT_AM_Study2	3	Mt_WT_AM_Study2_3	FALSE
Mt_WT_Rhizo1	S-Formylmycothiol	CD PAN	34.217	6.032	22805.2	7.249	514.147	C18 H30 N2 O13 S	3		X01348										84472	Mt_WT_Rhizo_Study1	1	Mt_WT_Rhizo_Study1_1	FALSE
Mt_WT_Rhizo2	S-Formylmycothiol	CD PAN	34.217	6.032	22805.2	7.249	514.147	C18 H30 N2 O13 S	3		X01348										116580	Mt_WT_Rhizo_Study1	2	Mt_WT_Rhizo_Study1_2	FALSE
Mt_WT_Rhizo3	S-Formylmycothiol	CD PAN	34.217	6.032	22805.2	7.249	514.147	C18 H30 N2 O13 S	3		X01348										283367	Mt_WT_Rhizo_Study1	3	Mt_WT_Rhizo_Study1_3	FALSE
Mt_WT_mock1	S-Formylmycothiol	CD PAN	34.217	6.032	22805.2	7.249	514.147	C18 H30 N2 O13 S	3		X01348										48231.9	Mt_WT_mock_Study1	1	Mt_WT_mock_Study1_1	FALSE
Mt_WT_mock2	S-Formylmycothiol	CD PAN	34.217	6.032	22805.2	7.249	514.147	C18 H30 N2 O13 S	3		X01348										55077.8	Mt_WT_mock_Study1	2	Mt_WT_mock_Study1_2	FALSE
Mt_WT_mock3	S-Formylmycothiol	CD PAN	34.217	6.032	22805.2	7.249	514.147	C18 H30 N2 O13 S	3		X01348										61637.2	Mt_WT_mock_Study1	3	Mt_WT_mock_Study1_3	FALSE
Mt_WT_mock4	S-Formylmycothiol	CD PAN	34.217	6.032	22805.2	7.249	514.147	C18 H30 N2 O13 S	3		X01348										508645	Mt_WT_mock_Study2	1	Mt_WT_mock_Study2_1	FALSE
Mt_WT_mock5	S-Formylmycothiol	CD PAN	34.217	6.032	22805.2	7.249	514.147	C18 H30 N2 O13 S	3		X01348										148241	Mt_WT_mock_Study2	2	Mt_WT_mock_Study2_2	FALSE
Mt_WT_mock6	S-Formylmycothiol	CD PAN	34.217	6.032	22805.2	7.249	514.147	C18 H30 N2 O13 S	3		X01348										122206	Mt_WT_mock_Study2	3	Mt_WT_mock_Study2_3	FALSE
Mt_15cGOF_Rhizo1	Serotonin/ Cotinine	POS	67.644	2.76	64477.6	5.32	176.095	C10H12N2O	2a	MSID00671/ MSID00204	SL00155	Tryptamines and derivatives	HMDB0000259	28790	5013	5202	NCCC1=CNC2=C1C=C(O)C=C2	QZAYGJVTTNCVMB-UHFFFAOYSA-N	InChI=1S/C10H12N2O/c11-4-3-7-6-12-10-2-1-8(13)5-9(7)10/h1-2,5-6,12-13H,3-4,11H2	50-67-9	227438	Mt_15cGOF_Rhizo_Study1	1	Mt_15cGOF_Rhizo_Study1_1	FALSE
Mt_15cGOF_Rhizo2	Serotonin/ Cotinine	POS	67.644	2.76	64477.6	5.32	176.095	C10H12N2O	2a	MSID00671/ MSID00204	SL00155	Tryptamines and derivatives	HMDB0000259	28790	5013	5202	NCCC1=CNC2=C1C=C(O)C=C2	QZAYGJVTTNCVMB-UHFFFAOYSA-N	InChI=1S/C10H12N2O/c11-4-3-7-6-12-10-2-1-8(13)5-9(7)10/h1-2,5-6,12-13H,3-4,11H2	50-67-9	209210	Mt_15cGOF_Rhizo_Study1	2	Mt_15cGOF_Rhizo_Study1_2	FALSE
Mt_15cGOF_Rhizo3	Serotonin/ Cotinine	POS	67.644	2.76	64477.6	5.32	176.095	C10H12N2O	2a	MSID00671/ MSID00204	SL00155	Tryptamines and derivatives	HMDB0000259	28790	5013	5202	NCCC1=CNC2=C1C=C(O)C=C2	QZAYGJVTTNCVMB-UHFFFAOYSA-N	InChI=1S/C10H12N2O/c11-4-3-7-6-12-10-2-1-8(13)5-9(7)10/h1-2,5-6,12-13H,3-4,11H2	50-67-9	303393	Mt_15cGOF_Rhizo_Study1	3	Mt_15cGOF_Rhizo_Study1_3	FALSE
Mt_15cGOF_mock1	Serotonin/ Cotinine	POS	67.644	2.76	64477.6	5.32	176.095	C10H12N2O	2a	MSID00671/ MSID00204	SL00155	Tryptamines and derivatives	HMDB0000259	28790	5013	5202	NCCC1=CNC2=C1C=C(O)C=C2	QZAYGJVTTNCVMB-UHFFFAOYSA-N	InChI=1S/C10H12N2O/c11-4-3-7-6-12-10-2-1-8(13)5-9(7)10/h1-2,5-6,12-13H,3-4,11H2	50-67-9	198275	Mt_15cGOF_mock_Study1	1	Mt_15cGOF_mock_Study1_1	FALSE
Mt_15cGOF_mock2	Serotonin/ Cotinine	POS	67.644	2.76	64477.6	5.32	176.095	C10H12N2O	2a	MSID00671/ MSID00204	SL00155	Tryptamines and derivatives	HMDB0000259	28790	5013	5202	NCCC1=CNC2=C1C=C(O)C=C2	QZAYGJVTTNCVMB-UHFFFAOYSA-N	InChI=1S/C10H12N2O/c11-4-3-7-6-12-10-2-1-8(13)5-9(7)10/h1-2,5-6,12-13H,3-4,11H2	50-67-9	361115	Mt_15cGOF_mock_Study1	2	Mt_15cGOF_mock_Study1_2	FALSE
Mt_15cGOF_mock3	Serotonin/ Cotinine	POS	67.644	2.76	64477.6	5.32	176.095	C10H12N2O	2a	MSID00671/ MSID00204	SL00155	Tryptamines and derivatives	HMDB0000259	28790	5013	5202	NCCC1=CNC2=C1C=C(O)C=C2	QZAYGJVTTNCVMB-UHFFFAOYSA-N	InChI=1S/C10H12N2O/c11-4-3-7-6-12-10-2-1-8(13)5-9(7)10/h1-2,5-6,12-13H,3-4,11H2	50-67-9	150957	Mt_15cGOF_mock_Study1	3	Mt_15cGOF_mock_Study1_3	FALSE
Mt_WT_AM1	Serotonin/ Cotinine	POS	67.644	2.76	64477.6	5.32	176.095	C10H12N2O	2a	MSID00671/ MSID00204	SL00155	Tryptamines and derivatives	HMDB0000259	28790	5013	5202	NCCC1=CNC2=C1C=C(O)C=C2	QZAYGJVTTNCVMB-UHFFFAOYSA-N	InChI=1S/C10H12N2O/c11-4-3-7-6-12-10-2-1-8(13)5-9(7)10/h1-2,5-6,12-13H,3-4,11H2	50-67-9		Mt_WT_AM_Study2	1	Mt_WT_AM_Study2_1	TRUE
Mt_WT_AM2	Serotonin/ Cotinine	POS	67.644	2.76	64477.6	5.32	176.095	C10H12N2O	2a	MSID00671/ MSID00204	SL00155	Tryptamines and derivatives	HMDB0000259	28790	5013	5202	NCCC1=CNC2=C1C=C(O)C=C2	QZAYGJVTTNCVMB-UHFFFAOYSA-N	InChI=1S/C10H12N2O/c11-4-3-7-6-12-10-2-1-8(13)5-9(7)10/h1-2,5-6,12-13H,3-4,11H2	50-67-9		Mt_WT_AM_Study2	2	Mt_WT_AM_Study2_2	TRUE
Mt_WT_AM3	Serotonin/ Cotinine	POS	67.644	2.76	64477.6	5.32	176.095	C10H12N2O	2a	MSID00671/ MSID00204	SL00155	Tryptamines and derivatives	HMDB0000259	28790	5013	5202	NCCC1=CNC2=C1C=C(O)C=C2	QZAYGJVTTNCVMB-UHFFFAOYSA-N	InChI=1S/C10H12N2O/c11-4-3-7-6-12-10-2-1-8(13)5-9(7)10/h1-2,5-6,12-13H,3-4,11H2	50-67-9		Mt_WT_AM_Study2	3	Mt_WT_AM_Study2_3	TRUE
Mt_WT_Rhizo1	Serotonin/ Cotinine	POS	67.644	2.76	64477.6	5.32	176.095	C10H12N2O	2a	MSID00671/ MSID00204	SL00155	Tryptamines and derivatives	HMDB0000259	28790	5013	5202	NCCC1=CNC2=C1C=C(O)C=C2	QZAYGJVTTNCVMB-UHFFFAOYSA-N	InChI=1S/C10H12N2O/c11-4-3-7-6-12-10-2-1-8(13)5-9(7)10/h1-2,5-6,12-13H,3-4,11H2	50-67-9	177550	Mt_WT_Rhizo_Study1	1	Mt_WT_Rhizo_Study1_1	FALSE
Mt_WT_Rhizo2	Serotonin/ Cotinine	POS	67.644	2.76	64477.6	5.32	176.095	C10H12N2O	2a	MSID00671/ MSID00204	SL00155	Tryptamines and derivatives	HMDB0000259	28790	5013	5202	NCCC1=CNC2=C1C=C(O)C=C2	QZAYGJVTTNCVMB-UHFFFAOYSA-N	InChI=1S/C10H12N2O/c11-4-3-7-6-12-10-2-1-8(13)5-9(7)10/h1-2,5-6,12-13H,3-4,11H2	50-67-9	162626	Mt_WT_Rhizo_Study1	2	Mt_WT_Rhizo_Study1_2	FALSE
Mt_WT_Rhizo3	Serotonin/ Cotinine	POS	67.644	2.76	64477.6	5.32	176.095	C10H12N2O	2a	MSID00671/ MSID00204	SL00155	Tryptamines and derivatives	HMDB0000259	28790	5013	5202	NCCC1=CNC2=C1C=C(O)C=C2	QZAYGJVTTNCVMB-UHFFFAOYSA-N	InChI=1S/C10H12N2O/c11-4-3-7-6-12-10-2-1-8(13)5-9(7)10/h1-2,5-6,12-13H,3-4,11H2	50-67-9	271236	Mt_WT_Rhizo_Study1	3	Mt_WT_Rhizo_Study1_3	FALSE
Mt_WT_mock1	Serotonin/ Cotinine	POS	67.644	2.76	64477.6	5.32	176.095	C10H12N2O	2a	MSID00671/ MSID00204	SL00155	Tryptamines and derivatives	HMDB0000259	28790	5013	5202	NCCC1=CNC2=C1C=C(O)C=C2	QZAYGJVTTNCVMB-UHFFFAOYSA-N	InChI=1S/C10H12N2O/c11-4-3-7-6-12-10-2-1-8(13)5-9(7)10/h1-2,5-6,12-13H,3-4,11H2	50-67-9	201032	Mt_WT_mock_Study1	1	Mt_WT_mock_Study1_1	FALSE
Mt_WT_mock2	Serotonin/ Cotinine	POS	67.644	2.76	64477.6	5.32	176.095	C10H12N2O	2a	MSID00671/ MSID00204	SL00155	Tryptamines and derivatives	HMDB0000259	28790	5013	5202	NCCC1=CNC2=C1C=C(O)C=C2	QZAYGJVTTNCVMB-UHFFFAOYSA-N	InChI=1S/C10H12N2O/c11-4-3-7-6-12-10-2-1-8(13)5-9(7)10/h1-2,5-6,12-13H,3-4,11H2	50-67-9	265150	Mt_WT_mock_Study1	2	Mt_WT_mock_Study1_2	FALSE
Mt_WT_mock3	Serotonin/ Cotinine	POS	67.644	2.76	64477.6	5.32	176.095	C10H12N2O	2a	MSID00671/ MSID00204	SL00155	Tryptamines and derivatives	HMDB0000259	28790	5013	5202	NCCC1=CNC2=C1C=C(O)C=C2	QZAYGJVTTNCVMB-UHFFFAOYSA-N	InChI=1S/C10H12N2O/c11-4-3-7-6-12-10-2-1-8(13)5-9(7)10/h1-2,5-6,12-13H,3-4,11H2	50-67-9	214501	Mt_WT_mock_Study1	3	Mt_WT_mock_Study1_3	FALSE
Mt_WT_mock4	Serotonin/ Cotinine	POS	67.644	2.76	64477.6	5.32	176.095	C10H12N2O	2a	MSID00671/ MSID00204	SL00155	Tryptamines and derivatives	HMDB0000259	28790	5013	5202	NCCC1=CNC2=C1C=C(O)C=C2	QZAYGJVTTNCVMB-UHFFFAOYSA-N	InChI=1S/C10H12N2O/c11-4-3-7-6-12-10-2-1-8(13)5-9(7)10/h1-2,5-6,12-13H,3-4,11H2	50-67-9		Mt_WT_mock_Study2	1	Mt_WT_mock_Study2_1	TRUE
Mt_WT_mock5	Serotonin/ Cotinine	POS	67.644	2.76	64477.6	5.32	176.095	C10H12N2O	2a	MSID00671/ MSID00204	SL00155	Tryptamines and derivatives	HMDB0000259	28790	5013	5202	NCCC1=CNC2=C1C=C(O)C=C2	QZAYGJVTTNCVMB-UHFFFAOYSA-N	InChI=1S/C10H12N2O/c11-4-3-7-6-12-10-2-1-8(13)5-9(7)10/h1-2,5-6,12-13H,3-4,11H2	50-67-9		Mt_WT_mock_Study2	2	Mt_WT_mock_Study2_2	TRUE
Mt_WT_mock6	Serotonin/ Cotinine	POS	67.644	2.76	64477.6	5.32	176.095	C10H12N2O	2a	MSID00671/ MSID00204	SL00155	Tryptamines and derivatives	HMDB0000259	28790	5013	5202	NCCC1=CNC2=C1C=C(O)C=C2	QZAYGJVTTNCVMB-UHFFFAOYSA-N	InChI=1S/C10H12N2O/c11-4-3-7-6-12-10-2-1-8(13)5-9(7)10/h1-2,5-6,12-13H,3-4,11H2	50-67-9		Mt_WT_mock_Study2	3	Mt_WT_mock_Study2_3	TRUE
Mt_15cGOF_Rhizo1	Serine	NEG	23.558	3.384	5507.89	1.16	105.043	C3H7NO3	1	MSID00492	SL00021	Amino acid	HMDB0000187	17115	5736	5951	N[C@@H](CO)C(O)=O	MTCFGRXMJLQNBG-REOHCLBHSA-N	InChI=1S/C3H7NO3/c4-2(1-5)3(6)7/h2,5H,1,4H2,(H,6,7)/t2-/m0/s1	56-45-1	3866017	Mt_15cGOF_Rhizo_Study1	1	Mt_15cGOF_Rhizo_Study1_1	FALSE
Mt_15cGOF_Rhizo2	Serine	NEG	23.558	3.384	5507.89	1.16	105.043	C3H7NO3	1	MSID00492	SL00021	Amino acid	HMDB0000187	17115	5736	5951	N[C@@H](CO)C(O)=O	MTCFGRXMJLQNBG-REOHCLBHSA-N	InChI=1S/C3H7NO3/c4-2(1-5)3(6)7/h2,5H,1,4H2,(H,6,7)/t2-/m0/s1	56-45-1	3047849	Mt_15cGOF_Rhizo_Study1	2	Mt_15cGOF_Rhizo_Study1_2	FALSE
Mt_15cGOF_Rhizo3	Serine	NEG	23.558	3.384	5507.89	1.16	105.043	C3H7NO3	1	MSID00492	SL00021	Amino acid	HMDB0000187	17115	5736	5951	N[C@@H](CO)C(O)=O	MTCFGRXMJLQNBG-REOHCLBHSA-N	InChI=1S/C3H7NO3/c4-2(1-5)3(6)7/h2,5H,1,4H2,(H,6,7)/t2-/m0/s1	56-45-1	2764820	Mt_15cGOF_Rhizo_Study1	3	Mt_15cGOF_Rhizo_Study1_3	FALSE
Mt_15cGOF_mock1	Serine	NEG	23.558	3.384	5507.89	1.16	105.043	C3H7NO3	1	MSID00492	SL00021	Amino acid	HMDB0000187	17115	5736	5951	N[C@@H](CO)C(O)=O	MTCFGRXMJLQNBG-REOHCLBHSA-N	InChI=1S/C3H7NO3/c4-2(1-5)3(6)7/h2,5H,1,4H2,(H,6,7)/t2-/m0/s1	56-45-1	6459043	Mt_15cGOF_mock_Study1	1	Mt_15cGOF_mock_Study1_1	FALSE
Mt_15cGOF_mock2	Serine	NEG	23.558	3.384	5507.89	1.16	105.043	C3H7NO3	1	MSID00492	SL00021	Amino acid	HMDB0000187	17115	5736	5951	N[C@@H](CO)C(O)=O	MTCFGRXMJLQNBG-REOHCLBHSA-N	InChI=1S/C3H7NO3/c4-2(1-5)3(6)7/h2,5H,1,4H2,(H,6,7)/t2-/m0/s1	56-45-1	6198846	Mt_15cGOF_mock_Study1	2	Mt_15cGOF_mock_Study1_2	FALSE
Mt_15cGOF_mock3	Serine	NEG	23.558	3.384	5507.89	1.16	105.043	C3H7NO3	1	MSID00492	SL00021	Amino acid	HMDB0000187	17115	5736	5951	N[C@@H](CO)C(O)=O	MTCFGRXMJLQNBG-REOHCLBHSA-N	InChI=1S/C3H7NO3/c4-2(1-5)3(6)7/h2,5H,1,4H2,(H,6,7)/t2-/m0/s1	56-45-1	5122766	Mt_15cGOF_mock_Study1	3	Mt_15cGOF_mock_Study1_3	FALSE
Mt_WT_AM1	Serine	NEG	23.558	3.384	5507.89	1.16	105.043	C3H7NO3	1	MSID00492	SL00021	Amino acid	HMDB0000187	17115	5736	5951	N[C@@H](CO)C(O)=O	MTCFGRXMJLQNBG-REOHCLBHSA-N	InChI=1S/C3H7NO3/c4-2(1-5)3(6)7/h2,5H,1,4H2,(H,6,7)/t2-/m0/s1	56-45-1	6379252	Mt_WT_AM_Study2	1	Mt_WT_AM_Study2_1	FALSE
Mt_WT_AM2	Serine	NEG	23.558	3.384	5507.89	1.16	105.043	C3H7NO3	1	MSID00492	SL00021	Amino acid	HMDB0000187	17115	5736	5951	N[C@@H](CO)C(O)=O	MTCFGRXMJLQNBG-REOHCLBHSA-N	InChI=1S/C3H7NO3/c4-2(1-5)3(6)7/h2,5H,1,4H2,(H,6,7)/t2-/m0/s1	56-45-1	4960767	Mt_WT_AM_Study2	2	Mt_WT_AM_Study2_2	FALSE
Mt_WT_AM3	Serine	NEG	23.558	3.384	5507.89	1.16	105.043	C3H7NO3	1	MSID00492	SL00021	Amino acid	HMDB0000187	17115	5736	5951	N[C@@H](CO)C(O)=O	MTCFGRXMJLQNBG-REOHCLBHSA-N	InChI=1S/C3H7NO3/c4-2(1-5)3(6)7/h2,5H,1,4H2,(H,6,7)/t2-/m0/s1	56-45-1	4454603	Mt_WT_AM_Study2	3	Mt_WT_AM_Study2_3	FALSE
Mt_WT_Rhizo1	Serine	NEG	23.558	3.384	5507.89	1.16	105.043	C3H7NO3	1	MSID00492	SL00021	Amino acid	HMDB0000187	17115	5736	5951	N[C@@H](CO)C(O)=O	MTCFGRXMJLQNBG-REOHCLBHSA-N	InChI=1S/C3H7NO3/c4-2(1-5)3(6)7/h2,5H,1,4H2,(H,6,7)/t2-/m0/s1	56-45-1	7196939	Mt_WT_Rhizo_Study1	1	Mt_WT_Rhizo_Study1_1	FALSE
Mt_WT_Rhizo2	Serine	NEG	23.558	3.384	5507.89	1.16	105.043	C3H7NO3	1	MSID00492	SL00021	Amino acid	HMDB0000187	17115	5736	5951	N[C@@H](CO)C(O)=O	MTCFGRXMJLQNBG-REOHCLBHSA-N	InChI=1S/C3H7NO3/c4-2(1-5)3(6)7/h2,5H,1,4H2,(H,6,7)/t2-/m0/s1	56-45-1	6636388	Mt_WT_Rhizo_Study1	2	Mt_WT_Rhizo_Study1_2	FALSE
Mt_WT_Rhizo3	Serine	NEG	23.558	3.384	5507.89	1.16	105.043	C3H7NO3	1	MSID00492	SL00021	Amino acid	HMDB0000187	17115	5736	5951	N[C@@H](CO)C(O)=O	MTCFGRXMJLQNBG-REOHCLBHSA-N	InChI=1S/C3H7NO3/c4-2(1-5)3(6)7/h2,5H,1,4H2,(H,6,7)/t2-/m0/s1	56-45-1	6939887	Mt_WT_Rhizo_Study1	3	Mt_WT_Rhizo_Study1_3	FALSE
Mt_WT_mock1	Serine	NEG	23.558	3.384	5507.89	1.16	105.043	C3H7NO3	1	MSID00492	SL00021	Amino acid	HMDB0000187	17115	5736	5951	N[C@@H](CO)C(O)=O	MTCFGRXMJLQNBG-REOHCLBHSA-N	InChI=1S/C3H7NO3/c4-2(1-5)3(6)7/h2,5H,1,4H2,(H,6,7)/t2-/m0/s1	56-45-1	4034836	Mt_WT_mock_Study1	1	Mt_WT_mock_Study1_1	FALSE
Mt_WT_mock2	Serine	NEG	23.558	3.384	5507.89	1.16	105.043	C3H7NO3	1	MSID00492	SL00021	Amino acid	HMDB0000187	17115	5736	5951	N[C@@H](CO)C(O)=O	MTCFGRXMJLQNBG-REOHCLBHSA-N	InChI=1S/C3H7NO3/c4-2(1-5)3(6)7/h2,5H,1,4H2,(H,6,7)/t2-/m0/s1	56-45-1	3951664	Mt_WT_mock_Study1	2	Mt_WT_mock_Study1_2	FALSE
Mt_WT_mock3	Serine	NEG	23.558	3.384	5507.89	1.16	105.043	C3H7NO3	1	MSID00492	SL00021	Amino acid	HMDB0000187	17115	5736	5951	N[C@@H](CO)C(O)=O	MTCFGRXMJLQNBG-REOHCLBHSA-N	InChI=1S/C3H7NO3/c4-2(1-5)3(6)7/h2,5H,1,4H2,(H,6,7)/t2-/m0/s1	56-45-1	3535128	Mt_WT_mock_Study1	3	Mt_WT_mock_Study1_3	FALSE
Mt_WT_mock4	Serine	NEG	23.558	3.384	5507.89	1.16	105.043	C3H7NO3	1	MSID00492	SL00021	Amino acid	HMDB0000187	17115	5736	5951	N[C@@H](CO)C(O)=O	MTCFGRXMJLQNBG-REOHCLBHSA-N	InChI=1S/C3H7NO3/c4-2(1-5)3(6)7/h2,5H,1,4H2,(H,6,7)/t2-/m0/s1	56-45-1	1370131	Mt_WT_mock_Study2	1	Mt_WT_mock_Study2_1	FALSE
Mt_WT_mock5	Serine	NEG	23.558	3.384	5507.89	1.16	105.043	C3H7NO3	1	MSID00492	SL00021	Amino acid	HMDB0000187	17115	5736	5951	N[C@@H](CO)C(O)=O	MTCFGRXMJLQNBG-REOHCLBHSA-N	InChI=1S/C3H7NO3/c4-2(1-5)3(6)7/h2,5H,1,4H2,(H,6,7)/t2-/m0/s1	56-45-1	2082905	Mt_WT_mock_Study2	2	Mt_WT_mock_Study2_2	FALSE
Mt_WT_mock6	Serine	NEG	23.558	3.384	5507.89	1.16	105.043	C3H7NO3	1	MSID00492	SL00021	Amino acid	HMDB0000187	17115	5736	5951	N[C@@H](CO)C(O)=O	MTCFGRXMJLQNBG-REOHCLBHSA-N	InChI=1S/C3H7NO3/c4-2(1-5)3(6)7/h2,5H,1,4H2,(H,6,7)/t2-/m0/s1	56-45-1	1198269	Mt_WT_mock_Study2	3	Mt_WT_mock_Study2_3	FALSE
Mt_15cGOF_Rhizo1	Sedoheptulose	CD PAN	40.247	5.317	9724.23	1.427	210.074	C7 H14 O7	3		X00225										181494	Mt_15cGOF_Rhizo_Study1	1	Mt_15cGOF_Rhizo_Study1_1	FALSE
Mt_15cGOF_Rhizo2	Sedoheptulose	CD PAN	40.247	5.317	9724.23	1.427	210.074	C7 H14 O7	3		X00225										226511	Mt_15cGOF_Rhizo_Study1	2	Mt_15cGOF_Rhizo_Study1_2	FALSE
Mt_15cGOF_Rhizo3	Sedoheptulose	CD PAN	40.247	5.317	9724.23	1.427	210.074	C7 H14 O7	3		X00225										193121	Mt_15cGOF_Rhizo_Study1	3	Mt_15cGOF_Rhizo_Study1_3	FALSE
Mt_15cGOF_mock1	Sedoheptulose	CD PAN	40.247	5.317	9724.23	1.427	210.074	C7 H14 O7	3		X00225										129381	Mt_15cGOF_mock_Study1	1	Mt_15cGOF_mock_Study1_1	FALSE
Mt_15cGOF_mock2	Sedoheptulose	CD PAN	40.247	5.317	9724.23	1.427	210.074	C7 H14 O7	3		X00225										190133	Mt_15cGOF_mock_Study1	2	Mt_15cGOF_mock_Study1_2	FALSE
Mt_15cGOF_mock3	Sedoheptulose	CD PAN	40.247	5.317	9724.23	1.427	210.074	C7 H14 O7	3		X00225										128135	Mt_15cGOF_mock_Study1	3	Mt_15cGOF_mock_Study1_3	FALSE
Mt_WT_AM1	Sedoheptulose	CD PAN	40.247	5.317	9724.23	1.427	210.074	C7 H14 O7	3		X00225										245484	Mt_WT_AM_Study2	1	Mt_WT_AM_Study2_1	FALSE
Mt_WT_AM2	Sedoheptulose	CD PAN	40.247	5.317	9724.23	1.427	210.074	C7 H14 O7	3		X00225										288107	Mt_WT_AM_Study2	2	Mt_WT_AM_Study2_2	FALSE
Mt_WT_AM3	Sedoheptulose	CD PAN	40.247	5.317	9724.23	1.427	210.074	C7 H14 O7	3		X00225										328213	Mt_WT_AM_Study2	3	Mt_WT_AM_Study2_3	FALSE
Mt_WT_Rhizo1	Sedoheptulose	CD PAN	40.247	5.317	9724.23	1.427	210.074	C7 H14 O7	3		X00225										311495	Mt_WT_Rhizo_Study1	1	Mt_WT_Rhizo_Study1_1	FALSE
Mt_WT_Rhizo2	Sedoheptulose	CD PAN	40.247	5.317	9724.23	1.427	210.074	C7 H14 O7	3		X00225										329949	Mt_WT_Rhizo_Study1	2	Mt_WT_Rhizo_Study1_2	FALSE
Mt_WT_Rhizo3	Sedoheptulose	CD PAN	40.247	5.317	9724.23	1.427	210.074	C7 H14 O7	3		X00225										489828	Mt_WT_Rhizo_Study1	3	Mt_WT_Rhizo_Study1_3	FALSE
Mt_WT_mock1	Sedoheptulose	CD PAN	40.247	5.317	9724.23	1.427	210.074	C7 H14 O7	3		X00225										164232	Mt_WT_mock_Study1	1	Mt_WT_mock_Study1_1	FALSE
Mt_WT_mock2	Sedoheptulose	CD PAN	40.247	5.317	9724.23	1.427	210.074	C7 H14 O7	3		X00225										108790	Mt_WT_mock_Study1	2	Mt_WT_mock_Study1_2	FALSE
Mt_WT_mock3	Sedoheptulose	CD PAN	40.247	5.317	9724.23	1.427	210.074	C7 H14 O7	3		X00225										120693	Mt_WT_mock_Study1	3	Mt_WT_mock_Study1_3	FALSE
Mt_WT_mock4	Sedoheptulose	CD PAN	40.247	5.317	9724.23	1.427	210.074	C7 H14 O7	3		X00225										95727.1	Mt_WT_mock_Study2	1	Mt_WT_mock_Study2_1	FALSE
Mt_WT_mock5	Sedoheptulose	CD PAN	40.247	5.317	9724.23	1.427	210.074	C7 H14 O7	3		X00225										89556.3	Mt_WT_mock_Study2	2	Mt_WT_mock_Study2_2	FALSE
Mt_WT_mock6	Sedoheptulose	CD PAN	40.247	5.317	9724.23	1.427	210.074	C7 H14 O7	3		X00225										51889.2	Mt_WT_mock_Study2	3	Mt_WT_mock_Study2_3	FALSE
Mt_15cGOF_Rhizo1	Sedanolide	CD PAN	32.626	2.797	3.80161e+06	7.827	194.13	C12 H18 O2	2b		X00488										1.96167e+07	Mt_15cGOF_Rhizo_Study1	1	Mt_15cGOF_Rhizo_Study1_1	FALSE
Mt_15cGOF_Rhizo2	Sedanolide	CD PAN	32.626	2.797	3.80161e+06	7.827	194.13	C12 H18 O2	2b		X00488										3.07923e+07	Mt_15cGOF_Rhizo_Study1	2	Mt_15cGOF_Rhizo_Study1_2	FALSE
Mt_15cGOF_Rhizo3	Sedanolide	CD PAN	32.626	2.797	3.80161e+06	7.827	194.13	C12 H18 O2	2b		X00488										2.75661e+07	Mt_15cGOF_Rhizo_Study1	3	Mt_15cGOF_Rhizo_Study1_3	FALSE
Mt_15cGOF_mock1	Sedanolide	CD PAN	32.626	2.797	3.80161e+06	7.827	194.13	C12 H18 O2	2b		X00488										2.09153e+07	Mt_15cGOF_mock_Study1	1	Mt_15cGOF_mock_Study1_1	FALSE
Mt_15cGOF_mock2	Sedanolide	CD PAN	32.626	2.797	3.80161e+06	7.827	194.13	C12 H18 O2	2b		X00488										5.14743e+07	Mt_15cGOF_mock_Study1	2	Mt_15cGOF_mock_Study1_2	FALSE
Mt_15cGOF_mock3	Sedanolide	CD PAN	32.626	2.797	3.80161e+06	7.827	194.13	C12 H18 O2	2b		X00488										3.35572e+07	Mt_15cGOF_mock_Study1	3	Mt_15cGOF_mock_Study1_3	FALSE
Mt_WT_AM1	Sedanolide	CD PAN	32.626	2.797	3.80161e+06	7.827	194.13	C12 H18 O2	2b		X00488										1.2011e+07	Mt_WT_AM_Study2	1	Mt_WT_AM_Study2_1	FALSE
Mt_WT_AM2	Sedanolide	CD PAN	32.626	2.797	3.80161e+06	7.827	194.13	C12 H18 O2	2b		X00488										9.79852e+06	Mt_WT_AM_Study2	2	Mt_WT_AM_Study2_2	FALSE
Mt_WT_AM3	Sedanolide	CD PAN	32.626	2.797	3.80161e+06	7.827	194.13	C12 H18 O2	2b		X00488										1.66045e+07	Mt_WT_AM_Study2	3	Mt_WT_AM_Study2_3	FALSE
Mt_WT_Rhizo1	Sedanolide	CD PAN	32.626	2.797	3.80161e+06	7.827	194.13	C12 H18 O2	2b		X00488										1.38377e+07	Mt_WT_Rhizo_Study1	1	Mt_WT_Rhizo_Study1_1	FALSE
Mt_WT_Rhizo2	Sedanolide	CD PAN	32.626	2.797	3.80161e+06	7.827	194.13	C12 H18 O2	2b		X00488										3.90062e+07	Mt_WT_Rhizo_Study1	2	Mt_WT_Rhizo_Study1_2	FALSE
Mt_WT_Rhizo3	Sedanolide	CD PAN	32.626	2.797	3.80161e+06	7.827	194.13	C12 H18 O2	2b		X00488										7.18958e+07	Mt_WT_Rhizo_Study1	3	Mt_WT_Rhizo_Study1_3	FALSE
Mt_WT_mock1	Sedanolide	CD PAN	32.626	2.797	3.80161e+06	7.827	194.13	C12 H18 O2	2b		X00488										2.28702e+07	Mt_WT_mock_Study1	1	Mt_WT_mock_Study1_1	FALSE
Mt_WT_mock2	Sedanolide	CD PAN	32.626	2.797	3.80161e+06	7.827	194.13	C12 H18 O2	2b		X00488										17663143	Mt_WT_mock_Study1	2	Mt_WT_mock_Study1_2	FALSE
Mt_WT_mock3	Sedanolide	CD PAN	32.626	2.797	3.80161e+06	7.827	194.13	C12 H18 O2	2b		X00488										1.7743e+07	Mt_WT_mock_Study1	3	Mt_WT_mock_Study1_3	FALSE
Mt_WT_mock4	Sedanolide	CD PAN	32.626	2.797	3.80161e+06	7.827	194.13	C12 H18 O2	2b		X00488										1.6903e+07	Mt_WT_mock_Study2	1	Mt_WT_mock_Study2_1	FALSE
Mt_WT_mock5	Sedanolide	CD PAN	32.626	2.797	3.80161e+06	7.827	194.13	C12 H18 O2	2b		X00488										6.93629e+07	Mt_WT_mock_Study2	2	Mt_WT_mock_Study2_2	FALSE
Mt_WT_mock6	Sedanolide	CD PAN	32.626	2.797	3.80161e+06	7.827	194.13	C12 H18 O2	2b		X00488										8.53745e+06	Mt_WT_mock_Study2	3	Mt_WT_mock_Study2_3	FALSE
Mt_15cGOF_Rhizo1	secologanin	CD PAN	30.613	9.008	6379.13	5.251	388.137	C17 H24 O10	3	CSKKDSFETGLMSB-NRZPKYKESA-N	X07686										7360.9	Mt_15cGOF_Rhizo_Study1	1	Mt_15cGOF_Rhizo_Study1_1	FALSE
Mt_15cGOF_Rhizo1	secologanin	CD PAN	45.596	5.992	23222.8	6.185	388.137	C17 H24 O10	3	CSKKDSFETGLMSB-NRZPKYKESA-N	X03179										24494.7	Mt_15cGOF_Rhizo_Study1	1	Mt_15cGOF_Rhizo_Study1_1	FALSE
Mt_15cGOF_Rhizo1	secologanin	CD PAN	15.668	4.264	33465.4	6.525	388.137	C17 H24 O10	3	CSKKDSFETGLMSB-NRZPKYKESA-N	X03756										1.96949e+06	Mt_15cGOF_Rhizo_Study1	1	Mt_15cGOF_Rhizo_Study1_1	FALSE
Mt_15cGOF_Rhizo2	secologanin	CD PAN	30.613	9.008	6379.13	5.251	388.137	C17 H24 O10	3	CSKKDSFETGLMSB-NRZPKYKESA-N	X07686										8114.7	Mt_15cGOF_Rhizo_Study1	2	Mt_15cGOF_Rhizo_Study1_2	FALSE
Mt_15cGOF_Rhizo2	secologanin	CD PAN	45.596	5.992	23222.8	6.185	388.137	C17 H24 O10	3	CSKKDSFETGLMSB-NRZPKYKESA-N	X03179										24819.9	Mt_15cGOF_Rhizo_Study1	2	Mt_15cGOF_Rhizo_Study1_2	FALSE
Mt_15cGOF_Rhizo2	secologanin	CD PAN	15.668	4.264	33465.4	6.525	388.137	C17 H24 O10	3	CSKKDSFETGLMSB-NRZPKYKESA-N	X03756										1.54517e+06	Mt_15cGOF_Rhizo_Study1	2	Mt_15cGOF_Rhizo_Study1_2	FALSE
Mt_15cGOF_Rhizo3	secologanin	CD PAN	30.613	9.008	6379.13	5.251	388.137	C17 H24 O10	3	CSKKDSFETGLMSB-NRZPKYKESA-N	X07686										7741	Mt_15cGOF_Rhizo_Study1	3	Mt_15cGOF_Rhizo_Study1_3	FALSE
Mt_15cGOF_Rhizo3	secologanin	CD PAN	45.596	5.992	23222.8	6.185	388.137	C17 H24 O10	3	CSKKDSFETGLMSB-NRZPKYKESA-N	X03179										24733.9	Mt_15cGOF_Rhizo_Study1	3	Mt_15cGOF_Rhizo_Study1_3	FALSE
Mt_15cGOF_Rhizo3	secologanin	CD PAN	15.668	4.264	33465.4	6.525	388.137	C17 H24 O10	3	CSKKDSFETGLMSB-NRZPKYKESA-N	X03756										2.18071e+06	Mt_15cGOF_Rhizo_Study1	3	Mt_15cGOF_Rhizo_Study1_3	FALSE
Mt_15cGOF_mock1	secologanin	CD PAN	30.613	9.008	6379.13	5.251	388.137	C17 H24 O10	3	CSKKDSFETGLMSB-NRZPKYKESA-N	X07686										8446.6	Mt_15cGOF_mock_Study1	1	Mt_15cGOF_mock_Study1_1	FALSE
Mt_15cGOF_mock1	secologanin	CD PAN	45.596	5.992	23222.8	6.185	388.137	C17 H24 O10	3	CSKKDSFETGLMSB-NRZPKYKESA-N	X03179										143666	Mt_15cGOF_mock_Study1	1	Mt_15cGOF_mock_Study1_1	FALSE
Mt_15cGOF_mock1	secologanin	CD PAN	15.668	4.264	33465.4	6.525	388.137	C17 H24 O10	3	CSKKDSFETGLMSB-NRZPKYKESA-N	X03756										2.88328e+06	Mt_15cGOF_mock_Study1	1	Mt_15cGOF_mock_Study1_1	FALSE
Mt_15cGOF_mock2	secologanin	CD PAN	30.613	9.008	6379.13	5.251	388.137	C17 H24 O10	3	CSKKDSFETGLMSB-NRZPKYKESA-N	X07686										9405.5	Mt_15cGOF_mock_Study1	2	Mt_15cGOF_mock_Study1_2	FALSE
Mt_15cGOF_mock2	secologanin	CD PAN	45.596	5.992	23222.8	6.185	388.137	C17 H24 O10	3	CSKKDSFETGLMSB-NRZPKYKESA-N	X03179										127256	Mt_15cGOF_mock_Study1	2	Mt_15cGOF_mock_Study1_2	FALSE
Mt_15cGOF_mock2	secologanin	CD PAN	15.668	4.264	33465.4	6.525	388.137	C17 H24 O10	3	CSKKDSFETGLMSB-NRZPKYKESA-N	X03756										2.49832e+06	Mt_15cGOF_mock_Study1	2	Mt_15cGOF_mock_Study1_2	FALSE
Mt_15cGOF_mock3	secologanin	CD PAN	30.613	9.008	6379.13	5.251	388.137	C17 H24 O10	3	CSKKDSFETGLMSB-NRZPKYKESA-N	X07686										9103.5	Mt_15cGOF_mock_Study1	3	Mt_15cGOF_mock_Study1_3	FALSE
Mt_15cGOF_mock3	secologanin	CD PAN	45.596	5.992	23222.8	6.185	388.137	C17 H24 O10	3	CSKKDSFETGLMSB-NRZPKYKESA-N	X03179										98692.9	Mt_15cGOF_mock_Study1	3	Mt_15cGOF_mock_Study1_3	FALSE
Mt_15cGOF_mock3	secologanin	CD PAN	15.668	4.264	33465.4	6.525	388.137	C17 H24 O10	3	CSKKDSFETGLMSB-NRZPKYKESA-N	X03756										2509755	Mt_15cGOF_mock_Study1	3	Mt_15cGOF_mock_Study1_3	FALSE
Mt_WT_AM1	secologanin	CD PAN	30.613	9.008	6379.13	5.251	388.137	C17 H24 O10	3	CSKKDSFETGLMSB-NRZPKYKESA-N	X07686										8791.3	Mt_WT_AM_Study2	1	Mt_WT_AM_Study2_1	FALSE
Mt_WT_AM1	secologanin	CD PAN	45.596	5.992	23222.8	6.185	388.137	C17 H24 O10	3	CSKKDSFETGLMSB-NRZPKYKESA-N	X03179										30190.7	Mt_WT_AM_Study2	1	Mt_WT_AM_Study2_1	FALSE
Mt_WT_AM1	secologanin	CD PAN	15.668	4.264	33465.4	6.525	388.137	C17 H24 O10	3	CSKKDSFETGLMSB-NRZPKYKESA-N	X03756										3.54521e+06	Mt_WT_AM_Study2	1	Mt_WT_AM_Study2_1	FALSE
Mt_WT_AM2	secologanin	CD PAN	30.613	9.008	6379.13	5.251	388.137	C17 H24 O10	3	CSKKDSFETGLMSB-NRZPKYKESA-N	X07686										8423.5	Mt_WT_AM_Study2	2	Mt_WT_AM_Study2_2	FALSE
Mt_WT_AM2	secologanin	CD PAN	45.596	5.992	23222.8	6.185	388.137	C17 H24 O10	3	CSKKDSFETGLMSB-NRZPKYKESA-N	X03179										30691.7	Mt_WT_AM_Study2	2	Mt_WT_AM_Study2_2	FALSE
Mt_WT_AM2	secologanin	CD PAN	15.668	4.264	33465.4	6.525	388.137	C17 H24 O10	3	CSKKDSFETGLMSB-NRZPKYKESA-N	X03756										2.19798e+06	Mt_WT_AM_Study2	2	Mt_WT_AM_Study2_2	FALSE
Mt_WT_AM3	secologanin	CD PAN	30.613	9.008	6379.13	5.251	388.137	C17 H24 O10	3	CSKKDSFETGLMSB-NRZPKYKESA-N	X07686										8444.9	Mt_WT_AM_Study2	3	Mt_WT_AM_Study2_3	FALSE
Mt_WT_AM3	secologanin	CD PAN	45.596	5.992	23222.8	6.185	388.137	C17 H24 O10	3	CSKKDSFETGLMSB-NRZPKYKESA-N	X03179										30028.7	Mt_WT_AM_Study2	3	Mt_WT_AM_Study2_3	FALSE
Mt_WT_AM3	secologanin	CD PAN	15.668	4.264	33465.4	6.525	388.137	C17 H24 O10	3	CSKKDSFETGLMSB-NRZPKYKESA-N	X03756										2.22614e+06	Mt_WT_AM_Study2	3	Mt_WT_AM_Study2_3	FALSE
Mt_WT_Rhizo1	secologanin	CD PAN	30.613	9.008	6379.13	5.251	388.137	C17 H24 O10	3	CSKKDSFETGLMSB-NRZPKYKESA-N	X07686										9010.8	Mt_WT_Rhizo_Study1	1	Mt_WT_Rhizo_Study1_1	FALSE
Mt_WT_Rhizo1	secologanin	CD PAN	45.596	5.992	23222.8	6.185	388.137	C17 H24 O10	3	CSKKDSFETGLMSB-NRZPKYKESA-N	X03179										25010.3	Mt_WT_Rhizo_Study1	1	Mt_WT_Rhizo_Study1_1	FALSE
Mt_WT_Rhizo1	secologanin	CD PAN	15.668	4.264	33465.4	6.525	388.137	C17 H24 O10	3	CSKKDSFETGLMSB-NRZPKYKESA-N	X03756										2.86989e+06	Mt_WT_Rhizo_Study1	1	Mt_WT_Rhizo_Study1_1	FALSE
Mt_WT_Rhizo2	secologanin	CD PAN	30.613	9.008	6379.13	5.251	388.137	C17 H24 O10	3	CSKKDSFETGLMSB-NRZPKYKESA-N	X07686										8442.2	Mt_WT_Rhizo_Study1	2	Mt_WT_Rhizo_Study1_2	FALSE
Mt_WT_Rhizo2	secologanin	CD PAN	45.596	5.992	23222.8	6.185	388.137	C17 H24 O10	3	CSKKDSFETGLMSB-NRZPKYKESA-N	X03179										24742.8	Mt_WT_Rhizo_Study1	2	Mt_WT_Rhizo_Study1_2	FALSE
Mt_WT_Rhizo2	secologanin	CD PAN	15.668	4.264	33465.4	6.525	388.137	C17 H24 O10	3	CSKKDSFETGLMSB-NRZPKYKESA-N	X03756										2.59781e+06	Mt_WT_Rhizo_Study1	2	Mt_WT_Rhizo_Study1_2	FALSE
Mt_WT_Rhizo3	secologanin	CD PAN	30.613	9.008	6379.13	5.251	388.137	C17 H24 O10	3	CSKKDSFETGLMSB-NRZPKYKESA-N	X07686										9221.7	Mt_WT_Rhizo_Study1	3	Mt_WT_Rhizo_Study1_3	FALSE
Mt_WT_Rhizo3	secologanin	CD PAN	45.596	5.992	23222.8	6.185	388.137	C17 H24 O10	3	CSKKDSFETGLMSB-NRZPKYKESA-N	X03179										25652.4	Mt_WT_Rhizo_Study1	3	Mt_WT_Rhizo_Study1_3	FALSE
Mt_WT_Rhizo3	secologanin	CD PAN	15.668	4.264	33465.4	6.525	388.137	C17 H24 O10	3	CSKKDSFETGLMSB-NRZPKYKESA-N	X03756										3.76441e+06	Mt_WT_Rhizo_Study1	3	Mt_WT_Rhizo_Study1_3	FALSE
Mt_WT_mock1	secologanin	CD PAN	30.613	9.008	6379.13	5.251	388.137	C17 H24 O10	3	CSKKDSFETGLMSB-NRZPKYKESA-N	X07686										7494.4	Mt_WT_mock_Study1	1	Mt_WT_mock_Study1_1	FALSE
Mt_WT_mock1	secologanin	CD PAN	45.596	5.992	23222.8	6.185	388.137	C17 H24 O10	3	CSKKDSFETGLMSB-NRZPKYKESA-N	X03179										24667.3	Mt_WT_mock_Study1	1	Mt_WT_mock_Study1_1	FALSE
Mt_WT_mock1	secologanin	CD PAN	15.668	4.264	33465.4	6.525	388.137	C17 H24 O10	3	CSKKDSFETGLMSB-NRZPKYKESA-N	X03756										2.81728e+06	Mt_WT_mock_Study1	1	Mt_WT_mock_Study1_1	FALSE
Mt_WT_mock2	secologanin	CD PAN	30.613	9.008	6379.13	5.251	388.137	C17 H24 O10	3	CSKKDSFETGLMSB-NRZPKYKESA-N	X07686										8777.9	Mt_WT_mock_Study1	2	Mt_WT_mock_Study1_2	FALSE
Mt_WT_mock2	secologanin	CD PAN	45.596	5.992	23222.8	6.185	388.137	C17 H24 O10	3	CSKKDSFETGLMSB-NRZPKYKESA-N	X03179										123684	Mt_WT_mock_Study1	2	Mt_WT_mock_Study1_2	FALSE
Mt_WT_mock2	secologanin	CD PAN	15.668	4.264	33465.4	6.525	388.137	C17 H24 O10	3	CSKKDSFETGLMSB-NRZPKYKESA-N	X03756										1.91036e+06	Mt_WT_mock_Study1	2	Mt_WT_mock_Study1_2	FALSE
Mt_WT_mock3	secologanin	CD PAN	30.613	9.008	6379.13	5.251	388.137	C17 H24 O10	3	CSKKDSFETGLMSB-NRZPKYKESA-N	X07686										7915.3	Mt_WT_mock_Study1	3	Mt_WT_mock_Study1_3	FALSE
Mt_WT_mock3	secologanin	CD PAN	45.596	5.992	23222.8	6.185	388.137	C17 H24 O10	3	CSKKDSFETGLMSB-NRZPKYKESA-N	X03179										24443.3	Mt_WT_mock_Study1	3	Mt_WT_mock_Study1_3	FALSE
Mt_WT_mock3	secologanin	CD PAN	15.668	4.264	33465.4	6.525	388.137	C17 H24 O10	3	CSKKDSFETGLMSB-NRZPKYKESA-N	X03756										1.71737e+06	Mt_WT_mock_Study1	3	Mt_WT_mock_Study1_3	FALSE
Mt_WT_mock4	secologanin	CD PAN	30.613	9.008	6379.13	5.251	388.137	C17 H24 O10	3	CSKKDSFETGLMSB-NRZPKYKESA-N	X07686										7429.2	Mt_WT_mock_Study2	1	Mt_WT_mock_Study2_1	FALSE
Mt_WT_mock4	secologanin	CD PAN	45.596	5.992	23222.8	6.185	388.137	C17 H24 O10	3	CSKKDSFETGLMSB-NRZPKYKESA-N	X03179										27720.2	Mt_WT_mock_Study2	1	Mt_WT_mock_Study2_1	FALSE
Mt_WT_mock4	secologanin	CD PAN	15.668	4.264	33465.4	6.525	388.137	C17 H24 O10	3	CSKKDSFETGLMSB-NRZPKYKESA-N	X03756										5.21797e+06	Mt_WT_mock_Study2	1	Mt_WT_mock_Study2_1	FALSE
Mt_WT_mock5	secologanin	CD PAN	30.613	9.008	6379.13	5.251	388.137	C17 H24 O10	3	CSKKDSFETGLMSB-NRZPKYKESA-N	X07686										7649.3	Mt_WT_mock_Study2	2	Mt_WT_mock_Study2_2	FALSE
Mt_WT_mock5	secologanin	CD PAN	45.596	5.992	23222.8	6.185	388.137	C17 H24 O10	3	CSKKDSFETGLMSB-NRZPKYKESA-N	X03179										25806.2	Mt_WT_mock_Study2	2	Mt_WT_mock_Study2_2	FALSE
Mt_WT_mock5	secologanin	CD PAN	15.668	4.264	33465.4	6.525	388.137	C17 H24 O10	3	CSKKDSFETGLMSB-NRZPKYKESA-N	X03756										3.21586e+06	Mt_WT_mock_Study2	2	Mt_WT_mock_Study2_2	FALSE
Mt_WT_mock6	secologanin	CD PAN	30.613	9.008	6379.13	5.251	388.137	C17 H24 O10	3	CSKKDSFETGLMSB-NRZPKYKESA-N	X07686										7310.7	Mt_WT_mock_Study2	3	Mt_WT_mock_Study2_3	FALSE
Mt_WT_mock6	secologanin	CD PAN	45.596	5.992	23222.8	6.185	388.137	C17 H24 O10	3	CSKKDSFETGLMSB-NRZPKYKESA-N	X03179										26282.2	Mt_WT_mock_Study2	3	Mt_WT_mock_Study2_3	FALSE
Mt_WT_mock6	secologanin	CD PAN	15.668	4.264	33465.4	6.525	388.137	C17 H24 O10	3	CSKKDSFETGLMSB-NRZPKYKESA-N	X03756										3072297	Mt_WT_mock_Study2	3	Mt_WT_mock_Study2_3	FALSE
Mt_15cGOF_Rhizo1	Secologanate	CD PAN	6.616	8.234	21516.9	5.909	374.121	C16 H22 O10	3		X07598										571377	Mt_15cGOF_Rhizo_Study1	1	Mt_15cGOF_Rhizo_Study1_1	FALSE
Mt_15cGOF_Rhizo2	Secologanate	CD PAN	6.616	8.234	21516.9	5.909	374.121	C16 H22 O10	3		X07598										570147	Mt_15cGOF_Rhizo_Study1	2	Mt_15cGOF_Rhizo_Study1_2	FALSE
Mt_15cGOF_Rhizo3	Secologanate	CD PAN	6.616	8.234	21516.9	5.909	374.121	C16 H22 O10	3		X07598										381211	Mt_15cGOF_Rhizo_Study1	3	Mt_15cGOF_Rhizo_Study1_3	FALSE
Mt_15cGOF_mock1	Secologanate	CD PAN	6.616	8.234	21516.9	5.909	374.121	C16 H22 O10	3		X07598										469528	Mt_15cGOF_mock_Study1	1	Mt_15cGOF_mock_Study1_1	FALSE
Mt_15cGOF_mock2	Secologanate	CD PAN	6.616	8.234	21516.9	5.909	374.121	C16 H22 O10	3		X07598										514084	Mt_15cGOF_mock_Study1	2	Mt_15cGOF_mock_Study1_2	FALSE
Mt_15cGOF_mock3	Secologanate	CD PAN	6.616	8.234	21516.9	5.909	374.121	C16 H22 O10	3		X07598										412718	Mt_15cGOF_mock_Study1	3	Mt_15cGOF_mock_Study1_3	FALSE
Mt_WT_AM1	Secologanate	CD PAN	6.616	8.234	21516.9	5.909	374.121	C16 H22 O10	3		X07598										584792	Mt_WT_AM_Study2	1	Mt_WT_AM_Study2_1	FALSE
Mt_WT_AM2	Secologanate	CD PAN	6.616	8.234	21516.9	5.909	374.121	C16 H22 O10	3		X07598										328052	Mt_WT_AM_Study2	2	Mt_WT_AM_Study2_2	FALSE
Mt_WT_AM3	Secologanate	CD PAN	6.616	8.234	21516.9	5.909	374.121	C16 H22 O10	3		X07598										257685	Mt_WT_AM_Study2	3	Mt_WT_AM_Study2_3	FALSE
Mt_WT_Rhizo1	Secologanate	CD PAN	6.616	8.234	21516.9	5.909	374.121	C16 H22 O10	3		X07598										453870	Mt_WT_Rhizo_Study1	1	Mt_WT_Rhizo_Study1_1	FALSE
Mt_WT_Rhizo2	Secologanate	CD PAN	6.616	8.234	21516.9	5.909	374.121	C16 H22 O10	3		X07598										332274	Mt_WT_Rhizo_Study1	2	Mt_WT_Rhizo_Study1_2	FALSE
Mt_WT_Rhizo3	Secologanate	CD PAN	6.616	8.234	21516.9	5.909	374.121	C16 H22 O10	3		X07598										439362	Mt_WT_Rhizo_Study1	3	Mt_WT_Rhizo_Study1_3	FALSE
Mt_WT_mock1	Secologanate	CD PAN	6.616	8.234	21516.9	5.909	374.121	C16 H22 O10	3		X07598										312831	Mt_WT_mock_Study1	1	Mt_WT_mock_Study1_1	FALSE
Mt_WT_mock2	Secologanate	CD PAN	6.616	8.234	21516.9	5.909	374.121	C16 H22 O10	3		X07598										244335	Mt_WT_mock_Study1	2	Mt_WT_mock_Study1_2	FALSE
Mt_WT_mock3	Secologanate	CD PAN	6.616	8.234	21516.9	5.909	374.121	C16 H22 O10	3		X07598										226036	Mt_WT_mock_Study1	3	Mt_WT_mock_Study1_3	FALSE
Mt_WT_mock4	Secologanate	CD PAN	6.616	8.234	21516.9	5.909	374.121	C16 H22 O10	3		X07598										365621	Mt_WT_mock_Study2	1	Mt_WT_mock_Study2_1	FALSE
Mt_WT_mock5	Secologanate	CD PAN	6.616	8.234	21516.9	5.909	374.121	C16 H22 O10	3		X07598										217890	Mt_WT_mock_Study2	2	Mt_WT_mock_Study2_2	FALSE
Mt_WT_mock6	Secologanate	CD PAN	6.616	8.234	21516.9	5.909	374.121	C16 H22 O10	3		X07598										315561	Mt_WT_mock_Study2	3	Mt_WT_mock_Study2_3	FALSE
Mt_15cGOF_Rhizo1	Sativan	CD PAN	102.304	2.416	84000.4	7.792	286.12	C17 H18 O4	3	TUXCLJQCYVCGDW-LBPRGKRZSA-N	X00181										1.89161e+06	Mt_15cGOF_Rhizo_Study1	1	Mt_15cGOF_Rhizo_Study1_1	FALSE
Mt_15cGOF_Rhizo1	Sativan	CD PAN	45.201	3.541	70013.7	8.113	286.12	C17 H18 O4	3	TUXCLJQCYVCGDW-LBPRGKRZSA-N	X01268										6.3846e+06	Mt_15cGOF_Rhizo_Study1	1	Mt_15cGOF_Rhizo_Study1_1	FALSE
Mt_15cGOF_Rhizo2	Sativan	CD PAN	102.304	2.416	84000.4	7.792	286.12	C17 H18 O4	3	TUXCLJQCYVCGDW-LBPRGKRZSA-N	X00181										843277	Mt_15cGOF_Rhizo_Study1	2	Mt_15cGOF_Rhizo_Study1_2	FALSE
Mt_15cGOF_Rhizo2	Sativan	CD PAN	45.201	3.541	70013.7	8.113	286.12	C17 H18 O4	3	TUXCLJQCYVCGDW-LBPRGKRZSA-N	X01268										2.90338e+06	Mt_15cGOF_Rhizo_Study1	2	Mt_15cGOF_Rhizo_Study1_2	FALSE
Mt_15cGOF_Rhizo3	Sativan	CD PAN	102.304	2.416	84000.4	7.792	286.12	C17 H18 O4	3	TUXCLJQCYVCGDW-LBPRGKRZSA-N	X00181										4.26991e+07	Mt_15cGOF_Rhizo_Study1	3	Mt_15cGOF_Rhizo_Study1_3	FALSE
Mt_15cGOF_Rhizo3	Sativan	CD PAN	45.201	3.541	70013.7	8.113	286.12	C17 H18 O4	3	TUXCLJQCYVCGDW-LBPRGKRZSA-N	X01268										3.90888e+06	Mt_15cGOF_Rhizo_Study1	3	Mt_15cGOF_Rhizo_Study1_3	FALSE
Mt_15cGOF_mock1	Sativan	CD PAN	102.304	2.416	84000.4	7.792	286.12	C17 H18 O4	3	TUXCLJQCYVCGDW-LBPRGKRZSA-N	X00181										326570	Mt_15cGOF_mock_Study1	1	Mt_15cGOF_mock_Study1_1	FALSE
Mt_15cGOF_mock1	Sativan	CD PAN	45.201	3.541	70013.7	8.113	286.12	C17 H18 O4	3	TUXCLJQCYVCGDW-LBPRGKRZSA-N	X01268										1.43359e+06	Mt_15cGOF_mock_Study1	1	Mt_15cGOF_mock_Study1_1	FALSE
Mt_15cGOF_mock2	Sativan	CD PAN	102.304	2.416	84000.4	7.792	286.12	C17 H18 O4	3	TUXCLJQCYVCGDW-LBPRGKRZSA-N	X00181										982783	Mt_15cGOF_mock_Study1	2	Mt_15cGOF_mock_Study1_2	FALSE
Mt_15cGOF_mock2	Sativan	CD PAN	45.201	3.541	70013.7	8.113	286.12	C17 H18 O4	3	TUXCLJQCYVCGDW-LBPRGKRZSA-N	X01268										4.45347e+06	Mt_15cGOF_mock_Study1	2	Mt_15cGOF_mock_Study1_2	FALSE
Mt_15cGOF_mock3	Sativan	CD PAN	102.304	2.416	84000.4	7.792	286.12	C17 H18 O4	3	TUXCLJQCYVCGDW-LBPRGKRZSA-N	X00181										627863	Mt_15cGOF_mock_Study1	3	Mt_15cGOF_mock_Study1_3	FALSE
Mt_15cGOF_mock3	Sativan	CD PAN	45.201	3.541	70013.7	8.113	286.12	C17 H18 O4	3	TUXCLJQCYVCGDW-LBPRGKRZSA-N	X01268										2.99665e+06	Mt_15cGOF_mock_Study1	3	Mt_15cGOF_mock_Study1_3	FALSE
Mt_WT_AM1	Sativan	CD PAN	102.304	2.416	84000.4	7.792	286.12	C17 H18 O4	3	TUXCLJQCYVCGDW-LBPRGKRZSA-N	X00181										1.59714e+08	Mt_WT_AM_Study2	1	Mt_WT_AM_Study2_1	FALSE
Mt_WT_AM1	Sativan	CD PAN	45.201	3.541	70013.7	8.113	286.12	C17 H18 O4	3	TUXCLJQCYVCGDW-LBPRGKRZSA-N	X01268										1.42369e+07	Mt_WT_AM_Study2	1	Mt_WT_AM_Study2_1	FALSE
Mt_WT_AM2	Sativan	CD PAN	102.304	2.416	84000.4	7.792	286.12	C17 H18 O4	3	TUXCLJQCYVCGDW-LBPRGKRZSA-N	X00181										4.49445e+07	Mt_WT_AM_Study2	2	Mt_WT_AM_Study2_2	FALSE
Mt_WT_AM2	Sativan	CD PAN	45.201	3.541	70013.7	8.113	286.12	C17 H18 O4	3	TUXCLJQCYVCGDW-LBPRGKRZSA-N	X01268										6.15865e+06	Mt_WT_AM_Study2	2	Mt_WT_AM_Study2_2	FALSE
Mt_WT_AM3	Sativan	CD PAN	102.304	2.416	84000.4	7.792	286.12	C17 H18 O4	3	TUXCLJQCYVCGDW-LBPRGKRZSA-N	X00181										2.57832e+07	Mt_WT_AM_Study2	3	Mt_WT_AM_Study2_3	FALSE
Mt_WT_AM3	Sativan	CD PAN	45.201	3.541	70013.7	8.113	286.12	C17 H18 O4	3	TUXCLJQCYVCGDW-LBPRGKRZSA-N	X01268										6.07401e+06	Mt_WT_AM_Study2	3	Mt_WT_AM_Study2_3	FALSE
Mt_WT_Rhizo1	Sativan	CD PAN	102.304	2.416	84000.4	7.792	286.12	C17 H18 O4	3	TUXCLJQCYVCGDW-LBPRGKRZSA-N	X00181										1.59513e+06	Mt_WT_Rhizo_Study1	1	Mt_WT_Rhizo_Study1_1	FALSE
Mt_WT_Rhizo1	Sativan	CD PAN	45.201	3.541	70013.7	8.113	286.12	C17 H18 O4	3	TUXCLJQCYVCGDW-LBPRGKRZSA-N	X01268										1.07283e+06	Mt_WT_Rhizo_Study1	1	Mt_WT_Rhizo_Study1_1	FALSE
Mt_WT_Rhizo2	Sativan	CD PAN	102.304	2.416	84000.4	7.792	286.12	C17 H18 O4	3	TUXCLJQCYVCGDW-LBPRGKRZSA-N	X00181										1.90977e+06	Mt_WT_Rhizo_Study1	2	Mt_WT_Rhizo_Study1_2	FALSE
Mt_WT_Rhizo2	Sativan	CD PAN	45.201	3.541	70013.7	8.113	286.12	C17 H18 O4	3	TUXCLJQCYVCGDW-LBPRGKRZSA-N	X01268										1.02916e+06	Mt_WT_Rhizo_Study1	2	Mt_WT_Rhizo_Study1_2	FALSE
Mt_WT_Rhizo3	Sativan	CD PAN	102.304	2.416	84000.4	7.792	286.12	C17 H18 O4	3	TUXCLJQCYVCGDW-LBPRGKRZSA-N	X00181										896178	Mt_WT_Rhizo_Study1	3	Mt_WT_Rhizo_Study1_3	FALSE
Mt_WT_Rhizo3	Sativan	CD PAN	45.201	3.541	70013.7	8.113	286.12	C17 H18 O4	3	TUXCLJQCYVCGDW-LBPRGKRZSA-N	X01268										870102	Mt_WT_Rhizo_Study1	3	Mt_WT_Rhizo_Study1_3	FALSE
Mt_WT_mock1	Sativan	CD PAN	102.304	2.416	84000.4	7.792	286.12	C17 H18 O4	3	TUXCLJQCYVCGDW-LBPRGKRZSA-N	X00181										631942	Mt_WT_mock_Study1	1	Mt_WT_mock_Study1_1	FALSE
Mt_WT_mock1	Sativan	CD PAN	45.201	3.541	70013.7	8.113	286.12	C17 H18 O4	3	TUXCLJQCYVCGDW-LBPRGKRZSA-N	X01268										1.37584e+06	Mt_WT_mock_Study1	1	Mt_WT_mock_Study1_1	FALSE
Mt_WT_mock2	Sativan	CD PAN	102.304	2.416	84000.4	7.792	286.12	C17 H18 O4	3	TUXCLJQCYVCGDW-LBPRGKRZSA-N	X00181										250161	Mt_WT_mock_Study1	2	Mt_WT_mock_Study1_2	FALSE
Mt_WT_mock2	Sativan	CD PAN	45.201	3.541	70013.7	8.113	286.12	C17 H18 O4	3	TUXCLJQCYVCGDW-LBPRGKRZSA-N	X01268										435055	Mt_WT_mock_Study1	2	Mt_WT_mock_Study1_2	FALSE
Mt_WT_mock3	Sativan	CD PAN	102.304	2.416	84000.4	7.792	286.12	C17 H18 O4	3	TUXCLJQCYVCGDW-LBPRGKRZSA-N	X00181										169010	Mt_WT_mock_Study1	3	Mt_WT_mock_Study1_3	FALSE
Mt_WT_mock3	Sativan	CD PAN	45.201	3.541	70013.7	8.113	286.12	C17 H18 O4	3	TUXCLJQCYVCGDW-LBPRGKRZSA-N	X01268										523728	Mt_WT_mock_Study1	3	Mt_WT_mock_Study1_3	FALSE
Mt_WT_mock4	Sativan	CD PAN	102.304	2.416	84000.4	7.792	286.12	C17 H18 O4	3	TUXCLJQCYVCGDW-LBPRGKRZSA-N	X00181										112846	Mt_WT_mock_Study2	1	Mt_WT_mock_Study2_1	FALSE
Mt_WT_mock4	Sativan	CD PAN	45.201	3.541	70013.7	8.113	286.12	C17 H18 O4	3	TUXCLJQCYVCGDW-LBPRGKRZSA-N	X01268										1.3444e+06	Mt_WT_mock_Study2	1	Mt_WT_mock_Study2_1	FALSE
Mt_WT_mock5	Sativan	CD PAN	102.304	2.416	84000.4	7.792	286.12	C17 H18 O4	3	TUXCLJQCYVCGDW-LBPRGKRZSA-N	X00181										135909	Mt_WT_mock_Study2	2	Mt_WT_mock_Study2_2	FALSE
Mt_WT_mock5	Sativan	CD PAN	45.201	3.541	70013.7	8.113	286.12	C17 H18 O4	3	TUXCLJQCYVCGDW-LBPRGKRZSA-N	X01268										1.12269e+07	Mt_WT_mock_Study2	2	Mt_WT_mock_Study2_2	FALSE
Mt_WT_mock6	Sativan	CD PAN	102.304	2.416	84000.4	7.792	286.12	C17 H18 O4	3	TUXCLJQCYVCGDW-LBPRGKRZSA-N	X00181										646296	Mt_WT_mock_Study2	3	Mt_WT_mock_Study2_3	FALSE
Mt_WT_mock6	Sativan	CD PAN	45.201	3.541	70013.7	8.113	286.12	C17 H18 O4	3	TUXCLJQCYVCGDW-LBPRGKRZSA-N	X01268										7.44849e+06	Mt_WT_mock_Study2	3	Mt_WT_mock_Study2_3	FALSE
Mt_15cGOF_Rhizo1	Salicylic acid	CD PAN	37.59	6.409	43664.7	7.037	138.032	C7 H6 O3	1	MSID00488	X00878	Benzoic acids and derivatives	HMDB0001895	16914	331	338	OC(=O)C1=C(O)C=CC=C1	YGSDEFSMJLZEOE-UHFFFAOYSA-N	InChI=1S/C7H6O3/c8-6-4-2-1-3-5(6)7(9)10/h1-4,8H,(H,9,10)	69-72-7	1683891	Mt_15cGOF_Rhizo_Study1	1	Mt_15cGOF_Rhizo_Study1_1	FALSE
Mt_15cGOF_Rhizo2	Salicylic acid	CD PAN	37.59	6.409	43664.7	7.037	138.032	C7 H6 O3	1	MSID00488	X00878	Benzoic acids and derivatives	HMDB0001895	16914	331	338	OC(=O)C1=C(O)C=CC=C1	YGSDEFSMJLZEOE-UHFFFAOYSA-N	InChI=1S/C7H6O3/c8-6-4-2-1-3-5(6)7(9)10/h1-4,8H,(H,9,10)	69-72-7	1.16786e+06	Mt_15cGOF_Rhizo_Study1	2	Mt_15cGOF_Rhizo_Study1_2	FALSE
Mt_15cGOF_Rhizo3	Salicylic acid	CD PAN	37.59	6.409	43664.7	7.037	138.032	C7 H6 O3	1	MSID00488	X00878	Benzoic acids and derivatives	HMDB0001895	16914	331	338	OC(=O)C1=C(O)C=CC=C1	YGSDEFSMJLZEOE-UHFFFAOYSA-N	InChI=1S/C7H6O3/c8-6-4-2-1-3-5(6)7(9)10/h1-4,8H,(H,9,10)	69-72-7	1.79266e+06	Mt_15cGOF_Rhizo_Study1	3	Mt_15cGOF_Rhizo_Study1_3	FALSE
Mt_15cGOF_mock1	Salicylic acid	CD PAN	37.59	6.409	43664.7	7.037	138.032	C7 H6 O3	1	MSID00488	X00878	Benzoic acids and derivatives	HMDB0001895	16914	331	338	OC(=O)C1=C(O)C=CC=C1	YGSDEFSMJLZEOE-UHFFFAOYSA-N	InChI=1S/C7H6O3/c8-6-4-2-1-3-5(6)7(9)10/h1-4,8H,(H,9,10)	69-72-7	860471	Mt_15cGOF_mock_Study1	1	Mt_15cGOF_mock_Study1_1	FALSE
Mt_15cGOF_mock2	Salicylic acid	CD PAN	37.59	6.409	43664.7	7.037	138.032	C7 H6 O3	1	MSID00488	X00878	Benzoic acids and derivatives	HMDB0001895	16914	331	338	OC(=O)C1=C(O)C=CC=C1	YGSDEFSMJLZEOE-UHFFFAOYSA-N	InChI=1S/C7H6O3/c8-6-4-2-1-3-5(6)7(9)10/h1-4,8H,(H,9,10)	69-72-7	3.57823e+06	Mt_15cGOF_mock_Study1	2	Mt_15cGOF_mock_Study1_2	FALSE
Mt_15cGOF_mock3	Salicylic acid	CD PAN	37.59	6.409	43664.7	7.037	138.032	C7 H6 O3	1	MSID00488	X00878	Benzoic acids and derivatives	HMDB0001895	16914	331	338	OC(=O)C1=C(O)C=CC=C1	YGSDEFSMJLZEOE-UHFFFAOYSA-N	InChI=1S/C7H6O3/c8-6-4-2-1-3-5(6)7(9)10/h1-4,8H,(H,9,10)	69-72-7	2.18854e+06	Mt_15cGOF_mock_Study1	3	Mt_15cGOF_mock_Study1_3	FALSE
Mt_WT_AM1	Salicylic acid	CD PAN	37.59	6.409	43664.7	7.037	138.032	C7 H6 O3	1	MSID00488	X00878	Benzoic acids and derivatives	HMDB0001895	16914	331	338	OC(=O)C1=C(O)C=CC=C1	YGSDEFSMJLZEOE-UHFFFAOYSA-N	InChI=1S/C7H6O3/c8-6-4-2-1-3-5(6)7(9)10/h1-4,8H,(H,9,10)	69-72-7	680975	Mt_WT_AM_Study2	1	Mt_WT_AM_Study2_1	FALSE
Mt_WT_AM2	Salicylic acid	CD PAN	37.59	6.409	43664.7	7.037	138.032	C7 H6 O3	1	MSID00488	X00878	Benzoic acids and derivatives	HMDB0001895	16914	331	338	OC(=O)C1=C(O)C=CC=C1	YGSDEFSMJLZEOE-UHFFFAOYSA-N	InChI=1S/C7H6O3/c8-6-4-2-1-3-5(6)7(9)10/h1-4,8H,(H,9,10)	69-72-7	801801	Mt_WT_AM_Study2	2	Mt_WT_AM_Study2_2	FALSE
Mt_WT_AM3	Salicylic acid	CD PAN	37.59	6.409	43664.7	7.037	138.032	C7 H6 O3	1	MSID00488	X00878	Benzoic acids and derivatives	HMDB0001895	16914	331	338	OC(=O)C1=C(O)C=CC=C1	YGSDEFSMJLZEOE-UHFFFAOYSA-N	InChI=1S/C7H6O3/c8-6-4-2-1-3-5(6)7(9)10/h1-4,8H,(H,9,10)	69-72-7	1328014	Mt_WT_AM_Study2	3	Mt_WT_AM_Study2_3	FALSE
Mt_WT_Rhizo1	Salicylic acid	CD PAN	37.59	6.409	43664.7	7.037	138.032	C7 H6 O3	1	MSID00488	X00878	Benzoic acids and derivatives	HMDB0001895	16914	331	338	OC(=O)C1=C(O)C=CC=C1	YGSDEFSMJLZEOE-UHFFFAOYSA-N	InChI=1S/C7H6O3/c8-6-4-2-1-3-5(6)7(9)10/h1-4,8H,(H,9,10)	69-72-7	2.10231e+06	Mt_WT_Rhizo_Study1	1	Mt_WT_Rhizo_Study1_1	FALSE
Mt_WT_Rhizo2	Salicylic acid	CD PAN	37.59	6.409	43664.7	7.037	138.032	C7 H6 O3	1	MSID00488	X00878	Benzoic acids and derivatives	HMDB0001895	16914	331	338	OC(=O)C1=C(O)C=CC=C1	YGSDEFSMJLZEOE-UHFFFAOYSA-N	InChI=1S/C7H6O3/c8-6-4-2-1-3-5(6)7(9)10/h1-4,8H,(H,9,10)	69-72-7	2.08108e+06	Mt_WT_Rhizo_Study1	2	Mt_WT_Rhizo_Study1_2	FALSE
Mt_WT_Rhizo3	Salicylic acid	CD PAN	37.59	6.409	43664.7	7.037	138.032	C7 H6 O3	1	MSID00488	X00878	Benzoic acids and derivatives	HMDB0001895	16914	331	338	OC(=O)C1=C(O)C=CC=C1	YGSDEFSMJLZEOE-UHFFFAOYSA-N	InChI=1S/C7H6O3/c8-6-4-2-1-3-5(6)7(9)10/h1-4,8H,(H,9,10)	69-72-7	2.31437e+07	Mt_WT_Rhizo_Study1	3	Mt_WT_Rhizo_Study1_3	FALSE
Mt_WT_mock1	Salicylic acid	CD PAN	37.59	6.409	43664.7	7.037	138.032	C7 H6 O3	1	MSID00488	X00878	Benzoic acids and derivatives	HMDB0001895	16914	331	338	OC(=O)C1=C(O)C=CC=C1	YGSDEFSMJLZEOE-UHFFFAOYSA-N	InChI=1S/C7H6O3/c8-6-4-2-1-3-5(6)7(9)10/h1-4,8H,(H,9,10)	69-72-7	1.31558e+06	Mt_WT_mock_Study1	1	Mt_WT_mock_Study1_1	FALSE
Mt_WT_mock2	Salicylic acid	CD PAN	37.59	6.409	43664.7	7.037	138.032	C7 H6 O3	1	MSID00488	X00878	Benzoic acids and derivatives	HMDB0001895	16914	331	338	OC(=O)C1=C(O)C=CC=C1	YGSDEFSMJLZEOE-UHFFFAOYSA-N	InChI=1S/C7H6O3/c8-6-4-2-1-3-5(6)7(9)10/h1-4,8H,(H,9,10)	69-72-7	966038	Mt_WT_mock_Study1	2	Mt_WT_mock_Study1_2	FALSE
Mt_WT_mock3	Salicylic acid	CD PAN	37.59	6.409	43664.7	7.037	138.032	C7 H6 O3	1	MSID00488	X00878	Benzoic acids and derivatives	HMDB0001895	16914	331	338	OC(=O)C1=C(O)C=CC=C1	YGSDEFSMJLZEOE-UHFFFAOYSA-N	InChI=1S/C7H6O3/c8-6-4-2-1-3-5(6)7(9)10/h1-4,8H,(H,9,10)	69-72-7	763748	Mt_WT_mock_Study1	3	Mt_WT_mock_Study1_3	FALSE
Mt_WT_mock4	Salicylic acid	CD PAN	37.59	6.409	43664.7	7.037	138.032	C7 H6 O3	1	MSID00488	X00878	Benzoic acids and derivatives	HMDB0001895	16914	331	338	OC(=O)C1=C(O)C=CC=C1	YGSDEFSMJLZEOE-UHFFFAOYSA-N	InChI=1S/C7H6O3/c8-6-4-2-1-3-5(6)7(9)10/h1-4,8H,(H,9,10)	69-72-7	1.14253e+06	Mt_WT_mock_Study2	1	Mt_WT_mock_Study2_1	FALSE
Mt_WT_mock5	Salicylic acid	CD PAN	37.59	6.409	43664.7	7.037	138.032	C7 H6 O3	1	MSID00488	X00878	Benzoic acids and derivatives	HMDB0001895	16914	331	338	OC(=O)C1=C(O)C=CC=C1	YGSDEFSMJLZEOE-UHFFFAOYSA-N	InChI=1S/C7H6O3/c8-6-4-2-1-3-5(6)7(9)10/h1-4,8H,(H,9,10)	69-72-7	740833	Mt_WT_mock_Study2	2	Mt_WT_mock_Study2_2	FALSE
Mt_WT_mock6	Salicylic acid	CD PAN	37.59	6.409	43664.7	7.037	138.032	C7 H6 O3	1	MSID00488	X00878	Benzoic acids and derivatives	HMDB0001895	16914	331	338	OC(=O)C1=C(O)C=CC=C1	YGSDEFSMJLZEOE-UHFFFAOYSA-N	InChI=1S/C7H6O3/c8-6-4-2-1-3-5(6)7(9)10/h1-4,8H,(H,9,10)	69-72-7	635548	Mt_WT_mock_Study2	3	Mt_WT_mock_Study2_3	FALSE
Mt_15cGOF_Rhizo1	S-Adenosyl-L-methionine	CD PAN	4.197	14.264	5995.81	1.882	398.137	C15 H22 N6 O5 S	3	MEFKEPWMEQBLKI-AIRLBKTGSA-N	X07553										961980	Mt_15cGOF_Rhizo_Study1	1	Mt_15cGOF_Rhizo_Study1_1	FALSE
Mt_15cGOF_Rhizo2	S-Adenosyl-L-methionine	CD PAN	4.197	14.264	5995.81	1.882	398.137	C15 H22 N6 O5 S	3	MEFKEPWMEQBLKI-AIRLBKTGSA-N	X07553										636902	Mt_15cGOF_Rhizo_Study1	2	Mt_15cGOF_Rhizo_Study1_2	FALSE
Mt_15cGOF_Rhizo3	S-Adenosyl-L-methionine	CD PAN	4.197	14.264	5995.81	1.882	398.137	C15 H22 N6 O5 S	3	MEFKEPWMEQBLKI-AIRLBKTGSA-N	X07553										468636	Mt_15cGOF_Rhizo_Study1	3	Mt_15cGOF_Rhizo_Study1_3	FALSE
Mt_15cGOF_mock1	S-Adenosyl-L-methionine	CD PAN	4.197	14.264	5995.81	1.882	398.137	C15 H22 N6 O5 S	3	MEFKEPWMEQBLKI-AIRLBKTGSA-N	X07553										559020	Mt_15cGOF_mock_Study1	1	Mt_15cGOF_mock_Study1_1	FALSE
Mt_15cGOF_mock2	S-Adenosyl-L-methionine	CD PAN	4.197	14.264	5995.81	1.882	398.137	C15 H22 N6 O5 S	3	MEFKEPWMEQBLKI-AIRLBKTGSA-N	X07553										616893	Mt_15cGOF_mock_Study1	2	Mt_15cGOF_mock_Study1_2	FALSE
Mt_15cGOF_mock3	S-Adenosyl-L-methionine	CD PAN	4.197	14.264	5995.81	1.882	398.137	C15 H22 N6 O5 S	3	MEFKEPWMEQBLKI-AIRLBKTGSA-N	X07553										497369	Mt_15cGOF_mock_Study1	3	Mt_15cGOF_mock_Study1_3	FALSE
Mt_WT_AM1	S-Adenosyl-L-methionine	CD PAN	4.197	14.264	5995.81	1.882	398.137	C15 H22 N6 O5 S	3	MEFKEPWMEQBLKI-AIRLBKTGSA-N	X07553										270051	Mt_WT_AM_Study2	1	Mt_WT_AM_Study2_1	FALSE
Mt_WT_AM2	S-Adenosyl-L-methionine	CD PAN	4.197	14.264	5995.81	1.882	398.137	C15 H22 N6 O5 S	3	MEFKEPWMEQBLKI-AIRLBKTGSA-N	X07553										297017	Mt_WT_AM_Study2	2	Mt_WT_AM_Study2_2	FALSE
Mt_WT_AM3	S-Adenosyl-L-methionine	CD PAN	4.197	14.264	5995.81	1.882	398.137	C15 H22 N6 O5 S	3	MEFKEPWMEQBLKI-AIRLBKTGSA-N	X07553										299546	Mt_WT_AM_Study2	3	Mt_WT_AM_Study2_3	FALSE
Mt_WT_Rhizo1	S-Adenosyl-L-methionine	CD PAN	4.197	14.264	5995.81	1.882	398.137	C15 H22 N6 O5 S	3	MEFKEPWMEQBLKI-AIRLBKTGSA-N	X07553										987586	Mt_WT_Rhizo_Study1	1	Mt_WT_Rhizo_Study1_1	FALSE
Mt_WT_Rhizo2	S-Adenosyl-L-methionine	CD PAN	4.197	14.264	5995.81	1.882	398.137	C15 H22 N6 O5 S	3	MEFKEPWMEQBLKI-AIRLBKTGSA-N	X07553										700668	Mt_WT_Rhizo_Study1	2	Mt_WT_Rhizo_Study1_2	FALSE
Mt_WT_Rhizo3	S-Adenosyl-L-methionine	CD PAN	4.197	14.264	5995.81	1.882	398.137	C15 H22 N6 O5 S	3	MEFKEPWMEQBLKI-AIRLBKTGSA-N	X07553										1.21072e+06	Mt_WT_Rhizo_Study1	3	Mt_WT_Rhizo_Study1_3	FALSE
Mt_WT_mock1	S-Adenosyl-L-methionine	CD PAN	4.197	14.264	5995.81	1.882	398.137	C15 H22 N6 O5 S	3	MEFKEPWMEQBLKI-AIRLBKTGSA-N	X07553										533014	Mt_WT_mock_Study1	1	Mt_WT_mock_Study1_1	FALSE
Mt_WT_mock2	S-Adenosyl-L-methionine	CD PAN	4.197	14.264	5995.81	1.882	398.137	C15 H22 N6 O5 S	3	MEFKEPWMEQBLKI-AIRLBKTGSA-N	X07553										372228	Mt_WT_mock_Study1	2	Mt_WT_mock_Study1_2	FALSE
Mt_WT_mock3	S-Adenosyl-L-methionine	CD PAN	4.197	14.264	5995.81	1.882	398.137	C15 H22 N6 O5 S	3	MEFKEPWMEQBLKI-AIRLBKTGSA-N	X07553										302522	Mt_WT_mock_Study1	3	Mt_WT_mock_Study1_3	FALSE
Mt_WT_mock4	S-Adenosyl-L-methionine	CD PAN	4.197	14.264	5995.81	1.882	398.137	C15 H22 N6 O5 S	3	MEFKEPWMEQBLKI-AIRLBKTGSA-N	X07553										121431	Mt_WT_mock_Study2	1	Mt_WT_mock_Study2_1	FALSE
Mt_WT_mock5	S-Adenosyl-L-methionine	CD PAN	4.197	14.264	5995.81	1.882	398.137	C15 H22 N6 O5 S	3	MEFKEPWMEQBLKI-AIRLBKTGSA-N	X07553										147233	Mt_WT_mock_Study2	2	Mt_WT_mock_Study2_2	FALSE
Mt_WT_mock6	S-Adenosyl-L-methionine	CD PAN	4.197	14.264	5995.81	1.882	398.137	C15 H22 N6 O5 S	3	MEFKEPWMEQBLKI-AIRLBKTGSA-N	X07553										72655.3	Mt_WT_mock_Study2	3	Mt_WT_mock_Study2_3	FALSE
Mt_15cGOF_Rhizo1	S-Acetyldihydrolipoamide	CD PAN	19.692	13.185	15157.4	4.746	249.086	C10 H19 N O2 S2	3		X02634										30565.1	Mt_15cGOF_Rhizo_Study1	1	Mt_15cGOF_Rhizo_Study1_1	FALSE
Mt_15cGOF_Rhizo1	S-Acetyldihydrolipoamide	CD PAN	22.804	3.204	12601.4	6.015	249.086	C10 H19 N O2 S2	3		X06697										528381	Mt_15cGOF_Rhizo_Study1	1	Mt_15cGOF_Rhizo_Study1_1	FALSE
Mt_15cGOF_Rhizo2	S-Acetyldihydrolipoamide	CD PAN	19.692	13.185	15157.4	4.746	249.086	C10 H19 N O2 S2	3		X02634										83504.7	Mt_15cGOF_Rhizo_Study1	2	Mt_15cGOF_Rhizo_Study1_2	FALSE
Mt_15cGOF_Rhizo2	S-Acetyldihydrolipoamide	CD PAN	22.804	3.204	12601.4	6.015	249.086	C10 H19 N O2 S2	3		X06697										633823	Mt_15cGOF_Rhizo_Study1	2	Mt_15cGOF_Rhizo_Study1_2	FALSE
Mt_15cGOF_Rhizo3	S-Acetyldihydrolipoamide	CD PAN	19.692	13.185	15157.4	4.746	249.086	C10 H19 N O2 S2	3		X02634										609745	Mt_15cGOF_Rhizo_Study1	3	Mt_15cGOF_Rhizo_Study1_3	FALSE
Mt_15cGOF_Rhizo3	S-Acetyldihydrolipoamide	CD PAN	22.804	3.204	12601.4	6.015	249.086	C10 H19 N O2 S2	3		X06697										711878	Mt_15cGOF_Rhizo_Study1	3	Mt_15cGOF_Rhizo_Study1_3	FALSE
Mt_15cGOF_mock1	S-Acetyldihydrolipoamide	CD PAN	19.692	13.185	15157.4	4.746	249.086	C10 H19 N O2 S2	3		X02634										520508	Mt_15cGOF_mock_Study1	1	Mt_15cGOF_mock_Study1_1	FALSE
Mt_15cGOF_mock1	S-Acetyldihydrolipoamide	CD PAN	22.804	3.204	12601.4	6.015	249.086	C10 H19 N O2 S2	3		X06697										505131	Mt_15cGOF_mock_Study1	1	Mt_15cGOF_mock_Study1_1	FALSE
Mt_15cGOF_mock2	S-Acetyldihydrolipoamide	CD PAN	19.692	13.185	15157.4	4.746	249.086	C10 H19 N O2 S2	3		X02634										399678	Mt_15cGOF_mock_Study1	2	Mt_15cGOF_mock_Study1_2	FALSE
Mt_15cGOF_mock2	S-Acetyldihydrolipoamide	CD PAN	22.804	3.204	12601.4	6.015	249.086	C10 H19 N O2 S2	3		X06697										764706	Mt_15cGOF_mock_Study1	2	Mt_15cGOF_mock_Study1_2	FALSE
Mt_15cGOF_mock3	S-Acetyldihydrolipoamide	CD PAN	19.692	13.185	15157.4	4.746	249.086	C10 H19 N O2 S2	3		X02634										3.14468e+06	Mt_15cGOF_mock_Study1	3	Mt_15cGOF_mock_Study1_3	FALSE
Mt_15cGOF_mock3	S-Acetyldihydrolipoamide	CD PAN	22.804	3.204	12601.4	6.015	249.086	C10 H19 N O2 S2	3		X06697										773450	Mt_15cGOF_mock_Study1	3	Mt_15cGOF_mock_Study1_3	FALSE
Mt_WT_AM1	S-Acetyldihydrolipoamide	CD PAN	19.692	13.185	15157.4	4.746	249.086	C10 H19 N O2 S2	3		X02634										94892.1	Mt_WT_AM_Study2	1	Mt_WT_AM_Study2_1	FALSE
Mt_WT_AM1	S-Acetyldihydrolipoamide	CD PAN	22.804	3.204	12601.4	6.015	249.086	C10 H19 N O2 S2	3		X06697										285347	Mt_WT_AM_Study2	1	Mt_WT_AM_Study2_1	FALSE
Mt_WT_AM2	S-Acetyldihydrolipoamide	CD PAN	19.692	13.185	15157.4	4.746	249.086	C10 H19 N O2 S2	3		X02634										60832.1	Mt_WT_AM_Study2	2	Mt_WT_AM_Study2_2	FALSE
Mt_WT_AM2	S-Acetyldihydrolipoamide	CD PAN	22.804	3.204	12601.4	6.015	249.086	C10 H19 N O2 S2	3		X06697										254403	Mt_WT_AM_Study2	2	Mt_WT_AM_Study2_2	FALSE
Mt_WT_AM3	S-Acetyldihydrolipoamide	CD PAN	19.692	13.185	15157.4	4.746	249.086	C10 H19 N O2 S2	3		X02634										144903	Mt_WT_AM_Study2	3	Mt_WT_AM_Study2_3	FALSE
Mt_WT_AM3	S-Acetyldihydrolipoamide	CD PAN	22.804	3.204	12601.4	6.015	249.086	C10 H19 N O2 S2	3		X06697										388778	Mt_WT_AM_Study2	3	Mt_WT_AM_Study2_3	FALSE
Mt_WT_Rhizo1	S-Acetyldihydrolipoamide	CD PAN	19.692	13.185	15157.4	4.746	249.086	C10 H19 N O2 S2	3		X02634										428470	Mt_WT_Rhizo_Study1	1	Mt_WT_Rhizo_Study1_1	FALSE
Mt_WT_Rhizo1	S-Acetyldihydrolipoamide	CD PAN	22.804	3.204	12601.4	6.015	249.086	C10 H19 N O2 S2	3		X06697										880443	Mt_WT_Rhizo_Study1	1	Mt_WT_Rhizo_Study1_1	FALSE
Mt_WT_Rhizo2	S-Acetyldihydrolipoamide	CD PAN	19.692	13.185	15157.4	4.746	249.086	C10 H19 N O2 S2	3		X02634										9.00005e+06	Mt_WT_Rhizo_Study1	2	Mt_WT_Rhizo_Study1_2	FALSE
Mt_WT_Rhizo2	S-Acetyldihydrolipoamide	CD PAN	22.804	3.204	12601.4	6.015	249.086	C10 H19 N O2 S2	3		X06697										1.75045e+06	Mt_WT_Rhizo_Study1	2	Mt_WT_Rhizo_Study1_2	FALSE
Mt_WT_Rhizo3	S-Acetyldihydrolipoamide	CD PAN	19.692	13.185	15157.4	4.746	249.086	C10 H19 N O2 S2	3		X02634										178429	Mt_WT_Rhizo_Study1	3	Mt_WT_Rhizo_Study1_3	FALSE
Mt_WT_Rhizo3	S-Acetyldihydrolipoamide	CD PAN	22.804	3.204	12601.4	6.015	249.086	C10 H19 N O2 S2	3		X06697										982598	Mt_WT_Rhizo_Study1	3	Mt_WT_Rhizo_Study1_3	FALSE
Mt_WT_mock1	S-Acetyldihydrolipoamide	CD PAN	19.692	13.185	15157.4	4.746	249.086	C10 H19 N O2 S2	3		X02634										2.46361e+06	Mt_WT_mock_Study1	1	Mt_WT_mock_Study1_1	FALSE
Mt_WT_mock1	S-Acetyldihydrolipoamide	CD PAN	22.804	3.204	12601.4	6.015	249.086	C10 H19 N O2 S2	3		X06697										818199	Mt_WT_mock_Study1	1	Mt_WT_mock_Study1_1	FALSE
Mt_WT_mock2	S-Acetyldihydrolipoamide	CD PAN	19.692	13.185	15157.4	4.746	249.086	C10 H19 N O2 S2	3		X02634										6.67358e+06	Mt_WT_mock_Study1	2	Mt_WT_mock_Study1_2	FALSE
Mt_WT_mock2	S-Acetyldihydrolipoamide	CD PAN	22.804	3.204	12601.4	6.015	249.086	C10 H19 N O2 S2	3		X06697										513406	Mt_WT_mock_Study1	2	Mt_WT_mock_Study1_2	FALSE
Mt_WT_mock3	S-Acetyldihydrolipoamide	CD PAN	19.692	13.185	15157.4	4.746	249.086	C10 H19 N O2 S2	3		X02634										1.97005e+06	Mt_WT_mock_Study1	3	Mt_WT_mock_Study1_3	FALSE
Mt_WT_mock3	S-Acetyldihydrolipoamide	CD PAN	22.804	3.204	12601.4	6.015	249.086	C10 H19 N O2 S2	3		X06697										449523	Mt_WT_mock_Study1	3	Mt_WT_mock_Study1_3	FALSE
Mt_WT_mock4	S-Acetyldihydrolipoamide	CD PAN	19.692	13.185	15157.4	4.746	249.086	C10 H19 N O2 S2	3		X02634										121861	Mt_WT_mock_Study2	1	Mt_WT_mock_Study2_1	FALSE
Mt_WT_mock4	S-Acetyldihydrolipoamide	CD PAN	22.804	3.204	12601.4	6.015	249.086	C10 H19 N O2 S2	3		X06697										228571	Mt_WT_mock_Study2	1	Mt_WT_mock_Study2_1	FALSE
Mt_WT_mock5	S-Acetyldihydrolipoamide	CD PAN	19.692	13.185	15157.4	4.746	249.086	C10 H19 N O2 S2	3		X02634										612422	Mt_WT_mock_Study2	2	Mt_WT_mock_Study2_2	FALSE
Mt_WT_mock5	S-Acetyldihydrolipoamide	CD PAN	22.804	3.204	12601.4	6.015	249.086	C10 H19 N O2 S2	3		X06697										296162	Mt_WT_mock_Study2	2	Mt_WT_mock_Study2_2	FALSE
Mt_WT_mock6	S-Acetyldihydrolipoamide	CD PAN	19.692	13.185	15157.4	4.746	249.086	C10 H19 N O2 S2	3		X02634										292226	Mt_WT_mock_Study2	3	Mt_WT_mock_Study2_3	FALSE
Mt_WT_mock6	S-Acetyldihydrolipoamide	CD PAN	22.804	3.204	12601.4	6.015	249.086	C10 H19 N O2 S2	3		X06697										214628	Mt_WT_mock_Study2	3	Mt_WT_mock_Study2_3	FALSE
Mt_15cGOF_Rhizo1	S-[(1Z)-N-Hydroxy-7-(methylsulfanyl)heptanimidoyl]-L-cysteine	CD PAN	26.46	7.082	24451.9	6.404	294.107	C11 H22 N2 O3 S2	3	GZRUEMAXFZIEER-FWSONLODSA-N	X03267										84663.5	Mt_15cGOF_Rhizo_Study1	1	Mt_15cGOF_Rhizo_Study1_1	FALSE
Mt_15cGOF_Rhizo2	S-[(1Z)-N-Hydroxy-7-(methylsulfanyl)heptanimidoyl]-L-cysteine	CD PAN	26.46	7.082	24451.9	6.404	294.107	C11 H22 N2 O3 S2	3	GZRUEMAXFZIEER-FWSONLODSA-N	X03267										80998.3	Mt_15cGOF_Rhizo_Study1	2	Mt_15cGOF_Rhizo_Study1_2	FALSE
Mt_15cGOF_Rhizo3	S-[(1Z)-N-Hydroxy-7-(methylsulfanyl)heptanimidoyl]-L-cysteine	CD PAN	26.46	7.082	24451.9	6.404	294.107	C11 H22 N2 O3 S2	3	GZRUEMAXFZIEER-FWSONLODSA-N	X03267										90346.6	Mt_15cGOF_Rhizo_Study1	3	Mt_15cGOF_Rhizo_Study1_3	FALSE
Mt_15cGOF_mock1	S-[(1Z)-N-Hydroxy-7-(methylsulfanyl)heptanimidoyl]-L-cysteine	CD PAN	26.46	7.082	24451.9	6.404	294.107	C11 H22 N2 O3 S2	3	GZRUEMAXFZIEER-FWSONLODSA-N	X03267										51363.9	Mt_15cGOF_mock_Study1	1	Mt_15cGOF_mock_Study1_1	FALSE
Mt_15cGOF_mock2	S-[(1Z)-N-Hydroxy-7-(methylsulfanyl)heptanimidoyl]-L-cysteine	CD PAN	26.46	7.082	24451.9	6.404	294.107	C11 H22 N2 O3 S2	3	GZRUEMAXFZIEER-FWSONLODSA-N	X03267										93813.4	Mt_15cGOF_mock_Study1	2	Mt_15cGOF_mock_Study1_2	FALSE
Mt_15cGOF_mock3	S-[(1Z)-N-Hydroxy-7-(methylsulfanyl)heptanimidoyl]-L-cysteine	CD PAN	26.46	7.082	24451.9	6.404	294.107	C11 H22 N2 O3 S2	3	GZRUEMAXFZIEER-FWSONLODSA-N	X03267										34143	Mt_15cGOF_mock_Study1	3	Mt_15cGOF_mock_Study1_3	FALSE
Mt_WT_AM1	S-[(1Z)-N-Hydroxy-7-(methylsulfanyl)heptanimidoyl]-L-cysteine	CD PAN	26.46	7.082	24451.9	6.404	294.107	C11 H22 N2 O3 S2	3	GZRUEMAXFZIEER-FWSONLODSA-N	X03267										332540	Mt_WT_AM_Study2	1	Mt_WT_AM_Study2_1	FALSE
[truncated: 78,617 more rows]
