# Supplementary material for: Autoactive CNGC15 enhances root endosymbiosis in legume and wheat
Source: Nature. 2025 Jan 15;638(8051):752–9. doi: 10.1038/s41586-024-08424-7 (PMC11839481; doi:10.1038/s41586-024-08424-7)
Supplement: Supplementary file 11 — Source Data Fig. 1 [file 41586_2024_8424_MOESM11_ESM.xlsx]

## Sheet: Fig1c
Infection pockets		Infection threads			Infection pockets		Infection threads
WT	cngc15aGoF	WT	cngc15aGoF		WT	cngc15cGoF	WT	cngc15cGoF
22.439	42.963	7.31707	15.5556		20.4478	28.2812	6.71642	9.0625
30.4	29.375	10.2667	11		21.7143	29.7059	8.57143	6.76471
9.86301	31.0667	3.28767	9.2		9.8	32.5	3.1	11.9444
29.5699	51.2857	10.6452	18.5714		16.044	23.2895	4.94505	8.55263
22	31.7284	6.75	11.4815		14.7826	12.069	5.1087	4.5977
23.4513	29.2771	7.52212	11.3253		17.027	26.5079	6.03604	9.52381
26.3158	34.9153	7.47368	13.8983		9.06667	21.0714	2	5.71429
18.6076	43.9655	6.70886	19.3103		11.4737	23.1148	3.05263	5.2459
29.717	34.2857	8.49057	12.4675		15.6667	30	3.55556	9.85075
24.321	25.2941	7.53086	8.82353		13.7333	22.1687	2.93333	6.62651
31.3402	33.6709	9.89691	12.4051		12.8767	21.2308	4.10959	5.53846
16.6364	36.9412	8.45454	12.1176		17	29.2308	4.55556	7.69231
16.1111	31.3699	5.83333	12.3288		11.6	20.2	3.6	6.4
17.0786	25.2381	5.39326	7.7381		14.3878	22.4615	3.77551	8
21.5534	11	7.08738	5.42857		11.8182	18.9394	3.63636	4.84848

## Sheet: Fig1d
nodule number/plants			nodule number/plants
WT	cngc15aGOF		WT	cngc15cGOF
13	13		48	112
6	6		90	50
9	13		25	22
5	9		19	83
0	14		14	32
5	9		16	68
6	10		20	76
17	7		17	56
7	6		12	51
16	13		41	44
6	11		24	57
15	22		25	38
12	11		27	44
29	15		23	76
18	12		16	39
11	15		24	94
10	10		19	79
12	11		41	43
12	17		67	79
17	18		32	55
9	13		30	93
16	18		38	84
14	32		40
17	12		57
16	15		29
10	19		18
8	28
8	28
8	14
13	16
7
9

## Sheet: Fig1e
Total			White			Pink
A17	cngc15aGOF	cngc15cGOF	A17	cngc15aGOF	cngc15cGOF	A17	cngc15aGOF	cngc15cGOF
3.66279	2.83422	4.97268	2.26744	2.03209	4.86339	1.39535	0.802139	0.10929
3.44262	3.74408	4.96	3.00546	1.99052	4.96	0.437158	1.75355	0
3.93333	2.53275	6.52174	2.53333	1.31004	6.52174	1.4	1.22271	0
4.20513	3.25	2.09302	3.38462	1.95	1.80233	0.820513	1.3	0.290698
2.8	2.08459	6.04396	2	0.906344	5.6044	0.8	1.17825	0.43956
2.29814	4.55445	3.46667	1.36646	2.42574	2.73333	0.931677	2.12871	0.733333
3.23383	2.58621	2.69737	2.58706	1.2069	1.51316	0.646766	1.37931	1.18421
5.2381	3.9267	2.63158	4.57143	3.76963	2.54386	0.666667	0.157068	0.087719
2.75	5.4386	5.45455	1.5	4.38596	3.93939	1.25	1.05263	1.51515
3.0814	4.72222	6.48649	1.62791	3.05556	6.21622	1.45349	1.66667	0.27027
2.29008	4.375	4.05594	1.32316	3.75	2.72727	0.966921	0.625	1.32867
4.09639	3.97059	4.30769	2.83133	2.94118	4.15385	1.26506	1.02941	0.153846
3.05263	5.33981	3.94558	1.26316	3.00971	3.46939	1.78947	2.3301	0.47619
2.66355	11.3187	5.2381	2.28972	9.67033	2.14286	0.373832	1.64835	3.09524
4.97354	8.67347	6.23288	3.7037	5.10204	4.79452	1.26984	3.57143	1.43836
5	8.11321	9.51613	3.54167	5.28302	8.87097	1.45833	2.83019	0.645161
4.09396	7.05556	4.82143	3.08725	4.33333	2.67857	1.00671	2.72222	2.14286
2.7451	6.49123	3.5	2.7451	3.42105	1	1.09375	3.07017	2.5
2.09302	4.49477	4.77273	1.97674	3.10105	2.27273	0	1.39373	2.5
3.19444	3.02083	10.7229	3.05556	1.51042	9.87952	0.116279	1.51042	0.843373
3.38462	3.18408	6.11111	3.38462	1.59204	4.25926	0.138889	1.59204	1.85185
2.7193	4.02827	5.81967	2.7193	2.29682	5.08197	0	1.73145	0.737705
3.38843	4.47653	5.14286	3.38843	2.96029	3.71429	0	1.51625	1.42857
4.42857	5.17391	3.75	4.42857	3.21739	2.58152	0	1.95652	1.16848
2.83465	3.39683	4.33862	2.51969	1.52381	3.25397	0	1.87302	1.08466
4.28571	3.27645	4.5283	4.28571	1.74061	3.14465	0.314961	1.53584	1.38365
2.56198	4.75138	5.76923	2.56198	1.87845	4.7929	0	2.87293	0.976331
4.6332	4.50216	4.46927	4.36293	2.98701	3.85475	0.27027	1.51515	0.614525
4.375	4.7651	4.93917	3.19853	2.48322	4.72019	1.17647	2.28188	0.218978
5.2381	4.4898	5.97333	4.07738	2.70408	5.44	1.16071	1.78571	0.533333
5.37849	5.625	5.69132	4.9004	4.02778	4.72669	0.478088	1.59722	0.96463
4.84277	5.29167	4.9505	4.65409	4.29167	4.15842	0.188679	1	0.792079
3.95425	5.06173	4.32749	3.75817	4.5679	3.83041	0.196078	0.493827	0.497076
5.73585	4.93827	4.17778	5.50943	4.25926	3.46667	0.226415	0.679012	0.711111
3.76855	3.81188	5.39419	3.50148	3.0198	4.81328	0.267062	0.792079	0.580913
5.3944		6.89498	4.8855		5.6621	0.508906		1.23288
4.17178		5.26316	3.65031		4.62406	0.521472		0.639098
4.96183		4.68835	4.46565		2.68293	0.496183		2.00542
4.98599		5.33333	4.31373		3.33333	0.672269		2
4.65426		8.68421	4.09574		6.57895	0.558511		2.10526
3.51351		6.42857			4.36508			2.06349
5.04202		7.11538			5.67308			1.44231
3.15992		8.13333			6.26667			1.86667
4.11364		5.08064

## Sheet: Fig1f
Leaf N/C ratio			Leaf N/C ratio
WT	cngc15aGOF		WT	cngc15cGOF
0.061912	0.074006		0.049434	0.062581
0.060899	0.076701		0.04723	0.059443
0.057038	0.073899		0.046875	0.054268
0.059555	0.077408		0.046723	0.053198
