# Supplementary material for: Autoactive CNGC15 enhances root endosymbiosis in legume and wheat
Source: Nature. 2025 Jan 15;638(8051):752–9. doi: 10.1038/s41586-024-08424-7 (PMC11839481; doi:10.1038/s41586-024-08424-7)
Supplement: Supplementary file 12 — Source Data Fig. 2 [file 41586_2024_8424_MOESM12_ESM.xlsx]

## Sheet: Fig2b
WT::YC3.6				cngc15aGoF::YC3.6				cngc15cGoF::YC3.6
Time (s)	YFP/CFP (A.U.)			Time (s)	YFP/CFP (A.U.)			Time (s)	YFP/CFP (A.U.)
1	1.6354			1	1.51074			1	1.53051
4	1.635			4	1.51121			4	1.52105
7	1.63279			7	1.52045			7	1.51769
10	1.64221			10	1.54784			10	1.52247
13	1.64735			13	1.61877			13	1.53236
16	1.64362			16	1.57005			16	1.53434
19	1.62627			19	1.531			19	1.53359
22	1.63995			22	1.51509			22	1.52172
25	1.66041			25	1.50319			25	1.5348
28	1.64311			28	1.51942			28	1.60846
31	1.62415			31	1.51507			31	1.60155
34	1.62916			34	1.50864			34	1.58186
37	1.62744			37	1.50272			37	1.54978
40	1.63637			40	1.49373			40	1.53211
43	1.6285			43	1.48813			43	1.53873
46	1.63898			46	1.50382			46	1.54762
49	1.64637			49	1.53358			49	1.53146
52	1.6409			52	1.53276			52	1.53128
55	1.63864			55	1.49754			55	1.52249
58	1.63517			58	1.48769			58	1.51636
61	1.6402			61	1.48699			61	1.51613
64	1.64457			64	1.48694			64	1.50508
67	1.64002			67	1.48416			67	1.50629
70	1.62096			70	1.48495			70	1.52625
73	1.62539			73	1.49372			73	1.52401
76	1.62647			76	1.49148			76	1.56646
79	1.63347			79	1.49189			79	1.55181
82	1.61739			82	1.48354			82	1.54927
85	1.61381			85	1.50197			85	1.54489
88	1.62587			88	1.50544			88	1.54163
91	1.62315			91	1.50297			91	1.53853
94	1.61608			94	1.49683			94	1.53795
97	1.60659			97	1.49973			97	1.52844
100	1.60787			100	1.56071			100	1.53769
103	1.61487			103	1.56509			103	1.5234
106	1.61464			106	1.52659			106	1.51064
109	1.61484			109	1.49591			109	1.51055
112	1.61263			112	1.49211			112	1.50707
115	1.60062			115	1.48396			115	1.50224
118	1.60555			118	1.48626			118	1.50475
121	1.60726			121	1.47949			121	1.56674
124	1.61541			124	1.48813			124	1.5724
127	1.62146			127	1.48757			127	1.53323
130	1.60899			130	1.48976			130	1.52424
133	1.60294			133	1.49438			133	1.53323
136	1.61326			136	1.48605			136	1.50478
139	1.61435			139	1.49075			139	1.50683
142	1.61727			142	1.49246			142	1.50716
145	1.60805			145	1.49611			145	1.50858
148	1.60477			148	1.48622			148	1.50321
151	1.61541			151	1.48792			151	1.50823
154	1.62129			154	1.49374			154	1.51732
157	1.62775			157	1.49678			157	1.50936
160	1.62369			160	1.56448			160	1.50771
163	1.62366			163	1.57229			163	1.50675
166	1.62174			166	1.52949			166	1.50894
169	1.61899			169	1.51338			169	1.50649
172	1.62236			172	1.49319			172	1.51416
175	1.61604			175	1.49514			175	1.54975
178	1.61729			178	1.49478			178	1.60276
181	1.62136			181	1.48167			181	1.5525
184	1.62153			184	1.49876			184	1.50939
187	1.62504			187	1.48881			187	1.4938
190	1.62581			190	1.48788			190	1.49433
193	1.61885			193	1.48752			193	1.49534
196	1.62152			196	1.49206			196	1.49549
199	1.61614			199	1.49835			199	1.48745
202	1.63177			202	1.48814			202	1.48971
205	1.63037			205	1.49233			205	1.49775
208	1.59544			208	1.49004			208	1.4958
211	1.61234			211	1.48555			211	1.51787
214	1.59844			214	1.49248			214	1.50528
217	1.60225			217	1.48869			217	1.50368
220	1.60657			220	1.48691			220	1.51847
223	1.61343			223	1.49534			223	1.51336
226	1.6132			226	1.48617			226	1.51751
229	1.61128			229	1.48981			229	1.5136
232	1.61417			232	1.48564			232	1.51563
235	1.61834			235	1.48114			235	1.61684
238	1.59697			238	1.4804			238	1.60089
241	1.59575			241	1.48202			241	1.54503
244	1.64542			244	1.51837			244	1.50707
247	1.59114			247	1.56229			247	1.49987
250	1.59888			250	1.52798			250	1.49978
253	1.59681			253	1.50242			253	1.50102
256	1.59332			256	1.48901			256	1.5022
259	1.61245			259	1.47054			259	1.49616
262	1.6073			262	1.47214			262	1.49475
265	1.61876			265	1.47909			265	1.49874
268	1.61548			268	1.48537			268	1.49374
271	1.62097			271	1.4798			271	1.49848
274	1.61086			274	1.48391			274	1.48938
277	1.61612			277	1.47469			277	1.49186
280	1.61832			280	1.47402			280	1.49462
283	1.60869			283	1.46972			283	1.49765
286	1.61468			286	1.47758			286	1.49646
289	1.60892			289	1.47757			289	1.51435
292	1.61367			292	1.47642			292	1.50251
295	1.61936			295	1.48357			295	1.50515
298	1.61739			298	1.48632			298	1.50746
301	1.61357			301	1.48853			301	1.49896
304	1.61305			304	1.52865			304	1.5029
307	1.60785			307	1.55573			307	1.49906
310	1.60061			310	1.51873			310	1.50391
313	1.59098			313	1.49183			313	1.49338
316	1.60218			316	1.48497			316	1.50663
319	1.59269			319	1.478			319	1.49934
322	1.60464			322	1.48324			322	1.49502
325	1.59323			325	1.47511			325	1.51095
328	1.59723			328	1.46885			328	1.512
331	1.58921			331	1.47236			331	1.50273
334	1.60089			334	1.47745			334	1.56489
337	1.60026			337	1.47401			337	1.61036
340	1.59866			340	1.47836			340	1.5766
343	1.60234			343	1.47391			343	1.53429
346	1.59982			346	1.48009			346	1.51015
349	1.61319			349	1.47249			349	1.50071
352	1.60151			352	1.47423			352	1.50184
355	1.60502			355	1.47223			355	1.50359
358	1.61014			358	1.47385			358	1.4944
361	1.59461			361	1.46986			361	1.49552
364	1.59881			364	1.47637			364	1.5016
367	1.60883			367	1.4782			367	1.49422
370	1.59567			370	1.54376			370	1.49295
373	1.60928			373	1.55058			373	1.50952
376	1.59887			376	1.53147			376	1.51079
379	1.59761			379	1.4973			379	1.50454
382	1.59929			382	1.48338			382	1.49693
385	1.58868			385	1.47253			385	1.50527
388	1.59886			388	1.47162			388	1.50251
391	1.61056			391	1.46798			391	1.50309
394	1.59279			394	1.46401			394	1.49128
397	1.59977			397	1.46249			397	1.50933
400	1.60607			400	1.47096			400	1.49321
403	1.60238			403	1.46468			403	1.48571
406	1.5918			406	1.4638			406	1.48447
409	1.59069			409	1.46572			409	1.50009
412	1.5844			412	1.46715			412	1.50499
415	1.59636			415	1.46045			415	1.60549
418	1.60546			418	1.46018			418	1.59
421	1.59624			421	1.46514			421	1.54306
424	1.58776			424	1.46801			424	1.53299
427	1.60237			427	1.46992			427	1.4915
430	1.59861			430	1.46657			430	1.49087
433	1.60081			433	1.46395			433	1.49026
436	1.60584			436	1.4733			436	1.5037
439	1.60238			439	1.46236			439	1.49893
442	1.62671			442	1.46022			442	1.49437
445	1.60921			445	1.46185			445	1.5168
448	1.61345			448	1.45911			448	1.50233
451	1.61417			451	1.47235			451	1.48935
454	1.5972			454	1.54205			454	1.48236
457	1.59444			457	1.52527			457	1.48404
460	1.59766			460	1.50239			460	1.48803
463	1.6163			463	1.47827			463	1.48627
466	1.58355			466	1.45603			466	1.48506
469	1.59564			469	1.4571			469	1.49739
472	1.59235			472	1.46219			472	1.48618
475	1.5975			475	1.45014			475	1.48694
478	1.59374			478	1.46181			478	1.49559
481	1.59499			481	1.45249			481	1.50748
484	1.60438			484	1.45193			484	1.50199
487	1.59318			487	1.46052			487	1.49567
490	1.59871			490	1.46442			490	1.48713
493	1.59013			493	1.47495			493	1.49144
496	1.60246			496	1.47168			496	1.48714
499	1.59401			499	1.46263			499	1.48519
502	1.59723			502	1.46305			502	1.49233
505	1.5861			505	1.47617			505	1.49448
508	1.59985			508	1.52461			508	1.50096
511	1.60838			511	1.53079			511	1.59813
514	1.6129			514	1.51112			514	1.61167
517	1.59693			517	1.49066			517	1.58742
520	1.5941			520	1.46811			520	1.5758
523	1.59327			523	1.47245			523	1.53337
526	1.58889			526	1.47328			526	1.50924
529	1.59338			529	1.46344			529	1.50189
532	1.61189			532	1.45568			532	1.48453
535	1.6011			535	1.46206			535	1.49042
538	1.61422			538	1.45183			538	1.48564
541	1.61231			541	1.45681			541	1.48556
544	1.59997			544	1.46209			544	1.4753
547	1.60864			547	1.45798			547	1.48992
550	1.60701			550	1.46413			550	1.48024
553	1.60238			553	1.45473			553	1.48653
556	1.60233			556	1.46192			556	1.4858
559	1.60143			559	1.4608			559	1.49063
562	1.59888			562	1.46296			562	1.4845
565	1.59421			565	1.47066			565	1.49885
568	1.59298			568	1.47053			568	1.60402
571	1.60031			571	1.48662			571	1.59667
574	1.60787			574	1.56033			574	1.57326
577	1.59527			577	1.55661			577	1.55156
580	1.60875			580	1.53332			580	1.54597
583	1.6034			583	1.5053			583	1.52283
586	1.60119			586	1.48539			586	1.50623
589	1.60487			589	1.48045			589	1.49016
592	1.61016			592	1.47061			592	1.49189
595	1.60251			595	1.46651			595	1.48346
598	1.60722			598	1.46856			598	1.49057
601	1.61745			601	1.47897			601	1.49025
604	1.60176			604	1.47003			604	1.50376
607	1.61518			607	1.46308			607	1.48919
610	1.62842			610	1.46602			610	1.48805
613	1.62385			613	1.45652			613	1.5171
616	1.62493			616	1.44553			616	1.54305
619	1.62559			619	1.45573			619	1.53155
622	1.61968			622	1.4552			622	1.52996
625	1.61803			625	1.45289			625	1.50907
628	1.62648			628	1.44489			628	1.49115
631	1.62503			631	1.44971			631	1.48711
634	1.63899			634	1.46404			634	1.47568
637	1.62921			637	1.48748			637	1.48188
640	1.62825			640	1.52537			640	1.48258
643	1.62335			643	1.52006			643	1.4941
646	1.61932			646	1.50376			646	1.49591
649	1.62672			649	1.48086			649	1.5016
652	1.62326			652	1.48364			652	1.56297
655	1.61501			655	1.47366			655	1.57659
658	1.61232			658	1.46509			658	1.55695
661	1.62135			661	1.47179			661	1.53695
664	1.61051			664	1.47047			664	1.55124
667	1.61568			667	1.46229			667	1.54985
670	1.61026			670	1.46153			670	1.54184
673	1.62165			673	1.45732			673	1.53956
676	1.62096			676	1.45077			676	1.52505
679	1.62539			679	1.44942			679	1.50929
682	1.62647			682	1.44271			682	1.49532
685	1.63347			685	1.45091			685	1.4959
688	1.61739			688	1.4557			688	1.49211
691	1.61381			691	1.45332			691	1.49149
694	1.62587			694	1.45697			694	1.50842
697	1.62315			697	1.46646			697	1.50875
700	1.61608			700	1.46671			700	1.49939
703	1.60659			703	1.5065			703	1.5045
706	1.60787			706	1.51926			706	1.51076
709	1.61487			709	1.48313			709	1.51093
712	1.61464			712	1.47132			712	1.54285
715	1.61484			715	1.44969			715	1.58863
718	1.61263			718	1.44327			718	1.55176
721	1.60062			721	1.44565			721	1.52587
724	1.60555			724	1.44281			724	1.51196
727	1.60726			727	1.44728			727	1.51842
730	1.61541			730	1.44367			730	1.51231
733	1.62146			733	1.44072			733	1.51058
736	1.60899			736	1.44375			736	1.51021
739	1.60294			739	1.45304			739	1.51877
742	1.61326			742	1.45216			742	1.52044
745	1.61435			745	1.4637			745	1.51437
748	1.61727			748	1.47782			748	1.55607
751	1.60555			751	1.50764			751	1.54962
754	1.60726			754	1.50222			754	1.50753
757	1.61541			757	1.47324			757	1.52369
760	1.62129			760	1.46642			760	1.49662
763	1.62775			763	1.46528			763	1.49806
766	1.58193			766	1.46958			766	1.51157
769	1.62366			769	1.46952			769	1.52076
772	1.62174			772	1.45511			772	1.5271
775	1.61899			775	1.45419			775	1.5135
778	1.62236			778	1.45484			778	1.51366
781	1.61604			781	1.44802			781	1.51414
784	1.61729			784	1.44562			784	1.49914
787	1.62136			787	1.44285			787	1.49819
790	1.62153			790	1.44078			790	1.50225
793	1.62504			793	1.45404			793	1.49493
796	1.62581			796	1.44608			796	1.49751
799	1.61885			799	1.45237			799	1.49031
802	1.62152			802	1.44801			802	1.49164
805	1.61614			805	1.44043			805	1.49213
808	1.63177			808	1.44676			808	1.49754
811	1.58801			811	1.46477			811	1.50041
814	1.63824			814	1.49399			814	1.4857
817	1.61653			817	1.53005			817	1.4866
820	1.59844			820	1.49877			820	1.49411
823	1.60225			823	1.47548			823	1.61193
826	1.60657			826	1.46631			826	1.60114
829	1.61343			829	1.46139			829	1.549
832	1.61742			832	1.46366			832	1.51472
835	1.59053			835	1.45692			835	1.49962
838	1.60995			838	1.45387			838	1.48693
841	1.6099			841	1.44844			841	1.49805
844	1.58052			844	1.45727			844	1.49985
847	1.59991			847	1.44163			847	1.48531
850	1.60249			850	1.44547			850	1.49558
853	1.59114			853	1.44521			853	1.48343
856	1.59888			856	1.44296			856	1.47898
859	1.6138			859	1.43621			859	1.4824
862	1.59332			862	1.43915			862	1.49059
865	1.61245			865	1.44996			865	1.48508
868	1.6073			868	1.44631			868	1.47958
871	1.60164			871	1.44461			871	1.48705
874	1.61548			874	1.45388			874	1.49041
877				877	1.44908			877	1.48826
880	1.61086			880	1.45681			880	1.49016
883	1.61612			883	1.45103			883	1.48994
886	1.62701			886	1.46129			886	1.49686
889	1.60869			889	1.45746			889	1.49967
892	1.61468			892	1.45277			892	1.4963
895	1.60892			895	1.44775			895	1.50016
898	1.61367			898	1.45131			898	1.49262
901	1.61936			901	1.45127			901	1.49049
904	1.61739			904	1.43461			904	1.51239
907	1.61357			907	1.44159			907	1.49048
910	1.61305			910	1.45359			910	1.49982
913	1.60785			913	1.50282			913	1.50295
916	1.60061			916	1.49013			916	1.50862
919	1.59098			919	1.48345			919	1.5006
922	1.60218			922	1.46602			922	1.5053
925	1.59269			925	1.44568			925	1.49971
928	1.60464			928	1.43735			928	1.49405
931	1.59323			931	1.43499			931	1.56827
934	1.59723			934	1.43433			934	1.64292
937	1.60197			937	1.4385			937	1.59216
940	1.60089			940	1.4389			940	1.53444
943	1.60026			943	1.43386			943	1.49994
946	1.60294			946	1.44516			946	1.49249
949	1.60766			949	1.44334			949	1.49215
952	1.59982			952	1.43769			952	1.48847
955	1.61319			955	1.4499			955	1.48278
958	1.60417			958	1.43573			958	1.48435
961	1.60502			961	1.43338			961	1.48729
964	1.61014			964	1.43363			964	1.48213
967	1.59461			967	1.43278			967	1.4801
970	1.59881			970	1.43341			970	1.48191
973	1.60883			973	1.4353			973	1.46908
976	1.59567			976	1.43994			976	1.48117
979	1.60928			979	1.44753			979	1.47493
982	1.59887			982	1.51624			982	1.47825
985	1.59761			985	1.52979			985	1.49005
988	1.59929			988	1.52581			988	1.49945
991	1.58868			991	1.51064			991	1.48269
994	1.59886			994	1.48477			994	1.48623
997	1.61056			997	1.46637			997	1.4782
1000	1.59279			1000	1.44926			1000	1.49495
1003	1.59977			1003	1.43488			1003	1.47242
1006	1.60607			1006	1.44311			1006	1.46349
1009	1.60238			1009	1.42869			1009	1.46852
1012	1.5918			1012	1.43107			1012	1.46941
1015	1.59069			1015	1.43294			1015	1.47419
1018	1.5844			1018	1.43056			1018	1.47534
1021	1.59636			1021	1.43064			1021	1.46602
1024	1.60546			1024	1.43832			1024	1.47574
1027	1.59624			1027	1.44082			1027	1.46687
1030	1.58776			1030	1.44707			1030	1.46646
1033	1.60237			1033	1.45124			1033	1.48038
1036	1.59861			1036	1.44958			1036	1.4739
1039	1.60081			1039	1.43972			1039	1.48244
1042	1.60584			1042	1.43912			1042	1.47714
1045	1.60238			1045	1.43267			1045	1.48227
1048	1.62671			1048	1.4338			1048	1.48266
1051	1.60921			1051	1.43031			1051	1.55896
1054	1.61345			1054	1.43037			1054	1.59473
1057	1.61417			1057	1.42758			1057	1.55845
1060	1.5972			1060	1.43568			1060	1.53091
1063	1.59444			1063	1.43689			1063	1.48342
1066	1.59766			1066	1.44018			1066	1.46512
1069	1.6163			1069	1.43767			1069	1.45808
1072	1.58355			1072	1.45127			1072	1.4643
1075	1.59564			1075	1.44709			1075	1.45923
1078	1.59235			1078	1.44463			1078	1.4631
1081	1.5975			1081	1.43615			1081	1.4665
1084	1.59374			1084	1.42185			1084	1.46616
1087	1.59499			1087	1.41844			1087	1.47067
1090	1.60438			1090	1.42772			1090	1.47688
1093	1.59318			1093	1.42581			1093	1.47609
1096	1.59871			1096	1.43009			1096	1.47305
1099	1.59013			1099	1.42746			1099	1.47815
1102	1.60246			1102	1.43179			1102	1.46753
1105	1.59401			1105	1.42574			1105	1.47396
1108	1.59723			1108	1.42973			1108	1.46434
1111	1.5861			1111	1.43043			1111	1.47543
1114	1.59985			1114	1.42917			1114	1.48253
1117	1.60838			1117	1.43197			1117	1.48355
1120	1.6129			1120	1.44202			1120	1.48339
1123	1.59693			1123	1.43758			1123	1.48848
1126	1.5941			1126	1.4423			1126	1.58506
1129	1.59327			1129	1.44718			1129	1.61625
1132	1.58889			1132	1.48304			1132	1.58586
1135	1.59338			1135	1.49907			1135	1.55489
1138	1.61189			1138	1.49196			1138	1.53616
1141	1.6011			1141	1.47138			1141	1.49672
1144	1.61422			1144	1.4673			1144	1.48365
1147	1.61231			1147	1.44534			1147	1.47497
1150	1.59997			1150	1.4363			1150	1.47135
1153	1.60864			1153	1.42363			1153	1.48817
1156	1.60701			1156	1.42925			1156	1.48383
1159	1.60238			1159	1.42152			1159	1.47495
1162	1.60233			1162	1.41326			1162	1.47606
1165	1.60143			1165	1.43823			1165	1.46513
1168	1.59888			1168	1.43759			1168	1.46989
1171	1.59421			1171	1.43925			1171	1.47134
1174	1.59298			1174	1.4388			1174	1.47127
1177	1.60031			1177	1.4437			1177	1.46626
1180	1.60787			1180	1.43561			1180	1.46249
1183	1.59527			1183	1.44404			1183	1.46551
1186	1.60875			1186	1.43669			1186	1.46847
1189	1.6034			1189	1.44165			1189	1.47225
1192	1.60119			1192	1.43431			1192	1.46934
1195	1.60487			1195	1.43277			1195	1.47226
1198	1.61016			1198	1.42716			1198	1.48268
1201	1.60251			1201	1.43228			1201	1.48291
1204	1.60722			1204	1.43229			1204	1.4747
1207	1.61745			1207	1.43258			1207	1.47138
1210	1.60176			1210	1.43397			1210	1.47519
1213	1.59851			1213	1.42689			1213	1.47421
1216	1.59043			1216	1.43099			1216	1.4676
1219	1.58343			1219	1.43267			1219	1.46776
1222	1.58496			1222	1.43372			1222	1.46692
1225	1.59261			1225	1.43386			1225	1.47613
1228	1.59175			1228	1.43308			1228	1.52185
1231	1.59566			1231	1.43535			1231	1.59297
1234	1.60712			1234	1.43888			1234	1.57514
1237	1.58734			1237	1.49261			1237	1.54764
1240	1.59217			1240	1.53091			1240	1.51187
1243	1.59151			1243	1.514			1243	1.48685
1246	1.57473			1246	1.48953			1246	1.46927
1249	1.59844			1249	1.48233			1249	1.46426
1252	1.58552			1252	1.48364			1252	1.45974
1255	1.58588			1255	1.47237			1255	1.46156
1258	1.59851			1258	1.45245			1258	1.46349
1261	1.59043			1261	1.44103			1261	1.45602
1264	1.58343			1264	1.44034			1264	1.45849
1267	1.58496			1267	1.44255			1267	1.44949
1270	1.59261			1270	1.43979			1270	1.46212
1273	1.59175			1273	1.44107			1273	1.45946
1276	1.59566			1276	1.42707			1276	1.45683
1279	1.60712			1279	1.41601			1279	1.45714
1282	1.58734			1282	1.4302			1282	1.44908
1285	1.59217			1285	1.41734			1285	1.45133
1288	1.59151			1288	1.42288			1288	1.44985
1291	1.57473			1291	1.42275			1291	1.4529
1294	1.59844			1294	1.42191			1294	1.44594
1297	1.58552			1297	1.42786			1297	1.47015
1300	1.58588			1300	1.43494			1300	1.46532
1303	1.59851			1303	1.44112			1303	1.46366
1306	1.59043			1306	1.4405			1306	1.46069
1309	1.58343			1309	1.43039			1309	1.5003
1312	1.58496			1312	1.42392			1312	1.5932
1315	1.59261			1315	1.42353			1315	1.57544
1318	1.59175			1318	1.42169			1318	1.55554
1321	1.59566			1321	1.42476			1321	1.5242
1324	1.60842			1324	1.43976			1324	1.49204
1327	1.59536			1327	1.433			1327	1.46504
1330	1.59933			1330	1.42361			1330	1.45281
1333	1.60047			1333	1.4129			1333	1.46035
1336	1.5873			1336	1.42136			1336	1.45711
1339	1.59705			1339	1.41681			1339	1.45696
1342	1.58178			1342	1.42871			1342	1.46229
1345	1.59125			1345	1.41537			1345	1.47491
1348	1.57409			1348	1.42909			1348	1.46247
1351	1.59378			1351	1.42577			1351	1.48445
1354	1.595			1354	1.42717			1354	1.47786
1357	1.60155			1357	1.4889			1357	1.47657
1360	1.59816			1360	1.53228			1360	1.47577
1363	1.58709			1363	1.52844			1363	1.46319
1366	1.58841			1366	1.50679			1366	1.46642
1369	1.6027			1369	1.48456			1369	1.47227
1372	1.58166			1372	1.47181			1372	1.46542
1375	1.57904			1375	1.45407			1375	1.4596
1378	1.57621			1378	1.43753			1378	1.46946
1381	1.58157			1381	1.43249			1381	1.51035
1384	1.56818			1384	1.42577			1384	1.58143
1387	1.57807			1387	1.43257			1387	1.58233
1390	1.58658			1390	1.42647			1390	1.56074
1393	1.59381			1393	1.4227			1393	1.50098
1396	1.59995			1396	1.42986			1396	1.47541
1399	1.59818			1399	1.42546			1399	1.47534
1402	1.59646			1402	1.42778			1402	1.46997
1405	1.59909			1405	1.41902			1405	1.46839
1408	1.58196			1408	1.42174			1408	1.46798
1411	1.5988			1411	1.42443			1411	1.462
1414	1.58267			1414	1.41104			1414	1.45954
1417	1.58533			1417	1.41169			1417	1.46227
1420	1.60675			1420	1.41432			1420	1.46283
1423	1.58999			1423	1.42068			1423	1.4628
1426	1.61499			1426	1.42302			1426	1.45975
1429	1.59555			1429	1.43363			1429	1.46671
1432	1.59336			1432	1.45586			1432	1.47545
1435	1.57833			1435	1.50583			1435	1.47802
1438	1.60998			1438	1.48596			1438	1.47336
1441	1.58197			1441	1.47583			1441	1.47485
1444	1.59156			1444	1.43792			1444	1.47572
1447	1.58533			1447	1.43368			1447	1.48196
1450	1.60675			1450	1.41564			1450	1.50957
1453	1.58999			1453	1.42281			1453	1.58524
1456	1.54948			1456	1.42559			1456	1.59144
1459	1.59555			1459	1.42281			1459	1.5635
1462	1.59336			1462	1.41789			1462	1.53552
1465	1.57833			1465	1.43574			1465	1.50965
1468	1.57178			1468	1.43254			1468	1.48925
1471	1.58197			1471	1.42842			1471	1.47743
1474	1.59156			1474	1.43651			1474	1.47768
1477	1.58533			1477	1.42842			1477	1.46527
1480	1.60675			1480	1.43277			1480	1.47102
1483	1.58999			1483	1.43087			1483	1.456
1486	1.62622			1486	1.42099			1486	1.4587
1489	1.59555			1489	1.42052			1489	1.4618
1492	1.59336			1492	1.42478			1492	1.47646
1495				1495	1.42789			1495	1.47023
1498				1498	1.45705			1498	1.47624
1501	1.58197			1501	1.50468			1501	1.47708
1504	1.59156			1504	1.50718			1504	1.46992
1507	1.58533			1507	1.4817			1507	1.4743
1510	1.60675			1510	1.46924			1510	1.4703
1513	1.58999			1513	1.43632			1513	1.47371
1516	1.58692			1516	1.42941			1516	1.48661
1519	1.59555			1519	1.42763			1519	1.48945
1522	1.59336			1522	1.42452			1522	1.4976
1525	1.57833			1525	1.42863			1525	1.6175
1528	1.57178			1528	1.42315			1528	1.60669
1531	1.58197			1531	1.43048			1531	1.57407
1534	1.59156			1534	1.42095			1534	1.53913
1537	1.58533			1537	1.41199			1537	1.51038
1540	1.60675			1540	1.42028			1540	1.48304
1543	1.58999			1543	1.41902			1543	1.46886
1546	1.58692			1546	1.42532			1546	1.45764
1549	1.59555			1549	1.42228			1549	1.46607
1552	1.59336			1552	1.42192			1552	1.46122
1555	1.57833			1555	1.43443			1555	1.46395
1558	1.57178			1558	1.44225			1558	1.46659
1561	1.58197			1561	1.43702			1561	1.47146
1564	1.59156			1564	1.42556			1564	1.47167
1567	1.61119			1567	1.43366			1567	1.47891
1570	1.61516			1570	1.43753			1570	1.46432
1573	1.59525			1573	1.49582			1573	1.46582
1576	1.58078			1576	1.50596			1576	1.47733
1579	1.5817			1579	1.50225			1579	1.46193
1582	1.57784			1582	1.48392			1582	1.46701
1585	1.57728			1585	1.4596			1585	1.45925
1588	1.57167			1588	1.45451			1588	1.46837
1591	1.57151			1591	1.43211			1591	1.46914
1594	1.57167			1594	1.41953			1594	1.48469
1597	1.57621			1597	1.42028			1597	1.58902
1600	1.58483			1600	1.41801			1600	1.57556
1603	1.57605			1603	1.41398			1603	1.53304
1606	1.5913			1606	1.41442			1606	1.50259
1609	1.58767			1609	1.41166			1609	1.48852
1612	1.59484			1612	1.41179			1612	1.48257
1615	1.59454			1615	1.42067			1615	1.47288
1618	1.58637			1618	1.41971			1618	1.47198
1621	1.58031			1621	1.41951			1621	1.47306
1624	1.59555			1624	1.42202			1624	1.46175
1627	1.58989			1627	1.41994			1627	1.46542
1630	1.58249			1630	1.41508			1630	1.45852
1633	1.59028			1633	1.41816			1633	1.47171
1636	1.59157			1636	1.42643			1636	1.46181
1639	1.58323			1639	1.41347			1639	1.45949
1642	1.58985			1642	1.42181			1642	1.46157
1645	1.58742			1645	1.43376			1645	1.46603
1648	1.5863			1648	1.42827			1648	1.46966
1651	1.59108			1651	1.43826			1651	1.47311
1654	1.599			1654	1.43264			1654	1.47298
1657	1.59586			1657	1.4449			1657	1.46773
1660	1.5855			1660	1.49178			1660	1.47142
1663	1.59285			1663	1.49491			1663	1.47398
1666	1.58555			1666	1.48662			1666	1.47741
1669	1.58923			1669	1.46667			1669	1.48245
1672	1.60435			1672	1.45636			1672	1.49036
1675	1.5818			1675	1.43223			1675	1.57035
1678	1.58527			1678	1.42077			1678	1.56104
1681	1.58202			1681	1.41508			1681	1.53177
1684	1.59112			1684	1.41853			1684	1.48347
1687	1.60523			1687	1.41279			1687	1.47145
1690	1.58433			1690	1.42714			1690	1.4543
1693	1.59642			1693	1.4188			1693	1.46077
1696	1.59377			1696	1.41675			1696	1.45602
1699	1.60014			1699	1.41449			1699	1.46682
1702	1.59464			1702	1.41521			1702	1.46381
1705	1.59865			1705	1.42105			1705	1.47199
1708	1.58861			1708	1.41423			1708	1.46979
1711	1.60155			1711	1.41214			1711	1.47572
1714	1.60286			1714	1.41332			1714	1.47386
1717	1.60269			1717	1.42385			1717	1.47471
1720	1.61346			1720	1.42111			1720	1.48175
1723	1.61027			1723	1.41987			1723	1.4748
1726	1.62369			1726	1.43072			1726	1.46477
1729	1.61697			1729	1.43359			1729	1.46568
1732	1.61301			1732	1.4391			1732	1.46243
1735	1.5972			1735	1.45491			1735	1.46385
1738	1.5896			1738	1.48793			1738	1.46761
1741	1.59703			1741	1.47144			1741	1.4749
1744	1.60932			1744	1.4448			1744	1.4577
1747	1.60586			1747	1.43002			1747	1.45954
1750	1.60343			1750	1.41972			1750	1.4727
1753	1.61585			1753	1.42073			1753	1.46599
1756	1.61153			1756	1.41238			1756	1.47645
1759	1.61884			1759	1.4205			1759	1.58276
1762	1.62629			1762	1.41501			1762	1.58205
1765	1.65657			1765	1.41124			1765	1.57837
1768	1.67921			1768	1.41605			1768	1.53807
1771	1.65657			1771	1.41983			1771	1.50254
1774	1.67921			1774	1.41853			1774	1.46748
1777	1.65657			1777	1.41338			1777	1.46541
1780	1.67921			1780	1.4117			1780	1.45595
1783	1.67921			1783	1.42087			1783	1.46041
1786	1.67921			1786	1.41145			1786	1.46375
1789	1.67921			1789	1.41766			1789	1.45572
1792	1.67921			1792	1.41773			1792	1.45415
1795	1.6917			1795	1.42077			1795	1.45286
1798	1.69244			1798	1.4268			1798	1.45262
1801	1.67921			1801	1.43212			1801	1.43966
1804	1.67921			1804	1.45327			1804	1.45507
1807	1.66684			1807	1.50834			1807	1.45517
1810	1.67461			1810	1.50652			1810	1.4538
1813	1.67984			1813	1.47437			1813	1.45818
1816	1.67642			1816	1.43555			1816	1.46121
1819	1.67667			1819	1.42115			1819	1.45693
1822	1.6924			1822	1.40954			1822	1.45834
1825	1.69892			1825	1.41621			1825	1.45906
1828	1.70717			1828	1.41693			1828	1.45323
1831	1.71078			1831	1.42037			1831	1.45611
1834	1.67984			1834	1.41034			1834	1.46104
1837	1.67642			1837	1.42149			1837	1.45141
1840	1.67667			1840	1.42957			1840	1.4517
1843	1.6924			1843	1.41648			1843	1.46411
1846	1.69892			1846	1.42513			1846	1.4654
1849	1.67984			1849	1.41514			1849	1.48315
1852	1.67642			1852	1.4146			1852	1.57816
1855	1.67667			1855	1.40974			1855	1.55901
1858	1.6924			1858	1.41212			1858	1.51416
1861	1.69892			1861	1.40805			1861	1.49318
1864	1.67984			1864	1.41544			1864	1.47084
1867	1.67642			1867	1.41856			1867	1.45946
1870	1.67667			1870	1.41817			1870	1.458
1873	1.6924			1873	1.42101			1873	1.45212
1876	1.69892			1876	1.42886			1876	1.45101
1879	1.67984			1879	1.4239			1879	1.44791
1882	1.67642			1882	1.42251			1882	1.45283
1885	1.67667			1885	1.42206			1885	1.44611
1888	1.6924			1888	1.41455			1888	1.46141
1891	1.69892			1891	1.42006			1891	1.45696
1894	1.67984			1894	1.41877			1894	1.4592
1897	1.67642			1897	1.41478			1897	1.46437
1900	1.67667			1900	1.41718			1900	1.46066
1903	1.68837			1903	1.40872			1903	1.46789
1906	1.69892			1906	1.42163			1906	1.45905
1909	1.67984			1909	1.42328			1909	1.45272
1912	1.67244			1912	1.43541			1912	1.4589
1915	1.67667			1915	1.50875			1915	1.45908
1918	1.6924			1918	1.52262			1918	1.46162
1921	1.67984			1921	1.49853			1921	1.45637
1924	1.67642			1924	1.48916			1924	1.45444
1927	1.6727			1927	1.461			1927	1.46952
1930	1.70875			1930	1.44226			1930	1.46183
1933	1.65932			1933	1.42604			1933	1.46755
1936	1.67984			1936	1.41458			1936	1.46055
1939	1.67642			1939	1.41271			1939	1.44892
1942	1.67667			1942	1.41192			1942	1.45706
1945	1.65287			1945	1.42586			1945	1.45249
1948	1.67984			1948	1.42218			1948	1.45605
1951	1.67642			1951	1.41571			1951	1.45503
1954	1.67667			1954	1.41477			1954	1.46621
1957	1.65287			1957	1.40483			1957	1.58644
1960	1.69892			1960	1.41919			1960	1.5962
1963	1.67984			1963	1.41354			1963	1.55642
1966	1.71728			1966	1.39991			1966	1.51775
1969	1.67667			1969	1.4119			1969	1.48765
1972	1.6924			1972	1.41276			1972	1.47307
1975	1.68348			1975	1.41661			1975	1.44613
1978	1.68116			1978	1.41184			1978	1.44625
1981	1.67521			1981				1981	1.45979
1984	1.66498			1984				1984	1.4544
1987	1.66087			1987	1.40396			1987	1.45697
1990	1.67719			1990	1.41992			1990	1.45677
1993	1.6725			1993	1.42539			1993	1.45177
1996	1.65308			1996	1.42278			1996	1.44588
1999	1.65425			1999	1.43711			1999	1.44185
2002	1.6635			2002	1.50177			2002	1.44765
2005	1.68264			2005	1.51384			2005	1.44174
2008	1.68509			2008	1.48622			2008	1.44938
2011	1.68086			2011	1.48756			2011	1.45542
2014	1.64542			2014	1.46009			2014	1.45793
2017	1.66476			2017	1.44587			2017	1.45714
2020	1.68714			2020	1.43284			2020	1.45623
2023	1.68003			2023	1.41197			2023	1.46412
2026	1.68248			2026	1.41258			2026	1.45564
2029	1.69972			2029	1.41497			2029	1.4639
2032	1.68224			2032	1.40446			2032	1.45977
2035	1.66816			2035	1.42053			2035	1.46161
2038	1.66591			2038	1.41067			2038	1.46261
2041	1.65792			2041	1.41004			2041	1.47785
2044	1.65489			2044	1.41324			2044	1.57937
2047	1.66612			2047	1.40331			2047	1.56085
2050	1.66389			2050	1.4182			2050	1.5245
2053	1.6486			2053	1.41514			2053	1.49734
2056	1.64323			2056	1.41142			2056	1.49616
2059	1.63497			2059	1.42935			2059	1.49074
2062	1.65244			2062	1.41854			2062	1.46456
2065	1.65846			2065	1.42809			2065	1.45302
2068	1.63263			2068	1.41556			2068	1.45695
2071	1.62929			2071	1.41894			2071	1.47265
2074	1.62635			2074	1.418			2074	1.45288
2077	1.63412			2077	1.41459			2077	1.45566
2080	1.65199			2080	1.4247			2080	1.46186
2083	1.6316			2083	1.41959			2083	1.45677
2086	1.63106			2086	1.41947			2086	1.44875
2089	1.61957			2089	1.41978			2089	1.44289
2092	1.61482			2092	1.428			2092	1.43947
2095	1.62312			2095	1.50643			2095	1.44436
2098	1.62228			2098	1.52248			2098	1.45048
2101	1.61922			2101	1.49967			2101	1.44909
2104	1.62514			2104	1.47781			2104	1.45429
2107	1.6374			2107	1.4853			2107	1.44531
2110	1.61953			2110	1.4923			2110	1.46282
2113	1.61074			2113	1.47291			2113	1.45876
2116	1.61767			2116	1.49284			2116	1.45836
2119	1.62255			2119	1.51637			2119	1.45405
2122	1.62774			2122	1.52632			2122	1.44838
2125	1.63832			2125	1.54316			2125
2128	1.61252			2128	1.59287			2128
2131	1.61833			2131	1.59584			2131	1.45144
2134	1.6165			2134	1.59693			2134	1.47565
2137	1.62616			2137	1.57931			2137	1.46519
2140	1.60675			2140	1.55318			2140	1.46311
2143	1.59986			2143	1.55391			2143	1.46684
2146	1.5972			2146	1.54236			2146	1.47624
2149	1.61322			2149	1.53492			2149	1.46073
2152	1.63429			2152	1.52722			2152	1.46891
2155	1.63461			2155	1.5286			2155	1.48116
2158	1.61723			2158	1.55503			2158	1.48056
2161	1.59253			2161	1.58614			2161	1.47203
2164	1.59936			2164	1.60861			2164	1.47131
2167	1.60161			2167	1.60949			2167	1.4738
2170	1.65232			2170	1.62167			2170	1.46795
2173	1.64936			2173	1.60014			2173	1.48523
2176	1.64233			2176	1.5938			2176	1.48229
2179	1.61266			2179	1.58596			2179	1.4758
2182	1.59592			2182	1.57337			2182	1.48133
2185	1.56878			2185	1.5897			2185	1.47954
2188	1.62277			2188	1.6031			2188	1.48373
2191	1.60884			2191	1.60423			2191	1.47903
2194	1.59611			2194	1.60393			2194	1.48327
2197	1.58415			2197	1.58791			2197	1.48685
2200	1.62858			2200	1.602			2200	1.55123
2203	1.6162			2203	1.59177			2203	1.59841
2206	1.59952			2206	1.5783			2206	1.6033
2209	1.56635			2209	1.58931			2209	1.56622
2212	1.59393			2212	1.59575			2212	1.53623
2215	1.60432			2215	1.58288			2215	1.49314
2218	1.60239			2218	1.56879			2218	1.4707
2221	1.56505			2221	1.57147			2221	1.47365
2224	1.63904			2224	1.56751			2224	1.46107
2227	1.65654			2227	1.58321			2227	1.47748
2230	1.60448			2230	1.59016			2230	1.48877
2233	1.55757			2233	1.5829			2233	1.48852
2236	1.54906			2236	1.56731			2236	1.48955
2239	1.6184			2239	1.54668			2239	1.49411
2242	1.60785			2242	1.53714			2242	1.48384
2245	1.59147			2245	1.52747			2245	1.47698
2248	1.56213			2248	1.53698			2248	1.49902
2251	1.53792			2251	1.55322			2251	1.52976
2254	1.56571			2254	1.54012			2254	1.59659
2257	1.68371			2257	1.53106			2257	1.5944
2260	1.66164			2260	1.52913			2260	1.61191
2263	1.61635			2263	1.52042			2263	1.61736
2266	1.57193			2266	1.53637			2266	1.62121
2269	1.55854			2269	1.53199			2269	1.61199
2272	1.56138			2272	1.54597			2272	1.60247
2275	1.61299			2275	1.54746			2275	1.60321
2278	1.62332			2278	1.53512			2278	1.6212
2281	1.61068			2281	1.53866			2281	1.62773
2284	1.58324			2284	1.52359			2284	1.60563
2287	1.5768			2287	1.53022			2287	1.59514
2290	1.59249			2290	1.53841			2290	1.58091
2293	1.59978			2293	1.53379			2293	1.57459
2296	1.56098			2296	1.52493			2296	1.56389
2299	1.54277			2299	1.50646			2299	1.55446
2302	1.59809			2302	1.49612			2302	1.57424
2305	1.64416			2305	1.49876			2305	1.55577
2308	1.60258			2308	1.49753			2308	1.5868
2311	1.57208			2311	1.50421			2311	1.56441
2314	1.54143			2314	1.50373			2314	1.56211
2317	1.53893			2317	1.4939			2317	1.55769
2320	1.68421			2320	1.50691			2320	1.55589
2323	1.66033			2323	1.49022			2323	1.55119
2326	1.59232			2326	1.48254			2326	1.5578
2329	1.53605			2329	1.48193			2329	1.55806
2332	1.52626			2332	1.4653			2332	1.52941
2335	1.51736			2335	1.45989			2335	1.53547
2338	1.67124			2338	1.46153			2338	1.53074
2341	1.70646			2341	1.4618			2341	1.51867
2344	1.61471			2344	1.45942			2344	1.52287
2347	1.52765			2347	1.47038			2347	1.53006
2350	1.50038			2350	1.48728			2350	1.53982
2353	1.50152			2353	1.47908			2353	1.53993
2356	1.51657			2356	1.48562			2356	1.52996
2359	1.55817			2359	1.5004			2359	1.5253
2362	1.73829			2362	1.49351			2362	1.54764
2365	1.74219			2365	1.50555			2365	1.53387
2368	1.64937			2368	1.49115			2368	1.51748
2371	1.5395			2371	1.47028			2371	1.5205
2374	1.50947			2374	1.47031			2374	1.54122
2377	1.49992			2377	1.45711			2377	1.52938
2380	1.50147			2380	1.4443			2380	1.54299
2383	1.50411			2383	1.47867			2383	1.51562
2386	1.50202			2386	1.46668			2386	1.51825
2389	1.49761			2389	1.4564			2389	1.52785
2392	1.49905			2392	1.45269			2392	1.52675
2395	1.50073			2395	1.47094			2395	1.50961
2398	1.52309			2398	1.46196			2398	1.49402
2401	1.53777			2401	1.45706			2401	1.49043
2404	1.75586			2404	1.47643			2404	1.50185
2407	1.7424			2407	1.46108			2407	1.51247
2410	1.67398			2410	1.43817			2410	1.52479
2413	1.58931			2413	1.44194			2413	1.51168
2416	1.52757			2416	1.44716			2416	1.48846
2419	1.505			2419	1.43923			2419	1.48391
2422	1.49342			2422	1.40408			2422	1.49839
2425	1.48591			2425	1.39144			2425	1.50713
2428	1.4899			2428	1.3981			2428	1.50213
2431	1.50233			2431	1.40726			2431	1.5027
2434	1.52129			2434	1.37149			2434	1.50285
2437	1.52126			2437	1.38445			2437	1.50419
2440	1.51933			2440	1.38259			2440	1.48221
2443	1.51364			2443	1.35241			2443	1.48315
2446	1.50169			2446	1.41517			2446	1.48557
2449	1.52666			2449	1.35719			2449	1.49374
2452	1.52766			2452	1.36111			2452	1.4819
2455	1.52276			2455	1.34594			2455	1.46681
2458	1.53354			2458	1.36164			2458	1.45241
2461	1.70924			2461	1.38319			2461	1.46836
2464	1.74029			2464	1.38437			2464	1.49797
2467	1.68622			2467	1.37442			2467	1.48259
2470	1.62814			2470	1.37331			2470	1.46897
2473	1.55026			2473	1.36671			2473	1.46673
2476	1.51201			2476	1.36136			2476	1.46588
2479	1.49784			2479	1.3743			2479	1.46461
2482	1.49415			2482	1.36427			2482	1.46375
2485	1.48831			2485	1.38128			2485	1.40658
2488	1.48187			2488	1.40321			2488	1.39185
2491	1.50164			2491	1.41546			2491	1.39565
2494	1.49466			2494	1.41688			2494	1.41024
2497	1.48515			2497	1.39283			2497	1.40352
2500	1.50332			2500	1.37481			2500	1.41906
2503	1.51577			2503	1.37417			2503	1.43206
2506	1.50688			2506	1.37043			2506	1.41731
2509	1.51347			2509	1.36608			2509	1.41878
2512	1.50268			2512	1.37457			2512	1.40735
2515	1.51138			2515	1.3762			2515	1.4005
2518	1.69774			2518	1.39613			2518	1.37843
2521	1.7018			2521	1.4272			2521	1.38972
2524	1.66143			2524	1.41258			2524	1.38817
2527	1.58699			2527	1.39335			2527	1.42768
2530	1.5383			2530	1.38826			2530	1.43188
2533	1.51165			2533	1.38164			2533	1.42865
2536	1.51439			2536	1.37722			2536	1.42394
2539	1.51302			2539	1.36753			2539	1.41022
2542	1.50098			2542	1.37495			2542	1.41396
2545	1.51001			2545	1.40143			2545	1.39742
2548	1.49507			2548	1.39655			2548	1.42504
2551	1.49451			2551	1.39491			2551	1.41331
2554	1.50018			2554	1.38275			2554	1.41189
2557	1.48898			2557	1.37095			2557	1.40993
2560	1.50217			2560	1.37077			2560	1.44305
2563	1.53459			2563	1.37671			2563	1.44115
2566	1.5373			2566	1.37051			2566	1.44746
2569	1.53619			2569	1.37091			2569	1.42697
2572	1.51908			2572	1.36646			2572	1.41683
2575	1.49991			2575	1.37272			2575	1.41364
2578	1.55881			2578	1.37745			2578	1.427
2581	1.68579			2581	1.37539			2581	1.40685
2584	1.69502			2584	1.40711			2584	1.41383
2587	1.66307			2587	1.43051			2587	1.4204
2590	1.61764			2590	1.40153			2590	1.41741
2593	1.55496			2593	1.38149			2593	1.4129
2596	1.53141			2596	1.3814			2596	1.42386
2599	1.51354			2599	1.3679			2599	1.41961
2602	1.50746			2602	1.36428			2602	1.41786
2605	1.49452			2605	1.3671			2605	1.41834
2608	1.48236			2608	1.37171			2608	1.42434
2611	1.48278			2611	1.37325			2611	1.41835
2614	1.48628			2614	1.3793			2614	1.42184
2617	1.46973			2617	1.44652			2617	1.4132
2620	1.47625			2620	1.4439			2620	1.41038
2623	1.46598			2623	1.4083			2623	1.41134
2626	1.47227			2626	1.39125			2626	1.40997
2629	1.47392			2629	1.38068			2629	1.40246
2632	1.46947			2632	1.37358			2632	1.40034
2635	1.46674			2635	1.36911			2635	1.40915
2638	1.46026			2638	1.37146			2638	1.43647
2641	1.46838			2641	1.36939			2641	1.42732
2644	1.47637			2644	1.37184			2644	1.42546
2647	1.49752			2647	1.3736			2647	1.40925
2650	1.66461			2650	1.38105			2650	1.41172
2653	1.72202			2653	1.39588			2653	1.40354
2656	1.68917			2656	1.45331			2656	1.40352
2659	1.64924			2659	1.42254			2659	1.40765
2662	1.58419			2662	1.39752			2662	1.44708
2665	1.54882			2665	1.38209			2665	1.44952
2668	1.51419			2668	1.37538			2668	1.42316
2671	1.49773			2671	1.36303			2671	1.41894
2674	1.51694			2674	1.37118			2674	1.41101
2677	1.51409			2677	1.3843			2677	1.42013
2680	1.51412			2680	1.39078			2680	1.42423
2683	1.51203			2683	1.38136			2683	1.42116
2686	1.50632			2686	1.38193			2686	1.44224
2689	1.5074			2689	1.38083			2689	1.44426
2692	1.50302			2692	1.38831			2692	1.44772
2695	1.50276			2695	1.37998			2695	1.44672
2698	1.4995			2698	1.40471			2698	1.46019
2701	1.4845			2701	1.44886			2701	1.43839
2704	1.49345			2704	1.42196			2704	1.44988
2707	1.48431			2707	1.40537			2707	1.4574
2710	1.47898			2710	1.38783			2710	1.43027
2713	1.48639			2713	1.37418			2713	1.42058
2716	1.49404			2716	1.38543			2716	1.42205
2719	1.51313			2719	1.38364			2719	1.4144
2722	1.67937			2722	1.38104			2722	1.39928
2725	1.69287			2725	1.37738			2725	1.40522
2728	1.64393			2728	1.37418			2728	1.44729
2731	1.59041			2731	1.3784			2731	1.45024
2734	1.54105			2734	1.3842			2734	1.45208
2737	1.50746			2737	1.42151			2737	1.43054
2740	1.48892			2740	1.41321			2740	1.43041
2743	1.48844			2743	1.4023			2743	1.40832
2746	1.47826			2746	1.3763			2746	1.39739
2749	1.46973			2749	1.37846			2749	1.39925
2752	1.48597			2752	1.36751			2752	1.39766
2755	1.49001			2755	1.3789			2755	1.40258
2758	1.50689			2758	1.37831			2758	1.41175
2761	1.50695			2761	1.38887			2761	1.47459
2764	1.50343			2764	1.38356			2764	1.45465
2767	1.50162			2767	1.40701			2767	1.41816
2770	1.48539			2770	1.42626			2770	1.40988
2773	1.49023			2773	1.4037			2773	1.41752
2776	1.48886			2776	1.39671			2776	1.40504
2779	1.48022			2779	1.37243			2779	1.39919
2782	1.4932			2782	1.36401			2782	1.39577
2785	1.49743			2785	1.35725			2785	1.39826
2788	1.65848			2788	1.36757			2788	1.40841
2791	1.70365			2791	1.35993			2791	1.39819
2794	1.66606			2794	1.36526			2794	1.38768
2797	1.60894			2797	1.36537			2797	1.39883
2800	1.55177			2800	1.37144			2800	1.39049
2803	1.51765			2803	1.36872			2803	1.41244
2806	1.50106			2806	1.37512			2806	1.48855
2809	1.48849			2809	1.38969			2809	1.45475
2812	1.48246			2812	1.3723			2812	1.43901
2815	1.49229			2815	1.36579			2815	1.4276
2818	1.47794			2818	1.36145			2818	1.40369
2821	1.47202			2821	1.37273			2821	1.39043
2824	1.47149			2824	1.36069			2824	1.38194
2827	1.4788			2827	1.35369			2827	1.38504
2830	1.48117			2830	1.36681			2830	1.39298
2833	1.48428			2833	1.42152			2833	1.38403
2836	1.47449			2836	1.4156			2836	1.38201
2839	1.49069			2839	1.38103			2839	1.38836
2842	1.50622			2842	1.3606			2842	1.42189
2845	1.4989			2845	1.3473			2845	1.48382
2848	1.49783			2848	1.36001			2848	1.45546
2851	1.4849			2851	1.35575			2851	1.41494
2854	1.49689			2854	1.36222			2854	1.40523
2857	1.48332			2857	1.35686			2857	1.40607
2860	1.50687			2860	1.35416			2860	1.40347
2863	1.6337			2863	1.35007			2863	1.40475
2866	1.65122			2866	1.35753			2866	1.39211
2869	1.61414			2869	1.42848			2869	1.40388
2872	1.56931			2872	1.44645			2872	1.40138
2875	1.55201			2875	1.41339			2875	1.47344
2878	1.54495			2878	1.38138			2878	1.45303
2881	1.53383			2881	1.36238			2881	1.41943
2884	1.5323			2884	1.36092			2884	1.40007
2887	1.50926			2887	1.35948			2887	1.4082
2890	1.50607			2890	1.35283			2890	1.40801
2893	1.4885			2893	1.36657			2893	1.41202
2896	1.49358			2896	1.39179			2896	1.41
2899	1.51656			2899	1.38349			2899	1.40981
2902	1.56044			2902	1.35433			2902	1.40885
2905	1.58598			2905	1.35864			2905	1.40385
2908	1.59713			2908	1.34866			2908	1.40624
2911	1.54141			2911	1.37024			2911	1.41732
2914	1.51662			2914	1.36887			2914	1.47199
2917	1.49863			2917	1.42398			2917	1.42474
2920	1.4847			2920	1.42402			2920	1.39349
2923	1.4942			2923	1.39892			2923	1.40527
2926	1.48857			2926	1.37109			2926	1.42121
2929	1.47745			2929	1.36113			2929	1.41434
2932	1.47529			2932	1.35684			2932	1.41041
2935	1.48106			2935	1.35668			2935	1.39123
2938	1.47801			2938	1.35339			2938	1.39288
2941	1.47514			2941	1.35342			2941	1.39267
2944	1.46966			2944	1.35832			2944	1.41936
2947	1.47834			2947	1.35332			2947	1.48927
2950	1.48823			2950	1.36644			2950	1.43906
2953	1.60617			2953	1.3605			2953	1.40535
2956	1.6298			2956	1.37018			2956	1.40078
2959	1.59328			2959	1.48331			2959	1.39809
2962	1.55885			2962	1.44703			2962	1.39902
2965	1.54326			2965	1.39455			2965	1.39557
2968	1.53713			2968	1.35842			2968	1.42278
2971	1.50851			2971	1.35401			2971	1.42865
2974	1.4887			2974	1.33793			2974	1.46667
2977	1.47571			2977	1.33772			2977	1.45751
2980	1.48003			2980	1.32973			2980	1.42422
2983	1.47107			2983	1.32797			2983	1.41289
2986	1.48181			2986	1.33032			2986	1.40716
2989	1.48273			2989	1.33503			2989	1.39347
2992	1.46793			2992	1.32629			2992	1.40179
2995	1.48134			2995	1.33054			2995	1.39943
2998	1.47403			2998	1.32755			2998	1.3945
3001	1.47704			3001	1.33518			3001	1.47656
3004	1.53725			3004	1.45471			3004	1.47093
3007	1.61369			3007	1.43216			3007	1.42708
3010	1.60814			3010	1.37453			3010	1.39546
3013	1.60019			3013	1.33437			3013	1.39471
3016	1.52596			3016	1.3302			3016	1.40126
3019	1.49734			3019	1.33491			3019	1.39611
3022	1.50607			3022	1.3252			3022	1.39723
3025	1.50712			3025	1.33381			3025	1.38261
3028	1.49251			3028	1.32236			3028	1.39266
3031	1.48914			3031	1.32665			3031	1.46919
3034	1.49852			3034	1.32251			3034	1.47526
3037	1.4933			3037	1.32646			3037	1.43211
3040	1.48753			3040	1.34238			3040	1.40511
3043	1.47855			3043	1.40951			3043	1.40026
3046	1.48223			3046	1.41155			3046	1.40443
3049	1.47646			3049	1.37721			3049	1.41217
3052	1.47531			3052	1.3398			3052	1.41147
3055	1.46991			3055	1.33169			3055	1.40398
3058	1.47159			3058	1.32632			3058	1.41028
3061	1.47461			3061	1.3293			3061	1.41244
3064	1.47417			3064	1.32193			3064	1.40325
3067	1.47018			3067	1.31236			3067	1.40931
3070	1.47423			3070	1.32478			3070	1.43014
3073	1.46618			3073	1.34161			3073	1.49866
3076	1.56888			3076	1.39773			3076	1.44564
3079	1.64884			3079	1.35295			3079	1.41634
3082	1.64463			3082	1.34007			3082	1.41491
3085	1.60337			3085	1.31675			3085	1.40152
3088	1.55057			3088	1.31736			3088	1.40164
3091	1.51111			3091	1.31545			3091	1.40489
3094	1.48823			3094	1.31168			3094	1.40977
3097	1.48829			3097	1.30785			3097	1.39966
3100	1.47036			3100	1.31993			3100	1.40698
3103	1.46227			3103	1.3274			3103	1.4041
3106	1.45485			3106	1.32165			3106	1.402
3109	1.46148			3109	1.3152			3109	1.40416
3112	1.46271			3112	1.3298			3112	1.4223
3115	1.46646			3115	1.41955			3115	1.5483
3118	1.4579			3118	1.39368			3118	1.49095
3121	1.46567			3121	1.36565			3121	1.43804
3124	1.46957			3124	1.33679			3124	1.42702
3127	1.46105			3127	1.32399			3127	1.41684
3130	1.47095			3130	1.32106			3130	1.41056
3133	1.56005			3133	1.3191			3133	1.41375
3136	1.63411			3136	1.31777			3136	1.41047
3139	1.61652			3139	1.31857			3139	1.40868
3142	1.55641			3142	1.3191			3142	1.41463
3145	1.52846			3145	1.32489			3145	1.4096
3148	1.51559			3148	1.32325			3148	1.41394
3151	1.48613			3151	1.32518			3151	1.40215
3154	1.48769			3154	1.31712			3154	1.41852
3157	1.48257			3157	1.32346			3157	1.41401
3160	1.47699			3160	1.3573			3160	1.54266
3163	1.47943			3163	1.41783			3163	1.4881
3166	1.47406			3166	1.37087			3166	1.43754
3169	1.47764			3169	1.33679			3169	1.41053
3172	1.47279			3172	1.31534			3172	1.40786
3175	1.47038			3175	1.3126			3175	1.41532
3178	1.45552			3178	1.31275			3178	1.41014
3181	1.4693			3181	1.31716			3181	1.4119
3184	1.46394			3184	1.318			3184	1.40793
3187	1.46375			3187	1.32468			3187	1.39896
3190	1.4643			3190	1.31942			3190	1.41054
3193	1.46016			3193	1.30965			3193	1.40958
3196	1.4588			3196	1.30511			3196	1.43388
3199	1.46237			3199	1.3892			3199	1.54164
3202	1.45976			3202	1.41185			3202	1.49058
3205	1.45573			3205	1.37497			3205	1.42261
3208	1.46692			3208	1.33411			3208	1.39636
3211	1.60478			3211	1.3069			3211	1.40955
3214	1.6493			3214	1.30503			3214	1.40075
3217	1.59656			3217	1.32134			3217	1.39695
3220	1.55586			3220	1.31448			3220	1.39656
3223	1.51378			3223	1.31978			3223	1.38839
3226	1.46755			3226	1.31978			3226	1.38
3229	1.45615			3229	1.31986			3229	1.38218
3232	1.45743			3232	1.32546			3232	1.38821
3235	1.45219			3235	1.3145			3235	1.38469
3238	1.44523			3238	1.32025			3238	1.38605
3241	1.44484			3241	1.32644			3241	1.381
3244	1.44484			3244	1.32459			3244	1.4218
3247	1.44863			3247	1.34563			3247	1.51805
3250	1.4581			3250	1.43116			3250	1.46054
3253	1.44157			3253	1.41276			3253	1.4094
3256	1.44594			3256	1.36532			3256	1.38176
3259	1.44152			3259	1.33597			3259	1.38432
3262	1.44576			3262	1.32071			3262	1.38164
3265	1.43305			3265	1.31302			3265	1.38244
3268	1.43944			3268	1.32218			3268	1.37258
3271	1.4476			3271	1.31749			3271	1.37495
3274	1.44188			3274	1.32153			3274	1.3735
3277	1.47086			3277	1.3245			3277	1.38021
3280	1.47837			3280	1.32563			3280	1.39361
3283	1.54439			3283	1.32305			3283	1.51148
3286	1.66724			3286	1.31907			3286	1.48434
3289	1.65123			3289	1.31382			3289	1.42057
3292	1.58404			3292	1.32755			3292	1.38271
3295	1.53533			3295	1.31753			3295	1.36919
3298	1.50422			3298	1.3322			3298	1.3782
3301	1.46071			3301	1.33244			3301	1.37439
3304	1.44716			3304	1.42839			3304	1.38455
3307	1.43996			3307	1.39644			3307	1.37656
3310	1.4488			3310	1.34319			3310	1.38651
3313	1.44311			3313	1.32119			3313	1.38968
3316	1.44482			3316	1.31961			3316	1.38072
3319	1.4436			3319	1.32083			3319	1.3764
3322	1.43805			3322	1.30871			3322	1.46025
3325	1.44621			3325	1.30942			3325	1.49555
3328	1.44355			3328	1.30389			3328	1.43819
3331	1.43804			3331	1.32076			3331	1.38236
3334	1.44296			3334	1.31341			3334	1.37823
3337	1.43628			3337	1.31266			3337	1.37719
3340	1.44855			3340	1.34652			3340	1.37413
3343	1.44309			3343	1.43809			3343	1.37412
3346	1.45416			3346	1.40262			3346	1.38476
3349	1.48167			3349	1.3389			3349	1.37221
3352	1.47115			3352	1.30874			3352	1.36034
3355	1.45271			3355	1.30893			3355	1.36999
3358	1.44884			3358	1.30071			3358	1.37173
3361	1.44175			3361	1.30347			3361	1.37509
3364	1.43742			3364	1.30555			3364	1.39101
3367	1.43904			3367	1.31537			3367	1.3658
3370	1.44014			3370	1.31796			3370	1.37261
3373	1.44761			3373	1.31365			3373	1.38038
3376	1.60219			3376	1.31823			3376	1.37446
3379	1.6062			3379	1.31785			3379	1.39412
3382	1.5771			3382	1.31399			3382	1.53459
3385	1.54729			3385	1.31902			3385	1.51196
3388	1.49508			3388	1.31583			3388	1.44205
3391	1.4809			3391	1.31174			3391	1.39286
3394	1.45733			3394	1.31905			3394	1.37623
3397	1.45621			3397	1.32486			3397	1.37216
3400	1.43877			3400	1.40678			3400	1.37911
3403	1.44006			3403	1.37966			3403	1.37143
3406	1.45024			3406	1.3519			3406	1.36472
3409	1.44097			3409	1.32294			3409	1.37523
3412	1.43138			3412	1.30834			3412	1.36905
3415	1.43345			3415	1.30891			3415	1.37475
3418	1.43547			3418	1.29739			3418	1.36764
3421	1.42933			3421	1.31087			3421	1.37242
3424	1.44307			3424	1.30067			3424	1.37304
3427	1.47593			3427	1.30884			3427	1.37369
3430	1.48			3430	1.31806			3430	1.43119
3433	1.46591			3433	1.31415			3433	1.52146
3436	1.60157			3436	1.31665			3436	1.46814
3439	1.60854			3439	1.3133			3439	1.41644
3442	1.58081			3442	1.31156			3442	1.36888
3445	1.52895			3445	1.31568			3445	1.37454
3448	1.48791			3448	1.31428			3448	1.37011
3451	1.46109			3451	1.32345			3451	1.37449
3454	1.44636			3454	1.35003			3454	1.36879
3457	1.44216			3457	1.4158			3457	1.36814
3460	1.43711			3460	1.38226			3460	1.36165
3463	1.44269			3463	1.34099			3463	1.35586
3466	1.43523			3466	1.31269			3466	1.37681
3469	1.4389			3469	1.30753			3469	1.36642
3472	1.43675			3472	1.30263			3472	1.39966
3475	1.44166			3475	1.30354			3475	1.49614
3478	1.43819			3478	1.30472			3478	1.47746
3481	1.43829			3481	1.30168			3481	1.41573
3484	1.43014			3484	1.30361			3484	1.37796
3487	1.44912			3487	1.3049			3487	1.3646
3490	1.46397			3490	1.31201			3490	1.35678
3493	1.45599			3493	1.30257			3493	1.35138
3496	1.45897			3496	1.30785			3496	1.34945
3499	1.47976			3499	1.31704			3499	1.34992
3502	1.58533			3502	1.35912			3502	1.35929
3505	1.57802			3505	1.40509			3505	1.3775
3508	1.54387			3508	1.3706			3508	1.37779
3511	1.50585			3511	1.32567			3511	1.37646
3514	1.46395			3514	1.31462			3514	1.36578
3517	1.43166			3517	1.30407			3517	1.37139
3520	1.43331			3520	1.30625			3520	1.37382
3523	1.43291			3523	1.30525			3523	1.47619
3526	1.44205			3526	1.31366			3526	1.45588
3529	1.43484			3529	1.31151			3529	1.39637
3532	1.42713			3532	1.31213			3532	1.36373
3535	1.42477			3535	1.31709			3535	1.35224
3538	1.41865			3538	1.31583			3538	1.35999
3541	1.41976			3541	1.30249			3541	1.3569
3544	1.4231			3544	1.30199			3544	1.36028
3547	1.43355			3547	1.31048			3547	1.36089
3550	1.41134			3550	1.33649			3550	1.36312
3553	1.41878			3553	1.41546			3553	1.35944
3556	1.43299			3556	1.38296			3556	1.36774
3559	1.436			3559	1.33198			3559	1.35534
3562	1.4481			3562	1.31741			3562	1.36004
3565	1.44404			3565	1.30838			3565	1.35943
3568	1.44258			3568	1.30934			3568	1.35522
3571	1.54846			3571	1.29586			3571	1.44397
3574	1.61013			3574	1.3014			3574	1.49556
3577	1.58923			3577	1.30972			3577	1.42585
3580	1.55805			3580	1.30866			3580	1.37606
3583	1.50491			3583	1.31301			3583	1.3762
3586	1.4711			3586	1.31047			3586	1.36826
3589	1.45161			3589	1.30599			3589	1.37193
3592	1.43733			3592	1.3102			3592	1.37526
3595	1.4416			3595	1.31416			3595	1.36809
3598	1.4299			3598	1.31611			3598	1.38317
3601	1.42992			3601	1.31399			3601	1.36772
3604	1.43371			3604	1.30857			3604	1.37685
3607	1.43318			3607	1.31234			3607	1.37632
3610	1.44005			3610	1.32241			3610	1.38478
3613	1.44561			3613	1.35687			3613	1.39229
3616	1.44203			3616	1.41014			3616	1.50185
3619	1.42999			3619	1.37172			3619	1.49772
3622	1.44214			3622	1.3354			3622	1.44503
3625	1.43755			3625	1.30575			3625	1.40839
3628	1.43982			3628	1.29527			3628	1.38603
3631	1.45257			3631	1.30016			3631	1.37465
3634	1.47102			3634	1.29997			3634	1.36742
3637	1.47245			3637	1.29745			3637	1.37102
3640	1.46943			3640	1.29184			3640	1.3735
3643	1.45972			3643	1.29859			3643	1.37067
3646	1.46107			3646	1.30931			3646	1.37551
3649	1.4659			3649	1.30524			3649	1.39049
3652	1.60272			3652	1.31004			3652	1.37614
3655	1.62188			3655	1.3028			3655	1.3785
3658	1.57123			3658	1.30633			3658	1.37445
3661	1.52631			3661	1.32652			3661	1.3796
3664	1.48765			3664	1.39573			3664	1.37008
3667	1.44715			3667	1.3792			3667	1.38641
3670	1.43431			3670	1.33982			3670	1.38599
3673	1.43336			3673	1.31212			3673	1.39029
3676	1.4416			3676	1.30525			3676	1.38955
3679	1.43586			3679	1.30124			3679	1.38108
3682	1.44028			3682	1.29775			3682	1.49947
3685	1.42908			3685	1.30154			3685	1.51444
3688	1.45106			3688	1.30404			3688	1.44875
3691	1.4478			3691	1.31276			3691	1.40159
3694	1.45458			3694	1.30504			3694	1.38308
3697	1.44961			3697	1.30298			3697	1.39115
3700	1.46721			3700	1.30164			3700	1.38408
3703	1.47394			3703	1.30086			3703	1.39528
3706	1.47313			3706	1.29926			3706	1.45241
3709	1.46552			3709	1.29908			3709	1.45152
3712	1.45583			3712	1.29701			3712	1.40746
3715	1.44397			3715	1.29521			3715	1.39073
3718	1.43775			3718	1.2924			3718	1.36931
3721	1.43805			3721	1.30326			3721	1.38775
3724	1.46134			3724	1.32193			3724	1.37372
3727	1.54955			3727	1.39048			3727	1.38887
3730	1.54631			3730	1.37803			3730	1.38748
3733	1.53409			3733	1.33005			3733	1.38652
3736	1.50551			3736	1.30929			3736	1.40498
3739	1.48219			3739	1.30825			3739	1.45932
3742	1.45848			3742	1.30153			3742	1.44175
3745	1.46015			3745	1.29707			3745	1.39508
3748	1.43766			3748	1.30025			3748	1.38042
3751	1.44586			3751	1.30406			3751	1.37533
3754	1.44055			3754	1.29593			3754	1.36737
3757	1.43274			3757	1.30233			3757	1.3595
3760	1.43917			3760	1.30051			3760	1.36915
3763	1.44134			3763	1.28638			3763	1.36727
3766	1.44466			3766	1.30709			3766	1.36933
3769	1.44548			3769	1.32029			3769	1.37491
3772	1.46445			3772	1.38575			3772	1.40503
3775	1.45226			3775	1.37452			3775	1.45252
3778	1.44923			3778	1.33054			3778	1.42732
3781	1.44128			3781	1.29787			3781	1.38064
3784	1.43702			3784	1.2977			3784	1.36637
3787	1.43286			3787	1.29874			3787	1.35827
3790	1.44223			3790	1.28908			3790	1.36417
3793	1.49434			3793	1.28581			3793	1.37078
3796	1.56982			3796	1.29955			3796	1.36378
3799	1.56213			3799	1.29148			3799	1.36848
3802	1.55238			3802	1.29164			3802	1.3683
3805	1.51724			3805	1.29221			3805	1.36532
3808	1.49805			3808	1.30543			3808	1.36608
3811	1.47632			3811	1.37034			3811	1.37676
3814	1.46829			3814	1.37557			3814	1.43774
3817	1.45209			3817	1.33219			3817	1.47804
3820	1.43726			3820	1.30678			3820	1.42572
3823	1.44206			3823	1.30462			3823	1.38638
3826	1.43046			3826	1.30191			3826	1.36753
3829	1.43305			3829	1.29029			3829	1.3597
3832	1.43049			3832	1.30058			3832	1.36604
3835	1.4422			3835	1.29967			3835	1.36422
3838	1.45524			3838	1.30527			3838	1.36167
3841	1.44965			3841	1.29123			3841	1.35335
3844	1.43992			3844	1.28801			3844	1.35995
3847	1.23349			3847	1.28835			3847	1.35723
3850	1.19378			3850	1.29032			3850	1.38324
3853	1.20504			3853	1.29184			3853	1.38051
3856	1.19051			3856	1.28426			3856	1.45309
3859	1.1899			3859	1.28775			3859	1.47246
3862	1.18122			3862	1.27874			3862	1.40755
3865	1.17355			3865	1.28613			3865	1.36389
3868	1.18023			3868	1.29243			3868	1.3646
3871	1.17033			3871	1.29805			3871	1.36798
3874	1.18463			3874	1.30519			3874	1.37239
3877	1.19088			3877	1.30687			3877	1.37196
3880	1.19101			3880	1.39119			3880	1.36814
3883	1.18286			3883	1.37134			3883	1.3603
3886	1.18983			3886	1.33607			3886	1.35575
3889	1.18945			3889	1.29642			3889	1.36432
3892	1.18672			3892	1.28795			3892	1.35342
3895	1.17764			3895	1.28879			3895	1.41563
3898	1.18234			3898	1.28857			3898	1.4564
3901	1.1762			3901	1.28849			3901	1.4344
3904	1.16991			3904	1.30405			3904	1.37186
3907	1.17136			3907	1.29931			3907	1.37624
3910	1.17941			3910	1.2949			3910	1.37353
3913	1.17576			3913	1.28566			3913	1.36474
3916	1.17295			3916	1.28565			3916	1.35577
3919	1.17298			3919	1.28516			3919	1.361
3922	1.17599			3922	1.2868			3922	1.3611
3925	1.17225			3925	1.28333			3925	1.36078
3928	1.16828			3928	1.28297			3928	1.36448
3931	1.17831			3931	1.28499			3931	1.36202
3934	1.1684			3934	1.27945			3934	1.36473
3937	1.17962			3937	1.28702			3937	1.37193
3940	1.25221			3940	1.29898			3940	1.37622
3943	1.26555			3943	1.36994			3943	1.45089
3946	1.25814			3946	1.35954			3946	1.4714
3949	1.25889			3949	1.32726			3949	1.40418
3952	1.22548			3952	1.29109			3952	1.37037
3955	1.234			3955	1.28336			3955	1.36417
3958	1.23841			3958	1.27991			3958	1.35634
3961	1.19817			3961	1.2752			3961	1.36487
3964	1.2099			3964	1.27925			3964	1.35698
3967	1.19519			3967	1.27627			3967	1.34334
3970	1.17452			3970	1.28909			3970	1.35592
3973	1.1756			3973	1.28627			3973	1.35482
3976	1.17183			3976	1.27537			3976	1.35454
3979	1.15805			3979	1.2814			3979	1.36062
3982	1.16739			3982	1.28494			3982	1.36292
3985	1.18266							3985	1.35707
3988	1.18033							3988	1.35785
3991	1.16187							3991	1.3552
3994	1.1847							3994	1.35881
3997	1.16722							3997	1.359
4000	1.18047							4000	1.36362
4003	1.1721							4003	1.368

## Sheet: Fig2c
WT +NF	cngc15aGOF	cngc15cGOF	cngc15aGOF +NF	cngc15cGOF +NF	cngc15aGOF/dmi1-1	cngc15aGOF/dmi1-1+ NF
13.6792	5.75646	4.34783	12.4756	16.0714	3.3	2.9
17.9775	1.82421	4.28571	10.6572	13.3064	5.2	2.95
15.9184	2.15589	4.52358	11.1913	11.6731	5.7	5.0704
12.2066	3.125	4.16884	16.2791	11.4519	5.8	4.9
15.894	4.4607	4.48654	12.6543	11.4219	2.1	3.1
		4.52646		16
		7		14.6524

## Sheet: Fig2d
cngc15aGOF/dmi1-1::YC3.6				dmi1-1::YC3.6
Time (s)	YFP/CFP (A.U.)			Time (s)	YFP/CFP (A.U.)
0	1.42619			1	1.34483
3	1.43763			4	1.35094
6	1.43407			7	1.35911
9	1.42869			10	1.34652
12	1.4473			13	1.35913
15	1.44629			16	1.35771
18	1.44861			19	1.35339
21	1.44316			22	1.36066
24	1.44038			25	1.35437
27	1.43307			28	1.37823
30	1.42696			31	1.35026
33	1.42599			34	1.3614
36	1.41865			37	1.36075
39	1.42302			40	1.35435
42	1.42335			43	1.36173
45	1.42189			46	1.37796
48	1.43271			49	1.37775
51	1.43295			52	1.3639
54	1.42333			55	1.36248
57	1.41934			58	1.35118
60	1.41649			61	1.35382
63	1.41781			64	1.34754
66	1.41819			67	1.35103
69	1.40596			70	1.34757
72	1.42947			73	1.34461
75	1.43116			76	1.35314
78	1.4238			79	1.34788
81	1.42981			82	1.32607
84	1.42675			85	1.35234
87	1.415			88	1.34061
90	1.41186			91	1.34405
93	1.39892			94	1.33157
96	1.38921			97	1.33931
99	1.38079			100	1.33273
102	1.39135			103	1.33805
105	1.37951			106	1.34794
108	1.38704			109	1.35249
111	1.38624			112	1.3542
114	1.37419			115	1.34365
117	1.38654			118	1.35221
120	1.39406			121	1.35548
123	1.39893			124	1.35563
126	1.39232			127	1.35332
129	1.38596			130	1.3505
132	1.38656			133	1.35321
135	1.41048			136	1.35325
138	1.52908			139	1.34251
141	1.49204			142	1.3471
144	1.47577			145	1.34972
147	1.46064			148	1.35067
150	1.44201			151	1.34148
153	1.43266			154	1.33692
156	1.43389			157	1.34073
159	1.42529			160	1.33064
162	1.41855			163	1.33256
165	1.4033			166	1.33376
168	1.40682			169	1.33216
171	1.40013			172	1.34591
174	1.38463			175	1.3405
177	1.36626			178	1.33413
180	1.37015			181	1.34366
183	1.36669			184	1.32656
186	1.36801			187	1.31529
189	1.36679			190	1.33785
192	1.37178			193	1.33309
195	1.36773			196	1.33874
198	1.3638			199	1.34275
201	1.36737			202	1.33754
204	1.3597			205	1.33797
207	1.43143			208	1.35047
210	1.50354			211	1.34101
213	1.42862			214	1.3482
216	1.43681			217	1.35217
219	1.43071			220	1.3456
222	1.43246			223	1.35094
225	1.43113			226	1.34891
228	1.42671			229	1.36095
231	1.42539			232	1.35713
234	1.423			235	1.35906
237	1.41645			238	1.3544
240	1.41997			241	1.36427
243	1.42124			244	1.35755
246	1.42541			247	1.36455
249	1.41866			250	1.36116
252	1.41773			253	1.37036
255	1.43163			256	1.34915
258	1.42884			259	1.35822
261	1.42802			262	1.35243
264	1.42229			265	1.35585
267	1.4131			268	1.35801
270	1.41363			271	1.35388
273	1.42401			274	1.34459
276	1.42536			277	1.35166
279	1.43985			280	1.35625
282	1.43236			283	1.34834
285	1.4424			286	1.34976
288	1.44273			289	1.34766
291	1.43176			292	1.35045
294	1.43313			295	1.35545
297	1.43952			298	1.34782
300	1.44522			301	1.34708
303	1.43735			304	1.35542
306	1.4463			307	1.34464
309	1.43912			310	1.34563
312	1.4313			313	1.33944
315	1.42065			316	1.34946
318	1.428			319	1.34874
321	1.42301			322	1.36582
324	1.43746			325	1.35399
327	1.43236			328	1.35708
330	1.44008			331	1.35351
333	1.43221			334	1.35628
336	1.42856			337	1.35819
339	1.43141			340	1.34775
342	1.44653			343	1.36366
345	1.46073			346	1.36818
348	1.45993			349	1.36422
351	1.44343			352	1.35717
354	1.43016			355	1.34888
357	1.41975			358	1.36417
360	1.4269			361	1.35535
363	1.43581			364	1.35426
366	1.42554			367	1.355
369	1.42295			370	1.34318
372	1.42175			373	1.35393
375	1.42502			376	1.34847
378	1.42135			379	1.35532
381	1.4197			382	1.34545
384	1.42225			385	1.35102
387	1.54401			388	1.34875
390	1.59662			391	1.35621
393	1.53937			394	1.35165
396	1.50183			397	1.34748
399	1.47902			400	1.36259
402	1.46964			403	1.35442
405	1.45895			406	1.34724
408	1.44735			409	1.34467
411	1.44516			412	1.34707
414	1.43496			415	1.35177
417	1.42867			418	1.34695
420	1.41265			421	1.35792
423	1.40836			424	1.34361
426	1.39558			427	1.35394
429	1.40674			430	1.3586
432	1.40113			433	1.36545
435	1.39932			436	1.35196
438	1.40264			439	1.35245
441	1.39112			442	1.35705
444	1.40147			445	1.36698
447	1.40315			448	1.3602
450	1.38809			451	1.35895
453	1.38653			454	1.36297
456	1.39926			457	1.35945
459	1.54408			460	1.35695
462	1.51144			463	1.35579
465	1.47237			466	1.35503
468	1.45105			469	1.35449
471	1.41746			472	1.35528
474	1.43052			475	1.34698
477	1.42001			478	1.3537
480	1.41103			481	1.3346
483	1.40156			484	1.35402
486	1.40613			487	1.3431
489	1.41124			490	1.34475
492	1.39865			493	1.34484
495	1.41823			496	1.35586
498	1.42312			499	1.34743
501	1.41982			502	1.34227
504	1.42503			505	1.33936
507	1.41504			508	1.35112
510	1.41364			511	1.35027
513	1.41907			514	1.34826
516	1.42656			517	1.35283
519	1.42919			520	1.35004
522	1.41912			523	1.3535
525	1.4256			526	1.35239
528	1.43342			529	1.35018
531	1.4374			532	1.35018
534	1.44143			535	1.34903
537	1.43847			538	1.35264
540	1.44355			541	1.33815
543	1.44428			544	1.33851
546	1.43743			547	1.34466
549	1.42127			550	1.34685
552	1.43374			553	1.33988
555	1.43036			556	1.35299
558	1.43301			559	1.3473
561	1.41897			562	1.34834
564	1.41815			565	1.34145
567	1.43181			568	1.34524
570	1.4414			571	1.35191
573	1.43534			574	1.34362
576	1.43603			577	1.35808
579	1.41017			580	1.35032
582	1.42233			583	1.338
585	1.42658			586	1.33539
588	1.40746			589	1.32838
591	1.406			592	1.34157
594	1.40557			595	1.33597
597	1.40304			598	1.33385
600	1.39917			601	1.32819
603	1.40312			604	1.34118
606	1.41647			607	1.33538
609	1.41443			610	1.3453
612	1.40415			613	1.34125
615	1.40197			616	1.3391
618	1.42889			619	1.3403
621	1.43229			622	1.34254
624	1.43503			625	1.33679
627	1.41974			628	1.33007
630	1.40963			631	1.33858
633	1.39243			634	1.34673
636	1.40633			637	1.34168
639	1.3948			640	1.3515
642	1.40287			643	1.33055
645	1.40043			646	1.35597
648	1.40664			649	1.33358
651	1.41083			652	1.34534
654	1.40703			655	1.32868
657	1.40844			658	1.33844
660	1.41152			661	1.34513
663	1.4185			664	1.34274
666	1.41394			667	1.33347
669	1.40348			670	1.34106
672	1.41201			673	1.33309
675	1.41483			676	1.32598
678	1.47191			679	1.33398
681	1.60395			682	1.33435
684	1.54106			685	1.34719
687	1.49607			688	1.34289
690	1.48191			691	1.34112
693	1.44697			694	1.32943
696	1.44879			697	1.34006
699	1.43087			700	1.33101
702	1.42309			703	1.3319
705	1.41117			706	1.33025
708	1.41155			709	1.33695
711	1.41531			712	1.34822
714	1.40202			715	1.33607
717	1.41028			718	1.33572
720	1.41229			721	1.33349
723	1.40158			724	1.32728
726	1.3983			727	1.33671
729	1.39857			730	1.32784
732	1.40174			733	1.33382
735	1.38792			736	1.3318
738	1.39581			739	1.32768
741	1.39715			742	1.3309
744	1.39183			745	1.33037
747	1.38873			748	1.32666
750	1.39154			751	1.33409
753	1.38662			754	1.33222
756	1.39014			757	1.3305
759	1.38015			760	1.34351
762	1.37331			763	1.33236
765	1.37932			766	1.33952
768	1.36512			769	1.33286
771	1.37881			772	1.33141
774	1.37387			775	1.32812
777	1.36838			778	1.32017
780	1.36853			781	1.33216
783	1.37673			784	1.32709
786	1.37251			787	1.32937
789	1.50121			790	1.33283
792	1.48636			793	1.32091
795	1.47312			796	1.33239
798	1.46282			799	1.32987
801	1.43998			802	1.31502
804	1.43951			805	1.31538
807	1.4228			808	1.31482
810	1.43738			811	1.31946
813	1.42817			814	1.32481
816	1.43047			817	1.3187
819	1.41687			820	1.3193
822	1.43068			823	1.31967
825	1.40895			826	1.33599
828	1.40583			829	1.33299
831	1.41229			832	1.32454
834	1.41057			835	1.32074
837	1.40462			838	1.32295
840	1.40484			841	1.31838
843	1.39765			844	1.32976
846	1.39951			847	1.31835
849	1.40078			850	1.31289
852	1.39267			853	1.31231
855	1.39076			856	1.31316
858	1.39776			859	1.322
861	1.39656			862	1.32805
864	1.40054			865	1.31579
867	1.39548			868	1.33851
870	1.38918			871	1.33341
873	1.39073			874	1.31871
876	1.39223			877	1.32115
879	1.38953			880	1.32356
882	1.39132			883	1.32204
885	1.39088			886	1.31838
888	1.38646			889	1.32397
891	1.3964			892	1.31571
894	1.39426			895	1.3184
897	1.38745			898	1.3203
900	1.38359			901	1.32534
903	1.38324			904	1.32591
906	1.37969			907	1.32947
909	1.38021			910	1.33157
912	1.51809			913	1.33344
915	1.49932			916	1.32792
918	1.46073			919	1.32551
921	1.45441			922	1.32552
924	1.43654			925	1.32652
927	1.42248			928	1.32494
930	1.41325			931	1.33253
933	1.40817			934	1.33355
936	1.41014			937	1.32725
939	1.40804			940	1.32994
942	1.40303			943	1.32262
945	1.39983			946	1.33105
948	1.42062			949	1.34517
951	1.41909			952	1.33534
954	1.40423			955	1.32827
957	1.39394			958	1.32517
960	1.3846			961	1.33316
963	1.38209			964	1.32725
966	1.37847			967	1.32131
969	1.39371			970	1.32088
972	1.38187			973	1.32463
975	1.38977			976	1.32804
978	1.37793			979	1.32643
981	1.39338			982	1.31881
984	1.39007			985	1.3221
987	1.38457			988	1.32288
990	1.38632			991	1.32398
993	1.39947			994	1.32171
996	1.40157			997	1.32763
999	1.40246			1000	1.32588
1002	1.47547			1003	1.33051
1005	1.47824			1006	1.30771
1008	1.45971			1009	1.30758
1011	1.45558			1012	1.32841
1014	1.42769			1015	1.32718
1017	1.42468			1018	1.33012
1020	1.41729			1021	1.33615
1023	1.39883			1024	1.33342
1026	1.39673			1027	1.32013
1029	1.39162			1030	1.32727
1032	1.39259			1033	1.31404
1035	1.39049			1036	1.30209
1038	1.38272			1039	1.30143
1041	1.38623			1042	1.32504
1044	1.39357			1045	1.31737
1047	1.38623			1048	1.33237
1050	1.39802			1051	1.32267
1053	1.38687			1054	1.3415
1056	1.39198			1057	1.33316
1059	1.38672			1060	1.32042
1062	1.39464			1063	1.30999
1065	1.52554			1066	1.31713
1068	1.53416			1069	1.31777
1071	1.49416			1072	1.3282
1074	1.47029			1075	1.33295
1077	1.4529			1078	1.3276
1080	1.45013			1081	1.33665
1083	1.43811			1084	1.33069
1086	1.42938			1087	1.33212
1089	1.4067			1090	1.32506
1092	1.40422			1093	1.32947
1095	1.4007			1096	1.32942
1098	1.40226			1099	1.33512
1101	1.40789			1102	1.34193
1104	1.39466			1105	1.33392
1107	1.39472			1108	1.33357
1110	1.38855			1111	1.34477
1113	1.40024			1114	1.32696
1116	1.39807			1117	1.33593
1119	1.40157			1120	1.33042
1122	1.38484			1123	1.33317
1125	1.3975			1126	1.32315
1128	1.38656			1129	1.33407
1131	1.38771			1132	1.33982
1134	1.3982			1135	1.33499
1137	1.38781			1138	1.33103
1140	1.39534			1141	1.34467
1143	1.39387			1144	1.32843
1146	1.37761			1147	1.32789
1149	1.52559			1150	1.33071
1152	1.4862			1153	1.33283
1155	1.45535			1156	1.33387
1158	1.41985			1159	1.33306
1161	1.42904			1162	1.34117
1164	1.41307			1165	1.33629
1167	1.38824			1168	1.32944
1170	1.3924			1171	1.33962
1173	1.38792			1174	1.32789
1176	1.38028			1177	1.33493
1179	1.38279			1180	1.33316
1182	1.37743			1183	1.33583
1185	1.37438			1186	1.33043
1188	1.37493			1189	1.33626
1191	1.37796			1192	1.33689
1194	1.37941			1195	1.33826
1197	1.37124			1198	1.33225
1200	1.37662			1201	1.32539
1203	1.37425			1204	1.34132
1206	1.35739			1207	1.33985
1209	1.37229			1210	1.34113
1212	1.49375			1213	1.33613
1215	1.46598			1216	1.33419
1218	1.45489			1219	1.33254
1221	1.42277			1222	1.32959
1224	1.41602			1225	1.33804
1227	1.40891			1228	1.33412
1230	1.40067			1231	1.32636
1233	1.38981			1234	1.33189
1236	1.38014			1237	1.33308
1239	1.36959			1240	1.32018
1242	1.36073			1243	1.33348
1245	1.35846			1246	1.3247
1248	1.34907			1249	1.32543
1251	1.36729			1252	1.33493
1254	1.35898			1255	1.32776
1257	1.3622			1258	1.32434
1260	1.35743			1261	1.32166
1263	1.36088			1264	1.32901
1266	1.3732			1267	1.33131
1269	1.36569			1270	1.32817
1272	1.3655			1273	1.33338
1275	1.36205			1276	1.32355
1278	1.36934			1279	1.32318
1281	1.3615			1282	1.33006
1284	1.36564			1285	1.31522
1287	1.35632			1288	1.32353
1290	1.35636			1291	1.33336
1293	1.3438			1294	1.32066
1296	1.34594			1297	1.31849
1299	1.33051			1300	1.3191
1302	1.33312			1303	1.33077
1305	1.33541			1306	1.33533
1308	1.33324			1309	1.32389
1311	1.45004			1312	1.3174
1314	1.44458			1315	1.31757
1317	1.42173			1318	1.33922
1320	1.41056			1321	1.32678
1323	1.40321			1324	1.32318
1326	1.40218			1327	1.33487
1329	1.39016			1330	1.31998
1332	1.39761			1333	1.32009
1335	1.38862			1336	1.3118
1338	1.38566			1339	1.32826
1341	1.37855			1342	1.31624
1344	1.371			1345	1.31715
1347	1.36458			1348	1.32412
1350	1.37075			1351	1.3202
1353	1.37726			1354	1.32377
1356	1.3689			1357	1.32774
1359	1.36889			1360	1.31556
1362	1.37615			1363	1.32205
1365	1.37149			1366	1.31466
1368	1.4322			1369	1.32569
1371	1.49758			1372	1.32572
1374	1.47622			1375	1.30787
1377	1.43181			1378	1.30556
1380	1.41199			1381	1.31231
1383	1.399			1384	1.31191
1386	1.37882			1387	1.31798
1389	1.37865			1390	1.31748
1392	1.37877			1393	1.32127
1395	1.37691			1396	1.32006
1398	1.37561			1399	1.32296
1401	1.37029			1402	1.31805
1404	1.37171			1405	1.32702
1407	1.36849			1408	1.32704
1410	1.37379			1411	1.31828
1413	1.37002			1414	1.31908
1416	1.3696			1417	1.31491
1419	1.44576			1420	1.32455
1422	1.48469			1423	1.31077
1425	1.45977			1426	1.307
1428	1.42838			1429	1.31813
1431	1.41766			1432	1.31777
1434	1.3973			1435	1.32015
1437	1.38389			1438	1.30871
1440	1.38369			1441	1.3135
1443	1.37313			1444	1.31232
1446	1.37947			1447	1.31554
1449	1.37816			1450	1.3109
1452	1.37595			1453	1.30608
1455	1.37049			1456	1.32067
1458	1.37173			1459	1.32433
1461	1.37812			1462	1.30769
1464	1.37345			1465	1.31242
1467	1.38349			1468	1.3189
1470	1.38804			1471	1.31631
1473	1.37311			1474	1.31522
1476	1.37253			1477	1.29989
1479	1.36927			1480	1.30334
1482	1.36154			1483	1.30995
1485	1.37561			1486	1.30398
1488	1.37557			1489	1.31402
1491	1.3789			1492	1.3047
1494	1.36807			1495	1.29995
1497	1.38077			1498	1.30361
1500	1.37996			1501	1.3073
1503	1.37181			1504	1.30547
1506	1.3757			1507	1.30856
1509	1.38248			1510	1.30441
1512	1.38466			1513	1.30372
1515	1.3766			1516	1.30317
1518	1.39039			1519	1.31349
1521	1.37691			1522	1.30181
1524	1.37291			1525	1.30739
1527	1.37163			1528	1.31824
1530	1.36566			1531	1.30531
1533	1.36556			1534	1.31024
1536	1.36473			1537	1.30414
1539	1.36489			1540	1.3112
1542	1.36424			1543	1.30885
1545	1.36665			1546	1.30645
1548	1.35859			1549	1.31461
1551	1.35995			1552	1.30974
1554	1.35908			1555	1.30709
1557	1.35732			1558	1.30737
1560	1.35605			1561	1.31278
1563	1.34151			1564	1.32612
1566	1.34833			1567	1.30818
1569	1.3528			1570	1.31218
1572	1.3599			1573	1.31763
1575	1.44047			1576	1.3093
1578	1.44913			1579	1.31925
1581	1.4143			1582	1.31636
1584	1.38646			1585	1.29453
1587	1.37794			1588	1.31461
1590	1.36444			1591	1.31876
1593	1.34806			1594	1.31544
1596	1.34324			1597	1.32194
1599	1.33728			1600	1.31922
1602	1.34012			1603	1.32356
1605	1.33741			1606	1.30147
1608	1.33505			1609	1.30837
1611	1.33111			1612	1.30321
1614	1.3312			1615	1.29878
1617	1.32991			1618	1.30736
1620	1.33452			1621	1.30161
1623	1.3383			1624	1.30201
1626	1.33397			1627	1.30987
1629	1.34029			1630	1.30989
1632	1.3277			1633	1.29811
1635	1.34788			1636	1.29297
1638	1.34552			1639	1.29689
1641	1.34776			1642	1.3005
1644	1.34923			1645	1.29598
1647	1.35007			1648	1.30383
1650	1.35145			1651	1.3046
1653	1.35124			1654	1.30666
1656	1.36314			1657	1.31469
1659	1.35896			1660	1.30672
1662	1.45576			1663	1.30258
1665	1.4381			1666	1.30713
1668	1.41297			1669	1.30789
1671	1.39628			1672	1.29908
1674	1.38377			1675	1.29538
1677	1.36227			1678	1.29513
1680	1.35013			1681	1.29514
1683	1.34875			1684	1.29433
1686	1.35161			1687	1.29446
1689	1.35853			1690	1.29583
1692	1.35323			1693	1.30305
1695	1.34875			1696	1.29208
1698	1.35303			1699	1.29501
1701	1.35228			1702	1.29852
1704	1.35116			1705	1.29563
1707	1.34483			1708	1.29733
1710	1.35223			1711	1.2941
1713	1.3415			1714	1.29797
1716	1.35268			1717	1.29135
1719	1.34486			1720	1.29068
1722	1.34047			1723	1.29491
1725	1.33155			1726	1.30326
1728	1.33212			1729	1.29244
1731	1.33769			1732	1.29295
1734	1.33443			1735	1.30378
1737	1.34928			1738	1.29246
1740	1.33553			1741	1.29456
1743	1.33141			1744	1.30412
1746	1.34063			1747	1.30436
1749	1.3342			1750	1.29751
1752	1.34588			1753	1.29224
1755	1.42277			1756	1.29592
1758	1.41074			1759	1.30691
1761	1.37853			1762	1.31208
1764	1.361			1765	1.31077
1767	1.33801			1768	1.30836
1770	1.33728			1771	1.29843
1773	1.34114			1774	1.30223
1776	1.3424			1777	1.30376
1779	1.34046			1780	1.29901
1782	1.34088			1783	1.30133
1785	1.33685			1786	1.30421
1788	1.34351			1789	1.30813
1791	1.34915			1792	1.32104
1794	1.33842			1795	1.30421
1797	1.34601			1798	1.30448
1800	1.3416			1801	1.30915
1803	1.33912			1804	1.29699
1806	1.34471			1807	1.305
1809	1.34059			1810	1.31695
1812	1.34345			1813	1.29492
1815	1.32936			1816	1.28835
1818	1.33899			1819	1.29817
1821	1.34072			1822	1.29181
1824	1.3397			1825	1.30515
1827	1.34715			1828	1.2984
1830	1.34576			1831	1.3012
1833	1.34565			1834	1.30174
1836	1.34398			1837	1.28983
1839	1.33753			1840	1.29476
1842	1.34476			1843	1.30014
1845	1.33685			1846	1.29865
1848	1.33212			1849	1.3051
1851	1.34135			1852	1.2989
1854	1.34016			1855	1.30709
1857	1.33911			1858	1.30569
1860	1.32998			1861	1.3014
1863	1.34264			1864	1.30422
1866	1.34318			1867	1.30714
1869	1.343			1870	1.31449
1872	1.34241			1873	1.3097
1875	1.35145			1876	1.31498
1878	1.33928			1879	1.30829
1881	1.34681			1882	1.30897
1884	1.35205			1885	1.31735
1887	1.34977			1888	1.31439
1890	1.35116			1891	1.29921
1893	1.34733			1894	1.29892
1896	1.42619			1897	1.30809
1899	1.42404			1900	1.30096
1902	1.4209			1903	1.31679
1905	1.41589			1906	1.30625
1908	1.39804			1909	1.31145
1911	1.3865			1912	1.30463
1914	1.38787			1915	1.30995
1917	1.38994			1918	1.29912
1920	1.37718			1921	1.31536
1923	1.37999			1924	1.30874
1926	1.37809			1927	1.30948
1929	1.37316			1930	1.3079
1932	1.37014			1933	1.3165
1935	1.38104			1936	1.31009
1938	1.38175			1939	1.30992
1941	1.38018			1942	1.3149
1944	1.37342			1945	1.31323
1947	1.37687			1948	1.31573
1950	1.40476			1951	1.31871
1953	1.53026			1954	1.31334
1956	1.49665			1957	1.30318
1959	1.47855			1960	1.31597
1962	1.46231			1963	1.3118
1965	1.44308			1966	1.30613
1968	1.43338			1969	1.31375
1971	1.43528			1972	1.29991
1974	1.42477			1975	1.30802
1977	1.4165			1978	1.30784
1980	1.40184			1981	1.30732
1983	1.4079			1984	1.30549
1986	1.39992			1987	1.31864
1989	1.3859			1990	1.31859
1992	1.37524			1993	1.30257
1995	1.37538			1996	1.32247
1998	1.37508			1999	1.31505
2001	1.37568			2002	1.31016
2004	1.37248			2005	1.31635
2007	1.37759			2008	1.31578
2010	1.36606			2011	1.3158
2013	1.36437			2014	1.31418
2016	1.37075			2017	1.30544
2019	1.36085			2020	1.31709
2022	1.43874			2023	1.31436
2025	1.51099			2026	1.3236
2028	1.43425			2029	1.30747
2031	1.45179			2032	1.31032
2034	1.44195			2035	1.31326
2037	1.43037			2038	1.31323
2040	1.43832			2041	1.32195
2043	1.42886			2044	1.30929
2046	1.42777			2047	1.31609
2049	1.4224			2050	1.31592
2052	1.41874			2053	1.31605
2055	1.4197			2056	1.31602
2058	1.41418			2059	1.31331
2061	1.41588			2062	1.31212
2064	1.41415			2065	1.30776
2067	1.41624			2068	1.29423
2070	1.42445			2071	1.298
2073	1.42921			2074	1.29114
2076	1.42612			2077	1.29699
2079	1.41381			2080	1.30279
2082	1.40016			2083	1.30752
2085	1.40273			2086	1.31452
2088	1.41767			2089	1.31419
2091	1.41575			2092	1.30521
2094	1.42906			2095	1.31444
2097	1.42302			2098	1.30672
2100	1.4268			2101	1.31668
2103	1.42963			2104	1.30635
2106	1.42022			2107	1.30491
2109	1.41597			2110	1.30642
2112	1.41625			2113	1.30925
2115	1.42275			2116	1.31025
2118	1.42023			2119	1.30955
2121	1.41989			2122	1.30863
2124	1.42282			2125	1.31023
2127	1.41913			2128	1.30374
2130	1.40293			2131	1.30454
2133	1.41379			2134	1.30821
2136	1.40792			2137	1.30134
2139	1.41518			2140	1.29907
2142	1.41559			2143	1.29719
2145	1.42803			2146	1.30454
2148	1.41536			2149	1.3033
2151	1.40547			2152	1.30114
2154	1.4194			2155	1.29941
2157	1.44017			2158	1.31054
2160	1.46154			2161	1.3113
2163	1.46348			2164	1.29587
2166	1.44293			2167	1.31765
2169	1.43268			2170	1.30824
2172	1.42099			2173	1.31075
2175	1.42948			2176	1.31302
2178	1.43508			2179	1.30518
2181	1.42572			2182	1.31097
2184	1.42231			2185	1.31355
2187	1.42279			2188	1.30938
2190	1.42943			2191	1.30758
2193	1.42772			2194	1.30269
2196	1.42414			2197	1.30677
2199	1.42746			2200	1.30389
2202	1.54887			2203	1.3106
2205	1.59832			2206	1.31108
2208	1.54747			2209	1.30755
2211	1.50551			2212	1.30023
2214	1.48477			2215	1.30125
2217	1.47506			2218	1.28637
2220	1.46684			2221	1.29562
2223	1.45426			2224	1.28936
2226	1.45012			2227	1.30673
2229	1.44231			2230	1.30912
2232	1.4357			2233	1.30744
2235	1.41662			2236	1.31409
2238	1.41675			2239	1.30336
2241	1.40185			2242	1.3017
2244	1.41335			2245	1.31494
2247	1.40729			2248	1.32604
2250	1.40627			2251	1.31224
2253	1.40264			2254	1.32259
2256	1.39152			2257	1.31946
2259	1.39841			2260	1.31162
2262	1.40157			2263	1.31157
2265	1.38389			2266	1.31268
2268	1.38374			2269	1.31104
2271	1.39961			2272	1.31246
2274	1.54243			2275	1.30461
2277	1.51175			2278	1.30282
2280	1.47218			2281	1.3021
2283	1.44873			2284	1.29981
2286	1.42093			2287	1.30829
2289	1.42854			2290	1.30087
2292	1.41958			2293	1.25162
2295	1.4151			2296	1.27384
2298	1.40619			2299	1.30414
2301	1.41113			2302	1.2817
2304	1.4133			2305	1.28466
2307	1.40224			2308	1.29526
2310	1.42193			2311	1.29329
2313	1.42197			2314	1.29194
2316	1.41722			2317	1.30234
2319	1.41852			2320	1.29547
2322	1.40775			2323	1.29415
2325	1.40981			2326	1.29636
2328	1.41276			2329	1.29523
2331	1.42073			2332	1.28991
2334	1.41824			2335	1.28894
2337	1.41012			2338	1.29121
2340	1.41737			2341	1.30304
2343	1.42552			2344	1.28563
2346	1.42852			2347	1.29097
2349	1.43052			2350	1.28702
2352	1.43198			2353	1.29472
2355	1.43193			2356	1.29338
2358	1.43014			2359	1.28464
2361	1.42932			2362	1.29573
2364	1.41073			2365	1.28011
2367	1.42608			2368	1.28465
2370	1.42133			2371	1.29306
2373	1.43071			2374	1.29075
2376	1.41495			2377	1.28836
2379	1.41058			2380	1.29508
2382	1.42213			2383	1.30062
2385	1.43033			2386	1.28797
2388	1.42297			2389	1.28917
2391	1.43023			2392	1.28698
2394	1.40639			2395	1.29483
2397	1.41572			2398	1.29719
2400	1.41732			2401	1.28683
2403	1.40342			2404	1.29366
2406	1.40078			2407	1.28344
2409	1.40456			2410	1.29047
2412	1.4042			2413	1.28293
2415	1.39957			2416	1.29514
2418	1.40227			2419	1.28846
2421	1.42025			2422	1.29522
2424	1.41528			2425	1.29058
2427	1.40175			2428	1.29181
2430	1.39763			2431	1.28383
2433	1.42279			2434	1.29041
2436	1.42811			2437	1.29736
2439	1.42967			2440	1.2808
2442	1.41663			2443	1.28406
2445	1.40277			2446	1.29334
2448	1.38474			2449	1.29158
2451	1.3996			2452	1.30095
2454	1.388			2455	1.28975
2457	1.39564			2458	1.28473
2460	1.39443			2461	1.2931
2463	1.40324			2464	1.30372
2466	1.40386			2467	1.29022
2469	1.40582			2470	1.2808
2472	1.40762			2473	1.29151
2475	1.41075			2476	1.28702
2478	1.41742			2479	1.29017
2481	1.4126			2482	1.27914
2484	1.40081			2485	1.29036
2487	1.40638			2488	1.28971
2490	1.41277			2491	1.28966
2493	1.47237			2494	1.28268
2496	1.6			2497	1.28218
2499	1.53971			2500	1.29288
2502	1.49383			2503	1.28096
2505	1.47633			2506	1.29247
2508	1.43782			2509	1.27759
2511	1.44866			2512	1.27984
2514	1.43024			2515	1.28422
2517	1.42311			2518	1.28873
2520	1.41522			2521	1.27935
2523	1.41503			2524	1.28739
2526	1.41886			2527	1.28983
2529	1.40232			2530	1.28407
2532	1.4125			2533	1.28788
2535	1.41413			2536	1.28083
2538	1.39678			2539	1.28298
2541	1.39017			2542	1.28308
2544	1.39269			2545	1.28431
2547	1.39652			2548	1.2809
2550	1.38691			2551	1.27739
2553	1.39128			2554	1.27832
2556	1.39029			2557	1.27563
2559	1.38434			2560	1.28175
2562	1.38299			2563	1.28173
2565	1.38548			2566	1.27648
2568	1.37805			2569	1.28144
2571	1.38422			2572	1.29317
2574	1.37452			2575	1.29344
2577	1.3679			2578	1.27833
2580	1.37043			2581	1.27873
2583	1.3647			2584	1.28229
2586	1.37885			2587	1.28297
2589	1.37636			2590	1.27438
2592	1.36711			2593	1.26832
2595	1.36626			2596	1.27571
2598	1.37214			2599	1.27918
2601	1.36413			2602	1.2809
2604	1.49637			2605	1.27382
2607	1.47999			2608	1.27076
2610	1.46739			2611	1.27034
2613	1.45629			2614	1.27872
2616	1.4356			2617	1.27536
2619	1.43289			2620	1.28029
2622	1.41873			2623	1.27455
2625	1.43329			2626	1.27355
2628	1.42359			2629	1.27596
2631	1.42749			2632	1.2742
2634	1.41403			2635	1.27626
2637	1.42639			2638	1.28717
2640	1.40673			2641	1.28316
2643	1.4075			2644	1.27819
2646	1.41121			2647	1.27653
2649	1.4051			2650	1.27349
2652	1.39829			2653	1.28081
2655	1.4014			2656	1.283
2658	1.39204			2659	1.28754
2661	1.39597			2662	1.27532
2664	1.39121			2665	1.27586
2667	1.38791			2668	1.27808
2670	1.39109			2671	1.27954
2673	1.3993			2674	1.28372
2676	1.39356			2677	1.27572
2679	1.40108			2680	1.27793
2682	1.3976			2683	1.28242
2685	1.3894			2686	1.27726
2688	1.39248			2689	1.28161
2691	1.39298			2692	1.27536
2694	1.39107			2695	1.27938
2697	1.3913			2698	1.28602
2700	1.39188			2701	1.2822
2703	1.38922			2704	1.283
2706	1.39838			2707	1.28989
2709	1.39484			2710	1.28126
2712	1.38779			2713	1.28612
2715	1.38763			2716	1.27735
2718	1.38303			2719	1.28641
2721	1.37969			2722	1.28805
2724	1.38021			2725	1.27716
2727	1.51809			2728	1.26986
2730	1.49932			2731	1.28102
2733	1.46073			2734	1.27392
2736	1.45242			2737	1.27592
2739	1.43269			2740	1.27453
2742	1.41999			2743	1.28128
2745	1.40753			2746	1.2728
2748	1.4039			2749	1.30224
2751	1.40518			2752	1.30101
2754	1.40366			2755	1.29419
2757	1.39905			2758	1.29377
2760	1.39718			2761	1.29627
2763	1.41774			2764	1.27784
2766	1.41468			2767	1.25864
2769	1.39829			2770	1.26426
2772	1.38957			2773	1.2564
2775	1.3796			2776	1.26435
2778	1.37661			2779	1.2832
2781	1.36428			2782	1.28598
2784	1.37976			2785	1.27828
2787	1.3703			2788	1.26592
2790	1.37907			2791	1.27621
2793	1.36841			2794	1.27955
2796	1.38144			2797	1.27656
2799	1.37961			2800	1.27227
2802	1.37532			2803	1.27029
2805	1.37833			2806	1.27081
2808	1.38908			2809	1.27841
2811	1.38006			2812	1.27633
2814	1.38275			2815	1.27954
2817	1.45382			2818	1.28083
2820	1.46291			2821	1.27229
2823	1.43978			2824	1.28094
2826	1.43845			2827	1.27831
2829	1.41195			2830	1.28279
2832	1.40546			2833	1.2804
2835	1.40032			2836	1.28172
2838	1.38404			2839	1.2833
2841	1.38134			2842	1.28182
2844	1.37574			2845	1.27761
2847	1.3786			2848	1.28636
2850	1.37318			2851	1.27134
2853	1.36126			2854	1.278
2856	1.37139			2857	1.27681
2859	1.374			2860	1.27666
2862	1.36545			2863	1.29102
2865	1.38054			2866	1.28247
2868	1.37227			2869	1.28028
2871	1.37286			2872	1.28299
2874	1.37004			2875	1.28098
2877	1.37595			2878	1.29291
2880	1.50895			2881	1.28585
2883	1.51401			2884	1.28203
2886	1.47441			2887	1.29663
2889	1.45284			2890	1.29187
2892	1.43898			2893	1.29779
2895	1.44316			2896	1.29591
2898	1.43148			2899	1.29237
2901	1.4244			2902	1.26869
2904	1.39994			2905	1.27422
2907	1.39756			2908	1.23875
2910	1.39405			2911	1.25992
2913	1.39545			2914	1.28848
2916	1.39777			2917	1.26954
2919	1.38951			2920	1.26527
2922	1.39229			2923	1.25891
2925	1.39006			2926	1.259
2928	1.40229			2929	1.26266
2931	1.39858			2932	1.26331
2934	1.40356			2935	1.27088
2937	1.38794			2938	1.26093
2940	1.3983			2941	1.2668
2943	1.38804			2944	1.2683
2946	1.3923			2947	1.26941
2949	1.4046			2950	1.26715
2952	1.39195			2953	1.27097
2955	1.39827			2956	1.27315
2958	1.39522			2959	1.27092
2961	1.38506			2962	1.27195
2964	1.53654			2965	1.27987
2967	1.50175			2968	1.28111
2970	1.47754			2971	1.27772
2973	1.44263			2974	1.27485
2976	1.43984			2977	1.27308
2979	1.42497			2980	1.27405
2982	1.4028			2983	1.27307
2985	1.40703			2986	1.26972
2988	1.40384			2989	1.27777
2991	1.39627			2992	1.27889
2994	1.39534			2995	1.27088
2997	1.38428			2998	1.26725
3000	1.39022			3001	1.2779
3003	1.38907			3004	1.27142
3006	1.38684			3007	1.27859
3009	1.38663			3010	1.26936
3012	1.38391			3013	1.27335
3015	1.38783			3016	1.27256
3018	1.38487			3019	1.29132
3021	1.36485			3022	1.28176
3024	1.38001			3025	1.28031
3027	1.51174			3028	1.27473
3030	1.47358			3031	1.27293
3033	1.46684			3034	1.27076
3036	1.43308			3037	1.2758
3039	1.42589			3040	1.28408
3042	1.4204			3043	1.27798
3045	1.41083			3046	1.27433
3048	1.4003			3049	1.28281
3051	1.3904			3052	1.27364
3054	1.38394			3055	1.27012
3057	1.37475			3058	1.27494
3060	1.36915			3061	1.2723
3063	1.35611			3064	1.28407
3066	1.37133			3067	1.26767
3069	1.36405			3070	1.26703
3072	1.36812			3073	1.2761
3075	1.36556			3076	1.28362
3078	1.3653			3079	1.27515
3081	1.37457			3082	1.27847
3084	1.36633			3085	1.27193
3087	1.36518			3088	1.26682
3090	1.36065			3091	1.27115
3093	1.36934			3094	1.27657
3096	1.35993			3097	1.27397
3099	1.3649			3100	1.27359
3102	1.35792			3103	1.27047
3105	1.35851			3106	1.28044
3108	1.3438			3109	1.27607
3111	1.34594			3112	1.27222
3114	1.33051			3115	1.27722
3117	1.33312			3118	1.27598
3120	1.32987			3121	1.27833
3123	1.33513			3124	1.27906
3126	1.4512			3127	1.27256
3129	1.44797			3130	1.27772
3132	1.42173			3133	1.27666
3135	1.41056			3136	1.26745
3138	1.40321			3139	1.27724
3141	1.40218			3142	1.28169
3144	1.39016			3145	1.27473
3147	1.39761			3148	1.28001
3150	1.38862			3151	1.26433
3153	1.38566			3154	1.27101
3156	1.37855			3157	1.26338
3159	1.371			3160	1.26575
3162	1.3693			3163	1.27824
3165	1.37216			3166	1.2672
3168	1.37582			3169	1.27402
3171	1.36286			3172	1.27043
3174	1.36374			3175	1.27082
3177	1.36629			3178	1.27267
3180	1.36961			3181	1.27317
3183	1.42807			3184	1.27743
3186	1.49155			3187	1.26867
3189	1.46772			3190	1.27074
3192	1.42618			3193	1.27395
3195	1.40729			3196	1.26796
3198	1.39015			3199	1.26966
3201	1.37551			3202	1.28264
3204	1.37582			3205	1.27681
3207	1.37082			3208	1.27424
3210	1.37125			3211	1.27221
3213	1.37446			3214	1.26675
3216	1.3678			3217	1.27201
3219	1.36075			3220	1.26732
3222	1.36525			3223	1.2715
3225	1.36577			3226	1.27546
3228	1.36571			3229	1.26973
3231	1.36679			3232	1.26706
3234	1.43869
3237	1.48267
3240	1.45691
3243	1.42392
3246	1.41489
3249	1.39248
3252	1.38022
3255	1.37277
3258	1.36081
3261	1.37399
3264	1.37298
3267	1.36887
3270	1.36288
3273	1.36237
3276	1.36701
3279	1.36397
3282	1.37306
3285	1.37838
3288	1.36911
3291	1.37051
3294	1.3673
3297	1.35744
3300	1.37
3303	1.37281
3306	1.37251
3309	1.36051
3312	1.37446
3315	1.37661
3318	1.36825
3321	1.37022
3324	1.37904
3327	1.38175
3330	1.37405
3333	1.38858
3336	1.37742
3339	1.37239
3342	1.37332
3345	1.36566
3348	1.36586
3351	1.37163
3354	1.37394
3357	1.37398
3360	1.37322
3363	1.3652
3366	1.36637
3369	1.3667
3372	1.36526
3375	1.3623
3378	1.34821
3381	1.35329
3384	1.35849
3387	1.36723
3390	1.44516
3393	1.45155
3396	1.4233
3399	1.39238
3402	1.38412
3405	1.37105
3408	1.35293
3411	1.35044
3414	1.34444
3417	1.34595
3420	1.34271
3423	1.34055
3426	1.33747
3429	1.33885
3432	1.33436
3435	1.34244
3438	1.34546
3441	1.34053
3444	1.34487
3447	1.33443
3450	1.35541
3453	1.35207
3456	1.35335
3459	1.35486
3462	1.35635
3465	1.35917
3468	1.35457
3471	1.36738
3474	1.36484
3477	1.45863
3480	1.4444
3483	1.41734
3486	1.40263
3489	1.39047
3492	1.36617
3495	1.35512
3498	1.35392
3501	1.35773
3504	1.36199
3507	1.35827
3510	1.35434
3513	1.35746
3516	1.35628
3519	1.35526
3522	1.34903
3525	1.35687
3528	1.3469
3531	1.35647
3534	1.35007
3537	1.34229
3540	1.33819
3543	1.33698
3546	1.34257
3549	1.34034
3552	1.35415
3555	1.34225
3558	1.33717
3561	1.34688
3564	1.33841
3567	1.34602
3570	1.4267
3573	1.41578
3576	1.37943
3579	1.3609
3582	1.33407
3585	1.33698
3588	1.33846
3591	1.33948
3594	1.3416
3597	1.33943
3600	1.33987
3603	1.34365
3606	1.34915
3609	1.33842
3612	1.34601
3615	1.3416
3618	1.33876
3621	1.34503
3624	1.34072
3627	1.34434
3630	1.33055
3633	1.33935
3636	1.3433
3639	1.33947
3642	1.34554
3645	1.34605
3648	1.34599
3651	1.34209
3654	1.33872
3657	1.34258
3660	1.33631
3663	1.33327
3666	1.34251
3669	1.342
3672	1.3371
3675	1.33002
3678	1.34384
3681	1.34206
3684	1.34356
3687	1.34323
3690	1.35027

## Sheet: Fig2e
Nodule number per plant
A17	dmi1-1	cngc15aGoF/dmi1-1	cngc15cGoF/dmi1-1
241	0	0	0
262	0	0	0
130	0	0	2
200	0	0	0
188	0	0	0
276	0	1	1
233	0	1	0
159	0	0	0
166	0	0	0
176	0	0	0
133	0	0	0
215	0	0	0
201	0	0	0
214	0	1	0
177	0	0	0
179	0	2	0
237	0	0	0
78	0	2	0
147	0	1	0
178	0	0	0
190	0	0	0
194	0	0	0
88	0	0	0
140	0	0	0
153	0	0	0
166	0	0	0
134	0	0	0
149	0	0	0
159	0	0	0
123	0	0	0
110	0	0	0
92	0	0	0
89	0	1	0
88	0	0	0
126	0	1	0
118	0	0	0
93	0	0	0
91	0	0	0
140	0	0	0
188	0	0	0
167	0	0	0
	0	0
	0	0
	0	0
	0	0
	0	0
	0	0
		0
		0
		0
		0
