# Supplementary material for: Autoactive CNGC15 enhances root endosymbiosis in legume and wheat
Source: Nature. 2025 Jan 15;638(8051):752–9. doi: 10.1038/s41586-024-08424-7 (PMC11839481; doi:10.1038/s41586-024-08424-7)
Supplement: Supplementary file 13 — Source Data Fig. 3 [file 41586_2024_8424_MOESM13_ESM.xlsx]

## Sheet: Fig3a
%IRH		%A		%V				%IRH		%A		%V
WT	cngc15aGOF	WT	cngc15aGOF	WT	cngc15aGOF			WT	cngc15cGOF	WT	cngc15cGOF	WT	cngc15cGOF
38	49.0909	11.0294	41.8182	0	12.2727			31	36	24	35	7	7
39	53.125	27.7273	43.75	3.18182	6.25			7.47664	35.8491	7.47664	35.8491	0.934579	0
63	49.6403	29.6512	40.2878	2.32558	7.19424			7	60.3774	6	59.434	1	3.77359
20	57.3529	32.6203	49.2647	6.95187	1.47059			40.9836	46.0784	28.6885	44.1176	1.63934	2.94118
38	29.6053	27.1795	25.6579	1.53846	0			23	49.5868	21	47.9339	2	2.47934
23	22.4	36.8	19.2	1.6	5.6			6.79612	33	4.85437	31	0	1
39	46.3636	26.6667	41.3636	1.21212	6.81818			29.703	70.8738	27.7228	62.1359	1.9802	33.9806
50	41.4746	32.7014	34.1014	4.73934	1.84332			11.6667	47.5247	10.8333	48.5149	1.66667	2.9703
25	35.5769	10.1796	26.9231	1.79641	9.61538			8	41.9048	22	40.9524	1	1.90476
35	57.3643	6.48855	49.6124	0.763359	17.0543			1	23.0769	10	23.0769	0	0.961538
2	40.9524	2.53807	34.2857	0.507614	11.4286			6	57.4257	29	57.4257	0	1.9802
28	53.9216	4.29185	43.1373	0.858369	3.92157			5	17.4757	11	16.5049	1	0
33.1633	70.1754	11.2745	45.614	1.96078	13.1579			2	15.4545	0	33.6364	0	0.909091
21.978	38.3408	9.72763	34.0807	1.94553	8.07175			0	20	3	25	1	0
8.72727	40.7917	31	37.3494	5	10.327			11	40	22	55	14	0
50.8547	45	32	42	2	3			29	3	29	6	29	0
31.3954	37	2	16	43	11			2	12	6	35	0	4
19.7479	41	4	35	12	6			9.1	70.2	8.99	64.17	0	5.9
7.27273	42	33	5	9	32			11.25	63.5	9.96	53.93	0	1.6
24.5399	35	21	33	5	1			15.2	55.4	14.62	44.63	1	8.5
41.1429	84	29	65	9	56			13.6	29.3	8.29	28.93	0	6.7
31.9328	67	38	39	10	45			16.4	22.4	14.98	20.3	1	0
33.1081	23	19	22	1	3			7.1	30.4	5.45	28.17	0	1.2
16.9491	67	26	63	10	21			12.2	36.1	10.26	35.98	1	2.3
48.1081	63	2	46	0	19			11.3	65.4	10.88	61.11	2	14.3
31.5789	57	24	55	1	54			17.6		16.98		1.6358
36.6197	51	28.0612	45	3.57143	14			13.5		11.16		1.9235
51.7699	54	18.6813	49	5.49451	17			4.5		3.47		0
52.4475	56	8	50	2.18182	17
53.125	44.3089	13.6752	19.1057	41.453	27.2358
31.1225	45.5696	29.6512	35.443	0	14.346
27.3196	36.5482	16.8067	16.2436	0.840336	20.8122
29.5918	58.3815	6.66667	40.4624	0.606061	14.4509
60.2339	36.9565	21.4724	33.6957	5.52147	10.8696
	48.8235		41.1765		20
	43.7126		31.1377		5.98802
	30.7692		23.0769		3.4965
	62.7778		32.2222		43.8889

## Sheet: Fig3b
WT	cngc15aGOF		WT	cngc15cGOF
59.8	230.2		17.8	20.3
50	161.3		18.9	35.4
64.5	100.2		32.2	24.9
126.3	108.3		30.2	32.6
185.1	127.7		18.6	31.5
55.4	96.6		18	30.2
139.2	114.8		16.6	32.3
129.2	47.4		17.5	31.4
155.5	84.5
126.2	162.9
35.9	89.4
84.3	35.8
52.3	125.3
20.6	115.7
29.6	128.8
47.7	99.1
43.1	140.9
58	187
44.9	184.9
51.1	172.9
22.7	91
41.9	53
30	41.8
56.1	55.1
	50.3
	53.5
	53.4
	34.3
	40.4
	34.2

## Sheet: Fig3c
WT	WT	cngc15aGOF	cngc15aGOF	cngc15cGOF	cngc15cGOF
6.5	22	19.7	37.2	16.5	43.7
8.4	29.8	15.9	36.6	11.6	28.2
12.6	42.6	11.7	26.8	10.2	35.6
6.5	37.7	19.7	58.7	12.6	40.9
15.5	23.5	8.6	28.5	14.1	35.2
17.2	48.7	17.5	46.1	24.5	51.7
11.2	30.7	14.5	29.4	18.6	30.8
4.5	18.4	11.4	20.7	12.7	36.9
12.7	43.3	8.1	23.6	17.4	45.1
21.7	45.7	5.8	19.9	10.1	27.1
22	53.3	18.9	36	22.4	41.5
14.9	44	26.1	58.2	12.6	36.8
7.4	30.6	7.2	23.2	7.7	27.4
24.2	45.6	21.7	50.7	12	34.6
14	46.8	11	31.7

## Sheet: Fig3d
%IRH		%A		%V				%IRH		%A		%V
WT	Tacngc15aGOF	WT	Tacngc15aGOF	WT	Tacngc15aGOF			WT	Ttcngc15aGOF	WT	Ttcngc15aGOF	WT	Ttcngc15aGOF
30	32	10	16	1	0			46	52	20	27	1	1
30	42	10	20	0	1			58	60	19	23	6	5
33	41	11	21	2	1			51	49	12	23	0	8
25	31	8	10	0	0			45	40	29	15	0	1
29	37	10	13	1	5			26	53	9	25	0	1
18	35	6	11	0	2			48	52	27	35	0	3
31	33	11	10	0	4			50	65	19	42	4	8
33	29	9	13	1	0			54	44	19	22	2	6
20	25	8	12	0	3			10.4839	67	4.43548	31	1.6129	9
9	21	4	8	0	1			8.57143	63	2.85714	28	0.816327	3
22	26	11	12	1	1			6.25	38.8158	4.58333	17.7632	0.416667	11.1842
7	13	1	7	0	0			6.93878	20.5788	2.44898	14.4695	0	2.2508
9	25	3	13	0	2			3.92157	19.4805	1.96078	11.6883	0	6.49351
12	52.2388	5	34.7	0	18.66			11.1111	11.8421	2.96296	6.14035	0.740741	1.75439
6	24.8092	2	19.47	0	5.344			8.42491	48.4978	1.0989	31.7597	2.5641	14.1631
18	22.8261	7	12.32	0	5.072			13.7037	48.7903	5.55556	35.8871	3.33333	12.0968
30	14.2857	12	11.79	1	2.5			8.69565	28.0255	4.34783	15.9236	1.97629	4.4586
13	16.3636	4	12.36	0	2.545			11.9048	22.7799	4.7619	13.5135	2.38095	4.2471
40	21.4286	10	13.27	0	4.762			12.8	13.0045	1.2	3.13901	1.2	2.69058
39	19.6667	11	13	0	3.667			10.9375	23.7903	3.125	13.3064	1.17188	7.25807
37	9.33333	14	6.667	6	2.222			25.3846	21.5909	5.76923	10.9848	4.23077	3.40909
22	42.8571	11	29.7	2	23.68			10.3846	20.6406	1.15385	7.47331	0	5.33808
10.5691	15.1852	2.033	12.59	0.813	5.926			21.1896	42.069	5.94796	14.8276	3.71747	21.3793
10.2767	24.8276	3.953	16.21	1.581	11.72			11.7647	19.4631	2.7451	9.73154	1.17647	2.01342
10.0592	14.786	4.734	9.728	2.959	3.891			19.1177	22.0974	8.82353	7.86517	1.83824	4.49438
12.1622	4.83871	7.77	1.21	3.378	0.806			39.3035	19.6154	16.9154	10.7692	8.95522	4.61538
12.1212	3.4188	6.061	0.855	2.357	0.427			14.2308	12.0968	8.07692	3.62903	4.23077	0.806452
20.0692	10.9756	12.11	6.098	7.612	3.659			9.7166	39.8467	2.42915	24.1379	0.809717	8.81226
4.67626	10.7143	1.799	4.762	0.36	1.19			16.9173	10.4265	7.14286	4.2654	6.39098	0.473934
10.4762	10.8333	5.079	2.5	3.81	1.25			12.749	14.717	3.98406	5.66038	0	2.26415
9.00474		3.791		1.422				17.5497	22.3368	3.64238	11.6838	3.31126	4.12371
21.8329		13.21		12.94				16.1616	23.4657	7.07071	9.02527	8.75421	4.69314
5.45455		1.818		1.091				12.9278	13.1148	6.08365	1.63934	4.18251	0.819672
9.27419		3.629		4.839
3.125		0.893		0.893
4.23077		0.769		1.154
13.0769		5		2.692
13.4615		3.462		7.308

## Sheet: Fig3e
Minus NO3-		Plus NO3				Minus NO3-		Plus NO3
WT	cngc15aGOF	cngc15aGOF	WT			WT	cngc15cGOF	cngc15cGOF	WT
0.516129	0.905172	1.11111	0.114943			0.911422	0.96728	0.915179	0.221729
1.14679	0.972973	1.01852	0.042553			0.860121	1.03428	1.30719	0.313076
0.512821	1.35803	1.18321	0.603774			1.19007	1.08929	0.756303	0.067797
0.394737	1.61074	0.746753	0.132159			1.04377	1.10374	1.08	0.377668
0.362694	1.55	1.45454	0.555556			0.894825	1.49324	0.741627	0.074442
0.454545	1.56627	1.10778	0.548387			1.33038	0.919358	0.924092	0.218254
1.15942	1.96078	0.843882	0.452489			1.04934	0.980781	1.2253	0.705128
1.13861	2.16981	0.944625	0.42623			0.799215	1.1211	1.27168	0
0.707071	1.87215	1.03261	0.523077			1.47395	0.989309	0.774336	0.138889
0.487805	1.52672	1.83007	0.322581			1.27219	1.27355	1.50754	0.133333
0.504202	1.49171	0.973451	0.368664			0.534692	0.4711	1.14833	0.522523
0.25641	2.12963	1.46199	0.520446			0.565319	0.867309	0.351288	0.308123
1.12613	1.5415	0.83815	0.148515			1.07471	0.738206	0.361842	0.533597
0.561798	1.91571	0.578512	0.546448			0.32729	1.64476	0.374532	0
1.24481	2.53012	0.711974	0.520833			1.23223	1.4728	0.208333	0.481651
1.14942	1.97674	1.06729	0.335821			1.00093	1.34611	0.583333	0.221402
1.19617	2.30367	1.23239	0.222222			1.69762	0.974906	0.28125	0.15015
0.857143	1.84932	0.862069	0.670732			1.13293	0.833663	0.102828	0.223048
1.58273	1.74603	0.821429	0.78341			0.973755	1.61014	0.548926	0.159363
1.69811	2.59414	1.2013	0.523077			1.46774	1.79201	0.251716	0.117647
0.970874	2	0.752688	0.37037			0.936104	0.784334	0.528053	0.062762
2.03125	2.30263	0.588235	0.206186			0.995138	1.80753	0.27439	0.37037
1.46853	1.70854	0.828571	0.861423			1.41013	1.4728	0.645161	0.209924
1.44737	0.718232	0.996169	0.570175			0.267783	1.33891	0.306407	0.233766
0.650407	2.19298	0.514706	0.355731			1.16274	2.80534	0.177936	0
1.04348	0.566038	0.135135	0.066667			0.601145	0.53074	0.46332	0.330579
0.27027	0.454545	0.254237	0.172414			0.794459	0.55001	0.256345	0.217984
0.714286	1.30435	0.514706	0			0.468713	2.02642	0.051813	0.571429
0.909091	0.989011	0.385675	0.170648			2.04028	1.88105	0.215633	0.088889
0.561798	0.925926	0.202703	0.264317			2.01296	2.39958	0.106383	0.342857
0.32967	0.55	0.5	0.252525			0.829118	1.69319	0.623441	0
0.442478		0.236559	0			0.327215	1.06573	0.509259	0.373563
0.56338			0.035211			0.340047	0.37976	0.050505	0
			0.42042			0.392658	0.924927	0.373832
			0			0.46315	1.6729	0.110294
			0			0.882564	1.37366	0.112782
			0.264151			0.904358	0.862049	0.820734
			0.208333			0.8605	1.23324
						1.16587	1.00744
						0.968591	2.1381
						1.4776	1.10835
						1.30198	3.47788
						1.56439	3.46848

## Sheet: Fig3f
Ta WT	Tacngc15aGOF	TtWT	Ttcngc15aGOF
8.58369	32.5581	8.13008	15.5844
9.36634	23.0769	6.96517	9.09091
6.48148	26.3158	3.26087	20.5128
6.66667	29.3103	6.53266	4.08163
7.9403	21.6418	4.41176	8.53659
0.934579	39.4904	7.9602	10.1695
9.15493	16.2921	5.22876	6.38298
7.6087	20	0	22.7273
3.73832	18.8679	2.0202	22.093
4.51977	10.1852	1.51515	7.22892
2.89017	8.23529	3.125	8.43374
7.64331	12.8571	1.48148	10.6738
3.65854	22.449	7.5188	18.2192
4.6875	38	7.74193	11.2149
3.48837	17.4312	5.91716	6.06061
7.54717	14	3.50877	12.3333
3.35195	11.6279	4.71014	13.338
3.1746	16.5517	3.5461	9.09091
10	20.6349	0	10.102

## Sheet: Fig3g
Minus AM		Plus AM
WT	Tacngc15GoF	WT	Tacngc15GoF
0.100419	0.090006	0.095024	0.104192
0.094553	0.100048	0.09989	0.107872
0.095543	0.098155	0.09022	0.104521

## Sheet: Fig3h
Ta WT	BC3F2Ta WT-A	BC3F2Tacngc15aGOF-A	BC3F2Ta WT-B	BC3F2Tacngc15GOF-B		Tt WT	BC3F2Tt WT-A	BC3F2Ttcngc15aGOF-A	BC3F2Tt WT-B	BC3F2Ttcngc15aGOF-B
9.05923	3.57143	19.3103	7.32601	8.0402		9.7561	14.4231	21.4521	10.0961	30.031
5.64972	2.26244	28.5714	8.02139	10.7817		6.00601	6.52174	29.7521	13.0177	25.2809
7.94702	2.61194	21.5596	3.06122	11.1475		8.82353	10.6145	23.8372	8.62069	26.936
9.40594	0.858369	19.4969	2.51799	14.0703		9.23913	7.78443	18.9286	9.375	37.5
1.19048	3.1746	15.8621	6.58683	10.5469		2.10526	3.84615	25	4.28571	6.36943
0.534759	2.45399	14.7186	1.36986	10.989		2.9703	6.95652	22.4422	5.34759	11.7904
2.48447	3.16456	21.0526	3.4965	7.25191		2.08333	7.05128	27.7512	2.5974	11.8182
1.11732	2.7027	14.9378	4.25532	10.3586		3.65854	8.95522	19.1837	1.64835	21.6561
1.3245	2.65487	11.4504	5.59006	17.0213		3.9604	3.125	28.4211	3.10881	16.5354
1.40845	3.2	23.5294	4.10256	7.5		2.0979	4.21053	16.0976	3.2	20.9756
2.01342	6.36364	18.8679	5.43478	19.7452		2.15827	4.91803	20.7865	6.71642	18
1.30719	2.41935	14.652	4.32099	12.6812		4	1.69491	17.5676	4.09836	15.9836
