# Supplementary material for: Autoactive CNGC15 enhances root endosymbiosis in legume and wheat
Source: Nature. 2025 Jan 15;638(8051):752–9. doi: 10.1038/s41586-024-08424-7 (PMC11839481; doi:10.1038/s41586-024-08424-7)
Supplement: Supplementary file 14 — Source Data Fig. 4 [file 41586_2024_8424_MOESM14_ESM.xlsx]

## Sheet: Fig4a
WT + 3hNF (2718)							cngc15aGoF & cngc15cGoF mock (308)									cngc15aGoF & cngc15cGoF + 3hNF (1499)
#	gene	GN	PRODUCT	log2FoldChange.WT	padj.WT			gene	GN	PRODUCT	log2FoldChange.Amock	padj.Amock	log2FoldChange.Cmock	padj.Cmock			gene	GN	PRODUCT	log2FoldChange.Atreated	padj.Atreated	log2FoldChange.Ctreated	padj.Ctreated
1	MtrunA17Chr0c01g0489261	MtIDA20	Inflorescence Deficient in Abscission	1.68348	3.63e-05		1	MtrunA17Chr1g0146541		Putative F-box associated interaction domain, F-box-like domain superfamily	-6.4675	0.00259832	-5.80241	0.00895152		1	MtrunA17Chr0c01g0489261	MtIDA20	Inflorescence Deficient in Abscission	1.49079	7.48e-08	1.97563	2.35e-12
2	MtrunA17Chr0c01g0489311		putative protein	1.0156	0.0143147		2	MtrunA17Chr1g0147571		Putative small auxin-up RNA	-1.6489	0.00536603	-1.58953	0.00341947		2	MtrunA17Chr0c01g0489311		putative protein	4.07658	5.19e-36	3.3677	6.22e-22
3	MtrunA17Chr0c01g0489481		Putative protein kinase RLK-Pelle-PERK-1 family	0.655255	0.0170044		3	MtrunA17Chr1g0151041		Putative protein kinase RLK-Pelle-LRR-XIIIb family	1.07245	0.00373805	1.31153	0.00353448		3	MtrunA17Chr1g0146661		Putative Rab-GTPase-TBC domain-containing protein	1.19112	2.49e-15	1.21459	3.94e-12
4	MtrunA17Chr0c19g0493771	MtCYP97A10	Cytochrome P450 monooxygenase	0.836884	0.00226664		4	MtrunA17Chr1g0153481		Putative glucuronosyltransferase	-0.981518	9.6e-05	-0.743293	0.00711243		4	MtrunA17Chr1g0146671		Putative tetratricopeptide-like helical domain superfamily	1.65954	0.0343111	1.98626	0.0112952
5	MtrunA17Chr1g0146161	MtTIP1e	tonoplast intrinsic protein 1e (aquaporin)	-0.634742	0.00743927		5	MtrunA17Chr1g0159531		Putative F-box domain, leucine-rich repeat domain superfamily, F-box-like domain superfamily	1.44536	0.0310075	1.46668	0.0186684		5	MtrunA17Chr1g0146771		Putative transcription factor WD40-like family	0.763122	2.09e-09	0.81346	3.73e-10
6	MtrunA17Chr1g0146661		Putative Rab-GTPase-TBC domain-containing protein	1.67495	4.9e-29		6	MtrunA17Chr1g0161801		Putative Extensin domain-containing protein	-0.970626	0.00356648	-1.05779	0.0021901		6	MtrunA17Chr1g0146781		hypothetical protein	0.945722	1.72e-09	0.979373	2.15e-08
7	MtrunA17Chr1g0146671		Putative tetratricopeptide-like helical domain superfamily	3.54126	7.5e-14		7	MtrunA17Chr1g0162321	MtGAOL1	Gibberellin-oxidase like 1	1.30993	1.23e-15	1.46264	1.66e-27		7	MtrunA17Chr1g0147111		Putative transcription factor C2C2-CO-like family	-0.533332	0.00164863	-0.672804	9.89e-09
8	MtrunA17Chr1g0146771		Putative transcription factor WD40-like family	1.34461	4.03e-19		8	MtrunA17Chr1g0166581		putative protein	-0.867978	0.00375169	-0.976771	0.0116922		8	MtrunA17Chr1g0147151	MtSPP	signal peptide peptidase (TC44385)	0.528877	6.63e-05	0.467256	0.0182213
9	MtrunA17Chr1g0146781		hypothetical protein	1.1666	2.45e-08		9	MtrunA17Chr1g0168081		putative protein	-0.618647	0.0163995	-0.612473	0.0386827		9	MtrunA17Chr1g0147391		putative protein	2.68246	6.21e-06	2.50837	4.58e-06
10	MtrunA17Chr1g0147051		Putative pectinesterase	-0.862945	5.84e-05		10	MtrunA17Chr1g0168451		Putative Acid phosphatase	-2.92922	6.38e-08	-1.58383	0.00113347		10	MtrunA17Chr1g0147881		Putative transcription factor WRKY family	0.599956	8.57e-05	0.540175	4.61e-05
11	MtrunA17Chr1g0147111		Putative transcription factor C2C2-CO-like family	-0.800375	0.000305544		11	MtrunA17Chr1g0169091		Putative alpha-1,6-mannosyl-glycoprotein 2-beta-N-acetylglucosaminyltransferase	-0.555161	0.00131414	-0.672731	0.00101296		11	MtrunA17Chr1g0148341		Putative G-protein gamma	0.49036	0.0156455	0.537392	0.000627884
12	MtrunA17Chr1g0147271		Putative BURP domain-containing protein	2.84298	0.0458282		12	MtrunA17Chr1g0175451		Putative protein kinase RLK-Pelle-L-LEC family	1.81797	0.00295614	1.35734	0.0189626		12	MtrunA17Chr1g0148451	MtMOT1.1	Molybdate transporter	-2.05471	1.9e-42	-1.70478	1.19e-27
13	MtrunA17Chr1g0147571		Putative small auxin-up RNA	-1.8441	3.01e-05		13	MtrunA17Chr1g0177871		putative protein	-0.813505	0.0260811	-1.5789	9.3e-05		13	MtrunA17Chr1g0148461		Putative protein kinase RLK-Pelle-WAK family	8.01532	2.92e-08	6.56712	3.52e-05
14	MtrunA17Chr1g0148141	MtFPF	flowering-promoting factor-like protein	3.0993	0.0330609		14	MtrunA17Chr1g0178191		Putative casparian strip membrane protein	-1.01894	0.0276919	-1.33129	0.00121602		14	MtrunA17Chr1g0148501		Putative protein kinase RLK-Pelle-WAK family	-0.769538	0.000446183	-0.574112	0.0057945
15	MtrunA17Chr1g0148451	MtMOT1.1	Molybdate transporter	-1.64222	4.96e-08		15	MtrunA17Chr1g0178451		Putative small auxin-up RNA	-1.7839	0.00340867	-1.61197	0.0140647		15	MtrunA17Chr1g0149401		Putative sugar phosphate transporter domain-containing protein	0.574421	1.43e-05	0.767688	7.32e-09
16	MtrunA17Chr1g0148461		Putative protein kinase RLK-Pelle-WAK family	9.43997	3.81e-12		16	MtrunA17Chr1g0178891		Putative LysM domain-containing protein	-2.30248	5.43e-08	-1.8068	1.23e-05		16	MtrunA17Chr1g0149491	MtnsLTP71	non-specific Lipid Transfer Protein	-1.18789	8.22e-10	-0.986038	2.59e-05
17	MtrunA17Chr1g0149051		Putative Galactose-binding-like domain superfamily	-1.68848	5.52e-10		17	MtrunA17Chr1g0181421		Putative Hemopexin-like domain superfamily	1.88276	1.57e-18	1.47047	3.54e-08		17	MtrunA17Chr1g0149561		Putative PB1 domain, tetratricopeptide-like helical domain superfamily, protein PHOX1-4	0.439209	0.0102543	0.492248	0.0391633
18	MtrunA17Chr1g0149381		Putative protein kinase RLK-Pelle-SD-2b family	1.65558	1.01e-10		18	MtrunA17Chr1g0182391		Putative transcription factor C2H2 family	0.541559	0.0197214	0.584178	0.0112241		18	MtrunA17Chr1g0149651	MtKNOX3	KNOX transcription factor	1.35113	1.19e-09	1.1151	1.06e-05
19	MtrunA17Chr1g0149401		Putative sugar phosphate transporter domain-containing protein	0.943488	1.62e-11		19	MtrunA17Chr1g0183031		Putative ketohexokinase	-1.05225	4.43e-06	-0.768372	0.000999179		19	MtrunA17Chr1g0149821	MtCHIT5a	chitinase 5 a	1.39878	8.5e-11	1.66441	3.21e-16
20	MtrunA17Chr1g0149451		Putative protein kinase TKL-Pl-1 family	0.909133	4.9e-10		20	MtrunA17Chr1g0183781	MtPUB6	Plant U-box protein 6	-0.483644	0.047689	-0.721492	0.00024363		20	MtrunA17Chr1g0150241		Putative chorismate mutase	1.08739	1.15e-08	1.34569	3.65e-11
21	MtrunA17Chr1g0149651	MtKNOX3	KNOX transcription factor	1.25377	2.16e-12		21	MtrunA17Chr1g0183931		Putative transcription factor AP2-EREBP family	-1.02311	0.001564	-1.11268	0.010885		21	MtrunA17Chr1g0150551		Putative tocopherol C-methyltransferase	-0.60746	1.29e-06	-0.440565	0.00714071
22	MtrunA17Chr1g0149711		Putative protein kinase RLK-Pelle-RLCK-X family	-1.54882	3.69e-09		22	MtrunA17Chr1g0185611		putative protein	-0.982247	0.00136656	-1.17148	0.00191055		22	MtrunA17Chr1g0150561		Putative F-box domain-containing protein	1.20062	6.85e-07	0.768059	0.0248303
23	MtrunA17Chr1g0149821	MtCHIT5a	chitinase 5 a	2.00855	3.81e-15		23	MtrunA17Chr1g0189821		Putative phloem protein	-0.744423	0.0120915	-0.807779	0.00711243		23	MtrunA17Chr1g0150741		Putative protein kinase RLK-Pelle-RLCK-VIIa-2 family	0.817097	5.18e-05	0.833205	0.000128532
24	MtrunA17Chr1g0149931		hypothetical protein	3.35226	0.00696406		24	MtrunA17Chr1g0192331		Putative pectinesterase	-2.33421	1.94e-10	-0.871484	0.00132587		24	MtrunA17Chr1g0151161		hypothetical protein	2.14475	4.38e-14	2.47006	1.58e-14
25	MtrunA17Chr1g0150241		Putative chorismate mutase	1.32844	2.77e-09		25	MtrunA17Chr1g0193381		Putative pectinacetylesterase/NOTUM	-1.83406	0.00197677	-1.31587	0.0386885		25	MtrunA17Chr1g0151201	LOG-like1	Lonely Guy-like (CK biosynthesis)	-0.397749	0.00584222	-0.410227	0.0234369
26	MtrunA17Chr1g0150511	MtHK6	histidine kinase 6 (no CHASE domain)	-0.908002	0.0266579		26	MtrunA17Chr1g0193391	MtNPF4.10	NRT1/ PTR FAMILY|nitrate transporter / peptide transporter	-1.38927	0.0073681	-1.44338	0.00615764		26	MtrunA17Chr1g0151231		Putative glutaredoxin, Thioredoxin-like superfamily	-0.620103	0.0257953	-1.16604	0.0222154
27	MtrunA17Chr1g0150531	MtHK7	histidine kinase 7 (no CHASE domain)	-3.62164	0.0185733		27	MtrunA17Chr1g0193451		hypothetical protein	-0.873689	0.0367115	-1.02456	0.0129926		27	MtrunA17Chr1g0151241		Putative glycosidase	-1.10301	3.95e-07	-0.618357	0.0365708
28	MtrunA17Chr1g0150551		Putative tocopherol C-methyltransferase	-0.395504	0.0387397		28	MtrunA17Chr1g0194641		Putative transcription factor WD40-like family	-0.826897	0.000929615	-1.00781	0.000427206		28	MtrunA17Chr1g0151781		Putative protein-serine/threonine phosphatase	0.859148	2.57e-05	0.825053	0.00229632
29	MtrunA17Chr1g0150561		Putative F-box domain-containing protein	0.99707	0.000374988		29	MtrunA17Chr1g0195201	MtLAT52/POE_6	Late Anther Tomato52/Pollen Ole e 1 Allergen and Extensin	-2.34072	0.00745286	-2.18605	0.0464507		29	MtrunA17Chr1g0152031		Putative calcium-dependent channel, 7TM region phosphate	0.63299	4.05e-06	0.441771	0.00281496
30	MtrunA17Chr1g0150741		Putative protein kinase RLK-Pelle-RLCK-VIIa-2 family	0.90637	0.00151872		30	MtrunA17Chr1g0195331		Putative pectinesterase	-1.6759	0.00297364	-1.5629	0.00374166		30	MtrunA17Chr1g0152201		putative protein	3.46876	2.08e-06	5.02455	3.99e-17
31	MtrunA17Chr1g0151041		Putative protein kinase RLK-Pelle-LRR-XIIIb family	-1.09633	0.0301305		31	MtrunA17Chr1g0195351		Putative pectinesterase	-2.0973	0.0244305	-2.23078	0.0237408		31	MtrunA17Chr1g0152661		Putative transcription factor C2H2 family	1.33251	4.41e-10	0.557958	0.0415664
32	MtrunA17Chr1g0151081		Putative chalcone isomerase	0.607494	0.0102428		32	MtrunA17Chr1g0196531		Putative oxoglutarate/iron-dependent dioxygenase, RNA demethylase ALKBH9B/ALKBH10B	-0.871896	1.27e-05	-0.908492	2.15e-09		32	MtrunA17Chr1g0153781		Putative patatin-like phospholipase domain, Acyl transferase/acyl hydrolase/lysophospholipase	0.545173	0.00302318	1.02578	1.29e-10
33	MtrunA17Chr1g0151161		hypothetical protein	1.99757	2.24e-09		33	MtrunA17Chr1g0198151	MtDME	DEMETER (DNA demethylase)	1.77642	0.0166191	1.67725	0.00967431		33	MtrunA17Chr1g0153831		Putative calcineurin-like phosphoesterase domain, ApaH type, metallo-dependent phosphatase	0.62819	6.81e-12	0.511081	0.00215575
34	MtrunA17Chr1g0151501		Putative glycine dehydrogenase (aminomethyl-transferring)	-0.566926	0.0186499		34	MtrunA17Chr1g0198681		Putative transferase	-0.73002	0.0237377	-0.731945	0.0419582		34	MtrunA17Chr1g0153961		putative protein	0.630731	2.14e-06	0.687825	2.89e-09
35	MtrunA17Chr1g0151621		Putative EF-hand domain, calcineurin B	-0.77272	0.0116925		35	MtrunA17Chr1g0200481		putative protein	-1.10591	0.0321129	-1.51883	5.6e-05		35	MtrunA17Chr1g0154351		Putative protein kinase RLK-Pelle-DLSV family	8.2415	3.72e-09	9.52951	6.75e-13
36	MtrunA17Chr1g0151661		Putative polyketide cyclase/dehydrase, START-like domain superfamily	-0.700777	0.00473267		36	MtrunA17Chr1g0200631		Putative transcription factor bHLH family	-4.29905	5.12e-07	-2.5553	0.00720145		36	MtrunA17Chr1g0154361		Putative Gnk2-like domain-containing protein	4.00658	6.17e-18	4.55319	2.24e-29
37	MtrunA17Chr1g0151781		Putative protein-serine/threonine phosphatase	1.93849	1.37e-07		37	MtrunA17Chr1g0201271		Putative inositol-polyphosphate 5-phosphatase	0.575981	0.0382011	0.674067	0.0056895		37	MtrunA17Chr1g0154381	MtAOS1|MtCYP74A1	allene oxide synthase 1 (TC101097)|Cytochrome P450 monooxygenase	0.628202	0.028366	0.91068	0.000498849
38	MtrunA17Chr1g0151821		putative protein	-0.895628	0.0129376		38	MtrunA17Chr1g0202361		Putative membrane-associated kinase regulator 6	-0.749789	0.023479	-0.981919	0.00807563		38	MtrunA17Chr1g0154571		Putative ELO family protein	1.70483	9.73e-07	1.08369	0.0157036
39	MtrunA17Chr1g0151971		Putative transcription factor Homobox-WOX family	1.35351	0.00177094		39	MtrunA17Chr1g0203891	MtLYE2	Putative LysM domain-containing protein	-1.55562	0.0345851	-1.86351	0.022524		39	MtrunA17Chr1g0155701	MtBGAL2	beta-galactosidase 2	-0.442477	0.00471804	-0.653691	0.000405119
40	MtrunA17Chr1g0152031		Putative calcium-dependent channel, 7TM region phosphate	0.742312	4.39e-06		40	MtrunA17Chr1g0204471		putative protein	-1.3858	0.00938568	-1.99531	3.06e-05		40	MtrunA17Chr1g0155971		Putative galactose oxidase	-2.117	4e-05	-2.00111	3.02e-13
41	MtrunA17Chr1g0152191		Putative transcription factor interactor and regulator C3H-WRC/GRF family	-0.902584	0.000146037		41	MtrunA17Chr1g0206361		Putative protein kinase RLK-Pelle-DLSV family	1.1131	0.0120537	1.50169	2.81e-05		41	MtrunA17Chr1g0156001		putative protein	1.11856	0.000692685	0.972124	0.000534667
42	MtrunA17Chr1g0152201		putative protein	8.55731	3.53e-10		42	MtrunA17Chr1g0208121		Putative protein kinase RLK-Pelle-LRR-III family	-1.439	6.57e-10	-1.31683	8.98e-05		42	MtrunA17Chr1g0156671		Putative protein PSK SIMULATOR	1.46376	8.04e-06	1.40614	1.22e-05
43	MtrunA17Chr1g0152431		Putative transcription factor interactor and regulator LIM family	-0.644362	0.000694017		43	MtrunA17Chr1g0212871		Putative dirigent protein	-1.39296	0.00128145	-1.60805	0.000254039		43	MtrunA17Chr1g0156711		Putative Thaumatin family	0.599973	0.00355761	0.575108	0.0315512
44	MtrunA17Chr1g0152651		Putative transcription factor bHLH family	-0.955909	1.3e-05		44	MtrunA17Chr1g0213011	MtCHI-2	chalcone isomerase	-0.991526	3.3e-09	-0.910422	1.3e-09		44	MtrunA17Chr1g0156731		Putative Heat shock protein Hsp90 family	1.1369	2.82e-21	1.20232	3.1e-07
45	MtrunA17Chr1g0152661		Putative transcription factor C2H2 family	0.532477	0.0054787		45	MtrunA17Chr1g0213021		Putative chalcone isomerase	-0.387975	0.0218891	-0.644748	1.1e-05		45	MtrunA17Chr1g0158201		Putative protein kinase RLK-Pelle-WAK family	8.96565	4.37e-11	8.75119	2.05e-09
46	MtrunA17Chr1g0152851	MtGASA1	Gibberellic Acid-Stimulated in Arabidopsis	-0.910261	6.57e-05		46	MtrunA17Chr1g0213041		Putative chalcone isomerase	-1.2352	1.68e-09	-0.730919	0.00194456		46	MtrunA17Chr1g0158611		Putative glycerophosphodiester phosphodiesterase, protein kinase RLK-Pelle-LRK10L-2 family	2.56973	2.03e-29	2.45783	3.82e-28
47	MtrunA17Chr1g0152951		Putative F-box domain, leucine-rich repeat domain superfamily, F-box-like domain superfamily	0.336122	0.0399964		47	MtrunA17Chr2g0280631		Putative transcription factor bHLH family	-0.822482	0.0118002	-1.11133	1.03e-06		47	MtrunA17Chr1g0158621		Putative probable receptor-like serine/threonine-protein kinase LRK10	2.76469	6.41e-09	2.18252	1.46e-09
48	MtrunA17Chr1g0153281	MtREM5.1	remorin 5.1	-0.878899	0.0109628		48	MtrunA17Chr2g0284541		Putative PGG domain, ankyrin repeat-containing domain superfamily	-1.57759	0.0352237	-1.87738	0.0122651		48	MtrunA17Chr1g0158631		Putative glycerophosphodiester phosphodiesterase, protein kinase RLK-Pelle-LRK10L-2 family	2.79539	0.00126836	3.75296	0.000984796
49	MtrunA17Chr1g0153481		Putative glucuronosyltransferase	-0.635088	0.0174721		49	MtrunA17Chr2g0288271		putative protein	-0.992879	0.00547909	-1.5213	0.000323012		49	MtrunA17Chr1g0159211		Putative glycolipid transfer protein	-1.71478	6.74e-17	-1.16411	1.25e-05
50	MtrunA17Chr1g0153781		Putative patatin-like phospholipase domain, Acyl transferase/acyl hydrolase/lysophospholipase	1.20564	1.35e-06		50	MtrunA17Chr2g0288921		Putative pectate lyase	-2.21609	2.2e-16	-0.801837	0.00634883		50	MtrunA17Chr1g0159571		putative protein	0.733741	0.000676798	0.711415	0.01112
51	MtrunA17Chr1g0153831		Putative calcineurin-like phosphoesterase domain, ApaH type, metallo-dependent phosphatase	0.800432	0.00709913		51	MtrunA17Chr2g0295081		Putative Bet v I/Major latex protein	-0.841314	0.000666091	-0.879502	0.000809578		51	MtrunA17Chr1g0159601		Putative SPARK domain-containing protein	1.43258	1.19e-09	1.36384	6.78e-18
52	MtrunA17Chr1g0153961		putative protein	0.659041	0.0053907		52	MtrunA17Chr2g0295091		Putative Bet v I/Major latex protein	-1.46174	8.01e-06	-0.960978	0.0169509		52	MtrunA17Chr1g0159611		Putative protein kinase RLK-Pelle-RKF3 family	0.65532	1.69e-06	0.595437	3.29e-06
53	MtrunA17Chr1g0154351		Putative protein kinase RLK-Pelle-DLSV family	10.1004	1.14e-14		53	MtrunA17Chr2g0296501		Putative chloroplast enhancing stress tolerance protein	-2.19662	5.05e-19	-0.889057	0.00955819		53	MtrunA17Chr1g0160291		Putative PADRE domain-containing protein	-0.769149	0.000552146	-0.705218	0.00118146
54	MtrunA17Chr1g0154361		Putative Gnk2-like domain-containing protein	3.27041	7.59e-23		54	MtrunA17Chr2g0296621	MtPrx100	peroxidase	-1.65794	2.52e-08	-0.863043	0.0150631		54	MtrunA17Chr1g0160371		Putative Bet v I/Major latex protein	-1.47835	1.07e-05	-1.16653	6.2e-05
55	MtrunA17Chr1g0154571		Putative ELO family protein	1.28527	0.0086614		55	MtrunA17Chr2g0297461		putative protein	5.60951	0.0373878	5.89789	0.0303678		55	MtrunA17Chr1g0160381		Putative Bet v I/Major latex protein	-0.786327	5.36e-06	-0.567422	0.00552663
56	MtrunA17Chr1g0154621		Putative histone deacetylase complex subunit SAP30/SAP30, SAP30 domain superfamily	-0.803895	4.17e-05		56	MtrunA17Chr2g0297811		Putative chitinase	3.79927	2.06e-17	2.14805	0.0159254		56	MtrunA17Chr1g0160501		Putative bis(5'-nucleosyl)-tetraphosphatase (asymmetrical)	-0.319524	0.0107608	-0.535141	0.00796923
57	MtrunA17Chr1g0155221	MtESL6_1|MtESL3.3	early-responsive to dehydration six-like (Sugar transporter)	0.47728	0.0364812		57	MtrunA17Chr2g0300081		Putative chitinase	-0.982856	0.00946694	-1.39164	0.0093912		57	MtrunA17Chr1g0160851	MtCYP76F74	Cytochrome P450 monooxygenase	5.82642	0.00084464	8.99757	1.18e-10
58	MtrunA17Chr1g0155431	MtDFR1	dihydroflavonol 4-reductase (XP_013466134)	-5.18501	3.93e-17		58	MtrunA17Chr2g0301871		Putative transcription factor C2H2 family	-1.33843	0.00350767	-1.36982	0.00637204		58	MtrunA17Chr1g0161231		Putative PGG domain, ankyrin repeat-containing domain superfamily	-1.23133	4.88e-06	-1.25874	4.99e-05
59	MtrunA17Chr1g0155611	MtPrx45	peroxidase	-0.784533	0.000918582		59	MtrunA17Chr2g0303941		Putative endo-polygalacturonase	-6.00076	0.0140592	-5.33485	0.0328		59	MtrunA17Chr1g0162551		putative protein	0.898469	4.71e-06	0.526022	0.0390317
60	MtrunA17Chr1g0155701	MtBGAL2	beta-galactosidase 2	-1.00793	7.34e-05		60	MtrunA17Chr2g0307091		Putative sugar phosphate transporter domain-containing protein	-0.419269	0.0347872	-0.623551	0.00130623		60	MtrunA17Chr1g0162561		Putative G protein alpha subunit, helical insertion	1.51932	1.1e-05	1.51579	7.58e-05
61	MtrunA17Chr1g0155991		Putative disease resistance protein	1.82571	5.57e-14		61	MtrunA17Chr2g0309341		Putative CTP synthase (glutamine hydrolyzing)	0.60592	0.0164253	0.726383	0.000306436		61	MtrunA17Chr1g0162801	MtCYP71D437	Cytochrome P450 monooxygenase	0.649077	0.00234545	0.79943	1.84e-06
62	MtrunA17Chr1g0156001		putative protein	1.53938	1.02e-05		62	MtrunA17Chr2g0310441		Putative EamA domain-containing protein	-1.65402	1.32e-05	-1.44241	0.000104919		62	MtrunA17Chr1g0163001		Putative transcription factor C2H2 family	-0.593266	1.95e-05	-0.524403	0.0068287
63	MtrunA17Chr1g0156491		Putative protein disulfide-isomerase	-1.29775	0.0276092		63	MtrunA17Chr2g0311721	MtKELCH	Kelch repeat protein	0.855236	2.25e-05	0.638004	0.00506294		63	MtrunA17Chr1g0163311		Putative SKP1/BTB/POZ domain superfamily, NPH3 domain, NPH3/RPT2-like family protein	-0.975817	0.00014094	-1.45072	9.82e-11
64	MtrunA17Chr1g0156671		Putative protein PSK SIMULATOR	2.16026	0.0011836		64	MtrunA17Chr2g0320031	MtcwPRX2|MtPrx44	cell wall peroxidase 2|peroxidase 44	-0.66858	0.000202126	-0.785207	2.31e-09		64	MtrunA17Chr1g0163321		Putative exostosin	-0.806196	6.06e-05	-0.768386	1e-06
65	MtrunA17Chr1g0156731		Putative Heat shock protein Hsp90 family	0.948508	0.000855572		65	MtrunA17Chr2g0321941	MtHDA2	Histone deacetylase 2	0.770535	0.000459494	0.552813	0.0352076		65	MtrunA17Chr1g0163621		Putative methyltransferase	0.930403	0.0310171	2.22734	1.7e-10
66	MtrunA17Chr1g0157061		Putative rlpA-like protein, double-psi beta-barrel	-10.1398	0.0301943		66	MtrunA17Chr2g0323261		hypothetical protein	2.09946	0.00394007	2.24446	0.00071644		66	MtrunA17Chr1g0164411		hypothetical protein	-1.01608	3.26e-06	-0.910064	0.000185747
67	MtrunA17Chr1g0157341		Putative L-ascorbate oxidase	-2.78561	0.000777338		67	MtrunA17Chr2g0326611		putative protein	-0.872645	0.0423779	-1.16233	0.00461555		67	MtrunA17Chr1g0164891	MtPrx50	peroxidase	-1.6094	1e-21	-0.685731	0.00555581
68	MtrunA17Chr1g0158021		Putative aminocyclopropanecarboxylate oxidase	1.17118	0.00626384		68	MtrunA17Chr2g0328511	MtZIP2	Zinc-Iron Permease 2	-4.47184	1.2e-18	-1.14898	0.0487421		68	MtrunA17Chr1g0165681		Putative benzyl alcohol O-benzoyltransferase	1.21962	0.0193494	1.7483	0.0081105
69	MtrunA17Chr1g0158201		Putative protein kinase RLK-Pelle-WAK family	9.0913	2.85e-11		69	MtrunA17Chr2g0328871		putative protein	-2.26398	1.17e-11	-1.00909	0.0178271		69	MtrunA17Chr1g0166281	MtCML7	Calmodulin-like 7	2.61148	2.93e-16	0.851176	0.0193316
70	MtrunA17Chr1g0158611		Putative glycerophosphodiester phosphodiesterase, protein kinase RLK-Pelle-LRK10L-2 family	2.82046	3.75e-19		70	MtrunA17Chr2g0329091		Putative IRK-interacting protein	-0.811697	0.00195867	-0.995374	0.000241369		70	MtrunA17Chr1g0167691	MtMYB009	Myeloblastosis (MYB) transcription factor 9	1.00526	8.45e-06	0.662691	0.0125878
71	MtrunA17Chr1g0158621		Putative probable receptor-like serine/threonine-protein kinase LRK10	3.03697	2.06e-15		71	MtrunA17Chr2g0329621		Putative transmembrane protein DDB_G0292058	-1.02759	0.0013703	-1.12384	0.000575725		71	MtrunA17Chr1g0167741	MtPT1	phosphate transporter	-1.25294	8.97e-13	-1.06829	1.59e-08
72	MtrunA17Chr1g0158631		Putative glycerophosphodiester phosphodiesterase, protein kinase RLK-Pelle-LRK10L-2 family	6.23986	0.000287225		72	MtrunA17Chr2g0332241	MtABCG10	ATP-binding cassette (ABC) transporter type G (XM_003597771)	-0.585639	0.00442363	-0.562955	0.0242724		72	MtrunA17Chr1g0167781		Putative transcription factor AP2-EREBP family	1.17414	0.000964272	0.857746	0.0256787
73	MtrunA17Chr1g0158711		Putative glycerophosphodiester phosphodiesterase, protein kinase RLK-Pelle-LRK10L-2 family	5.95405	0.00563463		73	MtrunA17Chr2g0333781		Putative cinnamoyl-CoA reductase	-0.480481	0.0025225	-0.436084	0.0198595		73	MtrunA17Chr1g0170471		Putative transcription factor AP2-EREBP family	-0.769676	5.79e-06	-0.516785	0.0283838
74	MtrunA17Chr1g0158841		Putative retrotransposon gag domain-containing protein	-2.05395	0.0484541		74	MtrunA17Chr2g0334131		Putative 4-coumarate--CoA ligase	-0.812947	4.48e-07	-0.69218	0.00227259		74	MtrunA17Chr1g0170531		Putative transcription factor AP2-EREBP family	0.853269	3.45e-09	0.468468	0.0321225
75	MtrunA17Chr1g0159001		Putative arabinogalactan protein 16/20/22/41	-1.93374	0.0283053		75	MtrunA17Chr3g0077491		Putative translation initiation factor 1A (eIF-1A), RNA-binding domain, S1, IF1 type	0.679514	0.022074	1.17579	0.000355909		75	MtrunA17Chr1g0170881		Putative AAA+ ATPase domain, P-loop containing nucleoside triphosphate hydrolase	1.85401	3.18e-12	1.26631	0.000174098
76	MtrunA17Chr1g0159031		putative protein	-1.2969	0.0200898		76	MtrunA17Chr3g0078901		Putative NmrA-like domain, NAD(P)-binding domain superfamily	0.679304	0.010633	0.667118	0.00407431		76	MtrunA17Chr1g0171291		Putative transcription factor bZIP family	0.735485	0.000281649	0.427328	0.0176689
77	MtrunA17Chr1g0159211		Putative glycolipid transfer protein	-1.08096	0.00465913		77	MtrunA17Chr3g0079101		Putative QWRF family protein	-1.94607	1.65e-12	-0.976245	0.00180269		77	MtrunA17Chr1g0171301		Putative EamA domain-containing protein	1.8473	1.63e-11	2.04519	5.58e-14
78	MtrunA17Chr1g0159571		putative protein	0.888141	0.000151284		78	MtrunA17Chr3g0079371		Putative pectinesterase	-2.90559	4.11e-10	-1.1784	0.00368308		78	MtrunA17Chr1g0172541		Putative disease resistance protein	6.29332	2.64e-61	5.65807	7.41e-55
79	MtrunA17Chr1g0159611		Putative protein kinase RLK-Pelle-RKF3 family	0.423624	0.0215968		79	MtrunA17Chr3g0080391		Putative pectinesterase	-1.88443	4.98e-09	-1.04489	0.00615764		79	MtrunA17Chr1g0172721		Putative probable calcium-binding protein CML48/49/50	0.943109	2.61e-19	0.685828	4.62e-07
80	MtrunA17Chr1g0159791		Putative nepenthesin	0.497007	0.000987417		80	MtrunA17Chr3g0080991		Putative transcription factor interactor and regulator CCHC(Zn) family	0.436132	0.0212197	0.451982	0.0143177		80	MtrunA17Chr1g0173651		Putative EGF-like domain, exostosin, EGF-like domain, extracellular, exostosin, GT47	0.789076	9.66e-09	0.82931	3.11e-07
81	MtrunA17Chr1g0160031	MtENOD8.1	early nodulin 8|AAC26810	2.70873	6.4e-05		81	MtrunA17Chr3g0081191		Putative disease resistance protein	0.645747	0.0242101	0.700421	0.0106716		81	MtrunA17Chr1g0174471		Putative 3,9-dihydroxypterocarpan 6A-monooxygenase	-2.37273	7.52e-08	-1.19531	0.0161688
82	MtrunA17Chr1g0160171		Putative EamA domain-containing protein	0.869886	0.000249552		82	MtrunA17Chr3g0081391		Putative disease resistance protein	1.36888	4.7e-09	0.848856	4.77e-05		82	MtrunA17Chr1g0175451		Putative protein kinase RLK-Pelle-L-LEC family	0.995006	0.0189325	1.42302	5.58e-06
83	MtrunA17Chr1g0160391		Putative Bet v I/Major latex protein	-1.53086	0.0485189		83	MtrunA17Chr3g0084441		Putative protein kinase RLK-Pelle-DLSV family	0.983713	0.00476843	0.83064	0.0213596		83	MtrunA17Chr1g0176751	MtCDPK9	calcium-dependent protein kinase9	3.29427	6.69e-62	2.58392	2.25e-35
84	MtrunA17Chr1g0160461	MtPIN3	PIN-FORMED auxin efflux carrier component	-0.92198	0.00082219		84	MtrunA17Chr3g0087941		putative protein	-2.57692	0.000134768	-1.70965	0.00272944		84	MtrunA17Chr1g0176831	MtCYP76X15	Cytochrome P450 monooxygenase	5.37449	0.0109983	7.51814	1.32e-05
85	MtrunA17Chr1g0160501		Putative bis(5'-nucleosyl)-tetraphosphatase (asymmetrical)	-0.488063	0.00180373		85	MtrunA17Chr3g0091761		hypothetical protein	1.82246	8.29e-06	2.45876	5.39e-15		85	MtrunA17Chr1g0177091	MtNF-YA1	nuclear factor Y subunit A1	3.89102	2.73e-16	2.58104	0.0251749
86	MtrunA17Chr1g0160921		Putative protein kinase RLK-Pelle-DLSV family	0.420459	0.0158032		86	MtrunA17Chr3g0091771		hypothetical protein	2.47255	0.0196659	3.18833	2.62e-05		86	MtrunA17Chr1g0177101		Putative RNA recognition motif domain, nucleotide-binding alpha-beta plait domain superfamily	0.893916	2.17e-05	0.706434	0.00382302
87	MtrunA17Chr1g0161151		Putative transcription factor WD40-like family	0.810365	0.000833887		87	MtrunA17Chr3g0095441		Putative reticulon-like protein, plant	-0.466217	0.0149896	-0.6162	0.000480275		87	MtrunA17Chr1g0177121		Putative target SNARE coiled-coil domain, syntaxin domain, syntaxin/epimorphin	1.12737	2.4e-14	0.919751	2.69e-12
88	MtrunA17Chr1g0161231		Putative PGG domain, ankyrin repeat-containing domain superfamily	-0.884868	0.019476		88	MtrunA17Chr3g0104271		putative protein	-1.26147	0.0196968	-1.33486	0.0388347		88	MtrunA17Chr1g0177391	MtLOG3	cytokinin biosynthesis	2.03619	4.57e-18	2.14358	7.43e-11
89	MtrunA17Chr1g0161591		Putative RNA recognition motif domain, nucleotide-binding alpha-beta plait domain superfamily	-0.835828	0.0348266		89	MtrunA17Chr3g0105171		Putative fatty acid desaturase domain-containing protein	-0.939078	0.0136931	-0.915506	0.0150264		89	MtrunA17Chr1g0177521		Putative protein NDR1	1.47192	0.0105148	1.50865	1.72e-07
90	MtrunA17Chr1g0162221		Putative tetratricopeptide-like helical domain superfamily	-0.92209	0.0150752		90	MtrunA17Chr3g0106231		Putative trans-zeatin O-beta-D-glucosyltransferase	-3.34963	0.0275859	-3.40391	0.0297287		90	MtrunA17Chr1g0178941		Putative GDSL lipase/esterase, SGNH hydrolase superfamily	2.45643	5.42e-32	3.26358	3.02e-70
91	MtrunA17Chr1g0162521		Putative RNA-directed DNA polymerase	0.980641	0.0332257		91	MtrunA17Chr3g0108841		Putative bis(5'-adenosyl)-triphosphatase	-0.906241	0.0252198	-0.932687	0.0255169		91	MtrunA17Chr1g0179791		Putative purine-cytosine permease	-2.38131	0.0275351	-1.31442	0.0295196
92	MtrunA17Chr1g0162561		Putative G protein alpha subunit, helical insertion	1.72607	9.59e-07		92	MtrunA17Chr3g0109121		Putative Late embryogenesis abundant protein, LEA_2 subgroup	1.15845	2.93e-05	0.8623	0.00113218		92	MtrunA17Chr1g0179801		Putative flavanone 3-dioxygenase	-0.499246	0.031081	-1.26775	7.25e-07
93	MtrunA17Chr1g0162801	MtCYP71D437	Cytochrome P450 monooxygenase	0.969728	0.00675491		93	MtrunA17Chr3g0111581		Putative protein kinase RLK-Pelle-RLCK-VIIa-2 family	-1.30932	2.89e-09	-0.613844	0.00192175		93	MtrunA17Chr1g0179871		Putative Thaumatin family	7.53548	8.49e-07	7.53418	1.58e-06
94	MtrunA17Chr1g0163291		Putative DEP domain, glutaredoxin, Thioredoxin-like superfamily	0.840344	0.0146468		94	MtrunA17Chr3g0113941	MtLAT52/POE_9	Late Anther Tomato52/Pollen Ole e 1 Allergen and Extensin	-1.32221	6.09e-07	-0.703096	0.0118797		94	MtrunA17Chr1g0179891		Putative Thaumatin family	4.58179	5.83e-08	4.41227	2.25e-60
95	MtrunA17Chr1g0163311		Putative SKP1/BTB/POZ domain superfamily, NPH3 domain, NPH3/RPT2-like family protein	-0.914245	0.00541918		95	MtrunA17Chr3g0114411		Putative chromatin remodeling & transcription regulator BTB-POZ family	-0.927176	0.00752754	-0.871033	0.030353		95	MtrunA17Chr1g0180161		Putative Thaumatin family	4.38887	0.000796534	3.26497	0.00216468
96	MtrunA17Chr1g0163321		Putative exostosin	-1.42847	9.15e-13		96	MtrunA17Chr3g0115781	MtSTP5_3|MtSTP5.4	Sugar transport protein (putative monosaccharide-H+ symporter)	1.29535	0.0079322	1.30843	0.0253892		96	MtrunA17Chr1g0180221		Putative Thaumatin family	7.17357	3.82e-17	6.5672	1.91e-26
97	MtrunA17Chr1g0163331		Putative exostosin	-1.62062	0.000270549		97	MtrunA17Chr3g0117441		Putative anthranilate phosphoribosyltransferase	0.465794	0.0338702	0.73176	0.000788056		97	MtrunA17Chr1g0180231		Putative Thaumatin family	6.24522	1.77e-05	7.36371	7.84e-14
98	MtrunA17Chr1g0163381	MtKunitz26	Kunitz-P Trypsin Inhibitor	-3.04648	0.0113172		98	MtrunA17Chr3g0117691		Putative carbonic anhydrase	1.51988	1.41e-07	1.05947	0.0029547		98	MtrunA17Chr1g0180371		Putative carbonic anhydrase	1.35836	5.25e-11	0.651728	0.00396839
99	MtrunA17Chr1g0164171		Putative transcription factor C2H2 family	0.59702	0.0084853		99	MtrunA17Chr3g0121531	MtCHS-1B	Chalcone synthase 1B	-0.835785	0.000863069	-0.763641	0.0089783		99	MtrunA17Chr1g0180741		Putative small auxin-up RNA	5.26287	2.03e-12	1.80581	0.00884875
100	MtrunA17Chr1g0164371	MtCYP707A105	Cytochrome P450 monooxygenase	5.31803	1.23e-21		100	MtrunA17Chr3g0121851		Putative glycine hydroxymethyltransferase	-1.0356	0.000108384	-0.722546	0.0270581		100	MtrunA17Chr1g0180751		Putative small auxin-up RNA	4.58411	1.57e-07	4.35573	1.45e-05
101	MtrunA17Chr1g0164461	MtGT-2	trihelix transcription factor (GT) 2	-1.42762	0.00604349		101	MtrunA17Chr3g0121861		Putative adenosylhomocysteinase	-0.90149	0.00138405	-0.787477	0.014939		101	MtrunA17Chr1g0180921		hypothetical protein	2.01158	0.000208224	2.14249	1.42e-06
102	MtrunA17Chr1g0164931		Putative myosin ATPase	0.45818	0.0154311		102	MtrunA17Chr3g0122901	MtKAR	Ketoacyl-ACP reductase	-0.492075	0.00548532	-0.566587	0.0103593		102	MtrunA17Chr1g0180931		putative protein	2.56741	0.028138	2.22279	0.0285563
103	MtrunA17Chr1g0165681		Putative benzyl alcohol O-benzoyltransferase	1.57668	0.0288136		103	MtrunA17Chr3g0124301	MtLAT52/POE_27	Late Anther Tomato52/Pollen Ole e 1 Allergen and Extensin	-4.19717	7.03e-08	-2.33723	0.0048027		103	MtrunA17Chr1g0181371		Putative Zinc finger, RING-CH-type, Zinc finger, RING/FYVE/PHD-type	-0.60835	2.21e-05	-0.520953	0.00242729
104	MtrunA17Chr1g0166331		Putative ribosomal protein L28/L24	-0.514257	0.0356806		104	MtrunA17Chr3g0125201		Putative aminocyclopropanecarboxylate oxidase	-1.49417	6.88e-05	-1.68583	0.000509954		104	MtrunA17Chr1g0181431	MtPrx56	peroxidase	1.66339	6.74e-14	2.0275	1.87e-14
105	MtrunA17Chr1g0167351		Putative protein kinase AGC-NDR family	0.673785	0.00371866		105	MtrunA17Chr3g0126911		Putative starch synthase	0.698345	0.000503231	0.780742	0.000639635		105	MtrunA17Chr1g0181511		Putative peroxidase	-0.731356	7.88e-07	-0.408411	0.049989
106	MtrunA17Chr1g0167651		Putative malate dehydrogenase	-0.513073	0.0406619		106	MtrunA17Chr3g0128761		Putative chalcone isomerase	-0.629787	0.000146702	-0.673066	7.96e-05		106	MtrunA17Chr1g0182831		putative protein	-0.57948	0.000228031	-0.495335	0.00236927
107	MtrunA17Chr1g0167741	MtPT1	phosphate transporter	-1.25466	0.0189959		107	MtrunA17Chr3g0129541		Putative concanavalin A-like lectin/glucanase domain superfamily, alginate lyase 2	1.21646	0.0217492	1.17651	0.0403452		107	MtrunA17Chr1g0183641	MtSCL2	SCARECROW-Like 2 (GRAS transcription factor)	8.37148	5.34e-10	10.2061	3.48e-14
108	MtrunA17Chr1g0167751		Putative protein-serine/threonine phosphatase	-0.604373	0.0080784		108	MtrunA17Chr3g0131121	MtMYB119	Myeloblastosis (MYB) transcription factor 119	-1.20552	0.00118336	-1.29006	0.00965363		108	MtrunA17Chr1g0183961		Putative transcription factor AP2-EREBP family	2.03262	4.68e-12	1.74587	4.76e-07
109	MtrunA17Chr1g0167761	MtPT2	phosphate transporter	-1.65368	2.09e-06		109	MtrunA17Chr3g0135611		Putative protoporphyrin ferrochelatase	-0.447533	0.0166191	-0.399047	0.0252971		109	MtrunA17Chr1g0184121		Putative hyoscyamine (6S)-dioxygenase	-1.14229	9.04e-05	-1.08681	0.000102741
110	MtrunA17Chr1g0167781		Putative transcription factor AP2-EREBP family	1.43354	0.000644928		110	MtrunA17Chr3g0135841	MtMAX1a|MtCYP711A12	MORE AXILLARY BRANCHES 1|Cytochrome P450 monooxygenase	0.508718	0.00272224	0.687279	9.47e-06		110	MtrunA17Chr1g0184161	AtDMR6-like	DOWNY MILDEW RESISTANCE6-like	2.34597	1.02e-43	2.17892	2.6e-44
111	MtrunA17Chr1g0168001		Putative deacetoxyvindoline 4-hydroxylase	1.04603	0.0063608		111	MtrunA17Chr3g0139071	MtCNGC14	cyclic nucleotide-gated channel	-1.30674	0.00086041	-0.922667	0.0361766		111	MtrunA17Chr1g0184911	MtD27	MtDWARF27 (beta carotene isomerase|strigolactone biosynthesis)	2.74472	7.01e-51	3.23485	2.19e-56
112	MtrunA17Chr1g0168081		putative protein	-0.866915	0.000409652		112	MtrunA17Chr3g0139171		Putative small auxin-up RNA	0.883002	0.0364358	1.00865	0.0213608		112	MtrunA17Chr1g0185101		Putative transcription factor WD40-like family	0.408152	0.0208114	0.498553	0.00287396
113	MtrunA17Chr1g0168241	MtIDA26	Inflorescence Deficient in Abscission	1.22037	0.0294945		113	MtrunA17Chr3g0140501		Putative malate dehydrogenase (oxaloacetate-decarboxylating) (NADP(+))	-2.73563	2.67e-10	-1.9683	1.18e-07		113	MtrunA17Chr1g0185331		Putative Zf-FLZ domain, FCS-Like Zinc finger 8/MARD1	-0.607102	0.00791452	-0.533099	0.00962392
114	MtrunA17Chr1g0168451		Putative Acid phosphatase	-3.03341	3.58e-15		114	MtrunA17Chr3g0142351		Putative galactose oxidase	-1.25733	0.000871717	-1.2777	0.00121984		114	MtrunA17Chr1g0185481		Putative transcription factor OFP family	0.778426	0.00123592	0.795176	0.000474
115	MtrunA17Chr1g0168601		Putative RNA recognition motif domain, nucleotide-binding alpha-beta plait domain superfamily	-1.13125	0.0294954		115	MtrunA17Chr3g0144441		putative protein	-1.55341	0.0132242	-2.17054	0.00152727		115	MtrunA17Chr1g0185651		Putative nepenthesin	0.681586	0.0131659	0.672311	0.00547511
116	MtrunA17Chr1g0169081		Putative transcription factor B3-Domain family	1.50083	0.0406619		116	MtrunA17Chr3g0144871		Putative theobromine synthase	-1.20533	3.91e-06	-0.816882	0.0227928		116	MtrunA17Chr1g0185661		Putative nepenthesin	0.846068	1.03e-06	0.618479	1.13e-05
117	MtrunA17Chr1g0169301		Putative hydroxyethylthiazole kinase	-0.916925	0.018382		117	MtrunA17Chr4g0000461	Mt4CL-3	4-coumarate--CoA ligase	-0.968088	2.77e-07	-0.763925	6.02e-05		117	MtrunA17Chr1g0186611		Putative EamA domain-containing protein	6.286	0.000751628	7.09279	2.96e-05
118	MtrunA17Chr1g0170201		Putative protein kinase RLK-Pelle-L-LEC family	3.16638	0.013749		118	MtrunA17Chr4g0001101		hypothetical protein	-1.02168	5.05e-06	-0.649664	0.00507338		118	MtrunA17Chr1g0187051		Putative Zeta toxin domain, P-loop containing nucleoside triphosphate hydrolase	-0.712485	0.00011342	-0.5886	0.0356364
119	MtrunA17Chr1g0170351		putative protein	-1.36249	0.0079078		119	MtrunA17Chr4g0003801		Putative ureidoacrylate amidohydrolase	0.637349	0.00514437	0.730877	0.000785865		119	MtrunA17Chr1g0187341		Putative PLAC8 motif-containing protein	5.31962	0.01783	8.08776	6.04e-09
120	MtrunA17Chr1g0170471		Putative transcription factor AP2-EREBP family	-0.676331	0.0109139		120	MtrunA17Chr4g0005081		Putative dirigent protein	-0.651356	0.0195759	-0.642564	0.0393789		120	MtrunA17Chr1g0187481		Putative protein-serine/threonine phosphatase	5.12931	1.61e-41	5.48231	1.85e-52
121	MtrunA17Chr1g0170881		Putative AAA+ ATPase domain, P-loop containing nucleoside triphosphate hydrolase	0.84738	0.00192659		121	MtrunA17Chr4g0006131		Putative beta-glucosidase	-0.792327	0.00719678	-1.37482	2.35e-07		121	MtrunA17Chr1g0187761	MtMYB010	Myeloblastosis (MYB) transcription factor 10	0.362345	0.0197879	0.499996	0.0017468
122	MtrunA17Chr1g0171301		Putative EamA domain-containing protein	2.4392	7.34e-12		122	MtrunA17Chr4g0008141		putative protein	-1.68981	2.18e-06	-0.918176	0.0362742		122	MtrunA17Chr1g0187821		Putative deacetoxyvindoline 4-hydroxylase	-0.768752	8.33e-09	-0.507001	0.0118277
123	MtrunA17Chr1g0172541		Putative disease resistance protein	9.22191	1.07e-24		123	MtrunA17Chr4g0008781		Putative glutathione transferase	-0.876923	0.000146702	-0.737785	0.00178321		123	MtrunA17Chr1g0187841		Putative nepenthesin	1.73783	1.53e-07	1.20783	2.13e-05
124	MtrunA17Chr1g0172721		Putative probable calcium-binding protein CML48/49/50	0.827199	1.45e-05		124	MtrunA17Chr4g0008801		Putative universal stress protein A family	-0.414338	0.0356203	-0.437226	0.0429556		124	MtrunA17Chr1g0188071		Putative protein EXORDIUM	-0.526397	2.13e-06	-0.476504	0.0149475
125	MtrunA17Chr1g0173541	MtCDPK22	calcium-dependent protein kinase22	0.4903	0.000637907		125	MtrunA17Chr4g0010651		Putative disease resistance protein	0.900132	0.000540756	0.960807	9.3e-05		125	MtrunA17Chr1g0188171	MtCML10	Calmodulin-like 10	2.06985	1.99e-05	0.667599	0.00894438
126	MtrunA17Chr1g0173651		Putative EGF-like domain, exostosin, EGF-like domain, extracellular, exostosin, GT47	0.721177	0.000175163		126	MtrunA17Chr4g0011301		Putative transketolase	-0.566853	0.0482984	-0.592973	0.0476258		126	MtrunA17Chr1g0188451		Putative stizolobate synthase	1.52042	7.11e-12	0.97591	0.000169217
127	MtrunA17Chr1g0173751		Putative stress up-regulated Nod 19	4.75059	2.95e-10		127	MtrunA17Chr4g0013171	MtPrx81	MtRip8|peroxidase	4.41969	2.55e-07	3.92792	4.31e-08		127	MtrunA17Chr1g0188821		Putative BRO1 domain-containing protein BROX	1.07757	1.88e-13	1.04334	1.72e-11
128	MtrunA17Chr1g0173761		Putative stress up-regulated Nod 19	1.72802	0.0146028		128	MtrunA17Chr4g0013191	MtPrx32	peroxidase	-2.12671	1.9e-08	-1.27303	0.00560204		128	MtrunA17Chr1g0189131		Putative NDP-glucose--starch glucosyltransferase	-0.638392	5.08e-06	-1.06514	1.99e-07
129	MtrunA17Chr1g0174471		Putative 3,9-dihydroxypterocarpan 6A-monooxygenase	-1.4284	0.0414364		129	MtrunA17Chr4g0017251		Putative protein kinase RLK-Pelle-LRR-XI-1 family	1.06273	7.22e-05	0.757354	0.0246649		129	MtrunA17Chr1g0189971		Putative ammonium transporter, ammonium/urea transporter	3.03062	6.26e-08	1.68093	0.0283392
130	MtrunA17Chr1g0175451		Putative protein kinase RLK-Pelle-L-LEC family	2.89224	9.53e-12		130	MtrunA17Chr4g0018231		Putative pectinesterase	-2.51664	0.0162859	-4.13037	0.000301697		130	MtrunA17Chr1g0190491	MtIDA31	Inflorescence Deficient in Abscission	3.20765	0.000287533	1.95343	0.0296833
131	MtrunA17Chr1g0175731		Putative protein kinase RLK-Pelle-RLCK-VIII family	-2.47501	0.00168416		131	MtrunA17Chr4g0018981		putative protein	0.769894	0.000447793	0.745689	0.000301464		131	MtrunA17Chr1g0190941	MtZDS	zeta-carotene desaturase (carotenoid biosynthesis)	0.555965	0.0110106	0.513022	0.00146161
132	MtrunA17Chr1g0175981		Putative F-box domain-containing protein	0.739792	0.0189831		132	MtrunA17Chr4g0019581		putative protein	-1.99814	0.00328383	-2.54309	0.000262984		132	MtrunA17Chr1g0190951		Putative protein kinase WNK-NRBP family	0.977578	1.16e-11	0.724627	0.000140165
133	MtrunA17Chr1g0176311		Putative universal stress protein A family	-5.34691	0.0417376		133	MtrunA17Chr4g0019601		putative protein	-4.6335	0.0241621	-4.21224	0.0271466		133	MtrunA17Chr1g0191001		Putative guanine deaminase	-0.334202	0.0172888	-0.501298	0.0013292
134	MtrunA17Chr1g0176461		Putative prolycopene isomerase	1.03268	4.61e-17		134	MtrunA17Chr4g0021111		Putative casparian strip membrane protein	-1.74128	6.82e-06	-1.86549	2.13e-10		134	MtrunA17Chr1g0191571		Putative transcription factor bHLH family	-0.831031	3.89e-06	-0.709073	3.13e-05
135	MtrunA17Chr1g0176751	MtCDPK9	calcium-dependent protein kinase9	2.06698	1.33e-07		135	MtrunA17Chr4g0024851		Putative major intrinsic protein	-3.4474	0.000238081	-1.49925	0.0275241		135	MtrunA17Chr1g0191601		Putative transcription factor C2H2 family	0.9753	2.7e-05	0.592566	0.0084477
136	MtrunA17Chr1g0176831	MtCYP76X15	Cytochrome P450 monooxygenase	7.99506	4.05e-08		136	MtrunA17Chr4g0026641		Putative tripeptidyl-peptidase II	-1.37268	0.0191654	-1.84594	0.00137103		136	MtrunA17Chr1g0192111		Putative formin, FH2 domain, Formin-like family, plant, formin, FH2 domain superfamily	-0.967314	0.0342262	-1.6341	5.76e-10
137	MtrunA17Chr1g0177091	MtNF-YA1	nuclear factor Y subunit A1	4.01923	1.27e-28		137	MtrunA17Chr4g0027131		Putative arogenate dehydratase	-0.699914	0.00282302	-0.555921	0.0278137		137	MtrunA17Chr1g0194271	MtPrx87	peroxidase	5.79288	2.68e-05	3.21623	0.000350515
138	MtrunA17Chr1g0177121		Putative target SNARE coiled-coil domain, syntaxin domain, syntaxin/epimorphin	0.943366	8.8e-08		138	MtrunA17Chr4g0027991		Putative transcription factor C2H2 family	-0.729331	0.00512442	-0.670663	0.000788056		138	MtrunA17Chr1g0194681		Putative transcription factor bZIP family	0.575156	0.000127647	0.49195	0.000875058
139	MtrunA17Chr1g0177131		Putative target SNARE coiled-coil domain, syntaxin domain, syntaxin/epimorphin	0.476269	0.014491		139	MtrunA17Chr4g0028921		Putative 3-oxoacyl-[acyl-carrier-protein] reductase	-0.632678	0.0457483	-0.87055	0.00133688		139	MtrunA17Chr1g0194851		Putative DnaJ domain, tetratricopeptide-like helical domain superfamily	-0.69031	7.8e-05	-1.23722	9.26e-10
140	MtrunA17Chr1g0177391	MtLOG3	cytokinin biosynthesis	2.11262	2.09e-14		140	MtrunA17Chr4g0029291	MtRC8	Root Cap 8	-2.52007	5.52e-07	-1.22837	0.0172076		140	MtrunA17Chr1g0194901		Putative fungal lipase-like domain, alpha/Beta hydrolase, phospholipase A1 PLIP1/2/3	1.18264	3.67e-10	0.845806	8.85e-07
141	MtrunA17Chr1g0177521		Putative protein NDR1	1.20983	0.000194745		141	MtrunA17Chr4g0030671		Putative dirigent protein	-1.4039	0.00669296	-1.47851	2.79e-05		141	MtrunA17Chr1g0195391		Putative Late embryogenesis abundant protein, LEA_3 subgroup	1.62414	5.44e-20	1.91792	3.82e-25
142	MtrunA17Chr1g0178291		Putative small GTPase, armadillo-like helical, P-loop containing nucleoside triphosphate hydrolase	0.392689	0.0465468		142	MtrunA17Chr4g0030701	MtCYP93B28	Cytochrome P450 monooxygenase	-2.7104	2.06e-17	-1.01463	0.00263218		142	MtrunA17Chr1g0195401		Putative NAD(+) ADP-ribosyltransferase transcription regulator SAP family	0.585447	0.000988528	0.498196	0.0328843
143	MtrunA17Chr1g0178451		Putative small auxin-up RNA	-2.15272	0.000148664		143	MtrunA17Chr4g0032941		Putative histone deacetylase	-6.35095	0.0195759	-10.8101	0.00290885		143	MtrunA17Chr1g0195731		Putative transcription factor interactor and regulator FHA-SMAD family	-0.632679	6.54e-06	-0.643125	0.00063014
144	MtrunA17Chr1g0178601		Putative carbonic anhydrase	-1.65291	8.99e-06		144	MtrunA17Chr4g0033291	MtTSAR2	triterpene saponin activation regulator 2	-1.73811	0.0259506	-2.09884	0.00909765		144	MtrunA17Chr1g0196001	EFR-like	EFTu receptor	3.91204	1.19e-12	4.44034	1.13e-13
145	MtrunA17Chr1g0178761		hypothetical protein	-2.80975	0.0115202		145	MtrunA17Chr4g0035651		Putative transcription factor interactor and regulator Znf-B family	-1.22463	0.000224135	-0.773327	0.0476754		145	MtrunA17Chr1g0196031		Putative protein kinase RLK-Pelle-LRR-XII-1 family	0.694817	7.14e-07	0.646769	0.000538837
146	MtrunA17Chr1g0178891		Putative LysM domain-containing protein	-1.63355	0.00025862		146	MtrunA17Chr4g0036291		Putative methylecgonone reductase	1.34204	0.00215756	1.23816	0.00983612		146	MtrunA17Chr1g0196261	MtVpyl	Vapyrin-like	-0.420934	0.0309038	-0.665705	0.0323894
147	MtrunA17Chr1g0178931		Putative sinapine esterase	0.576958	0.0020849		147	MtrunA17Chr4g0037481		Putative dirigent protein	-1.28017	7.9e-05	-1.33583	8.83e-08		147	MtrunA17Chr1g0196911	MtLIN|MtPUB9	lumpy infections|Plant U-box protein 9	0.839886	2.65e-10	0.593446	8.34e-06
148	MtrunA17Chr1g0178941		Putative GDSL lipase/esterase, SGNH hydrolase superfamily	3.44371	3.09e-36		148	MtrunA17Chr4g0038131		Putative cellulase	-1.70217	7.43e-09	-0.714222	0.0492824		148	MtrunA17Chr1g0197491	MtRPG	Rhizobium-directed polar growth	11.8876	1.63e-24	9.55974	1.77e-39
149	MtrunA17Chr1g0179151		putative protein	-0.69193	0.0154928		149	MtrunA17Chr4g0038271	MtCYP86B6	Cytochrome P450 monooxygenase	-0.562423	0.0332114	-0.789427	0.000165085		149	MtrunA17Chr1g0197731	MtGINT1	GLUCOSAMINE INOSITOL PHOSPHORYLCERAMIDE TRANSFERASE1	1.04405	2.32e-14	1.18897	2.28e-08
150	MtrunA17Chr1g0179381		Putative glucomannan 4-beta-mannosyltransferase	-1.45104	0.032418		150	MtrunA17Chr4g0039311		Putative NAD-dependent epimerase/dehydratase, NAD(P)-binding domain superfamily	-1.0683	0.0136931	-1.04832	0.000712047		150	MtrunA17Chr1g0198601		Putative transcription factor MYB-HB-like family	1.03078	2.69e-05	0.70774	0.0232151
151	MtrunA17Chr1g0179421		Putative glucomannan 4-beta-mannosyltransferase	-1.92979	0.0123274		151	MtrunA17Chr4g0042751		Putative calcium-dependent channel, 7TM region phosphate	0.478171	0.0240514	0.471782	0.0097776		151	MtrunA17Chr1g0199351		putative protein	1.40003	0.0125967	1.36535	0.0383764
152	MtrunA17Chr1g0179781		Putative transcription repressor PLATZ family	-1.25272	0.00354484		152	MtrunA17Chr4g0042891		Putative UDP-glucuronosyl/UDP-glucosyltransferase, UDP-glycosyltransferase family	-0.694721	0.0219689	-0.921826	0.000721968		152	MtrunA17Chr1g0199471		Putative ABC-type D-allose transporter	1.33911	6.67e-24	1.15787	2.56e-10
153	MtrunA17Chr1g0179791		Putative purine-cytosine permease	-4.00495	8.68e-06		153	MtrunA17Chr4g0043431		Putative endo-polygalacturonase	-1.99773	0.000929615	-1.85264	0.0365539		153	MtrunA17Chr1g0199551	MtPAL2	phenylalanine ammonia lyase 2	0.859073	4.84e-06	1.16179	0.000464812
154	MtrunA17Chr1g0179811	MtCYP97C10	Cytochrome P450 monooxygenase	-0.920865	0.00568451		154	MtrunA17Chr4g0044581		Putative caffeoyl-CoA O-methyltransferase	-1.02541	4.13e-06	-0.984572	8.86e-05		154	MtrunA17Chr1g0199681	MtARF1|MtARF16a	auxin response factor	2.83852	2.7e-33	3.38465	4.93e-24
155	MtrunA17Chr1g0179821		Putative transcription factor bZIP family	-0.841154	0.00310253		155	MtrunA17Chr4g0046341	HI4'OMT	Isoflavone 4'-O-methyltransferase	-0.716235	0.000745077	-0.78461	0.00220491		155	MtrunA17Chr1g0199991		Putative carboxypeptidase D	-1.03218	9.98e-12	-0.656754	0.0171869
156	MtrunA17Chr1g0179891		Putative Thaumatin family	4.37497	0.00349719		156	MtrunA17Chr4g0047171	MtLAT52/POE_35	Late Anther Tomato52/Pollen Ole e 1 Allergen and Extensin	0.507097	0.00228691	0.411391	0.0247935		156	MtrunA17Chr1g0200031		putative protein	0.640575	7.92e-07	0.470517	0.00124338
157	MtrunA17Chr1g0180221		Putative Thaumatin family	5.90447	2e-09		157	MtrunA17Chr4g0050131		Putative classical arabinogalactan protein	-1.75045	0.00047468	-1.27806	0.0244935		157	MtrunA17Chr1g0200151		putative protein	1.62038	1.23e-10	1.21097	1.58e-05
158	MtrunA17Chr1g0180231		Putative Thaumatin family	8.2303	8.01e-08		158	MtrunA17Chr4g0050141		Putative classical arabinogalactan protein	-1.26676	0.000936378	-0.938252	0.0370634		158	MtrunA17Chr1g0200471		Putative receptor protein-tyrosine kinase RLK-Pelle-LRR-XI-1 family	1.14611	4.17e-14	0.815165	0.000370297
159	MtrunA17Chr1g0180241	MtN6	Mtnodulin 6 (AJ133118 GENBANK)	4.64156	0.0434189		159	MtrunA17Chr4g0052921		Putative protein kinase RLK-Pelle-LRR-XI-1 family	-1.04669	1.95e-06	-1.06451	3.67e-05		159	MtrunA17Chr1g0200491		Putative methyltransferase	1.66098	3.36e-19	1.85984	1.56e-21
160	MtrunA17Chr1g0180371		Putative carbonic anhydrase	0.556621	0.0187125		160	MtrunA17Chr4g0053031		Putative caffeoyl-CoA O-methyltransferase	-1.05595	0.00031025	-0.789416	0.0222753		160	MtrunA17Chr1g0201271		Putative inositol-polyphosphate 5-phosphatase	-1.2785	1.12e-10	-1.35948	1.17e-07
161	MtrunA17Chr1g0180421		Putative [Protein-PII] uridylyltransferase	0.546281	0.00783644		161	MtrunA17Chr4g0053311		Putative actinidain	-1.05798	3.08e-09	-0.721509	0.00178641		161	MtrunA17Chr1g0201371		Putative chalcone synthase	2.51997	5.72e-13	2.28301	1.24e-10
162	MtrunA17Chr1g0180601	MtABAB2	ATP-Binding-Cassette (ABC) transporter typeB (P-glycoprotein (MDR/PGP/ABCB) efflux/conditional auxin transporter)	-1.07629	0.0026957		162	MtrunA17Chr4g0057091		Putative rlpA-like protein, double-psi beta-barrel	-2.43246	8.39e-10	-1.45313	0.000507126		162	MtrunA17Chr1g0201381		Putative chalcone synthase	2.84356	1.33e-17	2.54067	4.01e-19
163	MtrunA17Chr1g0180641		Putative ribonuclease H domain-containing protein	2.36023	0.000115871		163	MtrunA17Chr4g0060091		Putative Band 7 domain-containing protein	1.16062	9.12e-08	0.659801	0.0290487		163	MtrunA17Chr1g0201391		Putative chalcone synthase	2.75522	1.34e-18	1.69664	1.31e-09
164	MtrunA17Chr1g0180741		Putative small auxin-up RNA	2.65535	2.87e-06		164	MtrunA17Chr4g0060561		Putative microtubule-associated protein RP/EB	-0.806762	0.0040446	-0.718551	0.0251054		164	MtrunA17Chr1g0201421		Putative chalcone synthase	3.39374	1.31e-12	2.88076	3.81e-09
165	MtrunA17Chr1g0180751		Putative small auxin-up RNA	3.98063	3.44e-06		165	MtrunA17Chr4g0061441	MtRbohJ	RESPIRATORY BURST OXIDASE HOMOLOG J	-0.631603	0.014543	-0.87746	9.26e-05		165	MtrunA17Chr1g0201571		Putative protein-serine/threonine kinase CMGC-CDK-CRK7-CDK9 family	1.98852	9.75e-48	1.99067	8.12e-25
166	MtrunA17Chr1g0180761		Putative TPM domain-containing protein	-0.964619	0.00813999		166	MtrunA17Chr4g0061601		Putative bacterial ABC-type protein transporter	0.846453	0.00389111	0.854082	0.0124152		166	MtrunA17Chr1g0202231		Putative chitinase	3.03325	1.16e-19	1.83004	4.28e-06
167	MtrunA17Chr1g0180921		hypothetical protein	2.3281	6.36e-05		167	MtrunA17Chr4g0065821		Putative dienelactone hydrolase, alpha/Beta hydrolase	0.978343	0.0163894	1.33941	8.32e-05		167	MtrunA17Chr1g0202241		Putative chitinase	1.14163	0.00181816	0.838173	0.00479688
168	MtrunA17Chr1g0180931		putative protein	2.96951	0.000273059		168	MtrunA17Chr4g0066671		Putative major sperm protein (MSP)	-0.727084	0.0177111	-0.832158	0.0209407		168	MtrunA17Chr1g0202261		Putative chitinase	0.486643	0.0132245	0.708714	0.00265549
169	MtrunA17Chr1g0180941		Putative ubiquitinyl hydrolase 1	0.894766	0.00381852		169	MtrunA17Chr4g0067461		Putative UDP-glucuronate decarboxylase	-2.38058	1.32e-05	-1.27391	0.0306523		169	MtrunA17Chr1g0202331		Putative protein kinase RLK-Pelle-SD-2b family	3.32541	0.000146703	3.28536	5.96e-06
170	MtrunA17Chr1g0181061		Putative disease resistance protein	5.6884	0.00186776		170	MtrunA17Chr4g0069721		Putative transcription factor TIFY family	-0.440548	0.00982907	-0.686906	2.65e-05		170	MtrunA17Chr1g0202431		Putative ABC-type sulfate transporter	-1.21324	2.51e-19	-1.20193	3.79e-05
171	MtrunA17Chr1g0181271		Putative ribonuclease H domain-containing protein	0.81783	0.0255707		171	MtrunA17Chr4g0070041		Putative small auxin-up RNA	-2.09696	1.11e-05	-1.14137	0.0255883		171	MtrunA17Chr1g0202561		Putative heavy metal-associated domain, HMA, heavy metal-associated domain superfamily	1.33839	1.77e-11	0.555872	0.00856243
172	MtrunA17Chr1g0181361		putative protein	-1.21225	0.0317842		172	MtrunA17Chr4g0070161		Putative pectinesterase	1.11505	1.66e-07	0.944704	0.0133909		172	MtrunA17Chr1g0202581		Putative heavy metal-associated domain, HMA	2.44939	4.84e-14	1.16581	0.000262418
173	MtrunA17Chr1g0181381	MtJKD	JACKDAW (Zinc finger protein)	-0.778264	0.0338277		173	MtrunA17Chr4g0071571	MtPIN2	PIN-FORMED auxin efflux carrier component	-1.08632	0.00256266	-0.750782	0.0499597		173	MtrunA17Chr1g0203101		Putative pectinacetylesterase/NOTUM	-0.662073	2.18e-05	-0.456899	0.0117478
174	MtrunA17Chr1g0181401		Putative transcription factor C2H2 family	0.735887	0.0192776		174	MtrunA17Chr4g0071671		Putative 2-acylglycerol O-acyltransferase	-0.554968	0.00125936	-0.468857	0.0165561		174	MtrunA17Chr1g0203121		Putative pectinacetylesterase/NOTUM	-1.14133	0.00824653	-0.998484	0.0201508
175	MtrunA17Chr1g0181421		Putative Hemopexin-like domain superfamily	1.41819	2.02e-19		175	MtrunA17Chr4g0071771		Putative intramolecular oxidoreductase	0.651926	0.00557371	0.693183	2.58e-05		175	MtrunA17Chr1g0203351		putative protein	-1.6227	4.76e-05	-1.75735	1.13e-12
176	MtrunA17Chr1g0181431	MtPrx56	peroxidase	1.49096	9.11e-06		176	MtrunA17Chr4g0073191		Putative VAN3-binding protein	-1.19035	0.000117541	-0.997073	0.00190069		176	MtrunA17Chr1g0203401	MtREM1.1	remorin 1.1	-0.367846	0.0130159	-0.362006	0.0116528
177	MtrunA17Chr1g0182041		Putative exocyst complex component Exo70, cullin repeat-like-containing domain superfamily	3.0515	0.000147113		177	MtrunA17Chr4g0075231		Putative pectate lyase	-1.82358	2.06e-17	-0.880992	0.000913444		177	MtrunA17Chr1g0203441	MtMYB074	Myeloblastosis (MYB) transcription factor 74	4.74312	2.82e-70	6.10792	6.58e-113
178	MtrunA17Chr1g0182291		Putative EamA domain-containing protein	4.86425	1.49e-09		178	MtrunA17Chr4g0075751		putative protein	-1.30755	0.00356126	-1.26	0.0190379		178	MtrunA17Chr1g0203791	MtMATE58	multidrug and toxic compound extrusion family	3.2526	5.41e-37	3.01501	5.47e-16
179	MtrunA17Chr1g0182381		putative protein	0.32389	0.029603		179	MtrunA17Chr4g0076211	MtPrx18	peroxidase	-1.72288	1.15e-11	-0.774939	0.024332		179	MtrunA17Chr1g0204131		Putative phosphotransferase (phosphomutase)	-0.368214	0.0339974	-0.410123	0.0455945
180	MtrunA17Chr1g0182931		Putative photosystem I PsaE, reaction centre subunit IV	-0.85225	0.00878998		180	MtrunA17Chr5g0395561	MtCHS-4	Chalcone synthase 4	-0.908204	0.000636456	-0.485949	0.0166889		180	MtrunA17Chr1g0204221		Putative non-specific protein-tyrosine kinase RLK-Pelle-RLCK-XV family	2.22455	5.54e-20	2.86996	3.59e-30
181	MtrunA17Chr1g0183231		Putative protein kinase RLK-Pelle-LRR-XI-1 family	-1.22694	0.00181666		181	MtrunA17Chr5g0397581		Putative exostosin	-2.09872	1.13e-07	-0.872879	0.0393789		181	MtrunA17Chr1g0204231		Putative non-specific protein-tyrosine kinase RLK-Pelle-RLCK-XV family	1.88854	3.59e-12	2.4422	6.78e-16
182	MtrunA17Chr1g0183641	MtSCL2	SCARECROW-Like 2 (GRAS transcription factor)	9.64305	1.29e-13		182	MtrunA17Chr5g0398271	MtEXP7	expansin7	-1.74291	1.46e-05	-1.31969	0.000948303		182	MtrunA17Chr1g0204331		Putative protein kinase RLK-Pelle-RLCK-XI family	2.2884	2.68e-28	2.00425	2.65e-15
183	MtrunA17Chr1g0184021		putative protein	0.724242	0.00779896		183	MtrunA17Chr5g0402291		Putative transcription factor HSF-type-DNA-binding family	-1.19716	7.19e-08	-0.760725	0.00447597		183	MtrunA17Chr1g0204351		Putative transcription factor bHLH family	0.48979	0.0378132	0.744939	6.62e-06
184	MtrunA17Chr1g0184121		Putative hyoscyamine (6S)-dioxygenase	-1.80195	0.00111348		184	MtrunA17Chr5g0403641		Putative UDP-glucuronosyl/UDP-glucosyltransferase, UDP-glycosyltransferase family	0.957443	0.000140379	1.31104	7.32e-08		184	MtrunA17Chr1g0204361		Putative transcription factor bHLH family	1.071	0.00599716	0.951094	0.0127835
185	MtrunA17Chr1g0184151		Putative oxoglutarate/iron-dependent dioxygenase, non-haem dioxygenase domain-containing protein	-2.52886	0.0109169		185	MtrunA17Chr5g0411881		Putative cinnamyl-alcohol dehydrogenase	2.11484	0.0101675	2.47335	0.0186684		185	MtrunA17Chr1g0204911		Putative leucine-rich repeat-containing, plant-type, leucine-rich repeat domain superfamily	2.02408	1.72e-25	1.92885	1.54e-14
186	MtrunA17Chr1g0184161	AtDMR6-like	DOWNY MILDEW RESISTANCE6-like	2.60719	3.6e-28		186	MtrunA17Chr5g0417401		Putative ribonuclease T(2)	-2.25415	0.00207576	-3.15059	1.29e-05		186	MtrunA17Chr1g0204971	MtHAG5	Histone acetyltransferase of the GNAT family	0.434847	0.00620762	0.791647	0.000108937
187	MtrunA17Chr1g0184281		Putative transcription factor AS2-LOB family	-1.27675	0.000220408		187	MtrunA17Chr5g0425381		putative protein	-0.568643	0.0112494	-0.531812	0.01904		187	MtrunA17Chr1g0205371	MtCYP76F77	Cytochrome P450 monooxygenase	2.97787	1.32e-29	4.09864	6.75e-05
188	MtrunA17Chr1g0184791		Putative transcription factor interactor and regulator AUX-IAA family	-1.60154	0.000667763		188	MtrunA17Chr5g0428121		Putative uncharacterized protein	-0.827408	0.0321307	-1.23415	0.00162917		188	MtrunA17Chr1g0205571		Putative primary-amine oxidase	-1.04083	1.48e-18	-0.562526	0.0178094
189	MtrunA17Chr1g0184911	MtD27	MtDWARF27 (beta carotene isomerase|strigolactone biosynthesis)	3.66553	3.18e-47		189	MtrunA17Chr5g0431551		putative protein	1.07191	0.00515657	0.919496	0.0322128		189	MtrunA17Chr1g0205741		Putative non-specific serine/threonine protein kinase	1.55209	2.28e-24	1.36428	2.51e-14
190	MtrunA17Chr1g0185101		Putative transcription factor WD40-like family	0.962454	1.59e-10		190	MtrunA17Chr5g0431571	MtTPS10	terpene synthase 10	-1.13735	0.00223343	-1.95864	6.19e-08		190	MtrunA17Chr1g0205771		Putative protein kinase RLK-Pelle-DLSV family	2.28656	3.26e-16	1.62169	4.13e-06
191	MtrunA17Chr1g0185331		Putative Zf-FLZ domain, FCS-Like Zinc finger 8/MARD1	-0.748463	0.00142924		191	MtrunA17Chr5g0432301		Putative O-methyltransferase domain, plant methyltransferase dimerisation	-3.50939	0.006389	-3.24427	0.0489657		191	MtrunA17Chr1g0205871		Putative 2-hydroxyisoflavanone dehydratase, Carboxylesterase	1.1569	2.01e-28	0.886708	2.54e-12
192	MtrunA17Chr1g0185611		putative protein	-1.00234	0.000319751		192	MtrunA17Chr5g0432611		Putative rlpA-like protein, double-psi beta-barrel	-2.53881	0.00509078	-2.53816	0.011499		192	MtrunA17Chr1g0205991		Putative CRIB domain-containing protein RIC1	-0.758523	0.000576821	-0.555455	0.0220439
193	MtrunA17Chr1g0185661		Putative nepenthesin	0.497639	0.0122024		193	MtrunA17Chr5g0434311		Putative S-adenosyl-L-methionine-dependent methyltransferase	-1.18929	0.0035986	-1.19859	0.00728544		193	MtrunA17Chr1g0206561		Putative protein kinase RLK-Pelle-DLSV family	-1.11864	5.39e-10	-0.790259	0.00539804
194	MtrunA17Chr1g0185691		Putative trans-2,3-dihydro-3-hydroxyanthranilate isomerase	-1.98948	0.0115837		194	MtrunA17Chr5g0434531		Putative Gnk2-like domain-containing protein	-0.67072	0.000544252	-0.584521	0.0109709		194	MtrunA17Chr1g0206731		Putative phosphotransferase with an alcohol group as acceptor	1.68725	5.52e-24	1.38093	4.2e-14
195	MtrunA17Chr1g0185791		Putative glutathione peroxidase	-1.55846	5.61e-14		195	MtrunA17Chr5g0438731		Putative protein disulfide-isomerase	-0.634279	0.0101782	-0.635896	0.0231851		195	MtrunA17Chr1g0206881		Putative tubulin	0.353948	0.0117388	0.498338	0.0484956
196	MtrunA17Chr1g0185991		Putative armadillo-like helical protein	0.609084	0.00376776		196	MtrunA17Chr5g0439601		Putative protein kinase RLK-Pelle-LysM family	2.17008	6.29e-06	1.42419	0.025951		196	MtrunA17Chr1g0207311		Putative transcription factor bHLH family	2.30779	1.42e-33	2.91197	7.89e-39
197	MtrunA17Chr1g0186301		Putative Acid phosphatase	-1.45869	0.00140993		197	MtrunA17Chr5g0440411		Putative oxidoreductase	-0.508044	0.0157898	-0.459455	0.043695		197	MtrunA17Chr1g0207531		Putative transferase	0.667375	1.07e-05	0.585284	0.00058728
198	MtrunA17Chr1g0186611		Putative EamA domain-containing protein	6.81476	1.34e-05		198	MtrunA17Chr5g0441691	MtCDPK20	calcium-dependent protein kinase20	-1.92725	3.68e-10	-1.13668	0.000710732		198	MtrunA17Chr1g0208501		Putative ribose-5-phosphate isomerase	0.556042	0.00383661	0.548837	0.00284413
199	MtrunA17Chr1g0186661		Putative transcription factor C2H2 family	-1.44669	0.00503344		199	MtrunA17Chr5g0442291	MtSubIn11	Subtilisin inhibitor	0.824613	0.0022193	1.37727	5.27e-07		199	MtrunA17Chr1g0208551		Putative transcription factor C2H2 family	0.72629	5.44e-05	0.581499	0.0156619
200	MtrunA17Chr1g0187121		Putative protein WAVE-DAMPENED 2	-1.02794	0.000513572		200	MtrunA17Chr5g0447941		Putative 6'-deoxychalcone synthase	-1.09041	0.00264413	-1.19401	0.000436622		200	MtrunA17Chr1g0209231		putative protein	0.815649	0.0179271	0.988416	0.0030591
201	MtrunA17Chr1g0187341		Putative PLAC8 motif-containing protein	9.14606	1.94e-11		201	MtrunA17Chr5g0447961		Putative 6'-deoxychalcone synthase	-0.855969	3.1e-05	-0.780883	0.000255167		201	MtrunA17Chr1g0209431		Putative transferase, protein kinase RLK-Pelle-WAK-LRK10L-1 family	4.67165	0.000337921	2.91405	0.000437651
202	MtrunA17Chr1g0187481		Putative protein-serine/threonine phosphatase	6.16232	7.67e-67		202	MtrunA17Chr5g0447991		putative protein	-1.18454	0.000801506	-1.11316	0.00695536		202	MtrunA17Chr1g0209511		Putative glycerophosphodiester phosphodiesterase, protein kinase RLK-Pelle-LRK10L-2 family	1.60933	0.00011208	1.59077	8.93e-08
203	MtrunA17Chr1g0187841		Putative nepenthesin	0.805185	0.0276506		203	MtrunA17Chr6g0451511	MtSAG101	senescence-associated gene 101-like (TC108405)	0.904036	0.00285905	1.34868	1.26e-06		203	MtrunA17Chr1g0209811		putative protein	0.815351	3.32e-11	0.579957	0.0026459
204	MtrunA17Chr1g0187921		Putative transcription factor interactor and regulator AUX-IAA family	-0.581966	0.0334833		204	MtrunA17Chr6g0451711	MtTPS13	terpene synthase 13	2.62116	1.62e-10	2.11518	1.57e-06		204	MtrunA17Chr1g0209901		Putative glycosidase	-0.630241	0.000249651	-0.869124	0.000122089
205	MtrunA17Chr1g0188041	MtPUB7	Plant U-box protein 7	0.930585	0.0484586		205	MtrunA17Chr6g0452871		Putative CRIB domain-containing protein RIC1	-1.39229	4.96e-05	-0.830953	0.0263426		205	MtrunA17Chr1g0209911		Putative glycosidase	-0.563024	7.59e-06	-0.467461	0.00166563
206	MtrunA17Chr1g0188131		Putative G-protein gamma	-0.789729	0.0176032		206	MtrunA17Chr6g0454951		Putative disease resistance protein	0.736666	0.0357834	0.845604	0.0105613		206	MtrunA17Chr1g0210061		Putative protein kinase CMGC-DYRK-PRP4 family	-0.412912	0.00142192	-0.472315	0.00518938
207	MtrunA17Chr1g0188371		Putative isoflavone 7-O-methyltransferase	7.15572	1.63e-05		207	MtrunA17Chr6g0456101		Putative PGG domain, ankyrin repeat-containing domain superfamily	0.955021	1.24e-05	0.517472	0.0416277		207	MtrunA17Chr1g0210091	MtCYP73A121	Cytochrome P450 monooxygenase	0.773465	1.72e-09	0.693765	0.000180807
208	MtrunA17Chr1g0188451		Putative stizolobate synthase	0.986825	0.0161432		208	MtrunA17Chr6g0457531		putative protein	2.0595	0.000108941	1.85985	0.000663857		208	MtrunA17Chr1g0212011		Putative myosin ATPase	0.91168	5.15e-18	0.832751	2.51e-14
209	MtrunA17Chr1g0188581		putative protein	0.896692	0.000856575		209	MtrunA17Chr6g0460911		Putative amino acid/polyamine transporter I, cationic amino acid transporter	-0.783686	0.0182436	-1.09349	0.00188386		209	MtrunA17Chr1g0212301		Putative glutathione transferase	0.840703	0.00450939	0.775697	0.0321225
210	MtrunA17Chr1g0188761		Putative alpha-galactosidase	1.944	0.00366715		210	MtrunA17Chr6g0461441		putative protein	-0.713654	0.000227827	-0.802963	0.000414099		210	MtrunA17Chr1g0212451		Putative chromatin regulator PHD family	4.50304	1.25e-09	4.2656	1.35e-41
211	MtrunA17Chr1g0188821		Putative BRO1 domain-containing protein BROX	1.51514	6.68e-21		211	MtrunA17Chr6g0462191		Putative IQ motif, EF-hand binding protein	-1.10705	0.0427873	-1.24355	0.0254581		211	MtrunA17Chr1g0213061	MtPrx39|MtRIP2	peroxidase 39	1.17229	6.57e-16	1.11715	2.62e-17
212	MtrunA17Chr1g0188871		Putative aluminum-activated malate transporter	1.10399	0.0109169		212	MtrunA17Chr6g0463271		putative protein	1.99447	0.0109853	1.92119	0.0441142		212	MtrunA17Chr1g0213271		Putative transketolase	-0.308121	0.0126125	-0.347064	0.00947545
213	MtrunA17Chr1g0188981	MtENODL2|MtPCY76	ENOD-like 2|Plantacyanin/Chemocyanin	-1.9573	0.000410934		213	MtrunA17Chr6g0467891		Putative C2 domain-containing protein	-1.0781	3.54e-09	-0.629741	0.00967431		213	MtrunA17Chr2g0277481		Putative 2Fe-2S ferredoxin-type iron-sulfur binding domain, 2Fe-2S ferredoxin, iron-sulphur binding	-0.459206	0.0188689	-0.534387	0.00164923
214	MtrunA17Chr1g0189111		Putative glucan endo-1,3-beta-D-glucosidase	-1.1199	0.000121799		214	MtrunA17Chr6g0474361		hypothetical protein	-3.33001	0.0382234	-2.93864	0.0306523		214	MtrunA17Chr2g0278931	MtSULTR1.1	sulfate transporter	-1.17677	7.53e-14	-1.30715	3.92e-08
215	MtrunA17Chr1g0189131		Putative NDP-glucose--starch glucosyltransferase	-0.735865	0.00547965		215	MtrunA17Chr6g0478081		Putative alcohol dehydrogenase	-0.580414	0.0293819	-0.626088	0.0237995		215	MtrunA17Chr2g0279041	MtPrx06	peroxidase	1.46801	6.57e-16	0.971268	0.000148149
216	MtrunA17Chr1g0189231		Putative phosphoinositide 5-phosphatase transcription factor WD40-like family	0.542846	0.000177038		216	MtrunA17Chr6g0478291		Putative tetratricopeptide-like helical domain superfamily	2.55297	0.00321674	2.19798	0.0198595		216	MtrunA17Chr2g0279401		Putative 3,4-dihydroxy-2-butanone-4-phosphate synthase, GTP cyclohydrolase II	0.7044	0.0224367	0.499426	0.00920598
217	MtrunA17Chr1g0189541		Putative phloem protein	0.918675	0.000526186		217	MtrunA17Chr6g0479901		Putative transcription factor ZF-HD family	-4.73927	2.21e-06	-2.86814	0.00192273		217	MtrunA17Chr2g0279421		putative protein	5.32631	0.0297532	6.19612	0.00521678
218	MtrunA17Chr1g0189901		Putative triacylglycerol lipase	-2.23925	3.59e-06		218	MtrunA17Chr6g0481911	MtKunitz12	Kunitz-P Trypsin Inhibitor	-0.636217	0.0292069	-1.07261	0.00302067		218	MtrunA17Chr2g0279881		Putative Mg2+ transporter protein, CorA-like/Zinc transport protein ZntB	0.708529	1.69e-06	0.396402	0.014328
219	MtrunA17Chr1g0189971		Putative ammonium transporter, ammonium/urea transporter	4.93932	9.56e-12		219	MtrunA17Chr6g0484841		Putative cytochrome P450	1.10538	0.000153477	1.09953	9.3e-05		219	MtrunA17Chr2g0280931		Putative PLAC8 motif-containing protein	-0.48535	0.00296022	-0.407858	0.0104903
220	MtrunA17Chr1g0190891		Putative alpha/Beta hydrolase	-1.1123	0.000476847		220	MtrunA17Chr6g0487481		Putative transcription factor C3H family	0.738132	0.00137355	0.674019	0.00789433		220	MtrunA17Chr2g0280971		Putative equilibrative nucleoside transporter	3.41612	0.00539747	6.764	0.000191953
221	MtrunA17Chr1g0190941	MtZDS	zeta-carotene desaturase (carotenoid biosynthesis)	0.915441	3.33e-08		221	MtrunA17Chr7g0215181	MtCYP735A28	Cytochrome P450 monooxygenase	-0.773398	1.17e-06	-0.449174	0.0199568		221	MtrunA17Chr2g0281231		putative protein	7.3683	2.02e-09	4.53663	5e-06
222	MtrunA17Chr1g0190951		Putative protein kinase WNK-NRBP family	0.668501	0.00397844		222	MtrunA17Chr7g0217311	MtGASA21	Gibberellic Acid-Stimulated in Arabidopsis	-1.25154	1.6e-05	-1.65049	1.58e-06		222	MtrunA17Chr2g0281791		Putative protein CHUP1	1.63913	9.05e-22	1.05721	7.7e-05
223	MtrunA17Chr1g0190971		Putative guanine deaminase	-1.63624	0.000195236		223	MtrunA17Chr7g0217691		Casparian strip membrane protein 3	-1.22938	0.000370955	-1.22932	0.000321957		223	MtrunA17Chr2g0281971		Putative protein kinase RLK-Pelle-DLSV family	0.565479	0.00034387	0.777077	0.000764657
224	MtrunA17Chr1g0191001		Putative guanine deaminase	-0.654229	0.000111605		224	MtrunA17Chr7g0217761		Putative cystathionine gamma-synthase	-0.468851	0.0459875	-0.473764	0.0247935		224	MtrunA17Chr2g0282951		Putative glutaredoxin, Thioredoxin-like superfamily	1.89309	4.03e-13	1.83669	1.76e-11
225	MtrunA17Chr1g0191511		Putative Acid phosphatase	-0.630461	0.00913007		225	MtrunA17Chr7g0220261	MtLAT52/POE_2	Late Anther Tomato52/Pollen Ole e 1 Allergen and Extensin	-1.90684	0.0205593	-2.48076	0.000479258		225	MtrunA17Chr2g0283111		Putative protein kinase RLK-Pelle-LRR-VIII-1 family	0.554072	0.00017178	0.752208	1.81e-06
226	MtrunA17Chr1g0191571		Putative transcription factor bHLH family	-0.89342	9.56e-09		226	MtrunA17Chr7g0221061		Putative disease resistance protein	-1.29469	0.00110706	-1.19368	0.0093912		226	MtrunA17Chr2g0283581		Putative trichome birefringence-like domain, PC-Esterase	-0.380034	0.000293002	-0.613712	7.29e-05
227	MtrunA17Chr1g0192111		Putative formin, FH2 domain, Formin-like family, plant, formin, FH2 domain superfamily	-1.55926	6.15e-07		227	MtrunA17Chr7g0224041		Putative exocyst complex component Exo70, cullin repeat-like-containing domain superfamily	-1.70716	1.91e-09	-0.805185	0.0267763		227	MtrunA17Chr2g0284321		Putative transcription factor WRKY family	0.493062	0.0292528	0.540865	0.000795676
228	MtrunA17Chr1g0192331		Putative pectinesterase	-1.9899	1.44e-08		228	MtrunA17Chr7g0225221	MtPrx41	peroxidase	0.686684	0.0327318	0.838933	0.00251138		228	MtrunA17Chr2g0284461	MtPUB17	Plant U-box protein 17	1.33473	2.71e-16	1.04729	1.43e-09
229	MtrunA17Chr1g0192341		Putative Glycine-rich domain-containing protein	0.480598	0.00179914		229	MtrunA17Chr7g0228891		Putative transcription factor MYB-HB-like family	-1.20027	1.13e-13	-0.661791	0.00050722		229	MtrunA17Chr2g0284841		Putative leucine-rich repeat domain superfamily	3.86756	0.00026014	4.7015	2.41e-05
230	MtrunA17Chr1g0192611		putative protein	-5.845	0.00736789		230	MtrunA17Chr7g0234201		Putative small GTP-binding protein	-1.13687	0.00130139	-0.901747	0.0293504		230	MtrunA17Chr2g0284851		Putative non-specific serine/threonine protein kinase	4.45745	8.38e-07	6.06216	3.41e-10
231	MtrunA17Chr1g0193011		Putative inositol 3-alpha-galactosyltransferase	2.04797	0.00234111		231	MtrunA17Chr7g0234681		Putative enoyl-[acyl-carrier-protein] reductase (NADH)	-0.601157	0.00292777	-0.648422	0.000529409		231	MtrunA17Chr2g0285501		Putative protein PLASTID TRANSCRIPTIONALLY ACTIVE 12	-0.425965	0.00682704	-0.512129	0.0378995
232	MtrunA17Chr1g0193131		Putative glucan endo-1,3-beta-D-glucosidase	0.558063	0.0224435		232	MtrunA17Chr7g0236341		Putative protein kinase RLK-Pelle-DLSV family	1.25713	7.95e-06	0.810297	0.0188796		232	MtrunA17Chr2g0285891		Putative VQ motif-containing protein 1/10	1.55592	0.00306673	1.44715	0.000431191
233	MtrunA17Chr1g0193221		Putative plus-end-directed kinesin ATPase	0.631194	0.0358921		233	MtrunA17Chr7g0237671		putative protein	-2.98934	0.000200415	-2.47372	0.00599257		233	MtrunA17Chr2g0286491		Putative classical arabinogalactan protein 25/26	-0.878239	1.75e-10	-1.1755	1.31e-08
234	MtrunA17Chr1g0193261		putative protein	-5.68983	0.0168187		234	MtrunA17Chr7g0238371	MtRbohF	RESPIRATORY BURST OXIDASE HOMOLOG F	-0.870917	0.000660699	-0.786455	0.0042563		234	MtrunA17Chr2g0286721	MtESL16_1|MtESL2.4	early-responsive to dehydration six-like (Sugar transporter)	0.521341	5.59e-05	0.337853	0.00991757
235	MtrunA17Chr1g0193391	MtNPF4.10	NRT1/ PTR FAMILY|nitrate transporter / peptide transporter	-1.28918	0.00882818		235	MtrunA17Chr7g0239421		putative protein	-1.22065	1.6e-05	-0.970258	0.00290603		235	MtrunA17Chr2g0287691	MtIPT1|MtIPT4	isopentenyl transferase	2.16958	2.19e-32	3.20768	5.76e-30
236	MtrunA17Chr1g0193451		hypothetical protein	-0.83399	0.0483293		236	MtrunA17Chr7g0240781		putative protein	-1.55036	0.0305309	-2.31545	0.000346516		236	MtrunA17Chr2g0287711		hypothetical protein	-1.54672	1.56e-15	-1.28948	4.65e-12
237	MtrunA17Chr1g0193631		Putative rlpA-like protein, double-psi beta-barrel	-0.870689	0.0294945		237	MtrunA17Chr7g0254391		Putative xylogalacturonan beta-1,3-xylosyltransferase	-1.60233	4.93e-05	-0.965165	0.02052		237	MtrunA17Chr2g0287841		Putative nepenthesin	0.867868	1.99e-10	0.834593	1.93e-06
238	MtrunA17Chr1g0193671		Putative germin, rmlC-like cupin domain superfamily, rmlC-like jelly roll, germin, manganese binding	-0.631283	0.0125844		238	MtrunA17Chr7g0255531		Putative cytochrome P450	-0.558684	0.00160713	-0.581712	0.000458631		238	MtrunA17Chr2g0288021		Putative beta-glucosidase	-0.886357	5.08e-08	-0.437262	0.0261121
239	MtrunA17Chr1g0193711		Putative peptidylprolyl isomerase	-0.644778	0.0154311		239	MtrunA17Chr7g0256371	MtCER1-2	ECERIFERUM 1 (suberin biosynthesis)	-1.63696	1.2e-05	-1.22367	2.23e-06		239	MtrunA17Chr2g0288271		putative protein	-2.64906	8.27e-10	-1.57775	0.0073569
240	MtrunA17Chr1g0193801	MtMYB058	Myeloblastosis (MYB) transcription factor 58	1.06056	0.000395063		240	MtrunA17Chr7g0258601		Putative transcription factor/ chromatin remodeling BED-type(Zn) family	-3.73287	0.000133581	-0.590002	0.0454902		240	MtrunA17Chr2g0288391		Putative protein kinase RLK-Pelle-LRR-III family	5.60798	1.99e-07	4.2914	4.91e-71
241	MtrunA17Chr1g0194151	MtPrx65	peroxidase	1.5599	9.98e-05		241	MtrunA17Chr7g0258721		Putative Actin family, ATPase, nucleotide binding domain-containing protein	-5.62689	2.7e-61	-1.16078	0.010661		241	MtrunA17Chr2g0288671		Putative petal formation-expressed	5.45287	0.003922	6.37759	0.00253628
242	MtrunA17Chr1g0194271	MtPrx87	peroxidase	3.70068	4.61e-08		242	MtrunA17Chr7g0259101		Putative dirigent protein	-1.276	4.45e-08	-0.694713	0.0353302		242	MtrunA17Chr2g0288821		Putative petal formation-expressed	1.96355	1.75e-11	2.31141	1.69e-18
243	MtrunA17Chr1g0194481		Putative transcription factor WRKY family	0.86717	3.92e-08		243	MtrunA17Chr7g0261281	MtMYB011	Myeloblastosis (MYB) transcription factor 11	-2.23468	5.75e-15	-1.02227	0.00161907		243	MtrunA17Chr2g0288841		Putative mitogen-activated protein kinase kinase kinase STE-STE11 family	4.88963	1.88e-57	4.02982	7.12e-45
244	MtrunA17Chr1g0194611		putative protein	-0.585258	0.0174459		244	MtrunA17Chr7g0264311		Putative phenylalanine ammonia-lyase	-0.876309	2.37e-06	-0.590916	0.0281046		244	MtrunA17Chr2g0289131	MtLYK8	LysM domain-containing receptor-like kinase 8	-0.564683	0.0013059	-1.02667	3.12e-05
245	MtrunA17Chr1g0194681		Putative transcription factor bZIP family	0.504011	0.0206202		245	MtrunA17Chr7g0265311	MtLAT52/POE_16	Late Anther Tomato52/Pollen Ole e 1 Allergen and Extensin	-1.66583	1.4e-07	-1.01444	0.00305737		245	MtrunA17Chr2g0289161		Putative protein kinase RLK-Pelle-LRR-V family	-0.691822	9.14e-10	-0.782286	2.68e-05
246	MtrunA17Chr1g0194851		Putative DnaJ domain, tetratricopeptide-like helical domain superfamily	-0.849623	0.0073133		246	MtrunA17Chr7g0266151		Purple acid phosphatase (early senescence marker gene in A17 nodules)	-1.38582	2.86e-07	-0.821583	0.0178733		246	MtrunA17Chr2g0289301		Putative plastid-lipid-associated protein	-1.58055	6.4e-32	-1.24101	1.56e-14
247	MtrunA17Chr1g0195011		putative protein	-2.33263	0.0158987		247	MtrunA17Chr7g0266211	MtABI5	abscisic acid-insensitive 5	-1.07036	0.0443995	-1.11344	0.0435092		247	MtrunA17Chr2g0289361		Putative ubiquinol oxidase (non-electrogenic)	0.739213	2.03e-06	0.521867	0.00490309
248	MtrunA17Chr1g0195031		putative protein	-1.13487	0.00982024		248	MtrunA17Chr7g0267481	MtBELL	BEL-Like homeodomain protein	0.518786	0.0219501	0.544135	0.00714414		248	MtrunA17Chr2g0290131		Putative cytochrome b561 and DOMON domain-containing protein	0.981222	1.26e-12	0.635785	0.00226905
249	MtrunA17Chr1g0195071		putative protein	-0.94297	0.00687729		249	MtrunA17Chr7g0269371		Putative 2-acylglycerol O-acyltransferase	-2.66888	1.63e-05	-1.35366	0.0293504		249	MtrunA17Chr2g0290421		putative protein	2.80825	3.45e-09	2.57175	3.47e-07
250	MtrunA17Chr1g0195181	MtLAT52/POE_5	Late Anther Tomato52/Pollen Ole e 1 Allergen and Extensin	-0.882177	3.3e-05		250	MtrunA17Chr7g0269531		Putative pectinesterase	-2.3357	5.67e-09	-1.15658	0.0042563		250	MtrunA17Chr2g0292111	MtPrx17	peroxidase	0.462119	0.0266654	0.803451	3.73e-06
251	MtrunA17Chr1g0195201	MtLAT52/POE_6	Late Anther Tomato52/Pollen Ole e 1 Allergen and Extensin	-2.00474	0.0190181		251	MtrunA17Chr7g0269881		Putative PADRE domain-containing protein	-0.577933	0.0297073	-0.728337	0.0445852		251	MtrunA17Chr2g0292241	MtRip7|MtPrx11|MtPRX3	peroxidase	0.896672	3.04e-09	1.18542	2.48e-20
252	MtrunA17Chr1g0195311		Putative pectinesterase	-2.79128	2.17e-05		252	MtrunA17Chr7g0270041		putative protein	-2.26383	3.54e-09	-1.11621	0.00290885		252	MtrunA17Chr2g0292291	MtPrx35	peroxidase	2.67457	1.62e-47	3.43192	4.24e-62
253	MtrunA17Chr1g0195331		Putative pectinesterase	-3.16497	2.09e-10		253	MtrunA17Chr7g0270341		Putative bicarbonate transporter	-0.665386	0.00218	-0.596759	0.00789044		253	MtrunA17Chr2g0292561		Putative AAA+ ATPase domain, ATPase, AAA-type, core, AAA-type ATPase domain-containing protein	0.92128	5.74e-08	0.444941	0.0230642
254	MtrunA17Chr1g0195351		Putative pectinesterase	-3.11457	0.000387179		254	MtrunA17Chr7g0274341	MtGIF2	GRF-INTERACTING FACTOR2	1.03376	0.0499707	1.81443	3.81e-06		254	MtrunA17Chr2g0292621	MtN19	Mtnodulin 19	5.61362	0.0264098	5.99103	0.00428873
255	MtrunA17Chr1g0195391		Putative Late embryogenesis abundant protein, LEA_3 subgroup	2.60332	1e-18		255	MtrunA17Chr7g0275011		Putative triacylglycerol lipase	-1.63847	0.00263692	-1.95051	0.000145359		255	MtrunA17Chr2g0292631		Putative stress up-regulated Nod 19	6.04592	3.01e-08	3.39331	1.25e-11
256	MtrunA17Chr1g0195401		Putative NAD(+) ADP-ribosyltransferase transcription regulator SAP family	0.754807	0.0108271		256	MtrunA17Chr7g0275571		Putative fungal lipase-like domain, alpha/Beta hydrolase, phospholipase A1 PLIP1/2/3	-3.59427	0.0041697	-3.66163	0.00969388		256	MtrunA17Chr2g0292641		Putative stress up-regulated Nod 19	3.55531	1.66e-05	3.65722	2.46e-06
257	MtrunA17Chr1g0195731		Putative transcription factor interactor and regulator FHA-SMAD family	-0.503324	0.0161432		257	MtrunA17Chr7g0275601		Putative chromatin regulator PHD family	1.10546	0.0103517	1.10379	0.0125364		257	MtrunA17Chr2g0292831		Putative germin, rmlC-like cupin domain superfamily, rmlC-like jelly roll, germin, manganese binding	9.27699	3.42e-12	9.67952	2.86e-13
258	MtrunA17Chr1g0195971	Glutaredoxin-9	Glutaredoxin family protein	1.04895	0.000126716		258	MtrunA17Chr8g0335531	MtPCY41|MtUC5	Plantacyanin/Chemocyanin 41|uclacyanin 5	-0.809702	2.18e-06	-0.736074	6.27e-06		258	MtrunA17Chr2g0292901		Putative germin, rmlC-like cupin domain superfamily, rmlC-like jelly roll, germin, manganese binding	8.81628	7.66e-11	9.62777	1.05e-12
259	MtrunA17Chr1g0196001	EFR-like	EFTu receptor	5.24881	6.57e-17		259	MtrunA17Chr8g0335571	MtPCY44|MtUC6	Plantacyanin/Chemocyanin 44|uclacyanin 6	-1.04034	2.96e-07	-0.773544	0.00133071		259	MtrunA17Chr2g0292931		putative protein	0.986772	1e-05	0.953973	0.000108798
260	MtrunA17Chr1g0196031		Putative protein kinase RLK-Pelle-LRR-XII-1 family	1.00984	8.57e-09		260	MtrunA17Chr8g0338231		Putative ribonuclease H-like superfamily, PRO8NT domain, PROCN domain, PROCT domain, MPN	1.17712	0.00645498	0.914349	0.0230897		260	MtrunA17Chr2g0293421	MtCYP88A54|MtKAO1|MtKAO2	Cytochrome P450 monooxygenase|Ent-kaurenoic acidoxidase|ent-kaurenoic acid hydroxylase	0.819642	3.84e-07	0.656004	0.000101179
261	MtrunA17Chr1g0196341		Putative non-specific serine/threonine protein kinase	-0.8069	0.00168303		261	MtrunA17Chr8g0338731		Putative DOMON domain-containing protein	-0.490649	0.0327766	-0.906682	2.23e-08		261	MtrunA17Chr2g0293481		Putative transcription factor WRKY family	0.449931	0.0271908	0.83794	1.21e-05
262	MtrunA17Chr1g0196421		Putative endonuclease/exonuclease/phosphatase	-0.656542	0.00370318		262	MtrunA17Chr8g0340161	MtTIP1c	tonoplast intrinsic protein 1c (aquaporin)	-1.34076	0.000559938	-1.34805	0.000693324		262	MtrunA17Chr2g0293521		Putative UDP-arabinose 4-epimerase	0.472491	0.000589818	0.402239	0.0144
263	MtrunA17Chr1g0196531		Putative oxoglutarate/iron-dependent dioxygenase, RNA demethylase ALKBH9B/ALKBH10B	-0.70683	4.86e-07		263	MtrunA17Chr8g0340401		Putative transcription factor C2C2-GATA family	-1.47927	0.0108218	-1.46695	0.0166247		263	MtrunA17Chr2g0293681		Putative endo-polygalacturonase	-2.63147	0.0130321	-4.0233	9.68e-18
264	MtrunA17Chr1g0196801	MtENODL3|MtPCY48	ENOD-like 3|Plantacyanin/Chemocyanin 48	-3.36612	0.0125173		264	MtrunA17Chr8g0342061		Putative glucose-methanol-choline oxidoreductase, FAD/NAD(P)-binding domain superfamily	-2.60908	0.000266588	-2.10133	0.0117001		264	MtrunA17Chr2g0295001	MtPR10-1	Pathogenesis-related protein 10-1 (Y08641.1 GENBANK)	0.507776	0.000789073	0.518123	0.000457216
265	MtrunA17Chr1g0196841		Putative oleosin	-5.52907	0.0237936		265	MtrunA17Chr8g0343954		Putative germin, rmlC-like cupin domain superfamily, rmlC-like jelly roll, germin, manganese binding	0.837692	0.00197677	0.847953	0.00585026		265	MtrunA17Chr2g0295081		Putative Bet v I/Major latex protein	0.779063	1.01e-07	0.690916	5.04e-09
266	MtrunA17Chr1g0196851		Putative anthocyanidin 3-O-glucosyltransferase	-0.752176	0.010456		266	MtrunA17Chr8g0344761		Putative small auxin-up RNA	1.20632	0.000919578	1.09648	0.00309855		266	MtrunA17Chr2g0295091		Putative Bet v I/Major latex protein	3.43176	7.86e-57	3.03139	6.95e-161
267	MtrunA17Chr1g0196911	MtLIN|MtPUB9	lumpy infections|Plant U-box protein 9	1.26868	1.75e-10		267	MtrunA17Chr8g0345281		Putative pectinesterase	-0.708789	0.0482897	-0.843267	0.0143754		267	MtrunA17Chr2g0295104		Putative Bet v I/Major latex protein	1.51866	9.48e-22	1.55053	2.02e-14
268	MtrunA17Chr1g0197161		Putative FAD-binding domain, FAD/NAD(P)-binding domain superfamily	1.80124	0.00368614		268	MtrunA17Chr8g0345781		Putative inorganic diphosphatase	-0.893526	7.68e-06	-0.497487	0.0422594		268	MtrunA17Chr2g0295064	MtPR10-6	Pathogenesis-related protein 10 (defense response-activated, TC94217)	2.08073	1.59e-21	1.99381	4.06e-58
269	MtrunA17Chr1g0197171		Putative transcription factor MYB-HB-like family	-0.57805	0.0067596		269	MtrunA17Chr8g0347391		Putative GH3 family protein	0.897461	0.016183	0.839254	0.0267701		269	MtrunA17Chr2g0295124		Putative Bet v I/Major latex protein	0.932122	4.39e-12	0.695558	5.42e-06
270	MtrunA17Chr1g0197491	MtRPG	Rhizobium-directed polar growth	10.9188	5.53e-13		270	MtrunA17Chr8g0347591		Putative DOMON domain, cytochrome b561/ferric reductase transmembrane	-1.97656	2.81e-08	-1.90953	9.84e-08		270	MtrunA17Chr2g0295211		Putative Bet v I/Major latex protein	2.16686	3.89e-06	3.41156	4.36e-20
271	MtrunA17Chr1g0197711		Putative phytol kinase	0.877045	0.0086614		271	MtrunA17Chr8g0347761		putative protein	-1.52959	3.06e-08	-1.41943	5.27e-07		271	MtrunA17Chr2g0295571		Putative transcription factor C2H2 family	2.28542	2.9e-15	1.08356	9.37e-05
272	MtrunA17Chr1g0197731	MtGINT1	GLUCOSAMINE INOSITOL PHOSPHORYLCERAMIDE TRANSFERASE1	1.16546	3.91e-10		272	MtrunA17Chr8g0348491		Putative glycoside hydrolase, family 28, pectin lyase/virulence factor	-0.779213	6.08e-05	-0.594853	0.00447614		272	MtrunA17Chr2g0295801		Putative transcription factor WD40-like family	-2.97981	3.49e-32	-3.32337	2.41e-24
273	MtrunA17Chr1g0197851		Putative geraniol 8-hydroxylase	-2.61792	0.00444948		273	MtrunA17Chr8g0349921		Putative transcription regulator Homeodomain-LIKE family	-3.51111	1.12e-07	-4.48599	4.15e-10		273	MtrunA17Chr2g0296501		Putative chloroplast enhancing stress tolerance protein	2.20703	1.84e-33	1.6248	2.78e-08
274	MtrunA17Chr1g0198291		Putative ABC-type ferric hydroxamate transporter	-1.72271	0.0104635		274	MtrunA17Chr8g0349931		putative protein	-3.51653	9.41e-09	-4.26574	0.0477819		274	MtrunA17Chr2g0296511		Putative chloroplast enhancing stress tolerance protein	1.94412	2.79e-28	2.43599	3.76e-33
275	MtrunA17Chr1g0198351		Putative GDSL lipase/esterase, SGNH hydrolase superfamily	-3.1055	0.0396077		275	MtrunA17Chr8g0349941		putative protein	-1.63477	0.0205974	-4.94699	2.75e-16		275	MtrunA17Chr2g0296661	MtCYP81E9	Cytochrome P450 monooxygenase	4.17138	4.31e-18	2.96296	4.79e-38
276	MtrunA17Chr1g0198601		Putative transcription factor MYB-HB-like family	1.58598	3.44e-06		276	MtrunA17Chr8g0350091		Putative disease resistance protein	1.07283	0.00604947	1.13371	0.00387981		276	MtrunA17Chr2g0297061		Putative VQ motif-containing protein 15/22	1.35792	1.7e-10	0.996556	0.00565683
277	MtrunA17Chr1g0198731	MtRTFL/DVL_1	Rotundifolia/Devil	-0.615771	0.00986902		277	MtrunA17Chr8g0350531		Putative chitinase	2.12372	0.00120411	2.07062	0.00424577		277	MtrunA17Chr2g0297731		Putative chitinase	-2.94997	3.37e-08	-3.11533	0.0367077
278	MtrunA17Chr1g0198931		Putative AAA+ ATPase domain, ABC-2 type transporter, ABC transporter	-1.15999	0.00581522		278	MtrunA17Chr8g0350541		Putative chitinase	0.921003	0.00570605	1.12874	0.00129413		278	MtrunA17Chr2g0297841		Putative NADH dehydrogenase [ubiquinone] 1 beta subcomplex subunit 3	1.73108	9.75e-05	1.76937	2.1e-07
279	MtrunA17Chr1g0198941		putative protein	-6.33175	0.00314019		279	MtrunA17Chr8g0350611		Putative ribonuclease T(2)	-1.73853	5.88e-05	-1.23379	0.00814929		279	MtrunA17Chr2g0297851		Putative vesicle-fusing ATPase	1.82069	3.84e-13	1.42952	2.35e-05
280	MtrunA17Chr1g0199471		Putative ABC-type D-allose transporter	1.06795	1.52e-11		280	MtrunA17Chr8g0353821		Putative protein MIZU-KUSSEI 1-like, plant	-2.56665	2.97e-08	-1.07067	0.0143286		280	MtrunA17Chr2g0297921		Putative protein kinase RLK-Pelle-RLCK-Os family	1.68556	3.12e-18	1.32716	5.82e-07
281	MtrunA17Chr1g0199531		Putative small auxin-up RNA	-2.74018	3.59e-07		281	MtrunA17Chr8g0354901		Putative pectinesterase	-1.64988	3.06e-08	-0.764327	0.0178271		281	MtrunA17Chr2g0297941		Putative protein kinase RLK-Pelle-RLCK-Os family	2.83855	1.43e-06	2.73638	1.97e-21
282	MtrunA17Chr1g0199551	MtPAL2	phenylalanine ammonia lyase 2	0.566341	0.0325715		282	MtrunA17Chr8g0355841		Putative BURP domain-containing protein	1.20522	0.00881132	1.18276	0.0247935		282	MtrunA17Chr2g0297951		Putative protein kinase RLK-Pelle-RLCK-Os family	3.52496	5.59e-50	3.16854	1.07e-33
283	MtrunA17Chr1g0199671		Putative transcription factor C2C2-GATA family	-0.6409	0.00541918		283	MtrunA17Chr8g0357601		Putative transcription factor GRAS family	-0.847502	0.0182436	-0.716703	0.0329024		283	MtrunA17Chr2g0298031	MtAHA5	(Plasma membrane proton pump, TC121827)	-1.64298	1.44e-15	-1.23808	2.55e-21
284	MtrunA17Chr1g0199681	MtARF1|MtARF16a	auxin response factor	2.7098	2.69e-08		284	MtrunA17Chr8g0358371	MtNCR-new83	Nodule-specific Cysteine-Rich peptide	-7.80361	1.37e-06	-8.10003	5.6e-07		284	MtrunA17Chr2g0298531		Putative disease resistance protein	1.59549	8.67e-07	0.953032	0.0203415
285	MtrunA17Chr1g0199991		Putative carboxypeptidase D	-0.921645	1.41e-06		285	MtrunA17Chr8g0365241		Putative codeine 3-O-demethylase	0.660008	0.0156119	0.695502	0.00532109		285	MtrunA17Chr2g0298571		Putative oxysterol-binding protein	1.06281	2.13e-07	0.916515	2.49e-07
286	MtrunA17Chr1g0200271		putative protein	0.820225	1.87e-05		286	MtrunA17Chr8g0366401	MtCML45	Calmodulin-like 45	-1.03694	0.00266403	-0.961509	0.00472686		286	MtrunA17Chr2g0298821		putative protein	1.17539	2.94e-06	1.31075	0.000364907
287	MtrunA17Chr1g0200471		Putative receptor protein-tyrosine kinase RLK-Pelle-LRR-XI-1 family	1.21185	9.2e-10		287	MtrunA17Chr8g0367101		Putative rhamnogalacturonan endolyase	-1.10901	0.000703318	-1.12731	0.000298774		287	MtrunA17Chr2g0299471		Putative transcription factor bHLH family	1.43792	8.55e-07	1.62614	2.82e-07
288	MtrunA17Chr1g0200491		Putative methyltransferase	2.04097	4.77e-16		288	MtrunA17Chr8g0367561		Putative very-long-chain (3R)-3-hydroxyacyl-CoA dehydratase	-0.773371	0.000262813	-0.742291	0.000114269		288	MtrunA17Chr2g0302461		Putative [Pyruvate dehydrogenase (acetyl-transferring)] kinase	-0.984333	0.00116976	-0.596811	0.0128347
289	MtrunA17Chr1g0200601	MtCDPK4	calcium-dependent protein kinase4	-1.31521	0.00671769		289	MtrunA17Chr8g0368434		putative protein	-0.565996	0.0167727	-0.620527	0.00638675		289	MtrunA17Chr2g0304871	MtCYP82D47	Cytochrome P450 monooxygenase	1.06939	0.0131659	1.0601	0.0113162
290	MtrunA17Chr1g0200631		Putative transcription factor bHLH family	-6.17615	4.92e-05		290	MtrunA17Chr8g0369391		Putative oxidoreductase	-0.571165	0.000953128	-0.535364	0.000568688		290	MtrunA17Chr2g0305061		putative protein	2.06913	1.22e-13	0.670423	0.0261066
291	MtrunA17Chr1g0200851		Putative ribonuclease H domain-containing protein	-0.618784	0.00223634		291	MtrunA17Chr8g0373901		Putative ternary complex factor MIP1, leucine-zipper	-1.06526	0.000132948	-1.04355	0.000187694		291	MtrunA17Chr2g0305131		putative protein	1.6076	1.11e-13	1.36548	1.36e-11
292	MtrunA17Chr1g0200881		Putative 1-phosphatidylinositol-3-phosphate 5-kinase	0.647836	0.0036011		292	MtrunA17Chr8g0378091		Putative glycine hydroxymethyltransferase	-1.10901	0.000855012	-0.931122	0.0139399		292	MtrunA17Chr2g0305941		Putative Heme oxygenase (biliverdin-producing)	-0.421894	0.000383324	-0.344408	0.0372836
293	MtrunA17Chr1g0200991		putative protein	-1.14414	0.0269919		293	MtrunA17Chr8g0378811	MtERN3	ERF required for nodulation-3	-2.30412	4.35e-11	-1.04541	0.010885		293	MtrunA17Chr2g0306461	MtPCY30	Plantacyanin/Chemocyanin	0.809891	2.6e-12	0.827345	6.03e-11
294	MtrunA17Chr1g0201041		Putative sphingolipid C4-monooxygenase	1.30552	0.0214682		294	MtrunA17Chr8g0383161		putative protein	-1.71434	1.75e-05	-1.36614	0.00241983		294	MtrunA17Chr2g0306781		Putative very-long-chain 3-oxoacyl-CoA synthase	0.717245	4.36e-08	0.401501	0.0112684
295	MtrunA17Chr1g0201271		Putative inositol-polyphosphate 5-phosphatase	-0.737444	0.0249019		295	MtrunA17Chr8g0383261		Putative small GTP-binding protein	-1.92841	1.75e-05	-1.18395	0.0235412		295	MtrunA17Chr2g0307011		Putative ethanolamine kinase	0.90711	1.38e-06	0.808474	0.01045
296	MtrunA17Chr1g0201331		Putative major intrinsic protein	-0.643812	0.0446741		296	MtrunA17Chr8g0383741		putative protein	-1.37602	3.54e-09	-1.02489	0.000127953		296	MtrunA17Chr2g0307121		Putative oxidoreductase	5.50184	1.87e-09	5.90781	3.57e-35
297	MtrunA17Chr1g0201421		Putative chalcone synthase	2.06951	0.000222994		297	MtrunA17Chr8g0386321		Putative C2 domain superfamily protein	0.712984	0.0488744	0.91904	0.024058		297	MtrunA17Chr2g0307561		putative protein	1.19776	0.031245	1.10477	0.00333727
298	MtrunA17Chr1g0201571		Putative protein-serine/threonine kinase CMGC-CDK-CRK7-CDK9 family	2.79533	4.56e-54		298	MtrunA17Chr8g0387701		Putative dirigent protein	-1.41688	0.000232619	-1.88528	6.28e-07		298	MtrunA17Chr2g0308921		Putative VQ motif-containing protein 8/17/18/20/21/25	2.09478	1.59e-27	2.31637	1.85e-36
299	MtrunA17Chr1g0201581		putative protein	0.474553	0.00444294		299	MtrunA17Chr8g0388641		putative protein	0.873655	0.0205593	1.2329	3.43e-05		299	MtrunA17Chr2g0309181		Putative vacuolar protein sorting-associated protein	-0.894438	2.91e-06	-0.985725	0.00213905
300	MtrunA17Chr1g0201751		Putative transcription factor bZIP family	0.486625	0.0279259		300	MtrunA17Chr8g0388671		Putative Heat shock protein 70 family	-0.91164	0.000573686	-0.741197	0.0388586		300	MtrunA17Chr2g0309251		Putative neprosin	-0.544451	1.18e-05	-0.644243	0.00152505
301	MtrunA17Chr1g0201911	MtGT-8	trihelix transcription factor (GT) 8	-0.719991	0.00108367		301	MtrunA17Chr8g0388921	MtCYP716A12	Cytochrome P450 monooxygenase	-1.01313	0.000117331	-1.75598	2.32e-13		301	MtrunA17Chr2g0309421		Putative protein kinase AGC-RSK-2 family	1.24474	0.00812555	1.33255	0.00155502
302	MtrunA17Chr1g0202031	MtVTL1	Vacuolar iron Transporter-Like protein 1	-1.1066	0.00256107		302	MtrunA17Chr8g0392441		Putative dirigent protein	-1.68869	0.000300272	-2.254	1.73e-06		302	MtrunA17Chr2g0311551		Putative protein kinase RLK-Pelle-SD-2b family	4.90522	1.56e-78	4.79864	7.77e-57
303	MtrunA17Chr1g0202231		Putative chitinase	1.72712	5.49e-06		303	MtrunA17Chr8g0392591		Putative protein O-GlcNAc transferase	-1.50119	2.91e-05	-0.890891	0.0194894		303	MtrunA17Chr2g0311591		Putative transcription factor C2C2-CO-like family	-1.90595	0.000133994	-1.50833	0.000142133
304	MtrunA17Chr1g0202241		Putative chitinase	1.85441	6.04e-17		304	MtrunA17Chr2g0326971		ncRNA	-1.12734	0.00237334	-0.905002	0.0042563		304	MtrunA17Chr2g0311721	MtKELCH	Kelch repeat protein	-0.721489	9.39e-06	-0.579018	0.000193777
305	MtrunA17Chr1g0202261		Putative chitinase	0.655247	0.00236793		305	MtrunA17Chr8g0353011		ncRNA	7.03663	0.000109339	8.53791	1.43e-08		305	MtrunA17Chr2g0311891		hypothetical protein	3.12547	5.57e-13	3.00212	3.03e-16
306	MtrunA17Chr1g0202331		Putative protein kinase RLK-Pelle-SD-2b family	1.92475	0.00942274		306	MtrunA17Chr5g0420821		ncRNA	3.54193	3.12e-05	3.61412	1.56e-05		306	MtrunA17Chr2g0312051		Putative cysteine-rich and transmembrane domain-containing protein WIH1/2	1.93199	1.24e-13	0.783514	0.0188521
307	MtrunA17Chr1g0202401		Putative reticulon-like protein, plant	-1.95261	0.0480873		307	MtrunA17Chr3g0124081		ncRNA	1.33691	0.000581254	0.99377	0.0111475		307	MtrunA17Chr2g0312321	MtNAC1	NAC domain containing protein 1	-0.995251	1.57e-13	-0.599142	0.0178534
308	MtrunA17Chr1g0202431		Putative ABC-type sulfate transporter	-0.623624	0.000222877		308	MtrunA17Chr4g0001091		ncRNA	-0.820109	0.0433284	-0.929361	0.0114413		308	MtrunA17Chr2g0313941		Putative FBD domain, F-box-like domain superfamily protein	-1.63293	8.84e-06	-1.42367	0.000150915
309	MtrunA17Chr1g0202561		Putative heavy metal-associated domain, HMA, heavy metal-associated domain superfamily	0.604786	0.0146174											309	MtrunA17Chr2g0314451		Putative neprosin	1.00428	0.00102369	1.07943	0.000821619
310	MtrunA17Chr1g0202581		Putative heavy metal-associated domain, HMA	1.56841	0.000126623											310	MtrunA17Chr2g0314461		Putative neprosin	2.51522	0.00253147	2.08947	0.00461963
311	MtrunA17Chr1g0202601		Putative Heat shock protein Hsp90 family	5.13967	0.0119529											311	MtrunA17Chr2g0315301		putative protein	1.46099	0.0031529	1.65736	8.5e-08
312	MtrunA17Chr1g0202731		Putative ferric-chelate reductase (NADH)	-1.29633	0.0263391											312	MtrunA17Chr2g0315311		putative protein	1.65125	0.000319463	2.14102	1.7e-21
313	MtrunA17Chr1g0203101		Putative pectinacetylesterase/NOTUM	-1.23773	7.34e-06											313	MtrunA17Chr2g0315321		putative protein	0.84824	0.0146924	0.774644	0.0215795
314	MtrunA17Chr1g0203121		Putative pectinacetylesterase/NOTUM	-1.87097	9.95e-05											314	MtrunA17Chr2g0315841		Putative S-locus-specific glycoprotein/EP1	0.894261	1.4e-08	0.87002	1.73e-06
315	MtrunA17Chr1g0203401	MtREM1.1	remorin 1.1	-0.701161	0.0024832											315	MtrunA17Chr2g0316541		Putative EF-hand domain, sodium/calcium exchanger membrane region, EF-hand domain pair	-0.419033	0.0134424	-0.755515	7.32e-06
316	MtrunA17Chr1g0203441	MtMYB074	Myeloblastosis (MYB) transcription factor 74	4.67974	8.04e-29											316	MtrunA17Chr2g0316981		Putative aminodeoxychorismate lyase, D-amino-acid transaminase	-0.266245	0.0430428	-0.495602	0.0107027
317	MtrunA17Chr1g0203791	MtMATE58	multidrug and toxic compound extrusion family	4.4203	3.06e-39											317	MtrunA17Chr2g0317871		Putative CBS domain-containing protein	0.676797	0.00459542	0.834206	0.00395907
318	MtrunA17Chr1g0203891	MtLYE2	Putative LysM domain-containing protein	-1.49403	0.0281963											318	MtrunA17Chr2g0318241		Putative methyltransferase type 11, S-adenosyl-L-methionine-dependent methyltransferase	0.903101	2.21e-10	0.6257	0.00183403
319	MtrunA17Chr1g0204121		Putative GDP-fucose protein O-fucosyltransferase	-0.551422	0.0137767											319	MtrunA17Chr2g0318341	MtRC6	Root Cap 6	1.37471	6.52e-18	1.2736	1.12e-11
320	MtrunA17Chr1g0204201		Putative carboxylesterase	0.74174	0.00630739											320	MtrunA17Chr2g0318861		Putative calcium-binding protein KIC/PBP1/KRP1	1.79186	8.33e-13	1.10133	1.82e-05
321	MtrunA17Chr1g0204221		Putative non-specific protein-tyrosine kinase RLK-Pelle-RLCK-XV family	3.61915	2.68e-43											321	MtrunA17Chr2g0319291		Putative monodehydroascorbate reductase (NADH)	-1.02717	3.57e-11	-0.717618	2.98e-05
322	MtrunA17Chr1g0204231		Putative non-specific protein-tyrosine kinase RLK-Pelle-RLCK-XV family	3.45809	1.37e-33											322	MtrunA17Chr2g0319481		Putative protein NDR1	1.3507	1.71e-12	0.895523	9.4e-06
323	MtrunA17Chr1g0204291		Putative heavy metal-associated domain, HMA	1.76937	0.00281454											323	MtrunA17Chr2g0320061	MtPrx28	peroxidase 28	2.27639	0.000492459	1.82514	0.0475892
324	MtrunA17Chr1g0204331		Putative protein kinase RLK-Pelle-RLCK-XI family	1.65013	2.74e-09											324	MtrunA17Chr2g0320271		putative protein	1.42111	8.44e-22	1.42087	2.56e-09
325	MtrunA17Chr1g0204351		Putative transcription factor bHLH family	0.927218	0.0215517											325	MtrunA17Chr2g0320971		Putative arogenate dehydratase	0.948915	7.85e-07	0.879752	2.31e-12
326	MtrunA17Chr1g0204471		putative protein	-1.49785	0.00687614											326	MtrunA17Chr2g0321041		putative protein	1.61079	3.66e-29	1.5056	3.42e-11
327	MtrunA17Chr1g0204841		Putative beta-ketoacyl-[acyl-carrier-protein] synthase I	-0.677684	0.00626689											327	MtrunA17Chr2g0321131		Putative oxidoreductase	-0.499478	0.017175	-0.543794	0.0114425
328	MtrunA17Chr1g0204911		Putative leucine-rich repeat-containing, plant-type, leucine-rich repeat domain superfamily	2.44686	6.86e-24											328	MtrunA17Chr2g0321431		Putative transcription factor bZIP family	-0.77891	1.18e-11	-0.367376	0.0251937
329	MtrunA17Chr1g0204971	MtHAG5	Histone acetyltransferase of the GNAT family	1.25217	3.67e-06											329	MtrunA17Chr2g0321631		Putative transcription factor NAM family	2.50004	4.46e-06	1.57399	0.012528
330	MtrunA17Chr1g0205251		putative protein	-0.857531	0.00539889											330	MtrunA17Chr2g0321721		Putative cytokinin-induced F-Box protein AT3G44326	0.583809	0.000208135	0.595473	0.000196876
331	MtrunA17Chr1g0205371	MtCYP76F77	Cytochrome P450 monooxygenase	3.19474	5.54e-36											331	MtrunA17Chr2g0321761		putative protein	0.649724	1.24e-06	0.618915	0.0144958
332	MtrunA17Chr1g0205731		putative protein	-2.79106	0.00827099											332	MtrunA17Chr2g0322551		Putative oxidoreductase	-0.488128	0.000784911	-0.354933	0.0392599
333	MtrunA17Chr1g0205741		Putative non-specific serine/threonine protein kinase	1.31399	1.41e-16											333	MtrunA17Chr2g0322651		putative protein	4.19517	1.82e-98	4.53261	2.39e-78
334	MtrunA17Chr1g0205771		Putative protein kinase RLK-Pelle-DLSV family	2.66575	4.93e-12											334	MtrunA17Chr2g0322981		Putative Gnk2-like domain-containing protein	3.27217	0.0365028	6.93006	2.6e-05
335	MtrunA17Chr1g0205871		Putative 2-hydroxyisoflavanone dehydratase, Carboxylesterase	0.772042	0.000246298											335	MtrunA17Chr2g0323131	MtTPS6	terpene synthase 6	0.685798	0.00869845	1.64411	7.47e-20
336	MtrunA17Chr1g0206081		Putative xyloglucan:xyloglucosyl transferase	-1.30272	0.000520067											336	MtrunA17Chr2g0323211		Putative calcium-binding protein KIC/PBP1/KRP1	1.93921	0.00117765	0.88761	0.00298434
337	MtrunA17Chr1g0206331		Putative protein kinase RLK-Pelle-DLSV family	-0.631806	0.0135286											337	MtrunA17Chr2g0323261		hypothetical protein	1.46506	0.000270018	1.45999	2.45e-05
338	MtrunA17Chr1g0206461		Putative protein kinase RLK-Pelle-DLSV family	1.31357	0.00346335											338	MtrunA17Chr2g0323391		Putative SPARK domain-containing protein	-1.51771	3.66e-06	-1.53194	0.00128576
339	MtrunA17Chr1g0206731		Putative phosphotransferase with an alcohol group as acceptor	2.07047	3.07e-29											339	MtrunA17Chr2g0323751		putative protein	1.05982	0.00328063	1.02985	7.43e-06
340	MtrunA17Chr1g0207241		Putative endo-1,4-beta-xylanase	0.814693	0.0253078											340	MtrunA17Chr2g0324061		Putative protein-serine/threonine phosphatase	0.610802	7.65e-05	0.709424	0.000191946
341	MtrunA17Chr1g0207271		putative protein	0.867508	0.00604836											341	MtrunA17Chr2g0324461		Putative protein-serine/threonine kinase CMGC-CDK-CRK7-CDK9 family	1.75556	1.3e-23	1.68671	3.87e-16
342	MtrunA17Chr1g0207311		Putative transcription factor bHLH family	2.07464	6.5e-06											342	MtrunA17Chr2g0324481		Putative protein kinase RLK-Pelle-L-LEC family	0.867295	0.0131669	0.703014	0.0363906
343	MtrunA17Chr1g0207531		Putative transferase	1.04236	1.67e-05											343	MtrunA17Chr2g0324591		putative protein	1.42057	0.000451464	0.806646	0.0438332
344	MtrunA17Chr1g0207831		Putative UDP-glucuronosyl/UDP-glucosyltransferase, UDP-glycosyltransferase family	-2.51221	4.46e-08											344	MtrunA17Chr2g0324891		Putative transcription factor MYB-HB-like family	-0.731563	0.000165261	-0.782843	2.89e-07
345	MtrunA17Chr1g0208121		Putative protein kinase RLK-Pelle-LRR-III family	-1.38984	6.06e-11											345	MtrunA17Chr2g0325521		Putative transcription factor bHLH family	1.57335	5.76e-14	1.41401	7.59e-12
346	MtrunA17Chr1g0208411		Putative endonuclease/exonuclease/phosphatase	2.73206	0.00148938											346	MtrunA17Chr2g0325601		Putative heavy metal binding protein HIPP/ATX1	2.86641	0.0144925	6.55392	0.000414925
347	MtrunA17Chr1g0208501		Putative ribose-5-phosphate isomerase	0.574661	0.0119723											347	MtrunA17Chr2g0326381	MtBIB	BALDIBIS (Zinc finger protein)	-0.6934	0.000147965	-0.611626	0.0363813
348	MtrunA17Chr1g0208611		hypothetical protein	0.667519	0.0344553											348	MtrunA17Chr2g0326541		Putative kelch-type beta propeller	0.74483	3.29e-07	0.577871	0.000210791
349	MtrunA17Chr1g0208631		Putative tetratricopeptide repeat protein 5, OB	0.455649	0.012924											349	MtrunA17Chr2g0326571		putative protein	4.88416	2.33e-06	2.61882	0.000210299
350	MtrunA17Chr1g0208891	MtMATE25	multidrug and toxic compound extrusion family	0.853476	0.000141586											350	MtrunA17Chr2g0326621	MtPIP2;2	Plasma membrane intrinsic protein 2|1 (aquaporin)	-0.403684	0.0304663	-0.362899	0.00899256
351	MtrunA17Chr1g0209231		putative protein	1.46419	4.59e-05											351	MtrunA17Chr2g0326871	MtCNGC15c	cyclic nucleotide-gated channel	1.65608	1.57e-06	1.18328	0.00115131
352	MtrunA17Chr1g0209741		Putative 2-acylglycerol O-acyltransferase	0.989891	0.000541584											352	MtrunA17Chr2g0326911		Putative chromatin regulator PHD family	-0.386941	0.0068065	-0.865488	0.00306479
353	MtrunA17Chr1g0209811		putative protein	0.969391	0.00010692											353	MtrunA17Chr2g0327741		Putative exocyst complex component Exo70, cullin repeat-like-containing domain superfamily	1.56895	4.98e-08	1.95304	5.43e-12
354	MtrunA17Chr1g0209921		Putative trichome birefringence-like domain, PC-Esterase	-1.57799	0.0116607											354	MtrunA17Chr2g0328401		Putative transcription factor GRAS family	0.668207	0.000273639	0.677412	0.0263705
355	MtrunA17Chr1g0210021		Putative dihydrolipoyllysine-residue acetyltransferase	-0.550206	0.000997181											355	MtrunA17Chr2g0329371	MtCML12	Calmodulin-like 12	2.33522	7.88e-79	1.95608	4.77e-32
356	MtrunA17Chr1g0210161		Putative choline transporter	-0.49664	0.00575583											356	MtrunA17Chr2g0330151		Putative beta-fructofuranosidase	1.04953	0.00664971	0.831155	4.63e-08
357	MtrunA17Chr1g0210321		Putative pectate lyase	-0.500953	0.0122631											357	MtrunA17Chr2g0330471		Putative protein kinase RLK-Pelle-PERK-2 family	3.3472	1.03e-10	4.74255	5.59e-15
358	MtrunA17Chr1g0210351		Putative transcription factor OFP family	-2.00637	0.00470588											358	MtrunA17Chr2g0330871		Putative 6-phosphofructokinase	-0.637323	2.82e-07	-0.58595	0.000819419
359	MtrunA17Chr1g0210731		putative protein	-0.548259	0.0212041											359	MtrunA17Chr2g0330951		Putative transcription factor interactor and regulator AUX-IAA family	-0.574855	5.11e-07	-0.424822	0.0130509
360	MtrunA17Chr1g0211171		Putative FAD-binding domain, FAD/NAD(P)-binding domain superfamily	-1.12669	0.00930078											360	MtrunA17Chr2g0331081		Putative ABC-type sulfate transporter	1.1263	1.05e-14	1.21584	5.18e-21
361	MtrunA17Chr1g0212011		Putative myosin ATPase	1.13308	2.72e-16											361	MtrunA17Chr2g0331471	MtNPF1.5	NRT1/ PTR FAMILY|nitrate transporter / peptide transporter	1.53084	1.43e-21	0.89261	1.51e-05
362	MtrunA17Chr1g0212131		Putative GEM-like protein	0.720398	0.0166621											362	MtrunA17Chr2g0331641		Putative hydroxyphenylpyruvate reductase	-0.868174	2.22e-05	-0.701355	0.00192577
363	MtrunA17Chr1g0212301		Putative glutathione transferase	0.970706	0.000100949											363	MtrunA17Chr2g0331771		Putative mitochondrial carrier protein	8.38235	4.49e-10	8.36583	3.04e-09
364	MtrunA17Chr1g0212451		Putative chromatin regulator PHD family	4.57815	1.11e-21											364	MtrunA17Chr2g0332241	MtABCG10	ATP-binding cassette (ABC) transporter type G (XM_003597771)	0.484185	0.0228428	0.635163	5.8e-05
365	MtrunA17Chr1g0212661		Putative F-box domain-containing protein	1.90617	0.00132941											365	MtrunA17Chr2g0332831		putative protein	1.7391	0.00950134	1.69228	0.000204485
366	MtrunA17Chr1g0212871		Putative dirigent protein	-1.21835	0.0113241											366	MtrunA17Chr2g0333351		Putative sterile alpha motif/pointed domain superfamily	-1.12012	2.7e-07	-1.22787	2.43e-05
367	MtrunA17Chr1g0212901		Putative 2-acylglycerol O-acyltransferase	0.576673	0.00455843											367	MtrunA17Chr3g0077491		Putative translation initiation factor 1A (eIF-1A), RNA-binding domain, S1, IF1 type	0.637143	0.00247033	0.922093	0.031479
368	MtrunA17Chr1g0213021		Putative chalcone isomerase	-0.445358	0.0116597											368	MtrunA17Chr3g0077971		Putative disease resistance protein	2.96948	0.000651356	1.37767	0.00744476
369	MtrunA17Chr1g0213041		Putative chalcone isomerase	-0.801936	0.000295646											369	MtrunA17Chr3g0078111		Putative acetyl-CoA C-acetyltransferase	-0.578033	0.000251124	-0.766915	0.00153177
370	MtrunA17Chr1g0213061	MtPrx39|MtRIP2	peroxidase 39	1.29785	7.91e-06											370	MtrunA17Chr3g0078301		Putative diphthamide biosynthesis protein 3/4	0.893572	0.0170422	0.787924	0.0249949
371	MtrunA17Chr2g0276941		Putative small GTP-binding protein	-0.539703	0.0403545											371	MtrunA17Chr3g0078371		Putative P-type phospholipid transporter	0.641178	0.00316069	0.808042	1.22e-06
372	MtrunA17Chr2g0277481		Putative 2Fe-2S ferredoxin-type iron-sulfur binding domain, 2Fe-2S ferredoxin, iron-sulphur binding	-1.02978	0.000394272											372	MtrunA17Chr3g0078901		Putative NmrA-like domain, NAD(P)-binding domain superfamily	-0.883871	0.00225976	-0.948177	0.0472813
373	MtrunA17Chr2g0277931		putative protein	0.996216	0.000452375											373	MtrunA17Chr3g0079271		Putative MFS transporter superfamily, biopterin transporter family	1.33883	2.79e-08	1.53033	6.96e-08
374	MtrunA17Chr2g0278481		Putative vinorine synthase	2.34805	0.00139554											374	MtrunA17Chr3g0079281		Putative trehalose-phosphatase	1.77051	3.3e-23	1.49927	1.7e-32
375	MtrunA17Chr2g0278931	MtSULTR1.1	sulfate transporter	-0.999375	4.42e-05											375	MtrunA17Chr3g0079371		Putative pectinesterase	6.00862	2.56e-28	4.63769	8.74e-23
376	MtrunA17Chr2g0279001		Putative chlorophyll A-B binding protein	-0.762468	0.0314607											376	MtrunA17Chr3g0079401		Putative pectinesterase	0.546867	0.000465942	0.624578	0.00528693
377	MtrunA17Chr2g0279041	MtPrx06	peroxidase	0.983331	2.71e-08											377	MtrunA17Chr3g0080421		Putative major facilitator superfamily, MFS transporter superfamily	-0.546728	0.03258	-0.582862	0.00538184
378	MtrunA17Chr2g0279151		Putative protein-serine/threonine phosphatase	0.436869	0.0106281											378	MtrunA17Chr3g0080651		Putative disease resistance protein	1.02611	0.0153084	0.886828	0.0262446
379	MtrunA17Chr2g0279501		putative protein	0.479804	0.0129376											379	MtrunA17Chr3g0080741		Putative disease resistance protein	1.83949	0.000438826	1.96237	0.00015077
380	MtrunA17Chr2g0279871		Putative oligopeptide transporter, OPT superfamily	0.583697	0.0143147											380	MtrunA17Chr3g0081361		Putative disease resistance protein	1.29832	0.0131659	1.26066	0.00326529
381	MtrunA17Chr2g0280541		Putative NPH3 domain-containing protein	-1.49182	0.00929011											381	MtrunA17Chr3g0081391		Putative disease resistance protein	0.619753	0.00210211	0.508508	0.00383206
382	MtrunA17Chr2g0280581	MtTPS20	terpene synthase 20	-1.02793	0.0192838											382	MtrunA17Chr3g0081511	MtN21	Mtnodulin 21	9.30641	2.43e-12	8.71876	1.86e-10
383	MtrunA17Chr2g0280631		Putative transcription factor bHLH family	-0.955617	0.00484462											383	MtrunA17Chr3g0081521		Putative carboxylesterase	2.55979	9.89e-61	2.28191	1.22e-49
384	MtrunA17Chr2g0280681		Putative protein kinase RLK-Pelle-DLSV family	-1.05033	0.0477639											384	MtrunA17Chr3g0081581		putative protein	2.52748	0.0406227	2.83486	0.000145194
385	MtrunA17Chr2g0280851		Putative Late embryogenesis abundant protein, LEA_2 subgroup	-0.543031	0.0148244											385	MtrunA17Chr3g0082861	MtRRA9|MtRR9	type-A response regulator	1.32267	8.9e-08	1.92698	2.85e-14
386	MtrunA17Chr2g0280971		Putative equilibrative nucleoside transporter	7.43265	2.85e-06											386	MtrunA17Chr3g0082981	MtENOD12	early nodulin 12	9.93891	9.33e-14	8.44203	4.79e-09
387	MtrunA17Chr2g0281231		putative protein	3.91871	0.000247358											387	MtrunA17Chr3g0082994	ENOD11	Early nodulin-11	5.18069	0.0115234	8.65431	2.61e-09
388	MtrunA17Chr2g0281601		Putative DNA helicase chromatin remodeling SNF2 family	0.465136	0.0186104											388	MtrunA17Chr3g0083591		Putative disease resistance protein	1.60036	1.5e-16	0.707879	0.0109817
389	MtrunA17Chr2g0281871		Putative CBS domain-containing protein	1.16735	0.0334455											389	MtrunA17Chr3g0084031		Putative disease resistance protein	0.495405	0.00194326	0.509811	0.00800308
390	MtrunA17Chr2g0281881		Putative acetolactate synthase	0.443548	0.00391073											390	MtrunA17Chr3g0084491		Putative protein kinase RLK-Pelle-DLSV family	-1.07494	2.12e-08	-0.821734	7.71e-07
391	MtrunA17Chr2g0282201		putative protein	0.565606	0.0397137											391	MtrunA17Chr3g0085071		Putative trichome birefringence-like domain, PC-Esterase	-1.41287	0.00683448	-2.49328	6.28e-09
392	MtrunA17Chr2g0282621		Putative transcription factor AP2-EREBP family	0.482989	0.044489											392	MtrunA17Chr3g0085211		Putative methyltransferase	5.71166	1.42e-07	5.80308	0.000127575
393	MtrunA17Chr2g0282691		Putative protein E6	-2.49494	0.000231799											393	MtrunA17Chr3g0086301		Putative target SNARE coiled-coil domain-containing protein	0.844689	1.18e-06	0.482506	0.00695506
394	MtrunA17Chr2g0282951		Putative glutaredoxin, Thioredoxin-like superfamily	2.17047	7.18e-20											394	MtrunA17Chr3g0086661	MtCYP75B83|MtF3H-2	Cytochrome P450 monooxygenase|Flavonoid 3'-monooxygenase	2.84664	2.02e-76	2.02919	4.7e-05
395	MtrunA17Chr2g0283111		Putative protein kinase RLK-Pelle-LRR-VIII-1 family	1.12331	7.04e-06											395	MtrunA17Chr3g0087021		Putative protein LONGIFOLIA 1/2	-0.363692	0.00121746	-0.496114	0.000503493
396	MtrunA17Chr2g0283231		Putative periplasmic binding protein-like I	3.90033	0.000124946											396	MtrunA17Chr3g0087291		Putative GDP-fucose protein O-fucosyltransferase	-1.09579	7.18e-08	-0.717555	0.00635448
397	MtrunA17Chr2g0283261		Putative periplasmic binding protein-like I	2.52348	0.000717201											397	MtrunA17Chr3g0087681		Putative endonuclease/exonuclease/phosphatase	4.15969	3.34e-30	4.15237	9.31e-17
398	MtrunA17Chr2g0283351		Putative magnesium chelatase	-0.780002	0.00525533											398	MtrunA17Chr3g0087691		Putative ribonuclease H domain, reverse transcriptase zinc-binding domain-containing protein	4.01575	0.0339687	4.77546	9.71e-09
399	MtrunA17Chr2g0283421		Putative SGNH hydrolase-type esterase domain, SGNH hydrolase superfamily	0.503107	0.0444884											399	MtrunA17Chr3g0087701		Putative disease resistance protein	4.08367	2.59e-13	3.44616	4.45e-16
400	MtrunA17Chr2g0283581		Putative trichome birefringence-like domain, PC-Esterase	-0.677797	0.0089081											400	MtrunA17Chr3g0087791	MtDNF1	DOES NOT FIX NITROGEN 1 (Signal peptidase complex 22-kD subunit, SPC22)	0.463466	0.00401805	0.645734	2.02e-05
401	MtrunA17Chr2g0283691		Putative armadillo-like helical protein	-0.679557	0.0292821											401	MtrunA17Chr3g0088011		putative protein	3.26175	3.44e-72	1.80792	2.24e-16
402	MtrunA17Chr2g0283811	MtCDFe3	CYCLING DOF FACTOR	0.663687	9.85e-05											402	MtrunA17Chr3g0088041		putative protein	3.45712	1.39e-19	1.97433	1.63e-11
403	MtrunA17Chr2g0284111		Putative Zinc finger, RING-CH-type, Zinc finger, RING/FYVE/PHD-type	0.555794	0.000691805											403	MtrunA17Chr3g0088081		putative protein	2.22952	4.59e-17	1.03985	0.000943187
404	MtrunA17Chr2g0284121		Putative protein kinase RLK-Pelle-LRR-XII-1 family	-2.44156	0.00210563											404	MtrunA17Chr3g0088441		Putative beta-glucosidase	3.88452	4.41e-49	5.15314	4.19e-44
405	MtrunA17Chr2g0284321		Putative transcription factor WRKY family	0.629067	0.0212041											405	MtrunA17Chr3g0088521		Putative transcription factor C3H family	0.393587	0.00349777	0.54049	0.0189974
406	MtrunA17Chr2g0284461	MtPUB17	Plant U-box protein 17	1.59047	2.17e-23											406	MtrunA17Chr3g0088531		Putative F-box domain-containing protein	1.04323	0.000209087	1.59623	5.43e-12
407	MtrunA17Chr2g0284491		Putative transmembrane protein 230/134	0.465247	0.00555008											407	MtrunA17Chr3g0089361	MtCYP729A25	Cytochrome P450 monooxygenase	3.86597	7.81e-07	4.23548	0.0117298
408	MtrunA17Chr2g0284541		Putative PGG domain, ankyrin repeat-containing domain superfamily	-2.76117	0.00310223											408	MtrunA17Chr3g0089501		Putative disease resistance protein	1.73488	1.54e-05	1.74389	5.79e-07
409	MtrunA17Chr2g0284621		Putative Rhodanese-like domain-containing protein STR17/STR18/HARC1	-1.01186	0.0015809											409	MtrunA17Chr3g0089511		Putative leucine-rich repeat domain superfamily	1.56726	5.37e-05	1.18308	0.00128634
410	MtrunA17Chr2g0284791		Putative receptor-like protein RLP23	4.87973	3.63e-05											410	MtrunA17Chr3g0089731		putative protein	1.27107	2.22e-31	0.810675	7.4e-05
411	MtrunA17Chr2g0284801		Putative non-specific serine/threonine protein kinase	3.01798	0.0188886											411	MtrunA17Chr3g0089741		hypothetical protein	2.09688	0.00960411	1.75409	0.0138972
412	MtrunA17Chr2g0284811		Putative leucine-rich repeat domain superfamily	3.5293	0.010677											412	MtrunA17Chr3g0089751		hypothetical protein	1.9536	0.0131669	2.57533	4.44e-05
413	MtrunA17Chr2g0284821		Putative non-specific serine/threonine protein kinase	4.97779	0.000194747											413	MtrunA17Chr3g0090131		Putative beta-glucosidase	-0.800709	0.015515	-0.810539	2.67e-06
414	MtrunA17Chr2g0284831		Putative leucine-rich repeat domain superfamily	6.02932	0.00285054											414	MtrunA17Chr3g0090371		Putative disease resistance protein	1.14033	3.62e-12	0.826593	6.62e-06
415	MtrunA17Chr2g0284841		Putative leucine-rich repeat domain superfamily	8.11988	1.72e-08											415	MtrunA17Chr3g0090401		Putative disease resistance protein	2.0496	4.74e-10	1.59598	6.97e-08
416	MtrunA17Chr2g0284851		Putative non-specific serine/threonine protein kinase	5.49515	4.21e-11											416	MtrunA17Chr3g0091041		Putative disease resistance protein	1.90794	2.32e-25	1.44073	5.24e-11
417	MtrunA17Chr2g0284921		Putative triacylglycerol lipase	2.37287	1.2e-08											417	MtrunA17Chr3g0091061		Putative disease resistance protein	0.464151	0.036797	0.784474	0.00281496
418	MtrunA17Chr2g0285411		Putative metallo-beta-lactamase, ribonuclease Z/Hydroxyacylglutathione hydrolase	-0.560707	0.034105											418	MtrunA17Chr3g0091531		putative protein	-0.64759	0.000368479	-0.598702	0.0216254
419	MtrunA17Chr2g0285871		Putative germin, rmlC-like cupin domain superfamily, rmlC-like jelly roll, germin, manganese binding	1.92595	0.0276299											419	MtrunA17Chr3g0091571		Putative transcription factor C2H2 family	1.16452	3.84e-10	0.733766	4.07e-05
420	MtrunA17Chr2g0286051		Putative Galactose-binding-like domain superfamily	-0.863751	0.000338093											420	MtrunA17Chr3g0092261		Putative disease resistance protein	1.49703	9.1e-11	1.75693	1.01e-14
421	MtrunA17Chr2g0286251		Putative thioredoxin-disulfide reductase	1.56693	0.0123112											421	MtrunA17Chr3g0092531		Putative flavonol synthase	-0.350351	0.00620663	-0.392436	0.0449584
422	MtrunA17Chr2g0286341		Putative casparian strip membrane protein	-1.90637	0.000366897											422	MtrunA17Chr3g0093761		Putative oxoglutarate/iron-dependent dioxygenase, non-haem dioxygenase domain-containing protein	2.34702	5.89e-06	1.93945	1.74e-05
423	MtrunA17Chr2g0286491		Putative classical arabinogalactan protein 25/26	-1.09464	2.65e-06											423	MtrunA17Chr3g0093881		Putative non-specific serine/threonine protein kinase	1.21261	0.00514035	1.49497	0.000101754
424	MtrunA17Chr2g0286721	MtESL16_1|MtESL2.4	early-responsive to dehydration six-like (Sugar transporter)	0.688048	0.00045241											424	MtrunA17Chr3g0094671	MtECL19	Egg Cell1-Like	1.03943	0.00180551	1.16239	5.21e-07
425	MtrunA17Chr2g0286961		Putative adenosylmethionine decarboxylase	2.16619	0.0211612											425	MtrunA17Chr3g0094771		Putative Sulfotransferase domain, P-loop containing nucleoside triphosphate hydrolase	3.96929	2.63e-72	3.93937	4.54e-47
426	MtrunA17Chr2g0287431		putative protein	1.06966	0.000252326											426	MtrunA17Chr3g0094781		Putative Sulfotransferase domain, P-loop containing nucleoside triphosphate hydrolase	4.1806	6.83e-39	3.7907	4.08e-25
427	MtrunA17Chr2g0287691	MtIPT1|MtIPT4	isopentenyl transferase	1.7871	1.06e-16											427	MtrunA17Chr3g0094811		Putative carboxypeptidase D	-0.914655	1.2e-08	-0.818065	0.0287212
428	MtrunA17Chr2g0287711		hypothetical protein	-0.893662	0.0153311											428	MtrunA17Chr3g0096081		Putative Sulfotransferase domain, P-loop containing nucleoside triphosphate hydrolase	1.54885	1.21e-05	1.88485	0.000414056
429	MtrunA17Chr2g0287751		Putative heavy metal-associated domain, HMA, heavy metal-associated domain superfamily	-0.552429	0.0124295											429	MtrunA17Chr3g0096101		Putative cytochrome b561/ferric reductase transmembrane, transmembrane reductase CYB561D1/2	-1.10184	9.66e-15	-1.04734	5.85e-08
430	MtrunA17Chr2g0287831		Putative aspartic peptidase A1 family, aspartic peptidase domain superfamily, xylanase inhibitor	1.14847	1.43e-06											430	MtrunA17Chr3g0096561		Putative RNA recognition motif domain, mei2-like RNA recognition, RNA-binding domain superfamily	-0.4355	3.56e-05	-0.406964	0.0126497
431	MtrunA17Chr2g0287841		Putative nepenthesin	0.914414	0.000191646											431	MtrunA17Chr3g0098661		Putative MFS transporter superfamily, biopterin transporter family	0.789195	0.00293127	1.14378	0.000659622
432	MtrunA17Chr2g0287961		putative protein	-0.60443	0.0332526											432	MtrunA17Chr3g0099871		Putative transcription factor AP2-EREBP family	0.503586	0.000832934	0.441777	0.0486268
433	MtrunA17Chr2g0288071		Putative beta-glucosidase	0.462302	0.0139989											433	MtrunA17Chr3g0100191		Phytohormone-binding protein	0.374032	0.0253779	0.537768	0.013666
434	MtrunA17Chr2g0288191		Putative THH1/TOM1/TOM3 domain-containing protein	-0.757202	0.0070989											434	MtrunA17Chr3g0101331		Putative disease resistance protein	2.34477	0.00169461	1.1289	0.00404953
435	MtrunA17Chr2g0288271		putative protein	-3.19138	6.37e-09											435	MtrunA17Chr3g0101581	MtCYP71D70	Cytochrome P450 monooxygenase	-1.04918	1.88e-11	-0.914248	7.15e-07
436	MtrunA17Chr2g0288301		Putative uncharacterized GPI-anchored protein-lke	-0.667058	0.0117622											436	MtrunA17Chr3g0101631	MtCYP71D75	Cytochrome P450 monooxygenase	6.64457	2.03e-07	4.5496	3.59e-08
437	MtrunA17Chr2g0288391		Putative protein kinase RLK-Pelle-LRR-III family	4.57631	3.2e-68											437	MtrunA17Chr3g0101681	MtKS2|MtTPS19	Ent-kaurene synthase|terpene synthase 19	1.21594	2.7e-05	1.11531	0.00215575
438	MtrunA17Chr2g0288441		Putative ATP synthase, F1 complex, gamma subunit	1.77517	0.0235773											438	MtrunA17Chr3g0101701		Putative cytochrome P450	4.4322	2.93e-47	4.86242	3.14e-40
439	MtrunA17Chr2g0288451		Putative H(+)-transporting two-sector ATPase	-0.993425	0.000335876											439	MtrunA17Chr3g0101711		Putative cytochrome P450	6.94728	5.72e-40	7.17459	1.44e-31
440	MtrunA17Chr2g0288551		Putative ankyrin repeat domain-containing protein	0.731851	0.00301028											440	MtrunA17Chr3g0101721	MtCYP71D422	Cytochrome P450 monooxygenase	0.496427	0.00868719	1.50464	1.81e-10
441	MtrunA17Chr2g0288711		Putative petal formation-expressed	5.92112	0.00850136											441	MtrunA17Chr3g0101771		putative protein	-0.98211	0.0186103	-1.20692	0.0115463
442	MtrunA17Chr2g0288791		Putative petal formation-expressed	5.74711	0.00815424											442	MtrunA17Chr3g0101801	MtCYP71D430	Cytochrome P450 monooxygenase	7.54112	1.91e-07	6.62439	3.03e-05
443	MtrunA17Chr2g0288821		Putative petal formation-expressed	2.33932	4.38e-08											443	MtrunA17Chr3g0102131		Putative disease resistance protein	2.49054	9.82e-34	2.29788	1.05e-29
444	MtrunA17Chr2g0288841		Putative mitogen-activated protein kinase kinase kinase STE-STE11 family	3.83893	1.73e-36											444	MtrunA17Chr3g0102231		Putative disease resistance protein	2.95488	3.22e-18	2.84149	2.04e-13
445	MtrunA17Chr2g0288921		Putative pectate lyase	-1.54528	2.1e-09											445	MtrunA17Chr3g0102241		Putative disease resistance protein	2.46147	5.07e-09	2.8114	2.64e-14
446	MtrunA17Chr2g0289161		Putative protein kinase RLK-Pelle-LRR-V family	-1.08868	5.31e-08											446	MtrunA17Chr3g0102251		Putative disease resistance protein	2.84842	1.09e-41	2.88436	1.46e-37
447	MtrunA17Chr2g0289301		Putative plastid-lipid-associated protein	-1.15822	0.000755063											447	MtrunA17Chr3g0102261		Putative disease resistance protein	2.22047	4.02e-43	2.17014	7.68e-37
448	MtrunA17Chr2g0289321		Putative transcription factor C2H2 family	0.534608	0.000384858											448	MtrunA17Chr3g0103791		Putative protein kinase RLK-Pelle-RLCK-IV family	0.597316	0.0190396	0.431313	0.0292826
449	MtrunA17Chr2g0289361		Putative ubiquinol oxidase (non-electrogenic)	1.19596	0.000188671											449	MtrunA17Chr3g0104011		Putative bacterial ABC-type protein transporter	-1.21185	7.07e-15	-0.665257	0.000627884
450	MtrunA17Chr2g0289391		putative protein	0.715023	0.000308516											450	MtrunA17Chr3g0104871		Putative alpha/beta hydrolase-1, epoxide hydrolase, methylesterase/Alpha-hydroxynitrile lyase	0.603455	0.000145081	0.917743	0.00070072
451	MtrunA17Chr2g0289421		Putative uncharacterized membrane protein	-0.633247	0.0452569											451	MtrunA17Chr3g0104881		Putative protein kinase RLK-Pelle-CR4L family	2.57127	1.19e-19	2.66329	9.18e-27
452	MtrunA17Chr2g0289721		Putative phosphatidate cytidylyltransferase	-0.391293	0.0386121											452	MtrunA17Chr3g0105071		Putative lyase	-2.59926	9.8e-25	-1.437	3.05e-12
453	MtrunA17Chr2g0289821		Putative long-chain-alcohol O-fatty-acyltransferase	-0.660149	0.000252471											453	MtrunA17Chr3g0105351		Putative protein-serine/threonine phosphatase	2.07759	8.38e-08	2.04137	1.02e-16
454	MtrunA17Chr2g0290401		putative protein	0.789269	0.0179546											454	MtrunA17Chr3g0105371		Putative protein-serine/threonine phosphatase	3.26265	7.18e-16	2.86386	1.77e-05
455	MtrunA17Chr2g0290421		putative protein	2.18492	9.41e-07											455	MtrunA17Chr3g0106351		hypothetical protein	6.77951	0.000155202	6.90505	7.38e-05
456	MtrunA17Chr2g0290521	MtnsLTP72	non-specific Lipid Transfer Protein	-1.46321	0.000260963											456	MtrunA17Chr3g0106431		Putative exocyst complex component Exo70, cullin repeat-like-containing domain superfamily	1.04046	3.79e-16	0.444212	0.0139292
457	MtrunA17Chr2g0291461		Putative cellulase	-0.377708	0.00569836											457	MtrunA17Chr3g0106491		Putative transcription factor WRKY family	0.539666	0.0235647	0.42171	0.0353856
458	MtrunA17Chr2g0292111	MtPrx17	peroxidase	1.81077	1.4e-14											458	MtrunA17Chr3g0106521		Putative wound-induced protein Wun1	7.75946	3.36e-12	4.31719	4.33e-18
459	MtrunA17Chr2g0292241	MtRip7|MtPrx11|MtPRX3	peroxidase	0.846711	1.37e-06											459	MtrunA17Chr3g0107381		Putative transcription factor MADS-type1 family	1.24619	2.09e-18	0.91451	0.0106341
460	MtrunA17Chr2g0292281	MtPrx[P]106	peroxidase	5.33435	0.0382371											460	MtrunA17Chr3g0107511	MtCYP728H7	Cytochrome P450 monooxygenase	0.975386	2.79e-07	1.33558	1.37e-14
461	MtrunA17Chr2g0292291	MtPrx35	peroxidase	4.74428	4.81e-72											461	MtrunA17Chr3g0107521		Putative Zinc finger, FYVE/PHD-type	7.01581	3.06e-12	4.57231	3.93e-13
462	MtrunA17Chr2g0292621	MtN19	Mtnodulin 19	5.69271	0.00210563											462	MtrunA17Chr3g0109461		Putative protein kinase RLK-Pelle-DLSV family	2.50313	1.68e-21	3.01571	1.72e-45
463	MtrunA17Chr2g0292631		Putative stress up-regulated Nod 19	4.03111	1.12e-12											463	MtrunA17Chr3g0110121	MtPUB22	Plant U-box protein 22	1.71243	9.34e-09	1.76097	9.35e-12
464	MtrunA17Chr2g0292641		Putative stress up-regulated Nod 19	2.95125	3.01e-11											464	MtrunA17Chr3g0110261	MtGS1b	cytosolic glutamine synthetase	-0.359031	0.00543837	-0.349967	0.0308913
465	MtrunA17Chr2g0292831		Putative germin, rmlC-like cupin domain superfamily, rmlC-like jelly roll, germin, manganese binding	10.4138	8.28e-16											465	MtrunA17Chr3g0110351	MtMYB116	Myeloblastosis (MYB) transcription factor 116	1.07983	8.28e-09	1.42591	1.06e-11
466	MtrunA17Chr2g0292901		Putative germin, rmlC-like cupin domain superfamily, rmlC-like jelly roll, germin, manganese binding	9.86061	1.32e-13											466	MtrunA17Chr3g0110861		putative protein	7.28786	2.41e-06	7.41848	3.08e-06
467	MtrunA17Chr2g0292931		putative protein	0.772577	0.000776479											467	MtrunA17Chr3g0111361		Putative C2 domain-containing protein	1.01558	3.42e-13	1.13007	1.66e-14
468	MtrunA17Chr2g0292941		Putative fatty acid hydroxylase, sterol desaturase Scs7	-0.425183	0.0357792											468	MtrunA17Chr3g0111371	MtCML13	Calmodulin-like 13	1.31447	3.59e-12	0.544994	0.00821917
469	MtrunA17Chr2g0292951		putative protein	0.574173	0.036851											469	MtrunA17Chr3g0111581		Putative protein kinase RLK-Pelle-RLCK-VIIa-2 family	0.940682	1.34e-05	0.64632	0.000989767
470	MtrunA17Chr2g0293031		Putative tetrahydroberberine oxidase	0.431339	0.00930078											470	MtrunA17Chr3g0112181		Putative transcription factor C2H2 family	-0.73474	0.0148102	-0.905432	0.000364014
471	MtrunA17Chr2g0293121		Putative tetrahydroberberine oxidase	-1.67756	0.00789334											471	MtrunA17Chr3g0112211		putative protein	2.68777	1.54e-13	2.55964	1.7e-21
472	MtrunA17Chr2g0293161		Putative tetrahydroberberine oxidase	1.29928	0.000341378											472	MtrunA17Chr3g0112291		Putative protein-serine/threonine phosphatase	1.56466	2.98e-21	0.94267	0.000736307
473	MtrunA17Chr2g0293421	MtCYP88A54|MtKAO1|MtKAO2	Cytochrome P450 monooxygenase|Ent-kaurenoic acidoxidase|ent-kaurenoic acid hydroxylase	0.929774	3.05e-06											473	MtrunA17Chr3g0112751		putative protein	0.764187	1.54e-09	0.899175	5e-08
474	MtrunA17Chr2g0293451		Putative benzil reductase ((S)-benzoin forming)	-1.2342	0.0432001											474	MtrunA17Chr3g0112781		putative protein	1.11785	3.75e-11	1.13913	3.13e-05
475	MtrunA17Chr2g0293481		Putative transcription factor WRKY family	0.866423	4.53e-05											475	MtrunA17Chr3g0113231		Putative nematode resistance protein-like HSPRO1	1.51501	3.2e-28	0.851604	5e-10
476	MtrunA17Chr2g0293681		Putative endo-polygalacturonase	-4.39088	1.9e-07											476	MtrunA17Chr3g0113341		putative protein	0.505378	0.0131659	0.468632	0.0307983
477	MtrunA17Chr2g0293821		Putative ribosomal protein S1	-0.567771	0.000888052											477	MtrunA17Chr3g0113471	MtPLC 1	phospholipase C1	1.55706	6.67e-19	1.49368	3.28e-17
478	MtrunA17Chr2g0294301		Putative triacylglycerol lipase	-1.37901	0.00453261											478	MtrunA17Chr3g0113651		Putative transcription factor C3H family	2.72915	0.000942454	2.082	3.09e-18
479	MtrunA17Chr2g0294601	MtBG15	beta-1,3-Glucanase 15	0.837264	0.000619674											479	MtrunA17Chr3g0113941	MtLAT52/POE_9	Late Anther Tomato52/Pollen Ole e 1 Allergen and Extensin	1.40891	1.34e-13	1.11045	4.87e-07
480	MtrunA17Chr2g0294641		putative protein	-2.25253	0.0336016											480	MtrunA17Chr3g0114921		Putative fluoride ion transporter CrcB	-0.454391	0.000265887	-0.564396	1.31e-05
481	MtrunA17Chr2g0294891		putative protein	-0.646536	0.000222536											481	MtrunA17Chr3g0115081		Putative oxysterol-binding protein	0.742203	9.51e-09	0.604958	0.000102849
482	MtrunA17Chr2g0295001	MtPR10-1	Pathogenesis-related protein 10-1 (Y08641.1 GENBANK)	0.976496	2.03e-05											482	MtrunA17Chr3g0115741		Putative sugar transport protein STP/MST-like, plant	-1.53638	7.6e-10	-0.664855	0.0380814
483	MtrunA17Chr2g0295021	MtPR10-2	Pathogenesis-related protein 10 (TC76513, TC131880)	0.876995	1.32e-05											483	MtrunA17Chr3g0115751	MtSTP5_1|MtSTP5.2	Sugar transport protein (putative monosaccharide-H+ symporter)	-0.650183	4.02e-06	-0.350113	0.0244683
484	MtrunA17Chr2g0295051	MtPR10-3	Pathogenesis-related protein 10 (TC76511)	1.53904	0.000382269											484	MtrunA17Chr3g0115851		Putative protein-serine/threonine phosphatase	1.57288	3.24e-05	1.95074	1.55e-11
485	MtrunA17Chr2g0295064	MtPR10-6	Pathogenesis-related protein 10 (defense response-activated, TC94217)	2.09434	2.07e-18											485	MtrunA17Chr3g0115951		Putative protein EXORDIUM	-0.630446	8.43e-05	-1.04509	1.33e-05
486	MtrunA17Chr2g0295091		Putative Bet v I/Major latex protein	2.21853	4.41e-15											486	MtrunA17Chr3g0116141	MtCML16	Calmodulin-like 16	2.22829	2.37e-11	0.941146	0.0089991
487	MtrunA17Chr2g0295104		Putative Bet v I/Major latex protein	1.81182	1.65e-29											487	MtrunA17Chr3g0116151	MtCML15	Calmodulin-like 15	2.53696	7.98e-14	1.86549	3.27e-07
488	MtrunA17Chr2g0295124		Putative Bet v I/Major latex protein	0.714883	1.5e-07											488	MtrunA17Chr3g0116271		Putative AMP-dependent synthetase/ligase, AMP-binding, AMP-binding enzyme domain, ANL	1.04098	3.26e-07	0.880178	0.000556174
489	MtrunA17Chr2g0295141	MtPR10-4	Pathogenesis-related protein 10 (TC122461)	0.473959	0.00193247											489	MtrunA17Chr3g0116401		Putative nucleobase cation symporter 2 family, adenine/guanine permease AZG2	1.72159	3.61e-17	2.08163	5.5e-19
490	MtrunA17Chr2g0295211		Putative Bet v I/Major latex protein	2.12644	0.000155638											490	MtrunA17Chr3g0116591		Putative transferase, protein kinase RLK-Pelle-LRR-XI-2 family	1.06607	2.14e-15	0.753297	0.000101077
491	MtrunA17Chr2g0295241		Putative glycoside hydrolase, family 28, pectin lyase/virulence factor	-0.992838	0.00622744											491	MtrunA17Chr3g0117691		Putative carbonic anhydrase	-2.20926	1.03e-26	-2.4102	1.05e-18
492	MtrunA17Chr2g0295371	AtPR-1-like|MtCAPE12	pathogenesis-related protein 1 (SA-inducible in Mt)|CAP-derived peptide 12	0.849176	0.0475899											492	MtrunA17Chr3g0117921		Putative protein kinase RLK-Pelle-LRR-III family	7.00198	1.26e-25	7.62845	6.92e-49
493	MtrunA17Chr2g0295801		Putative transcription factor WD40-like family	-1.36397	0.0115619											493	MtrunA17Chr3g0118031		Putative transcription factor WD40-like family	-1.59558	4.97e-16	-1.22063	3.91e-12
494	MtrunA17Chr2g0296051		Putative C2 domain-containing protein	0.616795	0.00958813											494	MtrunA17Chr3g0118041		Putative alpha-N-acetylglucosaminidase	1.75476	1.3e-32	1.76393	6.37e-15
495	MtrunA17Chr2g0296431	MtDREPP	DEVELOPMENTALLY REGULATED PLASMA MEMBRANE POLYPEPTIDE	-0.38277	0.0279106											495	MtrunA17Chr3g0118211	MtRRA2	type-A response regulator	1.01466	3.29e-05	1.38447	8.21e-14
496	MtrunA17Chr2g0296451		Putative disease resistance protein	0.598887	0.0173189											496	MtrunA17Chr3g0118231		Putative formin, FH2 domain, Formin-like family, plant, formin, FH2 domain superfamily	3.73074	5.48e-22	3.7263	1.26e-13
497	MtrunA17Chr2g0296471		Putative TIR domain-containing protein	1.12631	0.0209806											497	MtrunA17Chr3g0118371		Putative Late embryogenesis abundant protein, LEA_2 subgroup	2.11102	1.87e-16	0.780605	0.0101102
498	MtrunA17Chr2g0296511		Putative chloroplast enhancing stress tolerance protein	2.62706	4.75e-31											498	MtrunA17Chr3g0118541		Putative carboxylesterase	1.00898	3.84e-13	0.492308	0.00393414
499	MtrunA17Chr2g0296521		Putative Glycosyltransferase family 92	-1.59422	2.84e-07											499	MtrunA17Chr3g0118861		Putative carboxypeptidase D	5.29005	0.000415492	5.96152	1.1e-05
500	MtrunA17Chr2g0296571		Putative fasciclin-like arabinogalactan protein	-0.762245	0.00379912											500	MtrunA17Chr3g0118891	SCP1	Serine carboxypeptidase 1	6.27122	4.55e-29	7.46179	1.75e-23
501	MtrunA17Chr2g0296661	MtCYP81E9	Cytochrome P450 monooxygenase	3.52258	8.95e-51											501	MtrunA17Chr3g0119041	MtSymCRK	symbiotic cys-rich receptor-like kinase	7.14952	5.63e-06	5.64947	0.0122692
502	MtrunA17Chr2g0296871		Putative molybdenum cofactor sulfurtransferase	0.425281	0.0180719											502	MtrunA17Chr3g0119681	MtCYP94B55	Cytochrome P450 monooxygenase	-2.00681	6.02e-10	-0.773864	0.00783466
503	MtrunA17Chr2g0297051		Putative P-type Cu(+) transporter	0.486518	0.0182808											503	MtrunA17Chr3g0119811		Putative ribosomal protein L11/L12	-0.497253	0.00167481	-0.52751	0.00647751
504	MtrunA17Chr2g0297691		Putative PGG domain, ankyrin repeat-containing domain superfamily	3.48214	0.00772792											504	MtrunA17Chr3g0119831		Putative transmembrane protein GPR107/GPR108	0.910533	2.07e-22	0.760288	6.39e-06
505	MtrunA17Chr2g0297701		Putative PGG domain, ankyrin repeat-containing domain superfamily	1.31282	4.46e-07											505	MtrunA17Chr3g0120051		hypothetical protein	7.35235	1.23e-05	4.07981	0.000608641
506	MtrunA17Chr2g0297811		Putative chitinase	2.17126	9.37e-06											506	MtrunA17Chr3g0120061		Putative DCD domain-containing protein NRP	1.01019	1.17e-18	0.815347	1.86e-11
507	MtrunA17Chr2g0297831		putative protein	2.11733	1.93e-10											507	MtrunA17Chr3g0120081	MtCYM1	Cysteine-rich TM module1	12.1524	6.94e-22	12.0075	5.91e-21
508	MtrunA17Chr2g0297851		Putative vesicle-fusing ATPase	2.05256	7.36e-16											508	MtrunA17Chr3g0120101		Putative Heat shock protein 70 family	0.711992	2.31e-05	0.805274	0.00749274
509	MtrunA17Chr2g0297861		Putative translocase	1.56178	0.00346831											509	MtrunA17Chr3g0120291		Putative VQ motif-containing protein 15/22	1.10515	7.83e-06	0.661034	0.0220559
510	MtrunA17Chr2g0297871		Putative translocase	1.18027	0.000188671											510	MtrunA17Chr3g0120471		Putative glucose-1-phosphate adenylyltransferase	-0.352062	0.0183796	-0.365332	0.0310603
511	MtrunA17Chr2g0297921		Putative protein kinase RLK-Pelle-RLCK-Os family	1.88461	1.29e-24											511	MtrunA17Chr3g0120521		Putative tripeptidyl-peptidase II	0.697498	0.000183941	1.28355	7.43e-11
512	MtrunA17Chr2g0297941		Putative protein kinase RLK-Pelle-RLCK-Os family	3.36118	4.04e-09											512	MtrunA17Chr3g0120531		Putative heavy metal-associated isoprenylated plant protein 16/46/47	6.97067	9.37e-05	8.58173	7.06e-10
513	MtrunA17Chr2g0297951		Putative protein kinase RLK-Pelle-RLCK-Os family	3.45628	8.79e-30											513	MtrunA17Chr3g0120661		Putative cellulase	4.35246	1.42e-34	4.02362	8.83e-39
514	MtrunA17Chr2g0298031	MtAHA5	(Plasma membrane proton pump, TC121827)	-1.06909	0.00193247											514	MtrunA17Chr3g0121381	MtnsLTP100	non-specific Lipid Transfer Protein	-1.1904	4.75e-16	-1.04023	0.00107224
515	MtrunA17Chr2g0298571		Putative oxysterol-binding protein	1.54611	7.15e-08											515	MtrunA17Chr3g0121531	MtCHS-1B	Chalcone synthase 1B	0.395131	0.0143255	0.822069	2.21e-08
516	MtrunA17Chr2g0298601		Putative cucumisin	-0.467606	0.044489											516	MtrunA17Chr3g0121541	MtCHS-1A	Chalcone synthase 1A	2.58908	1.12e-38	2.95345	1.65e-46
517	MtrunA17Chr2g0298821		putative protein	1.27549	0.00025461											517	MtrunA17Chr3g0122211		Putative MACPF domain-containing protein CAD1/NSL1	1.04006	2.11e-09	0.880781	0.00018956
518	MtrunA17Chr2g0299371	MtCKX3	cytokinin oxidase 3	2.4797	5.6e-05											518	MtrunA17Chr3g0123331	MtNPL	nodulation pectate lyase (LjNPL orthologue)	10.7497	9.33e-17	10.6691	6.54e-10
519	MtrunA17Chr2g0300051		Putative chitinase	2.57335	0.0256247											519	MtrunA17Chr3g0123621		Putative clathrin coat assembly protein AP180	-0.911733	1.1e-08	-0.817136	4.35e-07
520	MtrunA17Chr2g0301671		Putative acid--thiol ligase	-0.930076	0.00626384											520	MtrunA17Chr3g0123961		putative protein	-0.846331	4.02e-09	-1.21792	2.51e-08
521	MtrunA17Chr2g0301871		Putative transcription factor C2H2 family	-1.55245	0.00125466											521	MtrunA17Chr3g0124061		Putative C2 domain-containing protein	1.00112	5.31e-11	0.761232	0.00148296
522	MtrunA17Chr2g0302051		Putative ribosomal protein L18	-0.526755	0.0334682											522	MtrunA17Chr3g0124091		Putative C2 domain-containing protein	1.02563	2.17e-08	1.01429	3.56e-10
523	MtrunA17Chr2g0302081		putative protein	-0.941121	6.83e-06											523	MtrunA17Chr3g0124131		putative protein	0.933577	0.0478843	1.89187	8.12e-18
524	MtrunA17Chr2g0302244		Putative molybdenum cofactor sulfurtransferase	0.460114	0.0341077											524	MtrunA17Chr3g0124141		Putative C2 domain-containing protein	1.08647	0.0109983	1.28293	0.0222787
525	MtrunA17Chr2g0302391		Putative transcription factor WRKY family	0.385851	0.0384179											525	MtrunA17Chr3g0124151		putative protein	2.24752	7.51e-08	1.85028	0.000211535
526	MtrunA17Chr2g0302641		Putative Ubiquitin-like domain,-like superfamily	-0.650108	0.0421334											526	MtrunA17Chr3g0124371		Putative SLC26A/SulP transporter, STAS domain, STAS domain superfamily	7.81604	1.08e-05	8.99555	5.9e-22
527	MtrunA17Chr2g0303091		Putative fasciclin-like arabinogalactan protein, group A	-1.82496	0.0136752											527	MtrunA17Chr3g0124851		Putative protein disulfide-isomerase	0.45687	0.00166285	0.570164	0.0250401
528	MtrunA17Chr2g0303701	MtINT2_1|MtINT2.3	inositol transporter	-1.17973	0.000957303											528	MtrunA17Chr3g0124921		Putative chromatin remodeling & transcription regulator BTB-POZ family	-0.382723	0.0265951	-0.419142	0.0245369
529	MtrunA17Chr2g0305131		putative protein	1.28331	1.13e-05											529	MtrunA17Chr3g0125001		Putative quinate O-hydroxycinnamoyltransferase	-0.49545	0.00215864	-0.654253	6.72e-05
530	MtrunA17Chr2g0305141		Putative protein kinase TKL-Pl-6 family	0.434385	0.0244911											530	MtrunA17Chr3g0125091		Putative amino acid transporter, transmembrane domain-containing protein	-0.524792	0.0135032	-0.670492	0.0075263
531	MtrunA17Chr2g0306461	MtPCY30	Plantacyanin/Chemocyanin	0.963961	6.05e-10											531	MtrunA17Chr3g0126121		Putative glycolipid transfer protein	-1.69557	1.04e-10	-0.965805	4.05e-05
532	MtrunA17Chr2g0307001		Putative protein MIZU-KUSSEI 1-like, plant	-2.70229	0.047543											532	MtrunA17Chr3g0126211		Putative VQ motif-containing protein 8/17/18/20/21/25	1.24178	1.25e-09	1.08622	3.48e-08
533	MtrunA17Chr2g0307011		Putative ethanolamine kinase	0.883114	0.000676286											533	MtrunA17Chr3g0126391		Putative transcription factor WRKY family	4.63058	0.00596446	2.01448	0.0229947
534	MtrunA17Chr2g0307091		Putative sugar phosphate transporter domain-containing protein	-0.506271	0.00312665											534	MtrunA17Chr3g0126801		Putative EF-hand domain, calcineurin B	1.06526	2.7e-07	1.21126	8.88e-13
535	MtrunA17Chr2g0307121		Putative oxidoreductase	6.45235	1.88e-55											535	MtrunA17Chr3g0126811		Putative EF-hand domain, calcineurin B	1.04454	1.47e-06	1.14358	7.85e-07
536	MtrunA17Chr2g0308701		putative protein	1.2295	0.0116504											536	MtrunA17Chr3g0126901		Putative IQ motif, EF-hand binding protein	2.55135	5.75e-31	2.07279	2.68e-19
537	MtrunA17Chr2g0308921		Putative VQ motif-containing protein 8/17/18/20/21/25	2.57312	8.77e-24											537	MtrunA17Chr3g0127011		Putative ABI family protein	0.799794	1.69e-05	0.59751	0.0186513
538	MtrunA17Chr2g0309181		Putative vacuolar protein sorting-associated protein	-0.564031	0.0283037											538	MtrunA17Chr3g0127341		Putative molybdate-anion transporter, MFS transporter superfamily	1.07199	1.11e-16	0.64021	0.000155464
539	MtrunA17Chr2g0309231		Putative beta-N-acetylhexosaminidase	1.7278	0.00246846											539	MtrunA17Chr3g0127381		Putative AAA+ ATPase domain, ATPase, AAA-type, core, AAA-type ATPase domain-containing protein	1.21074	2.39e-06	0.631364	0.0101953
540	MtrunA17Chr2g0309251		Putative neprosin	-0.610977	0.00019555											540	MtrunA17Chr3g0128671		Putative transcription factor WRKY family	-0.389536	0.0246555	-0.815001	6.85e-05
541	MtrunA17Chr2g0309341		Putative CTP synthase (glutamine hydrolyzing)	0.62627	0.00633517											541	MtrunA17Chr3g0128761		Putative chalcone isomerase	0.423357	0.00409998	0.3006	0.0299627
542	MtrunA17Chr2g0309391		putative protein	0.787928	0.00132941											542	MtrunA17Chr3g0129421		Putative transcription factor AP2-EREBP family	1.0571	0.00066126	1.04625	0.00119112
543	MtrunA17Chr2g0309591	MtNCR160	Nodule-specific Cysteine-Rich peptide	5.32975	0.0499874											543	MtrunA17Chr3g0129821		Putative transcription factor WD40-like family	1.29245	2.45e-08	1.49533	0.0207845
544	MtrunA17Chr2g0309681		Putative DNA-3-methyladenine glycosylase I	-2.80275	2.31e-07											544	MtrunA17Chr3g0130331		Putative ABC-type lipopolysaccharide transporter	-0.501385	0.000285658	-0.736445	0.000101077
545	MtrunA17Chr2g0310381		Putative cytochrome P450	-1.0309	0.000946452											545	MtrunA17Chr3g0131121	MtMYB119	Myeloblastosis (MYB) transcription factor 119	1.26585	1.65e-05	1.28987	0.00211262
546	MtrunA17Chr2g0310601		Putative phosphoglycerate kinase	-0.446197	0.0403585											546	MtrunA17Chr3g0131411		putative protein	0.630494	0.000533361	0.558364	0.00236383
547	MtrunA17Chr2g0310781		Putative protein kinase TKL-Pl-6 family	0.488045	0.000715533											547	MtrunA17Chr3g0131441		Putative calreticulin/calnexin, concanavalin A-like lectin/glucanase domain superfamily	0.706873	1.67e-07	0.825945	0.00218512
548	MtrunA17Chr2g0311341		Putative small auxin-up RNA	0.700448	0.0333284											548	MtrunA17Chr3g0131601		Putative transcription factor AP2-EREBP family	1.72514	0.0317307	2.24713	0.000148367
549	MtrunA17Chr2g0311481		Putative transcription factor interactor and regulator CCHC(Zn) family	6.63052	0.000177457											549	MtrunA17Chr3g0131961	MtSWEET11|MtSWEET13	sucrose transporter	9.12193	3.63e-11	7.85079	1.39e-06
550	MtrunA17Chr2g0311511		Putative protein kinase RLK-Pelle-SD-2b family	5.32986	0.0384245											550	MtrunA17Chr3g0132381		Putative protein OCTOPUS	1.93796	0.00251644	1.56295	2.57e-06
551	MtrunA17Chr2g0311551		Putative protein kinase RLK-Pelle-SD-2b family	6.37558	1.24e-120											551	MtrunA17Chr3g0132491		Putative transcription factor C2H2 family	1.39557	2.05e-16	1.44095	1.25e-11
552	MtrunA17Chr2g0311591		Putative transcription factor C2C2-CO-like family	-3.36903	6.09e-18											552	MtrunA17Chr3g0132501		Putative clathrin coat assembly protein AP180	0.896668	0.00250132	0.980097	0.0062896
553	MtrunA17Chr2g0311711		Putative deacetoxyvindoline 4-hydroxylase	1.60418	2.78e-05											553	MtrunA17Chr3g0132801		Putative tetratricopeptide-like helical domain superfamily	0.716667	8.51e-09	0.62595	1.17e-05
554	MtrunA17Chr2g0311761		Putative deacetoxyvindoline 4-hydroxylase	-1.7325	0.000588629											554	MtrunA17Chr3g0133341	MtNPF4.7	NRT1/ PTR FAMILY|nitrate transporter / peptide transporter	1.74058	1.04e-35	1.17098	1.45e-09
555	MtrunA17Chr2g0311891		hypothetical protein	5.20734	2e-20											555	MtrunA17Chr3g0133621		putative protein	0.745962	6.52e-06	0.803147	1.48e-05
556	MtrunA17Chr2g0312051		Putative cysteine-rich and transmembrane domain-containing protein WIH1/2	1.46407	1.68e-08											556	MtrunA17Chr3g0133681		Putative patatin-like phospholipase domain, Acyl transferase/acyl hydrolase/lysophospholipase	5.46939	9.77e-06	7.90819	1.16e-07
557	MtrunA17Chr2g0312621		Putative protein-synthesizing GTPase	-0.440733	0.0455243											557	MtrunA17Chr3g0134041		Putative shikimate O-hydroxycinnamoyltransferase	0.548679	0.00127612	1.07631	0.000102716
558	MtrunA17Chr2g0312641		Putative protein kinase AGC-RSK-2 family	-1.13296	0.0158105											558	MtrunA17Chr3g0134191		Putative plus-end-directed kinesin ATPase	-0.337059	0.0250643	-0.371221	0.0436315
559	MtrunA17Chr2g0312791		Putative glutathione transferase	2.38022	2.91e-05											559	MtrunA17Chr3g0134271		Putative asparaginase	1.24335	4.13e-08	1.31938	8.89e-05
560	MtrunA17Chr2g0313171		Putative ubiquitinyl hydrolase 1	-0.834258	4.15e-05											560	MtrunA17Chr3g0134711	MtZPT2-1	Kruppel-like (or TFIIIA) zinc finger protein (TC114184)	0.678534	0.000146048	0.38756	0.0175823
561	MtrunA17Chr2g0313251		putative protein	0.947957	0.000423912											561	MtrunA17Chr3g0134731		Putative F-box domain, galactose oxidase/kelch, beta-propeller, F-box associated interaction	5.84509	3.05e-16	4.78369	2.19e-56
562	MtrunA17Chr2g0313591		Putative AAA+ ATPase domain, P-loop containing nucleoside triphosphate hydrolase	-2.90418	0.00771527											562	MtrunA17Chr3g0134741		Putative transcription factor bHLH family	4.2923	1.3e-06	7.55662	9.31e-06
563	MtrunA17Chr2g0313941		Putative FBD domain, F-box-like domain superfamily protein	-2.23792	5.47e-14											563	MtrunA17Chr3g0134781	MtCycD5-1	Cyclin D type	-0.945882	0.0432468	-0.888499	0.0456435
564	MtrunA17Chr2g0313951		hypothetical protein	-1.52301	0.012467											564	MtrunA17Chr3g0134881		putative protein	1.35411	3.12e-08	0.857443	0.000885802
565	MtrunA17Chr2g0314571		Putative SWEET sugar transporter	0.518767	0.0239458											565	MtrunA17Chr3g0134941		Putative SOB-five-Like (SOFL) family	2.39298	2.93e-08	1.61236	0.00807795
566	MtrunA17Chr2g0314801		Putative trichome birefringence-like domain, PC-Esterase	-1.78648	0.000135278											566	MtrunA17Chr3g0134971		putative protein	0.651616	0.0146924	0.797655	0.000722458
567	MtrunA17Chr2g0315131		Putative non-specific serine/threonine protein kinase	0.406866	0.0399475											567	MtrunA17Chr3g0135591		Putative disease resistance protein	-1.38581	0.000331017	-0.776029	0.0201098
568	MtrunA17Chr2g0315301		putative protein	2.01079	3.5e-06											568	MtrunA17Chr3g0137031		Putative Mir domain superfamily protein	0.431694	0.00788138	0.491139	0.004347
569	MtrunA17Chr2g0315531		Putative protein gravitropic in the light 1	-0.713712	0.0034506											569	MtrunA17Chr3g0137241	MtKNOX5	KNOX transcription factor	1.29	9.3e-06	0.884711	0.00196439
570	MtrunA17Chr2g0315551		Putative small GTP-binding protein	-0.520053	0.00993861											570	MtrunA17Chr3g0137271	MtFLOT4	Flotillin 4 (TC133140)	3.09337	1.32e-47	3.19851	3.04e-73
571	MtrunA17Chr2g0315841		Putative S-locus-specific glycoprotein/EP1	1.12752	3.92e-13											571	MtrunA17Chr3g0137411	MtKunitz50	Kunitz-P Trypsin Inhibitor	1.5794	8.08e-05	1.36519	0.000535073
572	MtrunA17Chr2g0316021		Putative AAA+ ATPase domain, ATPase, AAA-type, core, AAA-type ATPase domain-containing protein	2.26644	3.15e-11											572	MtrunA17Chr3g0137731		putative protein	1.41573	3.87e-13	1.1506	1.04e-05
573	MtrunA17Chr2g0316551		Putative transcription factor bZIP family	-4.01176	0.000222161											573	MtrunA17Chr3g0137851	MtSPX1	SPX domain-containing protein	3.43057	0.000438826	4.33111	0.000380457
574	MtrunA17Chr2g0316741		putative protein	-0.818731	0.00403308											574	MtrunA17Chr3g0138201	MtPNP2	Plant Natriuretic Peptide	1.18363	3.08e-10	1.57759	5.02e-10
575	MtrunA17Chr2g0316831		Putative peroxidase	-1.69327	0.0154821											575	MtrunA17Chr3g0138671		Putative cyclic nucleotide-binding domain, potassium channel, voltage-dependent, EAG/ELK/ERG	-0.791163	4.16e-08	-0.742048	1.94e-05
576	MtrunA17Chr2g0316841		putative protein	-1.21948	2.43e-05											576	MtrunA17Chr3g0139221		Putative glutathione-specific gamma-glutamylcyclotransferase, gamma-glutamyl cyclotransferase	0.46692	0.000272696	0.437919	0.0227592
577	MtrunA17Chr2g0316981		Putative aminodeoxychorismate lyase, D-amino-acid transaminase	-0.380025	0.0429647											577	MtrunA17Chr3g0139661		Putative NFACT, RNA-binding domain-containing protein	0.573888	2.46e-07	0.429555	0.000842314
578	MtrunA17Chr2g0317061		putative protein	5.87419	0.00481064											578	MtrunA17Chr3g0139891		Putative TOM1-like protein, plant	0.632756	0.0315412	0.684077	0.00407328
579	MtrunA17Chr2g0317121		putative protein	-0.85289	0.00731494											579	MtrunA17Chr3g0140601		Putative early nodulin 93 ENOD93 protein	-0.502546	0.00826805	-0.457883	0.0302188
580	MtrunA17Chr2g0317151	MtMATE47	multidrug and toxic compound extrusion family	0.901408	0.0455849											580	MtrunA17Chr3g0141061		Putative chromatin regulator PHD family	-1.03143	9.05e-22	-1.06053	4.63e-12
581	MtrunA17Chr2g0317661		putative protein	0.861644	0.0237381											581	MtrunA17Chr3g0141321		Putative polygalacturonate 4-alpha-galacturonosyltransferase	1.72171	8.75e-36	1.4517	1.72e-10
582	MtrunA17Chr2g0317881		Putative CBS domain-containing protein	2.81302	0.0357469											582	MtrunA17Chr3g0141331		Putative ELO family protein	2.19571	0.000836272	1.56093	0.00063014
583	MtrunA17Chr2g0317921		Putative protochlorophyllide reductase	-1.30916	0.000123317											583	MtrunA17Chr3g0141751		Putative mannan endo-1,4-beta-mannosidase	0.889731	6.56e-05	0.77638	0.00246181
584	MtrunA17Chr2g0318031		putative protein	-0.81509	0.00743482											584	MtrunA17Chr3g0142031		Putative monodehydroascorbate reductase (NADH)	1.48212	8.08e-05	1.20748	0.0235091
585	MtrunA17Chr2g0318241		Putative methyltransferase type 11, S-adenosyl-L-methionine-dependent methyltransferase	0.710448	0.000867118											585	MtrunA17Chr3g0142101		Putative bacterial ABC-type protein transporter	9.7773	8.92e-28	6.08994	4.03e-48
586	MtrunA17Chr2g0318411		putative protein	1.33429	1.64e-07											586	MtrunA17Chr3g0142731		Putative purine-nucleoside phosphorylase	-0.318683	0.0445507	-0.624812	0.00275952
587	MtrunA17Chr2g0318521		Putative chlorophyll A-B binding protein	-1.53673	1.73e-05											587	MtrunA17Chr3g0142781		Putative Thaumatin family	-0.932361	9.52e-06	-0.829285	0.00153754
588	MtrunA17Chr2g0319001		Putative major facilitator, sugar transporter, major facilitator superfamily	-0.720961	0.00406947											588	MtrunA17Chr3g0143431		putative protein	1.65304	9.78e-17	1.48267	5.53e-21
589	MtrunA17Chr2g0319101		Putative protein kinase RLK-Pelle-LRR-I-2 family	-0.434994	0.0443664											589	MtrunA17Chr3g0143471	MtPLD7	phospholipase D7	-1.18461	0.000169606	-0.597872	0.00993619
590	MtrunA17Chr2g0319111		Putative ribosomal protein L24	-0.522231	0.02934											590	MtrunA17Chr3g0143951		Putative transferase, protein kinase RLK-Pelle-RLCK-VIIa-2 family	1.56794	3.14e-10	0.756976	0.0471556
591	MtrunA17Chr2g0319231		Putative pentatricopeptide repeat-containing protein, plant	5.24923	0.0186799											591	MtrunA17Chr3g0144181		Putative protein S-acyltransferase	0.846864	1.09e-08	0.805544	2.01e-06
592	MtrunA17Chr2g0319791		Putative anthocyanidin 3-O-glucoside 2''-O-glucosyltransferase	0.794917	0.0200974											592	MtrunA17Chr3g0144871		Putative theobromine synthase	-0.974234	7.72e-08	-0.935062	7.03e-05
593	MtrunA17Chr2g0320061	MtPrx28	peroxidase 28	0.942655	0.0270997											593	MtrunA17Chr3g0145061		Putative transcription factor interactor and regulator Znf-B family	1.67643	0.000183026	1.02862	0.00744476
594	MtrunA17Chr2g0320071	MtPrx57	peroxidase 57	1.82115	1.19e-06											594	MtrunA17Chr3g0145261		Putative cellulase	-0.854262	0.000517724	-0.743171	0.000119262
595	MtrunA17Chr2g0320251		Putative xylogalacturonan beta-1,3-xylosyltransferase	-1.4431	0.00058509											595	MtrunA17Chr3g0145461		Putative beta-fructofuranosidase	-0.815759	0.000180761	-0.939996	0.00323298
596	MtrunA17Chr2g0320271		putative protein	1.4501	1.58e-10											596	MtrunA17Chr3g0145541		Putative endo-1,4-beta-xylanase	-2.19013	7.25e-31	-2.18823	0.000225522
597	MtrunA17Chr2g0320491		Putative transcription factor C2H2 family	0.688558	1.66e-05											597	MtrunA17Chr4g0001331		Putative protein kinase CAMK-CAMKL-CHK1 family	0.666021	0.00117765	0.732219	0.000199537
598	MtrunA17Chr2g0321041		putative protein	1.68112	3.05e-16											598	MtrunA17Chr4g0001381		Putative photosynthetic NDH subunit of subcomplex B 1, chloroplastic protein	-1.68837	7.02e-05	-1.1816	0.0183879
599	MtrunA17Chr2g0321351		Putative alpha/beta hydrolase-1	1.50166	0.000227153											599	MtrunA17Chr4g0003581		Putative glyoxalase/Bleomycin resistance protein/Dihydroxybiphenyl dioxygenase	0.724277	2.39e-06	0.741396	0.00106265
600	MtrunA17Chr2g0321411		Putative transcription factor bZIP family	2.56442	0.0322057											600	MtrunA17Chr4g0004911		Putative transcription factor WRKY family	3.043	0.000118571	3.33059	4.03e-10
601	MtrunA17Chr2g0321431		Putative transcription factor bZIP family	-0.797779	7.56e-06											601	MtrunA17Chr4g0005101		Putative disease resistance protein	0.321822	0.0435531	0.510835	0.0010538
602	MtrunA17Chr2g0321641		Putative neoxanthin synthase	1.328	0.0111846											602	MtrunA17Chr4g0005111		Putative dirigent protein	2.50985	0.000221876	3.28287	5.02e-105
603	MtrunA17Chr2g0321761		putative protein	0.699796	0.00233649											603	MtrunA17Chr4g0005131		Putative dirigent protein	0.406841	0.0310171	0.789209	2.21e-08
604	MtrunA17Chr2g0322001		Putative transcription factor bHLH family	0.748984	0.000252326											604	MtrunA17Chr4g0005151		Putative intramolecular oxidoreductase	0.521559	0.021233	1.07757	9.63e-11
605	MtrunA17Chr2g0322191		Putative protein kinase RLK-Pelle-URK-1 family	-0.662936	0.0223865											605	MtrunA17Chr4g0005261		Putative disease resistance protein	2.97096	2.16e-19	1.69836	1.75e-13
606	MtrunA17Chr2g0322341		Putative cellulose synthase (UDP-forming)	0.695123	0.0232937											606	MtrunA17Chr4g0005941		Putative shikimate O-hydroxycinnamoyltransferase	-0.445704	0.000988528	-0.449517	0.000293482
607	MtrunA17Chr2g0322651		putative protein	4.22432	4.06e-50											607	MtrunA17Chr4g0005991		Putative transferase	3.40101	1.01e-51	2.52046	0.00419424
608	MtrunA17Chr2g0322981		Putative Gnk2-like domain-containing protein	2.3966	0.0253249											608	MtrunA17Chr4g0006771	MtSIR1	Symbiosis Induced Resistance gene 1	0.831878	0.000103674	0.6228	0.0115708
609	MtrunA17Chr2g0323011		Putative Gnk2-like domain-containing protein	1.26194	0.000650136											609	MtrunA17Chr4g0007381		Putative leucine-rich repeat-containing, plant-type, leucine-rich repeat domain superfamily	0.61572	0.00172107	0.782441	0.000464871
610	MtrunA17Chr2g0323131	MtTPS6	terpene synthase 6	0.689786	0.02223											610	MtrunA17Chr4g0008141		putative protein	2.16372	3.15e-29	1.70013	1.75e-18
611	MtrunA17Chr2g0323201		Putative FAS1 domain-containing protein	-2.08075	0.0113426											611	MtrunA17Chr4g0008691		putative protein	1.94763	2.66e-08	1.72407	4.28e-10
612	MtrunA17Chr2g0323261		hypothetical protein	3.43271	4.02e-16											612	MtrunA17Chr4g0008781		Putative glutathione transferase	0.561009	0.000361432	0.641148	2.54e-06
613	MtrunA17Chr2g0323391		Putative SPARK domain-containing protein	-1.72727	5.13e-05											613	MtrunA17Chr4g0008951		Putative glutamate-5-semialdehyde dehydrogenase, Glutamate 5-kinase	-0.569157	0.000672425	-0.621267	0.00382302
614	MtrunA17Chr2g0323741		putative protein	1.45186	0.000352917											614	MtrunA17Chr4g0009531		Putative aldo/keto reductase, aldo-keto reductase, NADP-dependent oxidoreductase	0.353743	0.00767706	0.418424	0.0450356
615	MtrunA17Chr2g0323751		putative protein	2.47385	8.36e-16											615	MtrunA17Chr4g0010511		Putative GDP-fucose protein O-fucosyltransferase	-0.423719	8.77e-05	-0.736843	0.000142945
616	MtrunA17Chr2g0323911		putative protein	-1.38737	0.00180005											616	MtrunA17Chr4g0010861		putative protein	1.31496	0.000785338	1.04347	0.0101518
617	MtrunA17Chr2g0324061		Putative protein-serine/threonine phosphatase	0.965548	1.87e-05											617	MtrunA17Chr4g0011081		putative protein	4.65162	1.91e-20	4.67294	1.31e-63
618	MtrunA17Chr2g0324071		Putative photosystem II Pbs27	-1.4827	0.00103997											618	MtrunA17Chr4g0011921	MtCYP83E42	Cytochrome P450 monooxygenase	1.76578	1.1e-17	1.93287	1.33e-17
619	MtrunA17Chr2g0324161		Putative soluble epoxide hydrolase	0.872711	0.00026947											619	MtrunA17Chr4g0012821		Putative protein transport protein SecG/Sec61-beta/Sbh	0.757332	4.61e-08	0.64526	0.00191393
620	MtrunA17Chr2g0324461		Putative protein-serine/threonine kinase CMGC-CDK-CRK7-CDK9 family	1.88649	4.13e-23											620	MtrunA17Chr4g0013201	MtPrx24	peroxidase	-1.14365	0.00012482	-1.32613	1.06e-07
621	MtrunA17Chr2g0324591		putative protein	1.521	3.54e-08											621	MtrunA17Chr4g0013291		Putative tubby-like protein	2.43717	0.000924048	2.41304	0.0110637
622	MtrunA17Chr2g0325021		Putative fasciclin-like arabinogalactan protein, group A	-1.17694	3.36e-06											622	MtrunA17Chr4g0013581		Putative major facilitator, sugar transporter, major facilitator superfamily	0.544361	0.0234321	0.868661	0.000196854
623	MtrunA17Chr2g0325161		Putative chromatin regulator PHD family	-1.04627	3.08e-05											623	MtrunA17Chr4g0014871		Putative proton-dependent oligopeptide transporter family, PTR2 family proton/oligopeptide symporter	1.36161	1.21e-11	1.91375	3.03e-19
624	MtrunA17Chr2g0325481		Putative trichome birefringence-like domain, PC-Esterase	-0.813274	0.00481064											624	MtrunA17Chr4g0014931		Putative NADPH:quinone reductase	5.59166	5.55e-05	4.00529	0.0233633
625	MtrunA17Chr2g0325521		Putative transcription factor bHLH family	1.93174	5.64e-12											625	MtrunA17Chr4g0017241		Putative protein kinase RLK-Pelle-CR4L family	2.04262	2.47e-20	1.76599	3.38e-11
626	MtrunA17Chr2g0325951	MtNPF2.4	NRT1/ PTR FAMILY|nitrate transporter / peptide transporter	-0.911641	0.00674283											626	MtrunA17Chr4g0017411	MtCYP81E60	Cytochrome P450 monooxygenase	-1.04189	4.46e-06	-0.687474	0.0453076
627	MtrunA17Chr2g0326481	MtBGAL6	beta-galactosidase 6	-0.574745	0.0198121											627	MtrunA17Chr4g0017941		putative protein	0.658097	7.64e-05	0.657408	2.83e-06
628	MtrunA17Chr2g0326541		Putative kelch-type beta propeller	0.781974	2.46e-09											628	MtrunA17Chr4g0018971		putative protein	1.72013	4.63e-11	1.42119	2.51e-08
629	MtrunA17Chr2g0326561		Putative (E)-4-hydroxy-3-methylbut-2-enyl-diphosphate synthase (ferredoxin)	0.491567	0.00299886											629	MtrunA17Chr4g0018981		putative protein	1.02153	3.18e-17	0.630572	0.000354051
630	MtrunA17Chr2g0326571		putative protein	2.64643	0.000213205											630	MtrunA17Chr4g0019581		putative protein	4.88703	7.69e-119	2.70113	2.61e-13
631	MtrunA17Chr2g0326621	MtPIP2;2	Plasma membrane intrinsic protein 2|1 (aquaporin)	-1.04307	0.000163972											631	MtrunA17Chr4g0019601		putative protein	4.13632	0.0235815	2.72719	0.0307535
632	MtrunA17Chr2g0326911		Putative chromatin regulator PHD family	-0.678332	0.0334682											632	MtrunA17Chr4g0019731		putative protein	1.8252	1.35e-08	1.41423	1.53e-08
633	MtrunA17Chr2g0327471		Putative protein kinase RLK-Pelle-RLCK-VIIa-1 family	0.569653	0.0140081											633	MtrunA17Chr4g0020691		Putative Rhodanese-like domain-containing protein STR17/STR18/HARC1	-0.959136	2.41e-05	-0.638763	0.00157208
634	MtrunA17Chr2g0327581		Putative plus-end-directed kinesin ATPase	0.575491	0.00103263											634	MtrunA17Chr4g0021961		hypothetical protein	0.470459	0.0211822	0.587459	0.00098143
635	MtrunA17Chr2g0327741		Putative exocyst complex component Exo70, cullin repeat-like-containing domain superfamily	2.24545	2.16e-18											635	MtrunA17Chr4g0021971		putative protein	3.48494	0.00180305	1.98649	0.0306108
636	MtrunA17Chr2g0327991		putative protein	0.892072	0.0290032											636	MtrunA17Chr4g0022491		Putative transcription factor ULT family	-0.457515	0.00332992	-0.479223	0.0144017
637	MtrunA17Chr2g0328081		Putative amino acid transporter, transmembrane domain-containing protein	-1.34882	6.59e-06											637	MtrunA17Chr4g0023071		Putative protein kinase RLK-Pelle-SD-2b family	0.634451	0.00180305	0.858537	1.32e-05
638	MtrunA17Chr2g0328811		Putative 1-acylglycerol-3-phosphate O-acyltransferase	-0.955759	0.0243405											638	MtrunA17Chr4g0024121	MtPrx53	peroxidase	-0.910638	5.25e-11	-0.775664	6.03e-11
639	MtrunA17Chr2g0328871		putative protein	-1.09261	0.00225241											639	MtrunA17Chr4g0024131		putative protein	-1.10037	0.0153432	-1.10594	0.00554663
640	MtrunA17Chr2g0329021		Putative histone deacetylase	-3.94142	0.0109169											640	MtrunA17Chr4g0024421		Putative sigma intracellular receptor 2, EXPERA domain-containing protein	0.845333	0.000659197	0.594815	0.0442745
641	MtrunA17Chr2g0329091		Putative IRK-interacting protein	-0.973193	1.05e-05											641	MtrunA17Chr4g0024671		hypothetical protein	5.84945	0.00812609	5.48387	0.00803547
642	MtrunA17Chr2g0329201		Putative beta-glucosidase	0.982206	0.0174721											642	MtrunA17Chr4g0025311		Putative fasciclin-like arabinogalactan protein 15/16/17/18	-0.33377	0.0118032	-0.489421	0.00413536
643	MtrunA17Chr2g0329371	MtCML12	Calmodulin-like 12	1.90732	8.43e-10											643	MtrunA17Chr4g0025741		Putative disease resistance protein	3.06696	1.19e-05	2.56397	0.00800308
644	MtrunA17Chr2g0329451		Putative fructokinase	0.391933	0.040083											644	MtrunA17Chr4g0026041		Putative cyanoalanine nitrilase, 3-cyanoalanine hydratase	-0.293349	0.0183416	-0.347199	0.0176357
645	MtrunA17Chr2g0329511		Putative transcription factor interactor and regulator Znf-B family	-0.686234	0.042755											645	MtrunA17Chr4g0026641		Putative tripeptidyl-peptidase II	4.12298	1.55e-119	4.16397	6.73e-72
646	MtrunA17Chr2g0329621		Putative transmembrane protein DDB_G0292058	-0.949089	0.000203531											646	MtrunA17Chr4g0027121		Putative nucleobase cation symporter 2 family	-0.926484	6.01e-06	-0.853396	0.00203112
647	MtrunA17Chr2g0329791		Putative chitinase	3.22449	1e-19											647	MtrunA17Chr4g0027131		Putative arogenate dehydratase	0.616162	0.000448472	0.694478	0.000435165
648	MtrunA17Chr2g0329991		Putative P-type phospholipid transporter	0.515157	0.0017072											648	MtrunA17Chr4g0028591		Putative P-loop containing nucleoside triphosphate hydrolase	1.89613	0.00534235	0.975036	0.0267409
649	MtrunA17Chr2g0330151		Putative beta-fructofuranosidase	0.876632	5.76e-05											649	MtrunA17Chr4g0028801		Putative protein kinase RLK-Pelle-LRR-VI-2 family	3.2429	2.68e-24	3.59586	0.00648355
650	MtrunA17Chr2g0330241		Putative Late embryogenesis abundant protein, LEA_2 subgroup	-0.907726	0.000191302											650	MtrunA17Chr4g0028881		Putative nucleotide-diphospho-sugar transferase	2.23424	1.75e-37	2.58298	5.97e-25
651	MtrunA17Chr2g0330471		Putative protein kinase RLK-Pelle-PERK-2 family	5.34612	2.97e-32											651	MtrunA17Chr4g0030621		Putative exocyst complex component Exo70, cullin repeat-like-containing domain superfamily	0.724062	0.0183313	1.25263	6.62e-06
652	MtrunA17Chr2g0330791		Putative protein CHUP1	0.937832	0.000159032											652	MtrunA17Chr4g0032581	MtCOPT5	copper transporter	-2.5463	0.000664555	-1.8499	0.000101077
653	MtrunA17Chr2g0330951		Putative transcription factor interactor and regulator AUX-IAA family	-0.788071	1.43e-06											653	MtrunA17Chr4g0032601		Putative ccmE/CycJ protein	0.657508	0.00769777	0.593359	0.012528
654	MtrunA17Chr2g0331081		Putative ABC-type sulfate transporter	1.69876	1.38e-24											654	MtrunA17Chr4g0032781		Putative six-hairpin glycosidase superfamily, beta-L-arabinofuranosidase, GH127	-0.952029	3.81e-11	-1.04065	1.63e-07
655	MtrunA17Chr2g0331261		Putative major intrinsic protein	-1.31708	0.00995019											655	MtrunA17Chr4g0033201		Putative beta-glucosidase	0.968641	2.15e-06	1.01586	0.00283192
656	MtrunA17Chr2g0331371		Putative transcription factor FAR family	-0.877653	0.0313684											656	MtrunA17Chr4g0033291	MtTSAR2	triterpene saponin activation regulator 2	1.5018	0.00174763	1.2654	0.04386
657	MtrunA17Chr2g0331411		Putative transcription factor interactor and regulator AUX-IAA family	-0.642763	5.46e-05											657	MtrunA17Chr4g0033311		Putative beta-glucosidase	0.891514	0.00391388	2.94889	3.56e-38
658	MtrunA17Chr2g0331471	MtNPF1.5	NRT1/ PTR FAMILY|nitrate transporter / peptide transporter	1.39467	2.81e-11											658	MtrunA17Chr4g0033321		Putative beta-glucosidase	3.24222	5.75e-08	3.96952	8.52e-12
659	MtrunA17Chr2g0331531		Putative PLAC8 motif-containing protein	-0.781948	0.0030523											659	MtrunA17Chr4g0033331		Putative beta-glucosidase	0.957354	1.2e-06	0.86139	8.14e-10
660	MtrunA17Chr2g0331621		Putative photosystem I PsaH, reaction centre subunit VI	-0.641178	0.0152853											660	MtrunA17Chr4g0033401		Putative beta-glucosidase	3.92212	2.52e-18	2.39974	1.17e-07
661	MtrunA17Chr2g0331641		Putative hydroxyphenylpyruvate reductase	-1.2858	1.14e-06											661	MtrunA17Chr4g0035031		Putative RNA recognition motif domain, nucleotide-binding alpha-beta plait domain superfamily	0.335999	0.00542375	0.464292	0.00191393
662	MtrunA17Chr2g0331671		Putative Late embryogenesis abundant protein, LEA_2 subgroup	-0.378748	0.0298589											662	MtrunA17Chr4g0036071		Putative transcription factor bZIP family	1.19138	2.57e-21	0.54203	8.89e-05
663	MtrunA17Chr2g0331721		Putative amino acid transporter, transmembrane domain-containing protein	2.60727	0.0436395											663	MtrunA17Chr4g0036931		Putative heavy metal binding protein HIPP/ATX1	1.38089	0.000920225	1.30986	0.00182557
664	MtrunA17Chr2g0331771		Putative mitochondrial carrier protein	8.6634	4.89e-10											664	MtrunA17Chr4g0037561		Putative protein kinase RLK-Pelle-LRR-III family	0.356859	0.026236	0.462646	0.0297641
665	MtrunA17Chr2g0331951	MtSULTR3.4a	sulfate transporter	-0.911402	0.00568561											665	MtrunA17Chr4g0037601		Putative gibberellin 2-beta-dioxygenase	6.48151	3.23e-13	9.186	1.12e-11
666	MtrunA17Chr2g0332031		Putative F-box/kelch-repeat protein KMD1/2	0.658756	0.0131751											666	MtrunA17Chr4g0037611	MtGA2ox10	Gibberellin C20-GA2-oxidase 10 (GA inactivation)	8.4886	2.31e-20	11.2752	3.07e-18
667	MtrunA17Chr2g0332191	MtGA3ox1|MtSSL	GIBBERELLIN 3-OXIDASE 1 (Gibberellin biosynthesis)|SMALL AND SERRATED LEAF	2.13141	3.61e-14											667	MtrunA17Chr4g0037661		Putative SKP1/BTB/POZ domain superfamily, NPH3 domain, NPH3/RPT2-like family protein	-0.908197	1.13e-14	-1.23055	2.48e-13
668	MtrunA17Chr2g0332221	MtABCG11	ATP-binding cassette (ABC) transporter type G (XM_003597770)	1.2924	0.000662978											668	MtrunA17Chr4g0038131		Putative cellulase	2.05554	4.54e-25	1.58586	1.07e-09
669	MtrunA17Chr2g0332241	MtABCG10	ATP-binding cassette (ABC) transporter type G (XM_003597771)	0.698336	2.06e-05											669	MtrunA17Chr4g0038151	MtPrx110	peroxidase	3.50164	5.57e-06	6.94903	1.59e-16
670	MtrunA17Chr2g0332291		Putative ADP/ATP carrier protein, bacterial type	0.699249	7.74e-05											670	MtrunA17Chr4g0038161	MtPrx76	peroxidase	7.74201	0.0135256	8.12493	1.54e-07
671	MtrunA17Chr2g0332541		Putative Galactose-binding-like domain superfamily	-2.09609	9.63e-06											671	MtrunA17Chr4g0038211		Putative transcription factor WD40-like family	-0.392951	0.0406649	-0.540648	0.0221562
672	MtrunA17Chr2g0332801		Putative endo-polygalacturonase	-0.858586	0.0114364											672	MtrunA17Chr4g0038311		Putative carboxypeptidase D	0.463062	0.00750526	0.643919	0.00343795
673	MtrunA17Chr2g0332851		Putative glyoxalase/Bleomycin resistance protein/Dihydroxybiphenyl dioxygenase	1.27743	7.75e-05											673	MtrunA17Chr4g0039011	MtBG22	beta-1,3-Glucanase 22	1.87527	1.47e-13	2.14395	2.38e-09
674	MtrunA17Chr2g0332981	MtPLAT1	PLAT-domain 1	-0.694658	0.0241394											674	MtrunA17Chr4g0039061		Putative protein-serine/threonine phosphatase	2.75752	6.57e-16	2.86566	9.64e-24
675	MtrunA17Chr2g0333101		Putative tubby-like protein	0.48403	0.0115523											675	MtrunA17Chr4g0039311		Putative NAD-dependent epimerase/dehydratase, NAD(P)-binding domain superfamily	1.23187	0.000329522	1.35387	5.89e-08
676	MtrunA17Chr2g0333181		Putative non-specific protein-tyrosine kinase RLK-Pelle-RLCK-XV family	-0.40684	0.00940579											676	MtrunA17Chr4g0039901	MtCYP76F72	Cytochrome P450 monooxygenase	1.00317	0.0123384	0.733454	0.0246657
677	MtrunA17Chr2g0333351		Putative sterile alpha motif/pointed domain superfamily	-0.807117	0.00757607											677	MtrunA17Chr4g0039941		Putative (S)-norcoclaurine synthase	2.65949	4.88e-22	2.29773	8.6e-12
678	MtrunA17Chr2g0333781		Putative cinnamoyl-CoA reductase	-0.79816	2.69e-10											678	MtrunA17Chr4g0040411		Putative transcription factor AP2-EREBP family	1.74371	4.3e-39	1.21926	2.6e-11
679	MtrunA17Chr2g0334021	MtCYP701A17|MtKO|MtKO1	Cytochrome P450 monooxygenase|ENT-KAURENE OXIDASE	0.590997	0.000107737											679	MtrunA17Chr4g0040421		Putative chalcone/stilbene synthase, polyketide synthase, type III, thiolase	4.18034	4.19e-07	4.45054	0.0191964
680	MtrunA17Chr2g0334111		Putative pectinesterase	-1.84068	0.0202213											680	MtrunA17Chr4g0040601		Putative glutaredoxin, Thioredoxin-like superfamily	1.18709	1.58e-25	1.26584	7.69e-11
681	MtrunA17Chr2g0334121		Putative 4-coumarate--CoA ligase	-0.738149	0.000124873											681	MtrunA17Chr4g0040951	MtCLE13	CLAVATA3/EMBRYO-SURROUNDING REGION (CLE) family	2.47688	0.0157156	5.70666	0.00308889
682	MtrunA17Chr2g0334131		Putative 4-coumarate--CoA ligase	-0.85239	1.44e-09											682	MtrunA17Chr4g0041051		Putative transcription factor bHLH family	1.56352	9.21e-08	2.90293	4e-26
683	MtrunA17Chr2g0334191		Putative protein kinase RLK-Pelle-LRR-XI-1 family	-0.814152	0.0212041											683	MtrunA17Chr4g0041841		Putative thiazole biosynthetic enzyme Thi4 family, FAD/NAD(P)-binding domain superfamily	-0.778602	5.23e-07	-0.464713	0.00263698
684	MtrunA17Chr3g0077971		Putative disease resistance protein	3.08008	2.33e-07											684	MtrunA17Chr4g0041871	MtABAB14	ATP-Binding-Cassette (ABC) transporter typeB (P-glycoprotein (MDR/PGP/ABCB) efflux/conditional auxin transporter)	11.8784	6.95e-21	9.08668	6.28e-09
685	MtrunA17Chr3g0078111		Putative acetyl-CoA C-acetyltransferase	-0.63212	0.0160761											685	MtrunA17Chr4g0042101		Putative dihydroflavanol 4-reductase	-0.807709	3.84e-13	-0.571532	0.00238771
686	MtrunA17Chr3g0078301		Putative diphthamide biosynthesis protein 3/4	0.904916	0.00119706											686	MtrunA17Chr4g0042741		putative protein	1.17115	6.32e-12	0.961389	1.8e-08
687	MtrunA17Chr3g0078901		Putative NmrA-like domain, NAD(P)-binding domain superfamily	-0.66943	0.0331087											687	MtrunA17Chr4g0042751		Putative calcium-dependent channel, 7TM region phosphate	1.57249	1.03e-39	1.51317	9.65e-21
688	MtrunA17Chr3g0078971	MtSTP3_1|MtSTP3.1	Sugar transport protein (Hexose carrier protein HEX6)	1.0221	0.000192771											688	MtrunA17Chr4g0042781		putative protein	1.42353	3.14e-20	0.812637	7.67e-08
689	MtrunA17Chr3g0079101		Putative QWRF family protein	-1.03814	0.000503118											689	MtrunA17Chr4g0042791		putative protein	2.00558	0.000311497	2.09577	7.15e-11
690	MtrunA17Chr3g0079271		Putative MFS transporter superfamily, biopterin transporter family	1.86135	8.95e-10											690	MtrunA17Chr4g0043091		Putative beta-glucosidase	0.590318	1.68e-05	0.657086	0.00793504
691	MtrunA17Chr3g0079281		Putative trehalose-phosphatase	1.20224	4.9e-06											691	MtrunA17Chr4g0043391	MtPrx67	peroxidase	4.71588	5.15e-08	4.22081	2.35e-16
692	MtrunA17Chr3g0079321		Putative L-ascorbate oxidase	1.60655	0.00187292											692	MtrunA17Chr4g0043421	MtLBD4	LOB Domain protein 11	2.16269	1.62e-41	2.72704	4.35e-41
693	MtrunA17Chr3g0079371		Putative pectinesterase	3.69772	4.98e-42											693	MtrunA17Chr4g0043491	MtZIP6	Zinc-Iron Permease 6	-1.48269	1.5e-15	-1.10618	1.04e-05
694	MtrunA17Chr3g0079401		Putative pectinesterase	0.780603	0.0023096											694	MtrunA17Chr4g0043631		hypothetical protein	2.86877	3.55e-13	2.28928	1.91e-07
695	MtrunA17Chr3g0079441		Putative glucan 1,3-beta-glucosidase	1.90922	6.02e-11											695	MtrunA17Chr4g0044051		Putative carboxypeptidase C	0.467272	0.0202879	0.564089	0.0112173
696	MtrunA17Chr3g0079661		Putative protein kinase RLK-Pelle-LRR-Xb-1 family	0.619337	0.0154311											696	MtrunA17Chr4g0044361		Putative PADRE domain-containing protein	0.801605	5.92e-07	1.61654	2.97e-24
697	MtrunA17Chr3g0079941		Putative photosystem I PsaG/PsaK protein	-1.2938	0.0341992											697	MtrunA17Chr4g0044391		hypothetical protein	1.38998	2.91e-07	1.22314	7.05e-07
698	MtrunA17Chr3g0080651		Putative disease resistance protein	1.92706	4.48e-07											698	MtrunA17Chr4g0044401		putative protein	1.23165	1.72e-06	1.12715	1.96e-06
699	MtrunA17Chr3g0080721		Putative disease resistance protein	1.3353	0.0215182											699	MtrunA17Chr4g0044411	MtPUB37	Plant U-box protein 37	0.407944	0.00285031	0.370019	0.00437286
700	MtrunA17Chr3g0081191		Putative disease resistance protein	0.64731	0.0470294											700	MtrunA17Chr4g0044651		Putative PLC-like phosphodiesterase, TIM beta/alpha-barrel domain superfamily	0.583625	0.0210776	0.697091	0.0023722
701	MtrunA17Chr3g0081361		Putative disease resistance protein	1.99401	0.0102428											701	MtrunA17Chr4g0044831		Putative ferredoxin--nitrite reductase	1.4298	5.07e-11	0.994756	3.19e-06
702	MtrunA17Chr3g0081391		Putative disease resistance protein	1.90218	6.42e-32											702	MtrunA17Chr4g0045901		Putative transcription factor bHLH family	-1.47133	0.00457985	-2.08194	3e-06
703	MtrunA17Chr3g0081461		hypothetical protein	1.22626	0.0032798											703	MtrunA17Chr4g0045951		Putative trichome birefringence-like domain, PC-Esterase	-0.946783	1.41e-16	-1.12292	5e-08
704	MtrunA17Chr3g0081511	MtN21	Mtnodulin 21	7.89442	5.93e-27											704	MtrunA17Chr4g0046011		Putative phospholipase A(1)	0.676993	0.00431465	1.26677	9.38e-17
705	MtrunA17Chr3g0081521		Putative carboxylesterase	2.80972	3.08e-39											705	MtrunA17Chr4g0046321	MtCYP93C27	Cytochrome P450 monooxygenase	0.843605	3.18e-06	0.498113	0.00150772
706	MtrunA17Chr3g0081571		Putative development/cell death domain-containing protein	0.380587	0.0434712											706	MtrunA17Chr4g0046331	MtCYP93C19	Cytochrome P450 monooxygenase	1.32603	2.2e-13	1.32405	2.62e-22
707	MtrunA17Chr3g0082261	MtGT-18	trihelix transcription factor (GT) 18	-0.936604	0.00188099											707	MtrunA17Chr4g0046341	HI4'OMT	Isoflavone 4'-O-methyltransferase	0.651119	0.000290174	0.778017	3.03e-06
708	MtrunA17Chr3g0082691		Putative lyase	1.49254	0.0369768											708	MtrunA17Chr4g0046351	MtCYP93C20	Cytochrome P450 monooxygenase	1.71789	6.05e-06	2.36135	1.3e-18
709	MtrunA17Chr3g0082861	MtRRA9|MtRR9	type-A response regulator	1.77238	0.000263789											709	MtrunA17Chr4g0046861		hypothetical protein	11.988	2.34e-18	8.18507	2.82e-07
710	MtrunA17Chr3g0082981	MtENOD12	early nodulin 12	9.91155	5.34e-14											710	MtrunA17Chr4g0047421		Putative transcription factor HSF-type-DNA-binding family	2.14563	1.84e-10	2.04461	5.69e-13
711	MtrunA17Chr3g0082994	ENOD11	Early nodulin-11	9.45169	8.9e-12											711	MtrunA17Chr4g0047701		Putative soluble epoxide hydrolase	-0.426802	0.00315511	-0.366115	0.0363813
712	MtrunA17Chr3g0083431		putative protein	0.64751	0.0208055											712	MtrunA17Chr4g0048361		Putative tetrahydroberberine oxidase	1.54281	1.65e-09	1.33162	2.16e-05
713	MtrunA17Chr3g0083591		Putative disease resistance protein	1.02686	0.00337629											713	MtrunA17Chr4g0048401		Putative armadillo-like helical protein	-0.493166	0.00649581	-0.506016	0.00390565
714	MtrunA17Chr3g0084011		Putative annexin	-4.2898	0.0243405											714	MtrunA17Chr4g0049601		Putative protein kinase RLK-Pelle-L-LEC family	1.25351	2.2e-21	0.68771	0.0089991
715	MtrunA17Chr3g0084031		Putative disease resistance protein	0.617645	7.05e-05											715	MtrunA17Chr4g0050061		Putative classical arabinogalactan protein	1.94766	1.74e-21	1.20531	1.15e-06
716	MtrunA17Chr3g0084081		Putative disease resistance protein	1.34114	0.0419529											716	MtrunA17Chr4g0050131		Putative classical arabinogalactan protein	1.41175	6.74e-10	1.27063	1.02e-05
717	MtrunA17Chr3g0084491		Putative protein kinase RLK-Pelle-DLSV family	-0.714697	0.00257188											717	MtrunA17Chr4g0050141		Putative classical arabinogalactan protein	0.827466	3.29e-07	0.739563	0.000707347
718	MtrunA17Chr3g0084811		Putative disease resistance protein	1.02403	0.0045123											718	MtrunA17Chr4g0050341		Putative 7-deoxyloganetin glucosyltransferase	2.01518	1.67e-17	1.92078	1.08e-16
719	MtrunA17Chr3g0085071		Putative trichome birefringence-like domain, PC-Esterase	-2.89596	2.24e-17											719	MtrunA17Chr4g0050591	Xyl2	Beta-xylosidase/alpha-L-arabinofuranosidase 2	-0.532746	0.0002869	-0.671953	0.0433063
720	MtrunA17Chr3g0085211		Putative methyltransferase	8.42091	7.86e-09											720	MtrunA17Chr4g0051441		Putative tetrahydroberberine oxidase	0.637435	0.000286134	1.13992	2.81e-11
721	MtrunA17Chr3g0085231		Putative triacylglycerol lipase	5.74604	0.00972323											721	MtrunA17Chr4g0051881		Putative transcription factor WRKY family	1.1658	0.00960411	0.879983	0.00226415
722	MtrunA17Chr3g0085471		Putative disease resistance protein	0.697168	0.0276311											722	MtrunA17Chr4g0052251	MtGA2ox3	Gibberellin C20-GA2-oxidase 3 (GA inactivation)	-2.17978	0.0154299	-1.66751	0.00530278
723	MtrunA17Chr3g0086241		Putative glycosidase	-0.566411	0.00622744											723	MtrunA17Chr4g0052621		Putative endo-polygalacturonase	-2.40575	4.1e-80	-2.40114	0.00547511
724	MtrunA17Chr3g0086301		Putative target SNARE coiled-coil domain-containing protein	0.475677	0.000600929											724	MtrunA17Chr4g0053221		Putative protein kinase RLK-Pelle-LRR-III family	-1.06369	0.000120386	-1.50624	8.29e-09
725	MtrunA17Chr3g0086661	MtCYP75B83|MtF3H-2	Cytochrome P450 monooxygenase|Flavonoid 3'-monooxygenase	1.50231	1.4e-13											725	MtrunA17Chr4g0054191		Putative PADRE domain-containing protein	4.09828	5.76e-146	4.01181	4.35e-79
726	MtrunA17Chr3g0087291		Putative GDP-fucose protein O-fucosyltransferase	-1.58881	0.00413451											726	MtrunA17Chr4g0054331		Putative peroxiredoxin-like 2A/B/C, Thioredoxin-like superfamily	-0.476258	0.011823	-0.434427	0.0373746
727	MtrunA17Chr3g0087501		Putative C2 domain, phosphoribosyltransferase, C2 domain superfamily	-1.08726	0.0171091											727	MtrunA17Chr4g0054981	MtRRB24	type-B response regulator	-0.332531	0.0378426	-0.423067	0.0429577
728	MtrunA17Chr3g0087681		Putative endonuclease/exonuclease/phosphatase	5.03576	3.26e-26											728	MtrunA17Chr4g0055471		Putative potassium transporter	-1.65362	1.05e-27	-0.954829	0.00386166
729	MtrunA17Chr3g0087691		Putative ribonuclease H domain, reverse transcriptase zinc-binding domain-containing protein	7.74281	4.03e-08											729	MtrunA17Chr4g0055781		Putative transcription factor AP2-EREBP family	0.388216	0.0385525	0.438218	0.0162614
730	MtrunA17Chr3g0087701		Putative disease resistance protein	4.6553	5.45e-26											730	MtrunA17Chr4g0056001		Putative mitochondrial biogenesis protein AIM24	0.483812	0.00229349	0.386009	0.0197739
731	MtrunA17Chr3g0087841		Putative disease resistance protein	5.24306	0.0076312											731	MtrunA17Chr4g0056431	MtNPF6.5	NRT1/ PTR FAMILY|nitrate transporter / peptide transporter	-0.559324	0.00216519	-0.503023	0.041596
732	MtrunA17Chr3g0087871		putative protein	-0.942137	0.0416165											732	MtrunA17Chr4g0056741		Putative [Protein-PII] uridylyltransferase	0.611384	0.00522465	0.814648	0.00035372
733	MtrunA17Chr3g0088011		putative protein	1.98795	1.42e-07											733	MtrunA17Chr4g0056751		Putative B3 domain-containing protein REM16	4.21565	2.73e-12	4.11985	8.38e-11
734	MtrunA17Chr3g0088041		putative protein	2.19055	6.89e-09											734	MtrunA17Chr4g0056901		putative protein	1.69349	2.43e-13	1.4177	1.93e-12
735	MtrunA17Chr3g0088361		putative protein	-1.64059	6.51e-06											735	MtrunA17Chr4g0056951	MtCYP706A12	Cytochrome P450 monooxygenase	1.6924	4.97e-22	1.74291	6.31e-17
736	MtrunA17Chr3g0088441		Putative beta-glucosidase	2.74751	3.04e-08											736	MtrunA17Chr4g0057061		Putative cucumisin	7.4627	2.32e-290	6.73954	3.48e-158
737	MtrunA17Chr3g0088521		Putative transcription factor C3H family	0.482519	0.00265688											737	MtrunA17Chr4g0057561	MtEXO70	exocyst complex component	0.445164	0.000283249	0.38793	0.0409997
738	MtrunA17Chr3g0088531		Putative F-box domain-containing protein	1.50594	3.83e-12											738	MtrunA17Chr4g0057661		Putative EF-hand domain-containing protein	2.32122	0.000588269	1.20374	0.000178905
739	MtrunA17Chr3g0089361	MtCYP729A25	Cytochrome P450 monooxygenase	3.97805	2.07e-16											739	MtrunA17Chr4g0057931		putative protein	6.57274	1.63e-21	4.73367	3.39e-26
740	MtrunA17Chr3g0089501		Putative disease resistance protein	2.19915	6.14e-07											740	MtrunA17Chr4g0058071		Putative chromatin remodeling & transcription regulator BTB-POZ family	0.622259	8.51e-06	0.480232	0.00671611
741	MtrunA17Chr3g0089511		Putative leucine-rich repeat domain superfamily	2.06587	3.24e-07											741	MtrunA17Chr4g0058101		Putative transcription factor WD40-like family	2.93676	0.0233792	3.15185	6.6e-06
742	MtrunA17Chr3g0089601		Putative disease resistance protein	1.3782	0.000270549											742	MtrunA17Chr4g0058311	MtNAR2.2	nitrate transporter 3 (NRT3)	1.38402	2.22e-27	1.25707	1.66e-06
743	MtrunA17Chr3g0089731		putative protein	0.947889	1.32e-09											743	MtrunA17Chr4g0058331	MtNAR2.1	nitrate transporter 3 (NRT3)	1.24167	7.38e-15	1.28733	1.05e-10
744	MtrunA17Chr3g0089741		hypothetical protein	4.24355	5.01e-08											744	MtrunA17Chr4g0059061		Putative poly(ADP-ribose) polymerase, catalytic domain, RST domain-containing protein	1.11088	1.36e-15	0.644576	8.92e-07
745	MtrunA17Chr3g0089751		hypothetical protein	2.67097	1.27e-06											745	MtrunA17Chr4g0059071		putative protein	2.06012	1.05e-11	1.55393	7.23e-05
746	MtrunA17Chr3g0090131		Putative beta-glucosidase	-0.974152	0.00850355											746	MtrunA17Chr4g0059081		Putative 1-deoxy-D-xylulose-5-phosphate reductoisomerase	0.420421	0.00461206	0.455017	0.000719272
747	MtrunA17Chr3g0090371		Putative disease resistance protein	1.14323	1.83e-05											747	MtrunA17Chr4g0059201	MtPUB35	Plant U-box protein 35	2.58283	5.73e-06	1.49695	0.00769642
748	MtrunA17Chr3g0090401		Putative disease resistance protein	2.77205	3.34e-11											748	MtrunA17Chr4g0059221		Putative aldehyde dehydrogenase (NAD(+))	-0.466207	0.000770978	-0.577892	0.00186455
749	MtrunA17Chr3g0091041		Putative disease resistance protein	1.62003	4.61e-16											749	MtrunA17Chr4g0059411		Putative CALMODULIN-BINDING PROTEIN60	0.866867	3.11e-10	0.383249	0.034347
750	MtrunA17Chr3g0091061		Putative disease resistance protein	1.30716	4.75e-07											750	MtrunA17Chr4g0059511		putative protein	1.39367	1.33e-10	0.548072	0.00933026
751	MtrunA17Chr3g0091341		Putative 4-(cytidine 5'-diphospho)-2-C-methyl-D-erythritol kinase	0.534143	0.0276299											751	MtrunA17Chr4g0059561		putative protein	0.547047	0.000577947	0.511481	2.59e-05
752	MtrunA17Chr3g0091531		putative protein	-0.921443	0.00157877											752	MtrunA17Chr4g0059571	MtRRA8|MtRR8	type-A response regulator	0.880627	9.34e-09	1.14511	1.36e-13
753	MtrunA17Chr3g0091571		Putative transcription factor C2H2 family	1.04234	1.13e-05											753	MtrunA17Chr4g0060111		Putative Band 7 domain-containing protein	0.947134	1.87e-08	0.80281	0.000284095
754	MtrunA17Chr3g0091981		Putative 2-hydroxy-palmitic acid dioxygenase Mpo1	-0.69604	0.0372866											754	MtrunA17Chr4g0060151		Putative Band 7 domain-containing protein	0.59127	7.73e-05	0.606182	0.000203096
755	MtrunA17Chr3g0092131		Putative triacylglycerol lipase	-3.98431	0.00061884											755	MtrunA17Chr4g0060561		Putative microtubule-associated protein RP/EB	1.14109	6.3e-21	0.722543	0.000170166
756	MtrunA17Chr3g0092261		Putative disease resistance protein	2.10001	3.11e-13											756	MtrunA17Chr4g0061701		Putative rossmann-like alpha/beta/alpha sandwich protein	1.06014	5.83e-11	0.934451	0.000191953
757	MtrunA17Chr3g0092531		Putative flavonol synthase	-0.41209	0.00702001											757	MtrunA17Chr4g0061731		Putative beta-aspartyl-peptidase	-0.562098	0.00728421	-0.564855	0.00277785
758	MtrunA17Chr3g0093001	MtTMO7	TARGET OF MONOPTEROS 7	-4.43463	0.0289949											758	MtrunA17Chr4g0063141	MtAKT1	Inward rectifying potassium channel protein	-0.645446	2.66e-08	-0.949119	1.01e-05
759	MtrunA17Chr3g0093041		Putative ABC-type sulfate transporter	0.718231	0.00037356											759	MtrunA17Chr4g0063251		Putative protein kinase RLK-Pelle-SD-2b family	1.28517	4.71e-05	0.777563	0.0287045
760	MtrunA17Chr3g0093051		Putative ABC transporter A	1.04105	0.000495439											760	MtrunA17Chr4g0063731		Putative SPX domain-containing protein	0.530675	0.0214592	0.544516	0.0144
761	MtrunA17Chr3g0093731		Putative F-box domain, kelch-type beta propeller, F-box-like domain superfamily	-0.542314	0.0195851											761	MtrunA17Chr4g0064031	MtENODL25|MtPCY14	ENOD-like 25|Plantacyanin/Chemocyanin 14	5.36435	0.000125173	5.06656	7.03e-05
762	MtrunA17Chr3g0093881		Putative non-specific serine/threonine protein kinase	1.41234	1.93e-06											762	MtrunA17Chr4g0064041	MtPCY29|MtSC12	Plantacyanin/Chemocyanin 29|stellacyanin 12	4.56335	2.92e-122	3.61843	2.26e-16
763	MtrunA17Chr3g0093971		Putative peptidase S10, serine carboxypeptidase, alpha/Beta hydrolase	-0.789434	0.0196787											763	MtrunA17Chr4g0064121		Putative beta-1,4-mannosyl-glycoprotein 4-beta-N-acetylglucosaminyltransferase	1.08306	1.05e-05	1.29701	1.83e-05
764	MtrunA17Chr3g0094441		Putative telomerase activating protein Est1	0.469677	0.0117448											764	MtrunA17Chr4g0064931	MtARP	Ankyrin repeat-containing protein (orthologue of defense-induced Arabidopsis ARP, TC107689)	0.321666	0.00261092	0.297209	0.0457198
765	MtrunA17Chr3g0094771		Putative Sulfotransferase domain, P-loop containing nucleoside triphosphate hydrolase	4.21019	1.6e-56											765	MtrunA17Chr4g0064991		Putative reverse transcriptase zinc-binding domain-containing protein	0.727285	1.68e-06	0.406583	0.00265921
766	MtrunA17Chr3g0094781		Putative Sulfotransferase domain, P-loop containing nucleoside triphosphate hydrolase	3.97025	2.71e-41											766	MtrunA17Chr4g0065191		hypothetical protein	1.5435	9.64e-15	1.16909	2.01e-06
767	MtrunA17Chr3g0095461		putative protein	-0.634998	0.0118235											767	MtrunA17Chr4g0065311	MtSTP7_3|MtSTP7.3	sugar transport protein	-1.15559	0.000109255	-1.17753	0.000202781
768	MtrunA17Chr3g0095731		Putative alcohol O-acetyltransferase	-2.33103	0.0128111											768	MtrunA17Chr4g0065361		putative protein	0.658056	6.98e-06	0.708027	0.000119262
769	MtrunA17Chr3g0096081		Putative Sulfotransferase domain, P-loop containing nucleoside triphosphate hydrolase	2.4068	7.62e-06											769	MtrunA17Chr4g0065501	MtNFH1	Nod factor hydrolase 1 (MtCHIT5)	5.76974	2.79e-217	5.6814	8.99e-102
770	MtrunA17Chr3g0096101		Putative cytochrome b561/ferric reductase transmembrane, transmembrane reductase CYB561D1/2	-0.776624	0.00186776											770	MtrunA17Chr4g0065511	MtCHIT5b	chitinase 5 b	11.8157	1.6e-27	10.3258	3.16e-27
771	MtrunA17Chr3g0098951	MtCDPK3	calcium-dependent protein kinase3	0.50329	0.0218531											771	MtrunA17Chr4g0065731	MtIPT2	isopentenyl transferase	1.99966	2.11e-17	1.89461	6.38e-09
772	MtrunA17Chr3g0099911		putative protein	-0.955685	0.0123948											772	MtrunA17Chr4g0066151		Putative UDP-glucuronosyl/UDP-glucosyltransferase, UDP-glycosyltransferase family	0.713166	0.045617	1.19497	4.01e-05
773	MtrunA17Chr3g0100201		Putative Bet v I/Major latex protein	0.888247	0.039804											773	MtrunA17Chr4g0066491		Putative protein DMP	1.17439	0.000153113	1.59442	2.23e-09
774	MtrunA17Chr3g0100281	MtnsLTP49	non-specific Lipid Transfer Protein	-2.48105	8.28e-05											774	MtrunA17Chr4g0066501		putative protein	0.815693	0.000201339	0.59552	0.00677145
775	MtrunA17Chr3g0100421		putative protein	6.26981	0.000827711											775	MtrunA17Chr4g0066721		Putative casparian strip membrane protein	1.3202	4.41e-05	1.48939	6.43e-07
776	MtrunA17Chr3g0100891		putative protein	1.28951	0.00945796											776	MtrunA17Chr4g0067451		putative protein	0.976535	7.24e-07	0.706602	0.010445
777	MtrunA17Chr3g0101251		Putative disease resistance protein	0.628705	5.15e-05											777	MtrunA17Chr4g0067841		Putative Bet v I/Major latex protein	0.56848	0.00898935	0.525697	0.00395907
778	MtrunA17Chr3g0101331		Putative disease resistance protein	1.74892	4.42e-05											778	MtrunA17Chr4g0067891		Putative pectinesterase	-0.592457	0.00159803	-0.890897	0.000313927
779	MtrunA17Chr3g0101631	MtCYP71D75	Cytochrome P450 monooxygenase	4.71376	2.84e-10											779	MtrunA17Chr4g0067951	MtPR10-5	Pathogenesis-related protein 10 (TC123318, PR10.2 group)	1.48092	6.68e-34	0.800878	5.22e-10
780	MtrunA17Chr3g0101671	MtCYP71D79	Cytochrome P450 monooxygenase	3.72389	8.1e-08											780	MtrunA17Chr4g0068171		Putative small GTP-binding protein	0.76416	9.97e-07	0.4876	0.0118435
781	MtrunA17Chr3g0101681	MtKS2|MtTPS19	Ent-kaurene synthase|terpene synthase 19	1.79483	6.88e-14											781	MtrunA17Chr4g0068381		Putative dirigent protein	1.05237	1.52e-05	1.2789	3.33e-07
782	MtrunA17Chr3g0101691		Putative cytochrome P450	2.14922	0.000107296											782	MtrunA17Chr4g0068701		Putative pectinesterase inhibitor domain, Cell wall/vacuolar inhibitor of fructosidase	-0.92176	2.34e-06	-1.53611	1.08e-13
783	MtrunA17Chr3g0101701		Putative cytochrome P450	6.0544	4.96e-59											783	MtrunA17Chr4g0069751		Putative transcription factor C2H2 family	0.450911	0.0231218	0.489472	0.0185563
784	MtrunA17Chr3g0101711		Putative cytochrome P450	9.61984	4.36e-18											784	MtrunA17Chr4g0070271		Putative transcription factor TIFY family	2.35736	5.86e-13	2.09548	4.25e-12
785	MtrunA17Chr3g0101721	MtCYP71D422	Cytochrome P450 monooxygenase	2.01036	6.41e-07											785	MtrunA17Chr4g0070331		Putative von Willebrand factor, type A, von Willebrand factor A-like domain superfamily	0.661195	2.17e-06	0.739703	4.7e-06
786	MtrunA17Chr3g0101801	MtCYP71D430	Cytochrome P450 monooxygenase	5.65742	1.23e-10											786	MtrunA17Chr4g0070411		Putative protein kinase RLK-Pelle-RLCK-VIIa-2 family	0.918387	8.68e-12	0.433352	0.0296177
787	MtrunA17Chr3g0102121		Putative disease resistance protein	0.840313	0.0283805											787	MtrunA17Chr4g0070831		putative protein	0.637884	0.000270843	0.704817	1.09e-05
788	MtrunA17Chr3g0102131		Putative disease resistance protein	2.55657	4.43e-38											788	MtrunA17Chr4g0071041		Putative IQ domain-containing protein IQM	1.41568	7.7e-16	1.0767	0.00152505
789	MtrunA17Chr3g0102231		Putative disease resistance protein	3.18795	5.58e-12											789	MtrunA17Chr4g0071161		putative protein	-0.818523	4.66e-08	-1.20991	3.05e-07
790	MtrunA17Chr3g0102241		Putative disease resistance protein	4.30139	9.33e-15											790	MtrunA17Chr4g0071221		Putative protein kinase RLK-Pelle-Extensin family	-0.628769	1.28e-07	-0.788299	1.08e-06
791	MtrunA17Chr3g0102251		Putative disease resistance protein	3.57896	3.96e-39											791	MtrunA17Chr4g0071581		Putative leucine-rich repeat domain superfamily	-0.755912	2.17e-07	-1.15443	0.000336714
792	MtrunA17Chr3g0102261		Putative disease resistance protein	2.83965	9.83e-68											792	MtrunA17Chr4g0071601		Putative transcription factor MADS-type1 family	2.70415	3.82e-09	2.87065	1.84e-07
793	MtrunA17Chr3g0104011		Putative bacterial ABC-type protein transporter	-0.86004	0.00771623											793	MtrunA17Chr4g0071871		Putative cucumisin	-0.595153	2.58e-05	-0.743414	8.36e-05
794	MtrunA17Chr3g0104071		Putative transcription factor MYB/SANT family	-0.89289	0.00301606											794	MtrunA17Chr4g0071941		Putative EF-hand domain-containing protein	2.03481	0.000448472	1.34808	0.000405218
795	MtrunA17Chr3g0104281		Putative thylakoid soluble phosphoprotein TSP9	-0.735418	0.000948949											795	MtrunA17Chr4g0072221		Putative protein kinase RLK-Pelle-RLCK-VI family	-0.700131	1.16e-10	-0.838486	3e-11
796	MtrunA17Chr3g0104604		Putative CS domain, HSP20-like chaperone, NudC family	-0.406447	0.0461979											796	MtrunA17Chr4g0072781	MtCAPE15|MtPR-1	CAP-derived peptide|pathogenesis-related protein 1 (TC143335)	1.6961	2.02e-15	1.55133	3.62e-08
797	MtrunA17Chr3g0104611		Putative oxidoreductase	-1.77542	0.000581391											797	MtrunA17Chr4g0072791	MtCAPE18	CAP-derived peptide	-1.91852	4.66e-26	-1.94099	8.38e-16
798	MtrunA17Chr3g0104871		Putative alpha/beta hydrolase-1, epoxide hydrolase, methylesterase/Alpha-hydroxynitrile lyase	1.22402	1.79e-05											798	MtrunA17Chr4g0072901	MtSPK|MtKIN2	Symbiotic Protein Kinase 1	8.60663	1.79e-152	8.52341	3.43e-165
799	MtrunA17Chr3g0104881		Putative protein kinase RLK-Pelle-CR4L family	2.01328	5.34e-21											799	MtrunA17Chr4g0074051		Putative transcription factor WD40-like family	2.01135	9.54e-10	1.60233	2.9e-08
800	MtrunA17Chr3g0105171		Putative fatty acid desaturase domain-containing protein	-1.09392	0.000715175											800	MtrunA17Chr4g0074161		Putative transcription factor bHLH family	0.395435	0.00928651	0.450713	0.0293767
801	MtrunA17Chr3g0105351		Putative protein-serine/threonine phosphatase	2.86188	2.38e-25											801	MtrunA17Chr4g0074601		Putative phospholipase A(1)	0.454278	0.000411027	0.484966	3.42e-05
802	MtrunA17Chr3g0105371		Putative protein-serine/threonine phosphatase	3.11711	1.16e-08											802	MtrunA17Chr4g0075231		Putative pectate lyase	2.55712	3.08e-34	2.22146	2.05e-14
803	MtrunA17Chr3g0106101		Putative transcription factor AS2-LOB family	-3.52089	0.0269413											803	MtrunA17Chr4g0076051		Putative cytochrome b561 and DOMON domain-containing protein	1.2048	2.12e-22	1.18478	2.03e-18
804	MtrunA17Chr3g0106261	MtMCAT	Malonyl CoA ACP transacylase	-0.500741	0.00364067											804	MtrunA17Chr4g0076091		Putative transcription factor GRAS family	1.23915	3.44e-13	0.479012	0.0349357
805	MtrunA17Chr3g0106351		hypothetical protein	7.81017	3.33e-07											805	MtrunA17Chr4g0076211	MtPrx18	peroxidase	1.6866	1.78e-19	0.938556	0.00395907
806	MtrunA17Chr3g0106431		Putative exocyst complex component Exo70, cullin repeat-like-containing domain superfamily	0.656351	0.0025599											806	MtrunA17Chr4g0076251		Putative microtubule-associated protein	4.29874	4.3e-89	4.45355	1.94e-82
807	MtrunA17Chr3g0106521		Putative wound-induced protein Wun1	5.4446	5.97e-07											807	MtrunA17Chr4g0076281		Putative oligopeptide transporter, OPT superfamily	-0.78009	1.24e-08	-0.854435	0.000994491
808	MtrunA17Chr3g0106581		Putative alanine--glyoxylate transaminase	-0.72705	0.0317842											808	MtrunA17Chr5g0393671		Putative non-specific serine/threonine protein kinase	0.54914	0.000289613	0.474924	0.000685684
809	MtrunA17Chr3g0107291		Putative rlpA-like protein, double-psi beta-barrel	-1.57374	0.0107501											809	MtrunA17Chr5g0393721		Putative transcription factor bHLH family	2.29131	3.72e-39	1.8264	2.15e-14
810	MtrunA17Chr3g0107381		Putative transcription factor MADS-type1 family	1.99953	3.75e-09											810	MtrunA17Chr5g0393741		hypothetical protein	2.02069	1.01e-30	1.5633	9.15e-07
811	MtrunA17Chr3g0107511	MtCYP728H7	Cytochrome P450 monooxygenase	1.99234	6.33e-13											811	MtrunA17Chr5g0393841	MtNMN1	Nucleolar/Mitochondrial protein involved in Nodulation	11.3083	4.66e-19	9.37842	6.05e-39
812	MtrunA17Chr3g0107521		Putative Zinc finger, FYVE/PHD-type	6.23364	4.42e-23											812	MtrunA17Chr5g0394001		Putative protein kinase RLK-Pelle-DLSV family	1.81979	4.26e-05	1.85146	3.17e-09
813	MtrunA17Chr3g0108371		Putative ribosomal protein L10e	1.27043	3.48e-06											813	MtrunA17Chr5g0394011		Putative protein kinase RLK-Pelle-DLSV family	2.89354	2.11e-38	2.50611	2.98e-38
814	MtrunA17Chr3g0108671		Putative ycf54 protein	-0.637661	0.0330609											814	MtrunA17Chr5g0394021		Putative protein kinase RLK-Pelle-DLSV family	1.04345	4.99e-05	0.983502	0.0135261
815	MtrunA17Chr3g0108681		Putative ribosomal protein L17	-0.487829	0.0328119											815	MtrunA17Chr5g0394041		Putative disease resistance protein	1.57328	4.11e-05	1.40948	0.00209319
816	MtrunA17Chr3g0109121		Putative Late embryogenesis abundant protein, LEA_2 subgroup	0.990088	8.77e-06											816	MtrunA17Chr5g0394051		Putative disease resistance protein	1.78895	0.00545166	1.41481	0.0191296
817	MtrunA17Chr3g0109411		Putative protein kinase RLK-Pelle-DLSV family	-0.542715	0.00242119											817	MtrunA17Chr5g0394621	MtHAG24	Histone acetyltransferase of the GNAT family	2.40651	4.01e-37	2.64526	1.19e-55
818	MtrunA17Chr3g0109461		Putative protein kinase RLK-Pelle-DLSV family	3.712	7.69e-22											818	MtrunA17Chr5g0394634		Putative diamine N-acetyltransferase transcription regulator GNAT family	2.79324	0.00104513	2.83228	1.22e-08
819	MtrunA17Chr3g0109481		Putative lactoylglutathione lyase	1.35624	0.0190391											819	MtrunA17Chr5g0394637		Putative amino-acid N-acetyltransferase transcription regulator GNAT family	3.18398	1.39e-13	1.39815	4.45e-06
820	MtrunA17Chr3g0109731		Putative 4-coumarate--CoA ligase	1.54282	3.41e-06											820	MtrunA17Chr5g0394811		Putative 12-oxophytodienoate reductase	3.43893	4.17e-49	3.62262	5.14e-76
821	MtrunA17Chr3g0109811		Putative chromatin regulator PHD family	-1.69741	1.5e-05											821	MtrunA17Chr5g0395431	Mt4CL-2	4-coumarate--CoA ligase 2	1.15771	6.53e-16	0.611596	0.00012418
822	MtrunA17Chr3g0109831		putative protein	-1.30325	2.06e-09											822	MtrunA17Chr5g0395501		Putative chalcone synthase	0.708379	0.00028493	0.679009	0.0013788
823	MtrunA17Chr3g0110281		Putative hydrolase	-0.585514	0.000142224											823	MtrunA17Chr5g0395521		Putative chalcone synthase	1.86017	1.92e-18	1.46449	3.19e-34
824	MtrunA17Chr3g0110311		Putative Gnk2-like domain-containing protein	-0.879369	0.000377539											824	MtrunA17Chr5g0395561	MtCHS-4	Chalcone synthase 4	1.27726	1.72e-09	1.00987	9.77e-09
825	MtrunA17Chr3g0110351	MtMYB116	Myeloblastosis (MYB) transcription factor 116	1.34562	1.55e-08											825	MtrunA17Chr5g0395591	MtCHS-5	Chalcone synthase 4	3.82782	5.48e-05	3.86785	0.00410687
826	MtrunA17Chr3g0110381		Putative triacylglycerol lipase	-0.661287	0.0121307											826	MtrunA17Chr5g0395871		Putative nepenthesin	-1.92703	2.18e-10	-1.59872	3.03e-06
827	MtrunA17Chr3g0110431		putative protein	0.4129	0.0253906											827	MtrunA17Chr5g0396491		Putative transcription factor GRAS family	1.4097	3.65e-06	1.03555	2.26e-05
828	MtrunA17Chr3g0110861		putative protein	8.77671	5.93e-10											828	MtrunA17Chr5g0396641		putative protein	-0.63772	1.57e-06	-1.15648	1.12e-12
829	MtrunA17Chr3g0111361		Putative C2 domain-containing protein	1.4631	2.92e-09											829	MtrunA17Chr5g0397181		Putative cellulase	-1.65429	7.09e-10	-1.11958	0.00625164
830	MtrunA17Chr3g0111431		Putative protein kinase RLK-Pelle-RLCK-VI family	-0.444176	0.0327075											830	MtrunA17Chr5g0397291		hypothetical protein	-0.795204	8.08e-05	-1.06753	0.00106265
831	MtrunA17Chr3g0111521		Putative PADRE domain-containing protein	-2.03289	0.0171508											831	MtrunA17Chr5g0397581		Putative exostosin	1.46686	3.49e-05	1.14467	0.000264699
832	MtrunA17Chr3g0111551		Putative protein kinase RLK-Pelle-RLCK-VIIa-2 family	5.85045	0.000686111											832	MtrunA17Chr5g0397871		putative protein	1.67986	0.000215906	1.31481	0.00154478
833	MtrunA17Chr3g0111581		Putative protein kinase RLK-Pelle-RLCK-VIIa-2 family	0.668494	0.000148137											833	MtrunA17Chr5g0397991	MtMATE56	multidrug and toxic compound extrusion family	5.16594	5.57e-104	5.02512	3.32e-68
834	MtrunA17Chr3g0112121	MtRCA	Rubisco activase (TC168053)	-1.30866	2.32e-08											834	MtrunA17Chr5g0398171	MtPLD13	phospholipase D13	1.15216	1.15e-06	1.26587	7.57e-11
835	MtrunA17Chr3g0112141		Putative oxidoreductase	-1.31756	0.00126386											835	MtrunA17Chr5g0398821	MtnsLTP61	non-specific Lipid Transfer Protein	7.83885	2.65e-07	6.79529	0.000473544
836	MtrunA17Chr3g0112181		Putative transcription factor C2H2 family	-1.13319	8.67e-06											836	MtrunA17Chr5g0398831	MtnsLTP62	non-specific Lipid Transfer Protein	6.18854	7.07e-21	4.31086	1.22e-12
837	MtrunA17Chr3g0112211		putative protein	2.64078	2.06e-23											837	MtrunA17Chr5g0399071	MtNPF6.7	NRT1/ PTR FAMILY|nitrate transporter / peptide transporter	1.03001	1.27e-05	1.21656	3.84e-07
838	MtrunA17Chr3g0112291		Putative protein-serine/threonine phosphatase	2.19403	8.69e-31											838	MtrunA17Chr5g0399211		Putative glycogenin glucosyltransferase	4.32347	5.24e-48	4.20725	1.49e-52
839	MtrunA17Chr3g0112671	MtNPF5.19	NRT1/ PTR FAMILY|nitrate transporter / peptide transporter	-1.8688	0.0185278											839	MtrunA17Chr5g0399451		Putative acyl-CoA oxidase, acyl-CoA dehydrogenase/oxidase and middle domain superfamily	0.633783	1.39e-05	0.311246	0.0458014
840	MtrunA17Chr3g0112701		putative protein	2.02602	0.00349884											840	MtrunA17Chr5g0399491	MtATHB2	Homeodomain transcription factor 2	0.53715	0.00026943	0.8213	0.0178012
841	MtrunA17Chr3g0112751		putative protein	1.12104	3.94e-09											841	MtrunA17Chr5g0399521		putative protein	1.59073	0.00462858	2.43436	0.000521826
842	MtrunA17Chr3g0112781		putative protein	0.655141	0.0110427											842	MtrunA17Chr5g0400311		Putative inositol-polyphosphate 5-phosphatase	-0.444015	0.000121558	-0.565515	0.00384923
843	MtrunA17Chr3g0112801		Putative ribonuclease H-like superfamily, ribonuclease H-like domain, plant type	0.53561	0.0344551											843	MtrunA17Chr5g0400661		Putative transcription factor bHLH family	1.03573	0.000208151	1.61966	1.52e-07
844	MtrunA17Chr3g0113181		Putative transferase	-2.72403	0.00934172											844	MtrunA17Chr5g0400671		Putative transcription factor bHLH family	0.793533	0.0305124	1.18944	0.000338235
845	MtrunA17Chr3g0113221		Putative protein kinase RLK-Pelle-LRR-XII-1 family	1.75289	6.53e-05											845	MtrunA17Chr5g0400761	MtEPFL15	Epidermal Patterning Factor-Like	-0.592652	0.0306867	-0.686277	0.0104243
846	MtrunA17Chr3g0113231		Putative nematode resistance protein-like HSPRO1	1.20003	8.4e-09											846	MtrunA17Chr5g0400771	MtCLE04	CLAVATA3/EMBRYO-SURROUNDING REGION (CLE) family	-0.901796	8.9e-06	-0.784825	0.010947
847	MtrunA17Chr3g0113311		Putative chlorophyll A-B binding protein	-1.65843	0.0452137											847	MtrunA17Chr5g0400781		Putative transcription factor Homobox-WOX family	-0.401832	0.0305493	-0.591507	0.00175847
848	MtrunA17Chr3g0113341		putative protein	0.527195	0.0440931											848	MtrunA17Chr5g0400961		Putative VQ motif-containing protein	2.23352	0.000289613	2.62927	3.63e-14
849	MtrunA17Chr3g0113471	MtPLC 1	phospholipase C1	1.0142	0.000557998											849	MtrunA17Chr5g0401641	MtGH3.1	Gretchen Hagen3.1 (auxin responsive GH3 family)	3.117	1.7e-12	2.24218	4e-40
850	MtrunA17Chr3g0113481		Putative disease resistance protein	0.658943	0.0268918											850	MtrunA17Chr5g0402291		Putative transcription factor HSF-type-DNA-binding family	0.980787	2.67e-09	0.60642	0.000127913
851	MtrunA17Chr3g0113661		Putative phosphoribosylanthranilate isomerase	-0.520569	0.0489492											851	MtrunA17Chr5g0402451		Putative patatin-like phospholipase domain, Acyl transferase/acyl hydrolase/lysophospholipase	2.01294	7.93e-12	2.19356	0.00275382
852	MtrunA17Chr3g0113671		Putative trichome birefringence-like domain, PC-Esterase	-0.737184	0.0237714											852	MtrunA17Chr5g0402721		Putative disease resistance protein, RPW8	1.66563	2.09e-12	0.91169	0.0043299
853	MtrunA17Chr3g0114061		Putative transcription factor AS2-LOB family	-1.92562	0.00808343											853	MtrunA17Chr5g0402851		Putative alpha/beta hydrolase-1, methylesterase/Alpha-hydroxynitrile lyase	0.719057	1.32e-05	0.670894	1.65e-06
854	MtrunA17Chr3g0114241		Putative haem-binding uptake, Tiki superfamily, ChaN	0.675445	0.0195267											854	MtrunA17Chr5g0403251	MtBELL1-1	BEL-Like homeodomain protein	1.63885	8.82e-11	1.95245	5.44e-13
855	MtrunA17Chr3g0114411		Putative chromatin remodeling & transcription regulator BTB-POZ family	-0.985479	0.00233025											855	MtrunA17Chr5g0403371	MtNFP	Nod factor perception	0.440918	0.00777017	0.813503	0.000680317
856	MtrunA17Chr3g0114451	MtPrx34	peroxidase	-0.464519	0.00429948											856	MtrunA17Chr5g0403641		Putative UDP-glucuronosyl/UDP-glucosyltransferase, UDP-glycosyltransferase family	-1.06667	2.02e-07	-1.28367	2.14e-11
857	MtrunA17Chr3g0114621	MtLYM1	LysM domain-containing GPI-anchored protein 1	-0.686973	0.0472164											857	MtrunA17Chr5g0403681		Putative NAD(P)H dehydrogenase (quinone)	-0.516333	0.000300143	-0.407621	0.0115737
858	MtrunA17Chr3g0114691		Putative EamA domain-containing protein	0.888474	0.00471733											858	MtrunA17Chr5g0403981		hypothetical protein	1.12328	0.00123459	0.799692	0.0419922
859	MtrunA17Chr3g0114701		Putative EamA domain-containing protein	1.95284	0.00530979											859	MtrunA17Chr5g0404311	MtPUB40	Plant U-box protein 40	1.30856	1.06e-12	1.47042	1.27e-14
860	MtrunA17Chr3g0114761		Putative transcription factor AP2-EREBP family	-2.10094	0.0255057											860	MtrunA17Chr5g0404581		putative protein	1.84696	0.00038254	2.99306	1.28e-14
861	MtrunA17Chr3g0114841	MtNSP2	Nodulation Signaling Pathway 2	0.748072	0.00104032											861	MtrunA17Chr5g0404631		Putative salicylate carboxymethyltransferase	2.45307	2.89e-12	4.35063	5.46e-11
862	MtrunA17Chr3g0114921		Putative fluoride ion transporter CrcB	-0.681566	3.71e-06											862	MtrunA17Chr5g0405271		Putative GDP-mannose 4,6-dehydratase	1.32107	3.81e-12	1.03958	1.19e-07
863	MtrunA17Chr3g0115081		Putative oxysterol-binding protein	0.798022	2.86e-05											863	MtrunA17Chr5g0406081		Putative Mss4-like superfamily protein	0.898084	9.05e-11	0.580065	0.0012991
864	MtrunA17Chr3g0115661		Putative trehalose-phosphatase	0.851045	0.010294											864	MtrunA17Chr5g0406131		putative protein	1.42395	8.12e-09	1.55132	1.18e-11
865	MtrunA17Chr3g0115851		Putative protein-serine/threonine phosphatase	2.87601	4.5e-14											865	MtrunA17Chr5g0406331		Putative amino acid transporter, transmembrane domain-containing protein	2.42733	7.59e-47	2.29445	1.49e-36
866	MtrunA17Chr3g0115951		Putative protein EXORDIUM	-0.90819	0.00887022											866	MtrunA17Chr5g0406411		Putative protein BPS1	3.84463	0.0118846	5.28492	0.00851197
867	MtrunA17Chr3g0116051		Putative phosphodiesterase I	-0.655556	0.0121307											867	MtrunA17Chr5g0407721		Putative protein kinase RLK-Pelle-L-LEC family	0.53325	5.58e-05	0.365239	0.0283193
868	MtrunA17Chr3g0116141	MtCML16	Calmodulin-like 16	1.47007	0.00661978											868	MtrunA17Chr5g0407911		Putative transcription factor & chromatin remodeling &Metalloenzymes JmjC family	0.689725	0.00665416	0.567769	0.0402699
869	MtrunA17Chr3g0116151	MtCML15	Calmodulin-like 15	1.98053	0.0099459											869	MtrunA17Chr5g0408251	MtCML32	Calmodulin-like 32	3.31378	3.49e-26	3.09745	4.37e-23
870	MtrunA17Chr3g0116271		Putative AMP-dependent synthetase/ligase, AMP-binding, AMP-binding enzyme domain, ANL	0.790993	0.00382449											870	MtrunA17Chr5g0408421		Putative protein kinase RLK-Pelle-LRR-XII-1 family	9.1152	3.36e-11	8.8259	1.62e-10
871	MtrunA17Chr3g0116401		Putative nucleobase cation symporter 2 family, adenine/guanine permease AZG2	2.43847	7.39e-22											871	MtrunA17Chr5g0409241		Putative protein kinase RLK-Pelle-LRR-XII-1 family	10.4923	6.61e-16	10.4087	7.86e-16
872	MtrunA17Chr3g0116551		Putative actinidain	-1.00926	0.00106024											872	MtrunA17Chr5g0409251		Putative amino acid/polyamine transporter I	0.659698	3.08e-06	0.600146	4.58e-05
873	MtrunA17Chr3g0116591		Putative transferase, protein kinase RLK-Pelle-LRR-XI-2 family	1.02231	1.69e-08											873	MtrunA17Chr5g0409411		Putative sterol 24-C-methyltransferase	1.22787	1.37e-33	0.841361	2.65e-07
874	MtrunA17Chr3g0116791		putative protein	-2.70908	7.91e-06											874	MtrunA17Chr5g0409571		putative protein	0.823014	3.72e-09	0.5165	0.0012356
875	MtrunA17Chr3g0116801		Putative pyruvate dehydrogenase (acetyl-transferring)	-1.0515	1.14e-08											875	MtrunA17Chr5g0409971		Putative disease resistance protein	1.71946	1.85e-18	0.842591	0.000622475
876	MtrunA17Chr3g0116931		putative protein	-1.82947	0.0156248											876	MtrunA17Chr5g0410481		Putative disease resistance protein	3.05679	9.08e-35	2.31702	1.61e-18
877	MtrunA17Chr3g0117091	MtMYB060	Myeloblastosis (MYB) transcription factor 60	-1.21595	0.000114967											877	MtrunA17Chr5g0410811		putative protein	-0.570005	3.33e-05	-0.640267	0.00297871
878	MtrunA17Chr3g0117241		Putative very-long-chain 3-oxoacyl-CoA reductase	-2.24115	0.00887138											878	MtrunA17Chr5g0411491		Putative chromatin regulator PHD family	1.49121	2.07e-22	1.62269	2.93e-15
879	MtrunA17Chr3g0117251		Putative very-long-chain 3-oxoacyl-CoA reductase	-2.58554	0.0164402											879	MtrunA17Chr5g0411771	LEC10	Lectin 10	10.2929	4.27e-15	8.97124	7.15e-11
880	MtrunA17Chr3g0117391	Glutaredoxin-3	Glutaredoxin family protein	0.468309	0.00880357											880	MtrunA17Chr5g0412151	MtPLT3	plethora ERF	1.46395	4.54e-12	1.69363	3.21e-06
881	MtrunA17Chr3g0117641		putative protein	0.529314	0.00915557											881	MtrunA17Chr5g0412401		Putative mitochondrial carrier domain superfamily	0.8989	1.36e-06	1.04602	8.89e-09
882	MtrunA17Chr3g0117691		Putative carbonic anhydrase	-1.55542	4.27e-06											882	MtrunA17Chr5g0413071	MtLYK10	LysM domain-containing receptor-like kinase 10 (EPR3 / exopolysaccharide receptor)	4.69497	3.38e-46	3.92648	6.78e-18
883	MtrunA17Chr3g0117851	MtPUB23	Plant U-box protein 23	1.11227	0.000132177											883	MtrunA17Chr5g0413411		Putative endo-polygalacturonase	-2.66135	1.39e-46	-2.5357	0.000145507
884	MtrunA17Chr3g0117921		Putative protein kinase RLK-Pelle-LRR-III family	7.05809	8.24e-91											884	MtrunA17Chr5g0413591		Putative BURP domain-containing protein	-0.72152	1.39e-07	-1.07498	4.26e-05
885	MtrunA17Chr3g0117941		Putative nucleobase cation symporter 2 family	-0.69326	0.00170505											885	MtrunA17Chr5g0413721		Putative potassium transporter	1.49654	5.03e-17	1.52213	8.83e-09
886	MtrunA17Chr3g0118031		Putative transcription factor WD40-like family	-1.18978	9.06e-05											886	MtrunA17Chr5g0414281		Putative PADRE domain-containing protein	1.35393	3.11e-21	1.91045	8.32e-29
887	MtrunA17Chr3g0118041		Putative alpha-N-acetylglucosaminidase	1.80708	1.34e-18											887	MtrunA17Chr5g0414371		putative protein	1.64644	2.01e-09	0.881974	4.38e-05
888	MtrunA17Chr3g0118051		putative protein	0.904877	0.0035531											888	MtrunA17Chr5g0414421		putative protein	3.30702	1.14e-19	2.78614	3.44e-23
889	MtrunA17Chr3g0118161		Putative mannose-1-phosphate guanylyltransferase	-0.794516	0.00360264											889	MtrunA17Chr5g0414491		Putative transcription factor C2H2 family	0.831882	0.0415931	1.54573	0.000413866
890	MtrunA17Chr3g0118211	MtRRA2	type-A response regulator	1.73948	3.09e-05											890	MtrunA17Chr5g0414891		Putative envelysin	1.6404	0.0114273	2.69271	3.56e-15
891	MtrunA17Chr3g0118231		Putative formin, FH2 domain, Formin-like family, plant, formin, FH2 domain superfamily	5.22848	1.33e-37											891	MtrunA17Chr5g0414981		Putative polygalacturonate 4-alpha-galacturonosyltransferase	-0.664226	8.34e-08	-0.878003	2.19e-08
892	MtrunA17Chr3g0118351		Putative L-ascorbate oxidase	-3.499	0.018278											892	MtrunA17Chr5g0415191		Putative transcription factor MYB-HB-like family	-0.421244	0.00078063	-0.323879	0.0189747
893	MtrunA17Chr3g0118541		Putative carboxylesterase	0.735195	0.00164375											893	MtrunA17Chr5g0415511		Putative disease resistance protein	1.21194	3.27e-05	1.44045	1.61e-06
894	MtrunA17Chr3g0118641		Putative linoleate 13S-lipoxygenase	-1.68611	1.14e-06											894	MtrunA17Chr5g0416121		Putative CBS domain-containing protein	8.13318	1.4e-08	3.42557	0.00355373
895	MtrunA17Chr3g0118671		Putative 7-deoxyloganetin glucosyltransferase	1.48497	0.0391398											895	MtrunA17Chr5g0416331		Putative UAA transporter	0.434182	0.0168766	0.512423	0.0283151
896	MtrunA17Chr3g0118861		Putative carboxypeptidase D	7.70144	2.82e-07											896	MtrunA17Chr5g0416961		putative protein	0.555568	0.0357537	0.421082	0.0281952
897	MtrunA17Chr3g0118891	SCP1	Serine carboxypeptidase 1	6.69593	0.000101845											897	MtrunA17Chr5g0417401		Putative ribonuclease T(2)	2.49493	0.000876913	4.59816	0.00229542
898	MtrunA17Chr3g0118981		Putative disease resistance protein	5.33378	0.0372836											898	MtrunA17Chr5g0417701		Putative rlpA-like protein, double-psi beta-barrel	0.961558	2.35e-11	1.84594	0.00145013
899	MtrunA17Chr3g0119041	MtSymCRK	symbiotic cys-rich receptor-like kinase	8.4337	2.2e-09											899	MtrunA17Chr5g0417751		Putative endosulphine	0.280234	0.0220808	0.364037	0.0186513
900	MtrunA17Chr3g0119211		Putative ribonuclease III	1.66092	0.044556											900	MtrunA17Chr5g0417971		Putative acylaminoacyl-peptidase transcription factor WD40-like family	-0.430853	0.0265001	-0.278694	0.0372503
901	MtrunA17Chr3g0119681	MtCYP94B55	Cytochrome P450 monooxygenase	-1.67173	0.00242119											901	MtrunA17Chr5g0418141		Putative protein S-acyltransferase	-0.518486	0.00159386	-0.537413	0.0237544
902	MtrunA17Chr3g0119831		Putative transmembrane protein GPR107/GPR108	0.880421	2.78e-09											902	MtrunA17Chr5g0418781		Putative transcription factor WRKY family	1.26288	0.00739767	1.42078	0.0081105
903	MtrunA17Chr3g0120051		hypothetical protein	3.0195	0.00729457											903	MtrunA17Chr5g0418841		Putative UDP-glucose 6-dehydrogenase	0.634737	3.5e-06	0.54368	0.00413536
904	MtrunA17Chr3g0120061		Putative DCD domain-containing protein NRP	0.832545	1.72e-07											904	MtrunA17Chr5g0419451	MtCYP78A125	Cytochrome P450 monooxygenase	-0.973702	0.000329392	-1.22864	8.33e-07
905	MtrunA17Chr3g0120081	MtCYM1	Cysteine-rich TM module1	12.7731	2.83e-24											905	MtrunA17Chr5g0419531	MtSPI1|MtSubIn10	Serine Protease Inhibitor 1|Subtilisin inhibitor 10	7.65141	1.37e-29	7.50688	1.58e-11
906	MtrunA17Chr3g0120341	MtZIP3	Zinc-Iron Permease 3	-1.35575	1.21e-06											906	MtrunA17Chr5g0419681		Putative alcohol dehydrogenase	1.01908	0.000485476	0.782255	0.00803785
907	MtrunA17Chr3g0120351	MtZIP9	Zinc-Iron Permease 9	2.33657	0.0244503											907	MtrunA17Chr5g0419761		Putative UDP-glucuronosyl/UDP-glucosyltransferase, UDP-glycosyltransferase family	2.5548	9.4e-16	1.23516	0.00184633
908	MtrunA17Chr3g0120521		Putative tripeptidyl-peptidase II	1.15831	0.00125475											908	MtrunA17Chr5g0420221		Putative [Protein-PII] uridylyltransferase	0.782139	3.28e-07	0.70966	2.94e-05
909	MtrunA17Chr3g0120531		Putative heavy metal-associated isoprenylated plant protein 16/46/47	6.58201	0.000381408											909	MtrunA17Chr5g0420471	MtPUB43	Plant U-box protein 43	5.65632	0.00174856	3.48549	0.000717536
910	MtrunA17Chr3g0120661		Putative cellulase	5.05831	6.42e-41											910	MtrunA17Chr5g0422621		Putative transcription factor MYB-HB-like family	2.27652	0.00180552	2.71589	1.13e-05
911	MtrunA17Chr3g0120741		putative protein	-0.689912	0.0262552											911	MtrunA17Chr5g0423251		Putative codeine 3-O-demethylase	1.14398	4.99e-06	1.27065	1.96e-06
912	MtrunA17Chr3g0121241	MtMYB5|MtMYB118	MYB transcription factor	-2.67719	0.027259											912	MtrunA17Chr5g0423341		Putative aspergillus nuclease S(1)	-0.667975	0.0034598	-0.479956	0.0316805
913	MtrunA17Chr3g0121261		Putative IQ domain-containing protein IQM	1.53707	0.0246675											913	MtrunA17Chr5g0423604	MtCYP76D2	Cytochrome P450 monooxygenase	1.37736	0.00682104	1.89577	0.000332493
914	MtrunA17Chr3g0121541	MtCHS-1A	Chalcone synthase 1A	2.65288	1.47e-29											914	MtrunA17Chr5g0423671	MtNCR247	Nodule-specific Cysteine-Rich peptide	8.44453	2.12e-09	7.75066	5.6e-07
915	MtrunA17Chr3g0121551		Putative magnesium transporter NIPA	-1.17809	0.00116109											915	MtrunA17Chr5g0424111		Putative 1-phosphatidylinositol-4-phosphate 5-kinase	0.449232	0.0374302	0.655212	0.0030842
916	MtrunA17Chr3g0121851		Putative glycine hydroxymethyltransferase	-1.17446	2.37e-06											916	MtrunA17Chr5g0424971		Putative transcription factor C2H2 family	10.6616	1.47e-16	9.07815	6.78e-11
917	MtrunA17Chr3g0121861		Putative adenosylhomocysteinase	-0.930986	0.000657743											917	MtrunA17Chr5g0426141		Putative protein-serine/threonine phosphatase	0.675706	6.48e-05	0.461851	0.0100513
918	MtrunA17Chr3g0121961		Putative homoserine dehydrogenase, Aspartate kinase	-0.698963	0.0435877											918	MtrunA17Chr5g0426431		Putative 7-deoxyloganetin glucosyltransferase	2.3474	9.75e-41	1.40049	1.75e-14
919	MtrunA17Chr3g0122031		Putative xyloglucan:xyloglucosyl transferase, Xyloglucan-specific endo-beta-1,4-glucanase	-1.03951	0.0160892											919	MtrunA17Chr5g0428101		Putative protein kinase RLK-Pelle-DLSV family	5.57394	5.45e-06	6.50668	0.000305504
920	MtrunA17Chr3g0122501		Putative rubber elongation factor	0.684112	0.0186824											920	MtrunA17Chr5g0430441		Putative disease resistance protein	0.5049	0.000562228	0.594116	0.000850937
921	MtrunA17Chr3g0122601		Putative ELMO domain-containing protein	-0.732993	9.49e-05											921	MtrunA17Chr5g0430481		Putative protein-serine/threonine phosphatase	1.45985	3.77e-08	0.649852	0.0393313
922	MtrunA17Chr3g0122901	MtKAR	Ketoacyl-ACP reductase	-0.77548	4.13e-08											922	MtrunA17Chr5g0430501		Putative mitogen-activated protein kinase kinase kinase STE-STE11 family	2.39767	2.2e-26	1.21009	7.42e-08
923	MtrunA17Chr3g0122941		Putative ankyrin repeat-containing domain superfamily	-0.657847	0.00411585											923	MtrunA17Chr5g0431501	MtCYP83G1v1b	Cytochrome P450 monooxygenase	-1.26112	1.48e-06	-0.760332	7.82e-06
924	MtrunA17Chr3g0123331	MtNPL	nodulation pectate lyase (LjNPL orthologue)	11.4308	8.86e-19											924	MtrunA17Chr5g0431571	MtTPS10	terpene synthase 10	2.9996	9.13e-06	3.63751	3.55e-34
925	MtrunA17Chr3g0123621		Putative clathrin coat assembly protein AP180	-1.05844	1.73e-06											925	MtrunA17Chr5g0431821		Putative exocyst complex component Exo70, cullin repeat-like-containing domain superfamily	1.61683	0.0148268	1.59939	0.000453442
926	MtrunA17Chr3g0123951		Putative ubiquitinyl hydrolase 1	0.61418	0.0175232											926	MtrunA17Chr5g0432251		Putative O-methyltransferase domain, plant methyltransferase dimerisation	-0.744303	2.38e-08	-0.555184	0.028692
927	MtrunA17Chr3g0123961		putative protein	-0.780879	0.00124254											927	MtrunA17Chr5g0432341	MtPrx02	peroxidase	1.03778	1.39e-07	0.925268	0.00291558
928	MtrunA17Chr3g0124061		Putative C2 domain-containing protein	1.83904	2.15e-16											928	MtrunA17Chr5g0432351	MtPrx70	peroxidase	0.627278	7.54e-05	0.680448	0.0488441
929	MtrunA17Chr3g0124091		Putative C2 domain-containing protein	1.84971	3.7e-14											929	MtrunA17Chr5g0432491		Putative protein kinase CAMK-CAMKL-CHK1 family	0.650113	5.43e-10	0.407326	0.0257006
930	MtrunA17Chr3g0124111		Putative C2 domain-containing protein	1.79129	6.56e-08											930	MtrunA17Chr5g0432691		Putative transcription factor MADS-type1 family	4.63773	0.00943375	2.08016	0.000173908
931	MtrunA17Chr3g0124131		putative protein	2.60961	0.0154141											931	MtrunA17Chr5g0432711		putative protein	11.2716	7.79e-19	10.1089	1.52e-14
932	MtrunA17Chr3g0124151		putative protein	3.49218	9.5e-10											932	MtrunA17Chr5g0432751	MtCYP73A3	Cytochrome P450 monooxygenase	0.436685	0.00106698	0.441344	0.00791635
933	MtrunA17Chr3g0124221		Putative VQ motif-containing protein 15/22	0.850994	0.0107501											933	MtrunA17Chr5g0432781		Putative protein Networked (NET), actin-binding (NAB)	1.31354	1.2e-15	0.654799	0.000473544
934	MtrunA17Chr3g0124301	MtLAT52/POE_27	Late Anther Tomato52/Pollen Ole e 1 Allergen and Extensin	-2.54886	0.000420401											934	MtrunA17Chr5g0434161		putative protein	1.76685	0.00808276	1.48643	0.0295178
935	MtrunA17Chr3g0124371		Putative SLC26A/SulP transporter, STAS domain, STAS domain superfamily	7.38354	5.31e-08											935	MtrunA17Chr5g0434171	MtPUB44	Plant U-box protein 44	1.30249	1.59e-06	0.992811	1.94e-05
936	MtrunA17Chr3g0124381	MtSULTR2.1	sulfate transporter	0.914213	0.00935136											936	MtrunA17Chr5g0434311		Putative S-adenosyl-L-methionine-dependent methyltransferase	1.88089	5.99e-22	2.15736	6.65e-21
937	MtrunA17Chr3g0124411		Putative heavy metal binding protein HIPP/ATX1	-1.79005	5.34e-06											937	MtrunA17Chr5g0434491		Putative transcription factor interactor and regulator CCHC(Zn) family	3.94634	1.21e-11	4.18853	1.4e-09
938	MtrunA17Chr3g0124421		Putative nepenthesin	-0.940656	0.0018534											938	MtrunA17Chr5g0434501		hypothetical protein	3.07091	0.000128598	4.50718	2.61e-09
939	MtrunA17Chr3g0124681		Putative chlorophyll A-B binding protein	-1.67205	0.00019555											939	MtrunA17Chr5g0434521		Putative hydrolase	1.21605	0.00845656	2.38045	0.0009781
940	MtrunA17Chr3g0125001		Putative quinate O-hydroxycinnamoyltransferase	-0.973192	0.0357577											940	MtrunA17Chr5g0434951	MtCML33	Calmodulin-like 33	0.960194	0.000356177	0.780411	6.13e-05
941	MtrunA17Chr3g0125091		Putative amino acid transporter, transmembrane domain-containing protein	-1.5012	9.1e-12											941	MtrunA17Chr5g0435141		putative protein	3.95254	3.49e-18	3.49805	1.4e-37
942	MtrunA17Chr3g0125201		Putative aminocyclopropanecarboxylate oxidase	-1.63319	0.000204944											942	MtrunA17Chr5g0435251		Putative C2 domain-containing protein	1.24385	9.61e-17	0.840145	5.83e-06
943	MtrunA17Chr3g0125541		Putative target of Myb protein	0.596728	0.00185921											943	MtrunA17Chr5g0435331		Putative leucine-rich repeat-containing, plant-type, leucine-rich repeat domain superfamily	2.33282	1.17e-07	2.17452	1.16e-10
944	MtrunA17Chr3g0125561		putative protein	0.889616	0.000147627											944	MtrunA17Chr5g0435721	MtPP2C-1	protein phosphatases 2C	1.52329	9.18e-18	1.05582	0.0018153
945	MtrunA17Chr3g0125671		Putative F-box domain, leucine-rich repeat domain superfamily, F-box-like domain superfamily	0.524873	0.0361217											945	MtrunA17Chr5g0436151		putative protein	0.985018	6.03e-14	0.903574	6.32e-12
946	MtrunA17Chr3g0125811		Putative transcription factor GRAS family	0.715626	0.0294945											946	MtrunA17Chr5g0436341		Putative sugar phosphate transporter domain-containing protein	1.64286	1.26e-14	1.0646	1.6e-05
947	MtrunA17Chr3g0126121		Putative glycolipid transfer protein	-1.56127	0.000437989											947	MtrunA17Chr5g0436781		Putative nematode resistance protein-like HSPRO1	1.99078	2.28e-06	2.02513	1.2e-09
948	MtrunA17Chr3g0126211		Putative VQ motif-containing protein 8/17/18/20/21/25	0.948371	9.25e-05											948	MtrunA17Chr5g0437251		Putative transcription factor C3H family	1.11831	1.21e-12	0.70802	8.08e-05
949	MtrunA17Chr3g0126721		Putative transcription factor C2C2-CO-like family	-0.60599	0.00748907											949	MtrunA17Chr5g0437411	MtPUB1|MtPUB45	Plant U-box protein 1	7.39401	1.52e-43	7.39313	2.64e-137
950	MtrunA17Chr3g0126771		Putative pectinesterase	-1.18621	1.04e-05											950	MtrunA17Chr5g0437991		Putative transcription factor bHLH family	-5.9512	0.00934997	-2.73116	0.0163492
951	MtrunA17Chr3g0126801		Putative EF-hand domain, calcineurin B	1.47625	2.27e-06											951	MtrunA17Chr5g0438731		Putative protein disulfide-isomerase	0.516686	8.8e-05	0.59402	0.0102218
952	MtrunA17Chr3g0126811		Putative EF-hand domain, calcineurin B	1.45848	5.2e-05											952	MtrunA17Chr5g0438971		Putative protein-tyrosine-phosphatase	-0.92825	1.81e-17	-0.4037	0.0406143
953	MtrunA17Chr3g0126901		Putative IQ motif, EF-hand binding protein	3.39957	6.23e-32											953	MtrunA17Chr5g0439451		Putative non-specific serine/threonine protein kinase	2.87826	0.0249684	3.79738	0.0189036
954	MtrunA17Chr3g0126921		Putative Longin domain-containing protein	-0.508177	0.034105											954	MtrunA17Chr5g0439701	MtLYK2	LysM domain-containing receptor-like kinase 2	-1.09498	0.000366558	-0.913081	2.49e-05
955	MtrunA17Chr3g0127111	MtPSY4	Plant Peptide Containing Sulfated Tyrosine	-2.71885	2.47e-05											955	MtrunA17Chr5g0440571		Putative Late embryogenesis abundant protein, LEA_2 subgroup	2.11304	6.05e-09	1.09745	0.00454585
956	MtrunA17Chr3g0127341		Putative molybdate-anion transporter, MFS transporter superfamily	0.718314	0.0119008											956	MtrunA17Chr5g0441111		putative protein	-0.595399	0.00151834	-0.469256	0.036459
957	MtrunA17Chr3g0127381		Putative AAA+ ATPase domain, ATPase, AAA-type, core, AAA-type ATPase domain-containing protein	1.24083	2.56e-09											957	MtrunA17Chr5g0441691	MtCDPK20	calcium-dependent protein kinase20	1.15436	0.00166786	1.37548	2.93e-06
958	MtrunA17Chr3g0128451		Putative transcription factor WD40-like family	0.411543	0.0151065											958	MtrunA17Chr5g0441921	MtSTY7	SHORT INTERNODES/STYLISH 7	-0.524737	0.0128994	-0.550468	0.0172209
959	MtrunA17Chr3g0128581		Putative carboxylesterase	0.729858	0.0112769											959	MtrunA17Chr5g0442521		Putative UDP-glucuronosyl/UDP-glucosyltransferase, UDP-glycosyltransferase family	1.35751	2.82e-15	0.876699	4.66e-05
960	MtrunA17Chr3g0128631		Putative probable zinc-ribbon domain, plant, protein enhanced disease resistance 4	1.31869	0.00162442											960	MtrunA17Chr5g0442541		Putative UDP-glucuronosyl/UDP-glucosyltransferase, UDP-glycosyltransferase family	2.35382	1.42e-55	1.67683	7.01e-12
961	MtrunA17Chr3g0128791		Putative rlpA-like protein, double-psi beta-barrel	0.98133	1.33e-10											961	MtrunA17Chr5g0442921		Putative nepenthesin	1.05888	5.22e-08	0.582977	7.65e-05
962	MtrunA17Chr3g0128801		Putative rlpA-like protein, double-psi beta-barrel	-1.59955	3.22e-06											962	MtrunA17Chr5g0443651		Putative zeaxanthin epoxidase	-1.46314	0.0012738	-1.3161	0.0010588
963	MtrunA17Chr3g0129021		Putative nucleobase cation symporter 2 family	0.730221	7.09e-05											963	MtrunA17Chr5g0443661		putative protein	0.654997	0.012774	0.689117	0.000721106
964	MtrunA17Chr3g0129061		Putative peroxidase	-2.74699	0.00118026											964	MtrunA17Chr5g0443731	MtCYP728B29	Cytochrome P450 monooxygenase	2.21005	1.39e-35	2.2971	2.25e-49
965	MtrunA17Chr3g0129361		Putative transcription factor WRKY family	-2.16989	0.0373601											965	MtrunA17Chr5g0443741		Putative TMEM14 family protein	0.586993	1.17e-05	0.320287	0.0496869
966	MtrunA17Chr3g0129421		Putative transcription factor AP2-EREBP family	1.03202	3.18e-05											966	MtrunA17Chr5g0443851		Putative TIR domain, P-loop containing nucleoside triphosphate hydrolase	1.0639	3.69e-06	0.821248	0.000530687
967	MtrunA17Chr3g0129821		Putative transcription factor WD40-like family	1.81513	1.5e-05											967	MtrunA17Chr5g0443861		Putative TIR domain, AAA+ ATPase domain, P-loop containing nucleoside triphosphate hydrolase	1.80421	4.41e-18	0.981111	0.00434459
968	MtrunA17Chr3g0130121		Putative BTB/POZ domain-containing protein	-0.583886	0.00242119											968	MtrunA17Chr5g0443931		Putative TIR domain, P-loop containing nucleoside triphosphate hydrolase	-1.1593	1.35e-08	-0.803526	0.000112407
969	MtrunA17Chr3g0130141		Putative 1,3-beta-glucan synthase	0.90582	0.0139979											969	MtrunA17Chr5g0443941		Putative TIR domain, P-loop containing nucleoside triphosphate hydrolase	-0.719139	2.93e-06	-0.530448	0.022735
970	MtrunA17Chr3g0130151		Putative mitogen-activated protein kinase kinase kinase STE-STE11 family	0.376921	0.0250284											970	MtrunA17Chr5g0444051		Putative TIR domain-containing protein	1.41789	2.58e-07	1.29622	5.14e-06
971	MtrunA17Chr3g0130391	MtGA20ox5	Gibberellin 20 oxidase|gibberellin biosynthesis	0.667835	0.0216593											971	MtrunA17Chr5g0444171	MtCDPK13	calcium-dependent protein kinase13	0.304073	0.039405	0.349834	0.046268
972	MtrunA17Chr3g0130411		Putative transcription factor C2H2 family	0.400684	0.0200328											972	MtrunA17Chr5g0444511		Putative rab3GAP catalytic subunit domain-containing protein	0.986224	4.23e-13	0.903503	1.59e-08
973	MtrunA17Chr3g0130721	MtBGAL12	beta-galactosidase 12	-0.685837	0.0435955											973	MtrunA17Chr5g0445131	MtN5	Mtnodulin 5	-0.514879	0.00495254	-0.61104	0.02219
974	MtrunA17Chr3g0131361	MtRbohD	RESPIRATORY BURST OXIDASE HOMOLOG D	0.683813	0.0198812											974	MtrunA17Chr5g0445271		Putative protein kinase WNK-NRBP family	0.595012	0.000208135	0.686423	0.00246181
975	MtrunA17Chr3g0131411		putative protein	0.477207	0.0287241											975	MtrunA17Chr5g0446021		Putative leucine-rich repeat-containing, plant-type, leucine-rich repeat domain superfamily	1.50017	0.0469728	2.61947	6.25e-06
976	MtrunA17Chr3g0131461		hypothetical protein	3.62106	0.0383824											976	MtrunA17Chr5g0446101		Putative premnaspirodiene oxygenase	-1.93137	1.59e-08	-1.85534	0.000293482
977	MtrunA17Chr3g0131771		Putative transcription factor bHLH family	-2.42624	0.000955343											977	MtrunA17Chr5g0446131	MtCYP72A70	Cytochrome P450 monooxygenase	-2.05147	2.07e-18	-1.57149	1.02e-09
978	MtrunA17Chr3g0131821		Putative armadillo-like helical protein	-0.400155	0.0436395											978	MtrunA17Chr5g0447521		Putative P-type Ca(2+) transporter	0.871338	0.00143099	0.566278	0.0323643
979	MtrunA17Chr3g0131961	MtSWEET11|MtSWEET13	sucrose transporter	9.83135	2.17e-13											979	MtrunA17Chr5g0447531		Putative chlorophyll A-B binding protein	-0.751932	2.1e-09	-0.585773	0.0446705
980	MtrunA17Chr3g0132211	MtEPP1	early phospohorylated protein 1	0.857083	0.00219381											980	MtrunA17Chr5g0447641	MtCHK4	CHASE-domain containing histidine kinase 4	-0.831574	3.62e-08	-0.773376	2.57e-06
981	MtrunA17Chr3g0132221		Putative ribonuclease H domain-containing protein	5.99327	0.00286391											981	MtrunA17Chr5g0447651		Putative glucan endo-1,3-beta-D-glucosidase	-0.875814	4.42e-05	-0.993011	0.012528
982	MtrunA17Chr3g0132451		Putative RNA recognition motif domain, nucleotide-binding alpha-beta plait domain superfamily	-0.7104	0.0272087											982	MtrunA17Chr5g0447941		Putative 6'-deoxychalcone synthase	1.23266	0.000143879	1.28867	0.000785646
983	MtrunA17Chr3g0132491		Putative transcription factor C2H2 family	1.77411	2.7e-17											983	MtrunA17Chr5g0447951		Putative 6'-deoxychalcone synthase	1.06106	3.54e-16	1.25411	4.42e-33
984	MtrunA17Chr3g0132501		Putative clathrin coat assembly protein AP180	0.982119	0.013167											984	MtrunA17Chr5g0447961		Putative 6'-deoxychalcone synthase	1.48872	1.62e-28	1.65515	1.62e-42
985	MtrunA17Chr3g0132801		Putative tetratricopeptide-like helical domain superfamily	0.728652	2.23e-07											985	MtrunA17Chr5g0448091		Putative caffeate O-methyltransferase	0.491142	0.00686791	0.596164	8.85e-07
986	MtrunA17Chr3g0132951		Putative GDP-fucose protein O-fucosyltransferase	-0.544454	0.0120417											986	MtrunA17Chr5g0448251		Putative AMP-activated kinase, glycogen-binding protein	-0.959043	0.00293127	-0.884506	0.00588928
987	MtrunA17Chr3g0133001		Putative transcription factor C2H2 family	-2.03703	0.00493766											987	MtrunA17Chr5g0448291		putative protein	1.8793	2.82e-05	1.19154	0.012528
988	MtrunA17Chr3g0133341	MtNPF4.7	NRT1/ PTR FAMILY|nitrate transporter / peptide transporter	1.33487	1.9e-16											988	MtrunA17Chr5g0448361	MtPAL1	phenylalanine ammonia lyase 1	0.887611	6.03e-14	0.402323	0.029231
989	MtrunA17Chr3g0133451		Putative Serpin domain-containing protein	1.71962	0.0304549											989	MtrunA17Chr5g0448551		Putative trans-zeatin O-beta-D-glucosyltransferase	1.34165	3.84e-05	2.06756	2.65e-07
990	MtrunA17Chr3g0133581	MtENODL16|MtPCY85	ENOD-like 16|Plantacyanin/Chemocyanin	2.14235	3.5e-10											990	MtrunA17Chr5g0448621	MtNIN	NODULE INCEPTION	3.42635	1.3e-06	4.89232	1.67e-77
991	MtrunA17Chr3g0133621		putative protein	0.571627	0.00775182											991	MtrunA17Chr6g0449731		Putative germin, rmlC-like cupin domain superfamily, rmlC-like jelly roll, germin, manganese binding	5.36971	3.28e-29	7.32365	7.64e-42
992	MtrunA17Chr3g0133681		Putative patatin-like phospholipase domain, Acyl transferase/acyl hydrolase/lysophospholipase	7.75791	1.68e-07											992	MtrunA17Chr6g0449751		Putative germin, rmlC-like cupin domain superfamily, rmlC-like jelly roll, germin, manganese binding	4.48512	0.00180173	5.51791	5.09e-08
993	MtrunA17Chr3g0133691		Putative patatin-like phospholipase domain, Acyl transferase/acyl hydrolase/lysophospholipase	5.70409	0.0127489											993	MtrunA17Chr6g0449761		Putative germin, rmlC-like cupin domain superfamily, rmlC-like jelly roll, germin, manganese binding	7.5882	6.15e-07	8.86909	1.59e-10
994	MtrunA17Chr3g0133801		Putative protein-serine/threonine phosphatase	-1.09531	0.00768925											994	MtrunA17Chr6g0449771		Putative germin, rmlC-like cupin domain superfamily, rmlC-like jelly roll, germin, manganese binding	2.93383	3.06e-05	4.55406	6.41e-15
995	MtrunA17Chr3g0133901		Putative chlorophyll A-B binding protein	-1.39408	0.0150572											995	MtrunA17Chr6g0450121		Putative ribosomal protein L7/L12	-0.423184	0.0146296	-0.363197	0.0216891
996	MtrunA17Chr3g0134041		Putative shikimate O-hydroxycinnamoyltransferase	0.619774	0.00371907											996	MtrunA17Chr6g0450211		Putative cinnamoyl-CoA reductase	1.27909	2.05e-16	1.52073	2.6e-26
997	MtrunA17Chr3g0134061		Putative shikimate O-hydroxycinnamoyltransferase	-0.917248	0.0175065											997	MtrunA17Chr6g0451061	MtZIP14	Zinc-Iron Permease 14	8.37719	2.63e-09	7.51528	2.39e-06
998	MtrunA17Chr3g0134171		Putative concanavalin A-like lectin/glucanase domain superfamily, B30.2/SPRY domain superfamily	0.427762	0.0248904											998	MtrunA17Chr6g0451071	MtKIN6	protein kinase 6	4.76719	4.92e-33	5.56751	7.18e-24
999	MtrunA17Chr3g0134191		Putative plus-end-directed kinesin ATPase	-0.425261	0.0150585											999	MtrunA17Chr6g0451081		Putative potassium transporter	0.500136	0.00695893	0.5823	0.0037638
1000	MtrunA17Chr3g0134231		Putative actinidain	-0.380616	0.0422609											1000	MtrunA17Chr6g0451321		Putative trichome birefringence-like domain, PC-Esterase	1.94415	0.0024499	1.69493	0.019868
1001	MtrunA17Chr3g0134271		Putative asparaginase	1.6318	2.48e-05											1001	MtrunA17Chr6g0451571	MtPrx79	MtRip6|peroxidase	0.850782	4.12e-11	0.860502	0.00131656
1002	MtrunA17Chr3g0134291		Putative protein kinase RLK-Pelle-SD-2b family	0.993494	0.000133426											1002	MtrunA17Chr6g0451711	MtTPS13	terpene synthase 13	-2.33825	6.24e-12	-2.29165	3.59e-08
1003	MtrunA17Chr3g0134731		Putative F-box domain, galactose oxidase/kelch, beta-propeller, F-box associated interaction	4.57944	5.07e-39											1003	MtrunA17Chr6g0452281		Putative procollagen-proline 4-dioxygenase	0.690062	4.46e-06	0.444463	0.000840782
1004	MtrunA17Chr3g0134741		Putative transcription factor bHLH family	5.08723	1.09e-05											1004	MtrunA17Chr6g0452371		Putative AAA+ ATPase domain, ATPase, AAA-type, core, AAA-type ATPase domain-containing protein	1.11124	3.45e-06	0.812055	4.58e-05
1005	MtrunA17Chr3g0134781	MtCycD5-1	Cyclin D type	-1.00843	0.038496											1005	MtrunA17Chr6g0452391		Putative AAA+ ATPase domain, ATPase, AAA-type, core, AAA-type ATPase domain-containing protein	1.16067	0.0351567	1.64517	0.000902062
1006	MtrunA17Chr3g0134881		putative protein	1.19805	0.000216094											1006	MtrunA17Chr6g0453031		Putative glutaredoxin, Thioredoxin-like superfamily	2.16045	1.44e-34	1.60803	8.86e-11
1007	MtrunA17Chr3g0134941		Putative SOB-five-Like (SOFL) family	3.00958	5.18e-07											1007	MtrunA17Chr6g0455321		Putative protein kinase RLK-Pelle-CrRLK1L-1 family	0.559904	0.00053487	0.639527	0.000210345
1008	MtrunA17Chr3g0134961		putative protein	2.969	0.00636274											1008	MtrunA17Chr6g0455531		putative protein	-0.664727	0.00021102	-0.919345	0.00108299
1009	MtrunA17Chr3g0134971		putative protein	0.860766	0.0310491											1009	MtrunA17Chr6g0456121		Putative disease resistance protein	1.42965	9.11e-11	0.946478	9.53e-10
1010	MtrunA17Chr3g0135161		Putative transcription factor AP2-EREBP family	-0.641362	0.00154353											1010	MtrunA17Chr6g0456691		Putative trichome birefringence-like domain, PC-Esterase	-0.508179	0.000527783	-0.384661	0.0372836
1011	MtrunA17Chr3g0135351		Putative transcription factor C3H family	0.522967	0.0389425											1011	MtrunA17Chr6g0457421	MtCYP735A10	Cytochrome P450 monooxygenase	1.17487	0.017427	2.20973	5.45e-06
1012	MtrunA17Chr3g0135591		Putative disease resistance protein	-1.11122	0.0028379											1012	MtrunA17Chr6g0458271		Putative Ubiquitin-like domain-containing protein	0.95029	0.00174074	1.27191	0.00386166
1013	MtrunA17Chr3g0135841	MtMAX1a|MtCYP711A12	MORE AXILLARY BRANCHES 1|Cytochrome P450 monooxygenase	1.16413	2.16e-22											1013	MtrunA17Chr6g0458281		Putative Ubiquitin-like domain-containing protein	1.58269	0.00469728	2.0985	0.00268055
1014	MtrunA17Chr3g0136071		putative protein	1.87399	1.14e-05											1014	MtrunA17Chr6g0458341		Putative lysosomal cystine transporter	-2.96634	0.000329392	-2.4709	0.000441315
1015	MtrunA17Chr3g0136161		Putative mechanosensitive ion channel MscS, LSM domain superfamily	-0.543679	0.0387397											1015	MtrunA17Chr6g0459271		Putative oxidoreductase	1.26849	7.61e-12	1.5156	2.61e-17
1016	MtrunA17Chr3g0136171		Putative photosystem II PsbX	-1.26645	0.00119555											1016	MtrunA17Chr6g0461011		Putative dehydrin HIRD11	1.06373	2.15e-16	0.873662	8.16e-08
1017	MtrunA17Chr3g0136301		putative protein	-0.977491	0.00559091											1017	MtrunA17Chr6g0461061	MtFLOT7|MtVPY	Flotillin 7 (TC117648)|VAPYRIN (TC104091)	4.84955	3.48e-36	4.83226	1.06e-90
1018	MtrunA17Chr3g0136701		Putative transcription factor C2C2-CO-like family	-0.531744	0.00849569											1018	MtrunA17Chr6g0461211		Putative glucan 1,3-beta-glucosidase	1.1339	3.67e-10	1.34705	2.94e-13
1019	MtrunA17Chr3g0136811		Putative protein-serine/threonine phosphatase	0.639929	0.000103836											1019	MtrunA17Chr6g0461271	MtERN2	ERF required for nodulation-2	3.57491	1.32e-33	3.03862	2.46e-28
1020	MtrunA17Chr3g0137271	MtFLOT4	Flotillin 4 (TC133140)	4.33336	7.2e-31											1020	MtrunA17Chr6g0461441		putative protein	0.62144	0.00657976	0.684435	0.00191461
1021	MtrunA17Chr3g0137381		Putative calcium uptake protein 1/2/3	1.19811	0.000207938											1021	MtrunA17Chr6g0461791		Putative magnesium transporter NIPA	0.586642	0.00476597	0.504593	0.0102445
1022	MtrunA17Chr3g0137411	MtKunitz50	Kunitz-P Trypsin Inhibitor	1.33089	0.000283982											1022	MtrunA17Chr6g0462031		Putative chlorophyll A-B binding protein	-0.627112	9.73e-07	-0.635976	0.0278815
1023	MtrunA17Chr3g0137551	MtAPT1	adenine phosphoribosyl transferase (CK inactivation)	0.759265	0.022927											1023	MtrunA17Chr6g0462271		hypothetical protein	1.82672	8.04e-05	1.019	0.000139667
1024	MtrunA17Chr3g0137731		putative protein	1.59487	9.83e-15											1024	MtrunA17Chr6g0462311		Putative Bet v I/Major latex protein	1.89447	1.2e-09	0.833732	0.00712423
1025	MtrunA17Chr3g0137851	MtSPX1	SPX domain-containing protein	5.51509	2.97e-07											1025	MtrunA17Chr6g0462601		Putative Heat shock protein 70 family	2.36864	6.09e-15	2.14477	9.12e-15
1026	MtrunA17Chr3g0138201	MtPNP2	Plant Natriuretic Peptide	1.32752	3.92e-15											1026	MtrunA17Chr6g0462681		Putative Heat shock protein 70 family	0.540789	0.00026014	0.826547	4.79e-09
1027	MtrunA17Chr3g0138231		Putative BURP domain-containing protein	0.846196	0.0444479											1027	MtrunA17Chr6g0462741		putative protein	1.74246	0.000114701	1.91394	0.000774449
1028	MtrunA17Chr3g0138291		putative protein	-1.49378	0.0221071											1028	MtrunA17Chr6g0463181		Putative ABC-type xenobiotic transporter	0.671217	0.000288533	0.878346	4.38e-05
1029	MtrunA17Chr3g0138351		Putative oxoglutarate/iron-dependent dioxygenase, non-haem dioxygenase domain-containing protein	-0.718806	0.00730374											1029	MtrunA17Chr6g0463501		putative protein	0.532158	0.00134201	0.530767	0.00308502
1030	MtrunA17Chr3g0138671		Putative cyclic nucleotide-binding domain, potassium channel, voltage-dependent, EAG/ELK/ERG	-1.02327	1.35e-06											1030	MtrunA17Chr6g0463511		hypothetical protein	0.529431	0.00266521	0.463618	0.023303
1031	MtrunA17Chr3g0138761		Putative modifying wall lignin-1/2	-0.438199	0.0240519											1031	MtrunA17Chr6g0464141		Putative protein kinase RLK-Pelle-LRR-XII-1 family	11.0004	1.4e-17	10.9545	9.52e-18
1032	MtrunA17Chr3g0138951		Putative transcription factor C2H2 family	0.560754	0.00260142											1032	MtrunA17Chr6g0464631		Putative non-specific serine/threonine protein kinase	9.26074	2.09e-12	10.6371	1.03e-15
1033	MtrunA17Chr3g0138981		Putative F-box domain, kelch-type beta propeller	-0.619864	0.0256247											1033	MtrunA17Chr6g0465181		Putative leucine-rich repeat-containing, plant-type, leucine-rich repeat domain superfamily	0.413692	0.025234	0.819018	7.85e-08
1034	MtrunA17Chr3g0139171		Putative small auxin-up RNA	1.04438	0.00174318											1034	MtrunA17Chr6g0467761	MtKunitz33	Kunitz-P Trypsin Inhibitor	5.91738	1.68e-11	6.85919	1.08e-05
1035	MtrunA17Chr3g0139221		Putative glutathione-specific gamma-glutamylcyclotransferase, gamma-glutamyl cyclotransferase	0.675703	0.00556435											1035	MtrunA17Chr6g0469111		Putative Hemopexin-like domain superfamily	-0.772765	1.46e-09	-0.797743	0.00044956
1036	MtrunA17Chr3g0139301		Putative transcription factor bZIP family	0.500684	0.0175065											1036	MtrunA17Chr6g0469911	MtCBS1	Cystathionine-beta-synthase-like domain protein 1	10.6343	1.18e-16	11.1787	9.05e-12
1037	MtrunA17Chr3g0139661		Putative NFACT, RNA-binding domain-containing protein	0.590918	0.000372405											1037	MtrunA17Chr6g0470971	MtMYB075	Myeloblastosis (MYB) transcription factor 75	-0.865077	3.16e-07	-0.857558	1.88e-05
1038	MtrunA17Chr3g0139891		Putative TOM1-like protein, plant	0.923198	4.5e-05											1038	MtrunA17Chr6g0471371		Putative alcohol O-acetyltransferase	-1.39688	0.0114241	-1.07897	0.029231
1039	MtrunA17Chr3g0140391		Putative 2-acylglycerol O-acyltransferase	0.91834	2.82e-05											1039	MtrunA17Chr6g0473621		Putative Ubiquitin-like domain, BAG domain, Ubiquitin-like domain superfamily	-0.261828	0.0430074	-0.445015	0.000438106
1040	MtrunA17Chr3g0140501		Putative malate dehydrogenase (oxaloacetate-decarboxylating) (NADP(+))	-0.814723	0.0498133											1040	MtrunA17Chr6g0474171	MtNCR150	Nodule-specific Cysteine-Rich peptide	7.00107	2.83e-05	6.0407	0.00323354
1041	MtrunA17Chr3g0140601		Putative early nodulin 93 ENOD93 protein	-0.541604	0.0393996											1041	MtrunA17Chr6g0474301		Putative molybdenum cofactor sulfurtransferase	4.56595	1.2e-36	3.48109	7.2e-28
1042	MtrunA17Chr3g0140681		Putative alpha/Beta hydrolase, lipase	0.438335	0.0213037											1042	MtrunA17Chr6g0474751		Putative leucine-rich repeat domain superfamily	5.96612	4.5e-43	6.43183	1.1e-08
1043	MtrunA17Chr3g0140731		Putative ribosomal protein L6, chloroplast	-0.57877	0.0119733											1043	MtrunA17Chr6g0474761		Putative disease resistance protein	3.20686	9.09e-38	4.14716	2.47e-09
1044	MtrunA17Chr3g0140871		Putative protein kinase RLK-Pelle-LRR-XI-1 family	0.412887	0.00320099											1044	MtrunA17Chr6g0475241		Putative salicylate carboxymethyltransferase	5.37979	1.85e-138	4.46089	1.13e-90
1045	MtrunA17Chr3g0141061		Putative chromatin regulator PHD family	-0.754326	0.00140734											1045	MtrunA17Chr6g0475641		Putative TPX2 central domain-containing protein	5.73314	0.00784211	6.28044	0.00195933
1046	MtrunA17Chr3g0141261		Putative protein kinase RLK-Pelle-WAK-LRK10L-1 family	0.494367	0.022618											1046	MtrunA17Chr6g0476051		Putative microtubule-associated protein, MAP65/Ase1/PRC1	10.7676	1.81e-16	10.176	5.6e-14
1047	MtrunA17Chr3g0141321		Putative polygalacturonate 4-alpha-galacturonosyltransferase	1.54202	6.59e-09											1047	MtrunA17Chr6g0477011		Putative soyasaponin III rhamnosyltransferase	1.41822	0.00816723	1.04922	0.00785621
1048	MtrunA17Chr3g0141331		Putative ELO family protein	2.36434	6.59e-11											1048	MtrunA17Chr6g0478771		Putative disease resistance protein	2.59139	3.89e-12	1.22441	0.00169363
1049	MtrunA17Chr3g0141431		Putative transcription factor C2H2 family	-2.15449	0.000864866											1049	MtrunA17Chr6g0478841		Putative disease resistance protein	2.2395	1.33e-67	1.15381	1.27e-10
1050	MtrunA17Chr3g0141471		Putative transcription factor OFP family	6.42096	0.000607947											1050	MtrunA17Chr6g0479001		Putative disease resistance protein	1.69817	1.81e-13	0.873123	0.000608641
1051	MtrunA17Chr3g0141701		putative protein	-0.806313	0.00041396											1051	MtrunA17Chr6g0479261	MtPUB48	Plant U-box protein 48	3.35734	7.8e-08	3.41598	3.62e-10
1052	MtrunA17Chr3g0141791		putative protein	-1.37169	0.00486063											1052	MtrunA17Chr6g0479391		Putative annexin	1.18347	4.18e-24	1.14114	1.45e-23
1053	MtrunA17Chr3g0141841		Putative transcription factor bHLH family	-1.52428	0.0391305											1053	MtrunA17Chr6g0479401		putative protein	4.14507	0.0367974	3.94527	0.0160502
1054	MtrunA17Chr3g0141981	MtCKX7	cytokinin oxydase 7	1.37238	5.39e-05											1054	MtrunA17Chr6g0480091		Putative disease resistance protein	1.29978	7.79e-18	0.687791	3.32e-05
1055	MtrunA17Chr3g0142031		Putative monodehydroascorbate reductase (NADH)	1.08813	0.0346118											1055	MtrunA17Chr6g0480131		hypothetical protein	2.132	1.04e-25	1.13834	2.05e-15
1056	MtrunA17Chr3g0142101		Putative bacterial ABC-type protein transporter	8.00997	2.46e-64											1056	MtrunA17Chr6g0480151		Putative disease resistance protein	1.94714	3.23e-23	0.892173	1.72e-07
1057	MtrunA17Chr3g0142351		Putative galactose oxidase	-1.03877	0.011381											1057	MtrunA17Chr6g0480181		Putative disease resistance protein	1.59419	2.73e-22	0.616846	0.000196161
1058	MtrunA17Chr3g0142731		Putative purine-nucleoside phosphorylase	-0.728771	0.0214414											1058	MtrunA17Chr6g0480461		Putative disease resistance protein	1.18197	0.000785371	0.689069	0.0244998
1059	MtrunA17Chr3g0142781		Putative Thaumatin family	-1.01637	2.63e-05											1059	MtrunA17Chr6g0480521		Putative disease resistance protein	1.69701	3.61e-35	0.620863	0.000562437
1060	MtrunA17Chr3g0142851		putative protein	1.03794	0.00151338											1060	MtrunA17Chr6g0480971		Putative disease resistance protein	2.45819	7.7e-09	1.71821	0.000151963
1061	MtrunA17Chr3g0143431		putative protein	1.48979	1.8e-13											1061	MtrunA17Chr6g0480981		Putative disease resistance protein	2.90488	7.93e-06	1.77278	9.84e-05
1062	MtrunA17Chr3g0143491		Putative Blue (type 1) copper binding protein	-0.792181	0.0114702											1062	MtrunA17Chr6g0481471		putative protein	1.72974	1.72e-06	3.04933	8.63e-15
1063	MtrunA17Chr3g0143701		Putative amino acid transporter, transmembrane domain-containing protein	1.79399	0.00491329											1063	MtrunA17Chr6g0481511		Putative Arf GTPase activating protein	0.552148	0.0321146	0.749384	6.6e-06
1064	MtrunA17Chr3g0143951		Putative transferase, protein kinase RLK-Pelle-RLCK-VIIa-2 family	1.10138	1.41e-07											1064	MtrunA17Chr6g0481711		Putative LysM and putative peptidoglycan-binding domain-containing protein 1-4	0.930115	1.49e-09	0.601073	0.00792766
1065	MtrunA17Chr3g0143961		Putative protein kinase RLK-Pelle-RLCK-VIIa-1 family	0.466001	0.0389425											1065	MtrunA17Chr6g0482211		Putative TIR domain-containing protein	2.51886	0.000191836	2.32495	4.58e-06
1066	MtrunA17Chr3g0144151		Putative glyceraldehyde-3-phosphate dehydrogenase (NADP(+)) (phosphorylating)	-1.13836	0.00397844											1066	MtrunA17Chr6g0482231		Putative beta-primeverosidase	2.06617	1.23e-16	2.90863	9.96e-26
1067	MtrunA17Chr3g0144181		Putative protein S-acyltransferase	0.664631	5.27e-05											1067	MtrunA17Chr6g0482511		Putative disease resistance protein	2.06101	1.67e-13	2.52864	3.03e-11
1068	MtrunA17Chr3g0144421		Putative BURP domain-containing protein	-0.680779	0.00394754											1068	MtrunA17Chr6g0483921		Putative wall-associated receptor kinase, galacturonan-binding domain-containing protein	0.824158	7.9e-06	0.553749	0.00275796
1069	MtrunA17Chr3g0144751		Putative protein BPS1	-2.12441	0.0468278											1069	MtrunA17Chr6g0483931		Putative protein kinase RLK-Pelle-WAK-LRK10L-1 family	0.767891	4.35e-08	0.485691	0.000254414
1070	MtrunA17Chr3g0144771		putative protein	-3.0216	0.0258222											1070	MtrunA17Chr6g0484161		Putative disease resistance protein	1.04505	8.65e-07	0.9594	0.000366798
1071	MtrunA17Chr3g0144871		Putative theobromine synthase	-2.25552	1.6e-20											1071	MtrunA17Chr6g0484631		putative protein	0.68078	1.44e-08	0.683141	0.000144794
1072	MtrunA17Chr3g0145121		Putative transcription factor C2C2-GATA family	0.708542	0.00368477											1072	MtrunA17Chr6g0484691		Putative aluminum-activated malate transporter	0.55735	0.00036156	0.539905	0.0240352
1073	MtrunA17Chr3g0145371		Putative small auxin-up RNA	-4.87356	0.000252326											1073	MtrunA17Chr6g0484731		Putative nepenthesin	0.909106	2.1e-11	0.646861	0.00386166
1074	MtrunA17Chr3g0145431		Putative EF-hand domain-containing protein	-0.631703	0.0407471											1074	MtrunA17Chr6g0485141		Putative leucine-rich repeat domain superfamily	0.757566	2.03e-06	0.549119	0.0297641
1075	MtrunA17Chr3g0145541		Putative endo-1,4-beta-xylanase	-1.02931	8.03e-06											1075	MtrunA17Chr6g0485321		Putative arabinogalactan protein 16/20/22/41	1.20189	0.0014287	0.707587	0.000668977
1076	MtrunA17Chr3g0145591		Putative protein kinase RLK-Pelle-RLCK-VI family	-0.937863	0.0419325											1076	MtrunA17Chr6g0485351		Putative arabinogalactan protein 16/20/22/41	1.35783	5.08e-05	0.851278	0.0267656
1077	MtrunA17Chr3g0145621		Putative heavy metal binding protein HIPP/ATX1	-0.878877	1.19e-06											1077	MtrunA17Chr6g0485881		putative protein	0.964917	0.000109749	0.983113	5.25e-05
1078	MtrunA17Chr3g0145681		Putative phospholipase	1.24436	0.0161886											1078	MtrunA17Chr6g0486221		Putative disease resistance protein	1.46025	8.68e-16	1.05604	6.05e-05
1079	MtrunA17Chr3g0145851		Putative ribosomal protein L3	-0.499862	0.0195406											1079	MtrunA17Chr6g0486361		Putative disease resistance protein	1.42961	1.35e-06	1.15087	0.000277833
1080	MtrunA17Chr3g0145921		Putative RNA polymerase sigma-70 region 3, RNA polymerase sigma-70 region 2	-0.597162	0.0306681											1080	MtrunA17Chr6g0486421		Putative ribonuclease H domain-containing protein	2.18552	0.00355761	1.60253	0.00277126
1081	MtrunA17Chr3g0145941		Putative GPI inositol-deacylase PGAP1, alpha/Beta hydrolase	-1.0276	0.0102443											1081	MtrunA17Chr6g0486531		Putative translation elongation factor EFTs/EF1B, UBA-like superfamily, nucleic acid-binding protein	-0.331469	0.0263036	-0.390006	0.00439854
1082	MtrunA17Chr3g0145981	MtPR3	pathogenesis related protein 3 (defense response-activated chitinase)	0.659587	0.000451182											1082	MtrunA17Chr6g0487031		Putative protein kinase RLK-Pelle-LRR-XI-1 family	1.13203	0.000156449	1.07774	6.6e-05
1083	MtrunA17Chr4g0000191		Putative beta-amyrin synthase	5.87906	0.00777134											1083	MtrunA17Chr6g0487981		Putative class I-like SAM-dependent O-methyltransferase	2.24841	1.43e-16	2.34983	1.63e-13
1084	MtrunA17Chr4g0000411		Putative uncharacterized membrane protein	-0.548211	0.00727733											1084	MtrunA17Chr6g0487991		Putative vacuolar protein sorting-associated protein Ist1	0.976694	1.88e-17	0.477562	0.0265949
1085	MtrunA17Chr4g0000461	Mt4CL-3	4-coumarate--CoA ligase	-0.85279	1.51e-06											1085	MtrunA17Chr6g0488041	MtACS3	1-aminocyclopropane-1-carboxylate synthase (ethylene synthase)	3.11957	1.63e-06	0.995196	0.000433282
1086	MtrunA17Chr4g0000511		Putative phosphoglycerate dehydrogenase	-0.806289	0.00591188											1086	MtrunA17Chr6g0488471		Putative transcription factor MYB-HB-like family	1.03543	1.23e-09	0.94198	0.00326522
1087	MtrunA17Chr4g0001101		hypothetical protein	-1.10313	1.9e-06											1087	MtrunA17Chr6g0488511		Putative aminocyclopropanecarboxylate oxidase	0.896816	1.28e-07	1.23213	1.37e-07
1088	MtrunA17Chr4g0001221	MtNIP3	NOD26-like intrinsic protein 3 (aquaporin, AY539749)	-1.0817	0.0006315											1088	MtrunA17Chr6g0488641		Putative phospholipase A(2)	-0.887617	4.09e-11	-0.998804	4.32e-05
1089	MtrunA17Chr4g0001321		Putative cinnamoyl-CoA reductase	-0.725054	0.041028											1089	MtrunA17Chr6g0488891		Putative chloroplast envelope membrane protein, CemA	-0.501157	0.0112735	-0.60429	0.00064867
1090	MtrunA17Chr4g0001331		Putative protein kinase CAMK-CAMKL-CHK1 family	1.11076	7.01e-06											1090	MtrunA17Chr7g0214071		Putative transcription factor NAM family	0.347318	0.00639096	0.575301	4.92e-05
1091	MtrunA17Chr4g0001381		Putative photosynthetic NDH subunit of subcomplex B 1, chloroplastic protein	-2.82901	0.00214111											1091	MtrunA17Chr7g0214141		Putative LITAF domain containing protein	0.851542	2.1e-13	0.448746	0.00316956
1092	MtrunA17Chr4g0001861		Putative shikimate O-hydroxycinnamoyltransferase	-0.694039	6.28e-05											1092	MtrunA17Chr7g0214201		Putative small auxin-up RNA	-1.03739	1.52e-10	-0.595457	0.00974125
1093	MtrunA17Chr4g0002141		Putative uncharacterized membrane protein	0.434282	0.0140427											1093	MtrunA17Chr7g0214211	MtLAT52/POE_12	Late Anther Tomato52/Pollen Ole e 1 Allergen and Extensin	-1.03618	2.46e-07	-1.19959	3.84e-19
1094	MtrunA17Chr4g0002661		Putative NAD-dependent epimerase/dehydratase, NAD(P)-binding domain superfamily	-0.75222	0.000348092											1094	MtrunA17Chr7g0214471	MtPUB49	Plant U-box protein 49	1.08333	1.12e-08	0.929068	1.1e-05
1095	MtrunA17Chr4g0002861		putative protein	1.06344	0.0341586											1095	MtrunA17Chr7g0214851		Putative carboxylesterase	2.47635	1.43e-05	1.65966	1.23e-05
1096	MtrunA17Chr4g0003581		Putative glyoxalase/Bleomycin resistance protein/Dihydroxybiphenyl dioxygenase	1.4446	8.94e-09											1096	MtrunA17Chr7g0215181	MtCYP735A28	Cytochrome P450 monooxygenase	-0.752606	1.05e-08	-0.572937	1.33e-05
1097	MtrunA17Chr4g0004181		Putative transcription factor interactor and regulator AUX-IAA family	-0.861222	0.020118											1097	MtrunA17Chr7g0216801		Putative receptor-like protein RLP23	1.20202	1.37e-13	0.859126	0.000273841
1098	MtrunA17Chr4g0004211		Putative glycosyl transferase, family 1, Glycosyl-transferase family 4_5	-2.40071	0.00119706											1098	MtrunA17Chr7g0216891		Putative transcription factor WRKY family	0.946915	8.35e-08	1.15853	2.87e-11
1099	MtrunA17Chr4g0004261	MtSULTR3.4b	sulfate transporter	1.45591	2.59e-08											1099	MtrunA17Chr7g0216931		Putative polyvinyl alcohol dehydrogenase (cytochrome)	1.29002	0.000792829	1.98768	1.9e-09
1100	MtrunA17Chr4g0004391		Putative transcription factor interactor and regulator CCHC(Zn) family	1.18368	0.0186271											1100	MtrunA17Chr7g0217021		Putative aldose 1-epimerase	0.907989	1.26e-05	0.867456	0.0144017
1101	MtrunA17Chr4g0004441		putative protein	0.789107	0.0150752											1101	MtrunA17Chr7g0217621	MtCML37	Calmodulin-like 37	2.33473	4.36e-17	1.86254	0.0121168
1102	MtrunA17Chr4g0004711		Putative hydroxyphenylpyruvate reductase	-0.76507	0.0293416											1102	MtrunA17Chr7g0217801	MtPHO1.4	Phosphate transporter1.1 (export)	1.81341	1.88e-08	1.27197	0.00106155
1103	MtrunA17Chr4g0004961		Putative methyltransferase FkbM, methyltransferase type 11	0.466867	0.0154311											1103	MtrunA17Chr7g0218261		Putative methyltransferase	1.3381	8.57e-09	2.27069	8.76e-09
1104	MtrunA17Chr4g0005081		Putative dirigent protein	-0.772469	0.00154957											1104	MtrunA17Chr7g0218271		Putative methyltransferase	3.33876	1.45e-58	4.52416	1.83e-85
1105	MtrunA17Chr4g0005111		Putative dirigent protein	2.15849	6.68e-21											1105	MtrunA17Chr7g0218281		hypothetical protein	1.03367	6.01e-06	0.819056	0.00324129
1106	MtrunA17Chr4g0005151		Putative intramolecular oxidoreductase	0.691888	0.00371907											1106	MtrunA17Chr7g0219241	MtMAT3	isoflavonoid malonyl transferase 3	5.75219	1.18e-48	3.83775	1.25e-42
1107	MtrunA17Chr4g0005251		hypothetical protein	6.2027	0.00159616											1107	MtrunA17Chr7g0219661		putative protein	-0.907918	0.000565621	-1.27893	0.000191818
1108	MtrunA17Chr4g0005261		Putative disease resistance protein	3.11138	8.17e-09											1108	MtrunA17Chr7g0219951		Putative UDP-arabinopyranose mutase	1.36292	7.45e-09	0.92308	0.00238771
1109	MtrunA17Chr4g0005391		Putative disease resistance protein	0.998257	0.0348266											1109	MtrunA17Chr7g0220161		Putative chalcone synthase	3.58526	6.6e-16	3.37588	6.61e-40
1110	MtrunA17Chr4g0005801		Putative protein kinase RLK-Pelle-RLCK-X family	-1.70916	0.0115523											1110	MtrunA17Chr7g0220171		Putative chalcone synthase	1.65744	1.47e-16	1.61067	4.09e-43
1111	MtrunA17Chr4g0005931		putative protein	-1.84725	1.27e-07											1111	MtrunA17Chr7g0220181		Putative chalcone synthase	1.97811	1.54e-20	1.28207	1.9e-22
1112	MtrunA17Chr4g0005941		Putative shikimate O-hydroxycinnamoyltransferase	-0.745009	0.000190256											1112	MtrunA17Chr7g0220201		Putative chalcone synthase	1.78128	1.54e-14	1.81164	5.98e-37
1113	MtrunA17Chr4g0005991		Putative transferase	2.38221	0.0109561											1113	MtrunA17Chr7g0220211		Putative chalcone synthase	1.2036	1.22e-10	1.42549	1.3e-18
1114	MtrunA17Chr4g0006131		Putative beta-glucosidase	-0.948876	0.00678309											1114	MtrunA17Chr7g0220991		Putative leucine-rich repeat domain superfamily	2.49032	3.06e-09	2.59538	2.62e-12
1115	MtrunA17Chr4g0006161		Putative 30S ribosomal protein	-0.578958	0.0348266											1115	MtrunA17Chr7g0221011		Putative leucine-rich repeat domain superfamily	8.0851	3.58e-08	6.0923	0.0089775
1116	MtrunA17Chr4g0006181		Putative chlorophyll A-B binding protein	-0.970091	0.00130856											1116	MtrunA17Chr7g0221021		Putative transcription factor/ chromatin remodeling BED-type(Zn) family	7.76441	1.39e-07	7.72632	2.43e-07
1117	MtrunA17Chr4g0007271		putative protein	5.20472	0.0452127											1117	MtrunA17Chr7g0221501		Putative transcription factor AP2-EREBP family	-0.813587	0.00224573	-0.55516	0.00761636
1118	MtrunA17Chr4g0007381		Putative leucine-rich repeat-containing, plant-type, leucine-rich repeat domain superfamily	0.807782	0.000305779											1118	MtrunA17Chr7g0221691		Putative protein-serine/threonine phosphatase	0.358854	0.0127386	0.455845	8.05e-05
1119	MtrunA17Chr4g0008141		putative protein	0.885107	0.0221506											1119	MtrunA17Chr7g0222321		Putative protein kinase RLK-Pelle-LRR-VII-1 family	-0.954142	5.33e-11	-1.34055	1.02e-10
1120	MtrunA17Chr4g0008341		Putative non-specific serine/threonine protein kinase	-0.447066	0.0460873											1120	MtrunA17Chr7g0222871		Putative leucine-rich repeat-containing, plant-type, leucine-rich repeat domain superfamily	3.5848	9.56e-12	2.23667	3.94e-13
1121	MtrunA17Chr4g0008401		Putative purine-nucleoside phosphorylase	-0.577784	0.0255352											1121	MtrunA17Chr7g0222881		Putative leucine-rich repeat-containing, plant-type, leucine-rich repeat domain superfamily	1.75587	5.14e-21	0.78723	0.00578151
1122	MtrunA17Chr4g0008421		Putative SOUL haem-binding protein	-0.99173	0.0169311											1122	MtrunA17Chr7g0222921		Putative leucine-rich repeat-containing, plant-type, leucine-rich repeat domain superfamily	2.31471	2.8e-06	0.907237	0.00815073
1123	MtrunA17Chr4g0008451		Putative GDP-fucose protein O-fucosyltransferase	0.585846	0.0463635											1123	MtrunA17Chr7g0223321		Putative casparian strip membrane protein	3.23804	5.34e-84	2.70261	2.31e-34
1124	MtrunA17Chr4g0008521		Putative laccase	6.10044	0.00271284											1124	MtrunA17Chr7g0223331		Putative casparian strip membrane protein	1.86038	3.81e-17	1.54264	4.72e-31
1125	MtrunA17Chr4g0008671		putative protein	-2.95342	0.000502712											1125	MtrunA17Chr7g0223354		Putative transcription regulator GNAT family	0.816228	0.000341929	0.968113	3.29e-06
1126	MtrunA17Chr4g0008691		putative protein	2.22055	1.92e-19											1126	MtrunA17Chr7g0223501		putative protein	-2.45031	1.08e-32	-1.10486	7.06e-09
1127	MtrunA17Chr4g0009301		Putative disease resistance protein	1.48268	4.52e-09											1127	MtrunA17Chr7g0223531		Putative disease resistance protein	-1.29131	1.7e-07	-1.14559	0.00122474
1128	MtrunA17Chr4g0009531		Putative aldo/keto reductase, aldo-keto reductase, NADP-dependent oxidoreductase	0.575439	0.0472164											1128	MtrunA17Chr7g0223901	MtACTIN11	ACTIN	-0.345112	0.0132502	-0.561312	0.00129609
1129	MtrunA17Chr4g0009631		Putative 3-methyl-2-oxobutanoate dehydrogenase (2-methylpropanoyl-transferring)	0.569176	0.0207112											1129	MtrunA17Chr7g0224561	MtCYP93B11	Cytochrome P450 monooxygenase	1.95707	0.00258378	2.26821	9.43e-08
1130	MtrunA17Chr4g0009681		Putative peptidase S10, serine carboxypeptidase, alpha/Beta hydrolase	0.773739	0.0173163											1130	MtrunA17Chr7g0224571		Putative [Protein-PII] uridylyltransferase	0.460411	0.0329842	1.16583	6.09e-21
1131	MtrunA17Chr4g0010171		Putative transcription factor C2H2 family	-0.829417	0.0434712											1131	MtrunA17Chr7g0225221	MtPrx41	peroxidase	-0.743874	3.54e-05	-0.566252	0.000663236
1132	MtrunA17Chr4g0010331		Putative shikimate O-hydroxycinnamoyltransferase	-2.8273	0.000122318											1132	MtrunA17Chr7g0225531	MtCYP94B54	Cytochrome P450 monooxygenase	0.873194	6.72e-09	0.70847	0.000795676
1133	MtrunA17Chr4g0010361		Putative shikimate O-hydroxycinnamoyltransferase	0.537592	0.0129376											1133	MtrunA17Chr7g0227901		Putative 3-dehydrosphinganine reductase	-2.45706	0.000890925	-2.89316	0.00411247
1134	MtrunA17Chr4g0010511		Putative GDP-fucose protein O-fucosyltransferase	-0.612945	0.000686892											1134	MtrunA17Chr7g0227921		Putative EamA domain-containing protein	-0.825993	5.95e-07	-0.545574	0.00281496
1135	MtrunA17Chr4g0011081		putative protein	5.64487	7.02e-155											1135	MtrunA17Chr7g0227961		Putative tetrapyrrole methylase, uroporphiryn-III C-methyltransferase	1.02779	3.58e-10	0.612484	0.00273177
1136	MtrunA17Chr4g0011771		Putative pectinesterase	0.737845	0.00263315											1136	MtrunA17Chr7g0229941		Putative protein kinase RLK-Pelle-LRR-IV family	-1.75754	1.02e-17	-1.9166	1.29e-15
1137	MtrunA17Chr4g0011831		Putative golgi SNAP receptor complex, subunit 1	-0.506617	0.0376247											1137	MtrunA17Chr7g0230411		Putative small auxin-up RNA	1.80772	0.0429155	1.68947	0.0097062
1138	MtrunA17Chr4g0011921	MtCYP83E42	Cytochrome P450 monooxygenase	2.41566	2.92e-17											1138	MtrunA17Chr7g0231221		Putative rlpA-like protein, double-psi beta-barrel	9.34781	5.47e-12	8.31339	3.21e-07
1139	MtrunA17Chr4g0012071		Putative transcription factor GRAS family	-0.536674	0.0187596											1139	MtrunA17Chr7g0231431	MtCycU2-1	Cyclin U type (BT052177.1)	2.3768	2.98e-40	2.2585	8.51e-13
1140	MtrunA17Chr4g0012141		Putative major sperm protein (MSP)	0.966309	0.0190946											1140	MtrunA17Chr7g0232401		Putative hydroquinone glucosyltransferase	0.839948	0.000203086	0.582116	0.000651795
1141	MtrunA17Chr4g0012611		Putative protein kinase RLK-Pelle-L-LEC family	1.11971	0.0246675											1141	MtrunA17Chr7g0233321		Putative transcription factor Znf-LSD family	1.47523	7.3e-21	0.961086	1.56e-07
1142	MtrunA17Chr4g0013171	MtPrx81	MtRip8|peroxidase	3.91167	6.38e-07											1142	MtrunA17Chr7g0236511		Putative protein kinase RLK-Pelle-DLSV family	1.97684	4.35e-08	2.32417	2.21e-08
1143	MtrunA17Chr4g0013191	MtPrx32	peroxidase	-1.99966	2.92e-08											1143	MtrunA17Chr7g0237671		putative protein	1.96245	0.000129109	2.04738	0.00235704
1144	MtrunA17Chr4g0013201	MtPrx24	peroxidase	-2.4756	1.44e-11											1144	MtrunA17Chr7g0238321		Putative transcription factor WD40-like family	1.74731	9.62e-06	0.743328	0.0228832
1145	MtrunA17Chr4g0013261	MtnsLTP27	non-specific Lipid Transfer Protein	-2.15529	1.96e-13											1145	MtrunA17Chr7g0239261		Putative protein kinase RLK-Pelle-L-LEC family	1.77056	0.00306673	0.979259	0.0037638
1146	MtrunA17Chr4g0013371		Putative adhesive plaque protein	0.462836	0.0187125											1146	MtrunA17Chr7g0239821	MtSRL1	Senescence-Related-Like 1	6.33753	3.63e-09	4.05782	6.37e-10
1147	MtrunA17Chr4g0014791		Putative proton-dependent oligopeptide transporter family, PTR2 family proton/oligopeptide symporter	-0.812001	7.93e-08											1147	MtrunA17Chr7g0240641		Putative glutathione transferase	1.9022	1.78e-36	1.00449	0.000348276
1148	MtrunA17Chr4g0014871		Putative proton-dependent oligopeptide transporter family, PTR2 family proton/oligopeptide symporter	1.84293	1.52e-10											1148	MtrunA17Chr7g0240991		Putative laccase	0.26872	0.0389924	0.791864	1.23e-08
1149	MtrunA17Chr4g0017241		Putative protein kinase RLK-Pelle-CR4L family	2.55855	1.8e-12											1149	MtrunA17Chr7g0241061		putative protein	7.88867	8.68e-09	6.28601	1.41e-06
1150	MtrunA17Chr4g0017251		Putative protein kinase RLK-Pelle-LRR-XI-1 family	0.923388	0.00262735											1150	MtrunA17Chr7g0241481		Putative leucine-rich repeat-containing, plant-type, leucine-rich repeat domain superfamily	2.01309	2.73e-29	0.832432	0.00292341
1151	MtrunA17Chr4g0017941		putative protein	0.911635	1.95e-06											1151	MtrunA17Chr7g0241491		Putative non-specific serine/threonine protein kinase	3.15182	6.14e-16	1.53467	0.00273177
1152	MtrunA17Chr4g0018231		Putative pectinesterase	-3.87165	0.000234433											1152	MtrunA17Chr7g0241911		Putative glycosyltransferase, DXD sugar-binding, alpha 1,4-glycosyltransferase	0.839606	0.00545598	1.08193	1.57e-08
1153	MtrunA17Chr4g0018561		Putative triacylglycerol lipase	-6.15309	0.0146028											1153	MtrunA17Chr7g0242211		putative protein	0.583812	0.00246695	1.02388	8.56e-08
1154	MtrunA17Chr4g0018571		Putative GDSL lipase/esterase, SGNH hydrolase superfamily	-6.8986	0.000503118											1154	MtrunA17Chr7g0242601		Putative acyl-lipid Delta(12)-acetylenase	1.9373	5.88e-21	1.51144	3.04e-09
1155	MtrunA17Chr4g0018611		Putative DNA-directed RNA polymerase III subunit RPC4	-1.23426	0.0275212											1155	MtrunA17Chr7g0242831		Putative chlorophyll synthase	-0.400819	0.00459542	-0.405878	0.0108788
1156	MtrunA17Chr4g0018971		putative protein	2.05463	5.32e-15											1156	MtrunA17Chr7g0243151		Putative transcription factor GRAS family	1.88107	0.00241218	1.867	0.00109989
1157	MtrunA17Chr4g0018981		putative protein	1.65072	1.28e-25											1157	MtrunA17Chr7g0243771		Putative soyasapogenol B glucuronide galactosyltransferase	7.13677	9.75e-07	5.40336	0.0155948
1158	MtrunA17Chr4g0018991	MtEPFL11	Epidermal Patterning Factor-Like	1.44461	0.00275824											1158	MtrunA17Chr7g0243861		Putative soyasapogenol B glucuronide galactosyltransferase	1.56078	4.39e-05	1.91965	4.73e-07
1159	MtrunA17Chr4g0019291		Putative photosystem II 5kDa protein	-0.884191	0.0433354											1159	MtrunA17Chr7g0243871		Putative soyasapogenol B glucuronide galactosyltransferase	6.82184	3.98e-95	5.76454	2.78e-35
1160	MtrunA17Chr4g0019571		putative protein	-2.373	0.0306154											1160	MtrunA17Chr7g0243881		Putative casparian strip membrane protein	1.0807	0.000306142	0.860702	0.00215218
1161	MtrunA17Chr4g0019731		putative protein	1.3974	3.94e-11											1161	MtrunA17Chr7g0243891		Putative transcription factor WRKY family	1.81731	2.67e-21	1.91023	2.02e-13
1162	MtrunA17Chr4g0020031		Putative beta-amyrin synthase	-6.21119	0.0310491											1162	MtrunA17Chr7g0244341		Putative tubby-like protein	-2.2947	5.36e-06	-1.11567	0.0125594
1163	MtrunA17Chr4g0020521		Putative mannan endo-1,4-beta-mannosidase	-2.10214	0.0200082											1163	MtrunA17Chr7g0244441		Putative transcription factor bHLH family	-3.3817	0.0283477	-1.60559	0.0376837
1164	MtrunA17Chr4g0020571		Putative transcription factor C3H family	-0.433581	0.00349884											1164	MtrunA17Chr7g0244451	MtPrx33	peroxidase	-1.31812	7.74e-25	-1.17004	1.57e-11
1165	MtrunA17Chr4g0021111		Putative casparian strip membrane protein	-1.52924	1.13e-08											1165	MtrunA17Chr7g0244861		Putative protein kinase RLK-Pelle-RLCK-II family	0.80054	0.000447675	0.789322	0.000639668
1166	MtrunA17Chr4g0022041		Putative receptor-like protein RLP23	5.6508	0.0154141											1166	MtrunA17Chr7g0245371	MtCML39|MtCML42	Calmodulin-like 39|Calmodulin-like 42	1.62082	5.6e-27	1.40668	8.12e-18
1167	MtrunA17Chr4g0022051		Putative endo-polygalacturonase	7.22057	9.83e-06											1167	MtrunA17Chr7g0245641	MtVRC2	vestitone reductase cluster gene 2	6.84525	0.0131009	6.8871	2.28e-08
1168	MtrunA17Chr4g0022251		Putative phosphodiesterase I	-1.18679	6.65e-05											1168	MtrunA17Chr7g0245911	MtCML40	Calmodulin-like 40	4.68642	1.81e-08	6.09236	1.2e-20
1169	MtrunA17Chr4g0022441		putative protein	-0.486632	0.0192727											1169	MtrunA17Chr7g0246481	MtPLD5	phospholipase D5	0.921296	3.55e-10	0.558107	0.00380495
1170	MtrunA17Chr4g0022491		Putative transcription factor ULT family	-0.770006	1.25e-05											1170	MtrunA17Chr7g0248021		Putative cysteine synthase, L-3-cyanoalanine synthase	0.832883	1.61e-09	0.62186	1.29e-05
1171	MtrunA17Chr4g0022791		Putative SPARK domain-containing protein	-0.527598	0.00139939											1171	MtrunA17Chr7g0248101		Putative transcription factor C2H2 family	1.24041	0.000770978	1.4865	9.43e-08
1172	MtrunA17Chr4g0023071		Putative protein kinase RLK-Pelle-SD-2b family	0.853224	0.000370312											1172	MtrunA17Chr7g0248451		Putative pectate lyase superfamily protein	-1.44639	3.53e-13	-1.34482	2.75e-07
1173	MtrunA17Chr4g0023801		Putative BTB/POZ domain, NPH3 domain, NPH3/RPT2-like family protein	-0.626139	0.0125173											1173	MtrunA17Chr7g0248861		Putative tripeptidyl-peptidase II	8.39464	2.94e-09	6.41769	0.00113853
1174	MtrunA17Chr4g0024181		Putative transcription factor MYB-HB-like family	1.01358	0.0210122											1174	MtrunA17Chr7g0248881	MtLYR6	LYK (LysM domain-RLK)-related 6	1.6113	3.18e-11	1.04762	0.00174057
1175	MtrunA17Chr4g0024531		putative protein	-1.65424	0.0218537											1175	MtrunA17Chr7g0248904		Putative protein kinase RLK-Pelle-WAK family	0.631622	0.0246595	1.16738	1.02e-08
1176	MtrunA17Chr4g0024671		hypothetical protein	5.49618	0.0493879											1176	MtrunA17Chr7g0249451		Putative nepenthesin	0.946706	2.9e-10	0.643138	0.000283913
1177	MtrunA17Chr4g0024691		Putative lyase	3.43103	0.00172365											1177	MtrunA17Chr7g0249931		Putative UDP-glucuronosyl/UDP-glucosyltransferase, UDP-glycosyltransferase family	2.61906	2.22e-07	1.64691	0.00515682
1178	MtrunA17Chr4g0024791		hypothetical protein	1.12183	0.0286698											1178	MtrunA17Chr7g0250031		Putative AT-hook motif nuclear-localized protein 15-29	1.09619	1.83e-14	1.01126	4.98e-14
1179	MtrunA17Chr4g0024851		Putative major intrinsic protein	-1.45153	0.0483293											1179	MtrunA17Chr7g0250821		putative protein	1.59894	3.61e-17	1.79071	1.37e-20
1180	MtrunA17Chr4g0024991		Putative transporter protein SLAC1/Mae1/ Ssu1/TehA	-5.80438	0.00312665											1180	MtrunA17Chr7g0250871	MtZFP6	ZINC FINGER PROTEIN 6	1.17497	1.26e-05	1.55097	8.32e-10
1181	MtrunA17Chr4g0025311		Putative fasciclin-like arabinogalactan protein 15/16/17/18	-0.829052	0.00441393											1181	MtrunA17Chr7g0251051		Putative glycerophosphodiester phosphodiesterase, protein kinase RLK-Pelle-LRK10L-2 family	1.34169	1.36e-07	1.1203	3.04e-08
1182	MtrunA17Chr4g0026041		Putative cyanoalanine nitrilase, 3-cyanoalanine hydratase	-0.515484	0.0109628											1182	MtrunA17Chr7g0251071		Putative glycerophosphodiester phosphodiesterase, protein kinase RLK-Pelle-LRK10L-2 family	2.13468	1.77e-11	1.49913	0.0155336
1183	MtrunA17Chr4g0026051		Putative protein BRANCHLESS TRICHOME	-1.55546	0.000123317											1183	MtrunA17Chr7g0251121		Putative protein kinase RLK-Pelle-WAK-LRK10L-1 family	0.441131	0.016131	0.47191	0.00565872
1184	MtrunA17Chr4g0026641		Putative tripeptidyl-peptidase II	3.0937	1.9e-14											1184	MtrunA17Chr7g0251311		putative protein	0.621983	0.00474124	0.429829	0.00516369
1185	MtrunA17Chr4g0026661		Putative tripeptidyl-peptidase II	6.57872	0.000478354											1185	MtrunA17Chr7g0251401		putative protein	2.03772	6.66e-25	2.30623	8.83e-39
1186	MtrunA17Chr4g0026681		putative protein	0.6366	0.011619											1186	MtrunA17Chr7g0251511		putative protein	0.647902	0.00284875	0.673738	0.000541812
1187	MtrunA17Chr4g0027091		putative protein	-0.751745	2.91e-05											1187	MtrunA17Chr7g0252641		Putative oxidoreductase	-0.53398	0.0261419	-0.588884	0.0296095
1188	MtrunA17Chr4g0027101		Putative 2-carboxy-D-arabinitol-1-phosphatase	-1.33941	0.0150585											1188	MtrunA17Chr7g0253101		Putative transcription factor C2C2-GATA family	-0.43676	0.0321353	-0.698357	0.000107385
1189	MtrunA17Chr4g0027121		Putative nucleobase cation symporter 2 family	-0.740853	0.00600091											1189	MtrunA17Chr7g0253291		putative protein	3.13729	9.05e-22	3.15588	3.52e-24
1190	MtrunA17Chr4g0027491		Putative UDP-glucuronate decarboxylase	-0.701494	0.0334455											1190	MtrunA17Chr7g0253424	MtERN1	ERF required for nodulation-1	3.84353	1.01e-122	3.84025	1.28e-71
1191	MtrunA17Chr4g0027731		Putative carboxypeptidase C	-0.690211	0.00731494											1191	MtrunA17Chr7g0253641	MtENODL42|MtPCY33	ENOD-like 42|Plantacyanin/Chemocyanin 33	6.51147	0.000223723	6.76643	0.000428924
1192	MtrunA17Chr4g0027991		Putative transcription factor C2H2 family	-0.846256	2.44e-05											1192	MtrunA17Chr7g0253671	MtPCY16|MtSC15	Plantacyanin/Chemocyanin 16|stellacyanin 15	8.47352	1.21e-09	9.03185	1.42e-10
1193	MtrunA17Chr4g0028071		Putative transcription factor bHLH family	-0.758344	0.0482328											1193	MtrunA17Chr7g0254011		Putative amino acid/polyamine transporter I, cationic amino acid transporter	-0.573502	1.26e-05	-0.453071	0.00894273
1194	MtrunA17Chr4g0028161		putative protein	0.756084	0.00239149											1194	MtrunA17Chr7g0254391		Putative xylogalacturonan beta-1,3-xylosyltransferase	1.74707	1.73e-07	2.06766	3.09e-10
1195	MtrunA17Chr4g0028521		putative protein	-1.80766	0.000284337											1195	MtrunA17Chr7g0254601		Putative COMM domain-containing protein	-1.29335	0.000508333	-1.40766	1.39e-05
1196	MtrunA17Chr4g0028621		Putative ABC-type sulfate transporter	-1.63862	0.038771											1196	MtrunA17Chr7g0254691		Putative dihydrofolate reductase	0.574841	0.00305165	0.539641	0.000584934
1197	MtrunA17Chr4g0028801		Putative protein kinase RLK-Pelle-LRR-VI-2 family	4.02664	2.99e-27											1197	MtrunA17Chr7g0255601	MtNPF3.3	NRT1/ PTR FAMILY|nitrate transporter / peptide transporter	-0.943169	2.88e-06	-1.09508	8.26e-05
1198	MtrunA17Chr4g0028871	LOG-like2	Lonely Guy-like (CK biosynthesis)	-1.39762	0.000107718											1198	MtrunA17Chr7g0255621		Putative proton-dependent oligopeptide transporter family, MFS transporter superfamily	-0.60161	2.57e-06	-0.652502	0.00616456
1199	MtrunA17Chr4g0028881		Putative nucleotide-diphospho-sugar transferase	2.07398	5.27e-08											1199	MtrunA17Chr7g0256371	MtCER1-2	ECERIFERUM 1 (suberin biosynthesis)	3.18768	9.63e-10	3.05331	1.14e-08
1200	MtrunA17Chr4g0029291	MtRC8	Root Cap 8	-1.1486	0.0176189											1200	MtrunA17Chr7g0256551	MtRRA5|MtRR5	type-A response regulator	0.626087	7.98e-07	0.900446	2.73e-12
1201	MtrunA17Chr4g0029971		Putative alpha/beta hydrolase-1	-0.446302	0.0453445											1201	MtrunA17Chr7g0257331		Putative transcription factor HSF-type-DNA-binding family	2.70679	1e-10	2.53753	9.45e-23
1202	MtrunA17Chr4g0029991		Putative transcription factor C2H2 family	0.608615	0.0180021											1202	MtrunA17Chr7g0257361		Putative transcription factor AP2-EREBP family	-1.12778	1.36e-09	-0.992843	0.000696938
1203	MtrunA17Chr4g0030151	MtMAPK3	MAP kinase	-0.392293	0.046081											1203	MtrunA17Chr7g0257431		Putative P-loop containing nucleoside triphosphate hydrolase	-1.01622	4.58e-09	-0.951745	0.00118146
1204	MtrunA17Chr4g0030211		Putative reverse transcriptase zinc-binding domain-containing protein	2.36022	0.0219063											1204	MtrunA17Chr7g0257451		putative protein	-0.36853	0.00328063	-0.532805	0.0147243
1205	MtrunA17Chr4g0030601		Putative very-long-chain 3-oxoacyl-CoA synthase	1.35504	0.0221214											1205	MtrunA17Chr7g0257831		Putative transcription factor C3H family	0.444193	0.000161942	0.589261	0.000829659
1206	MtrunA17Chr4g0030661		Putative heavy metal-associated domain, HMA, heavy metal-associated domain superfamily	-1.16114	0.0223669											1206	MtrunA17Chr7g0258221	MtCYP93A8	Cytochrome P450 monooxygenase	2.96852	6.16e-21	2.47769	3.11e-12
1207	MtrunA17Chr4g0030671		Putative dirigent protein	-1.4416	3.76e-05											1207	MtrunA17Chr7g0258261		Putative prenylated rab acceptor PRA1	1.83785	3.79e-07	1.68934	2.01e-08
1208	MtrunA17Chr4g0030701	MtCYP93B28	Cytochrome P450 monooxygenase	-2.65598	5.43e-13											1208	MtrunA17Chr7g0259091		Putative dirigent protein	2.20088	8.77e-08	2.1637	1.52e-15
1209	MtrunA17Chr4g0031021		putative protein	0.421286	0.0021381											1209	MtrunA17Chr7g0259101		Putative dirigent protein	1.7545	1.09e-17	1.51378	2.52e-17
1210	MtrunA17Chr4g0031721		Putative transcription factor GRAS family	0.658786	0.00508723											1210	MtrunA17Chr7g0259291		Putative GH3 family protein	0.959852	1.37e-09	0.960914	1.01e-09
1211	MtrunA17Chr4g0032351		putative protein	0.442278	0.0341516											1211	MtrunA17Chr7g0259871		Putative patatin-like phospholipase domain, Acyl transferase/acyl hydrolase/lysophospholipase	4.039	4.66e-07	4.49483	3.1e-05
1212	MtrunA17Chr4g0032781		Putative six-hairpin glycosidase superfamily, beta-L-arabinofuranosidase, GH127	-0.558716	0.00314019											1212	MtrunA17Chr7g0259961		putative protein	1.22066	1.83e-05	0.790649	0.0183876
1213	MtrunA17Chr4g0032941		Putative histone deacetylase	-10.8001	0.000910144											1213	MtrunA17Chr7g0260181	MtSULTR3.2	sulfate transporter	-0.923592	4.83e-08	-0.792865	0.00270242
1214	MtrunA17Chr4g0032951		Putative transcription factor bHLH family	-0.602476	0.0170855											1214	MtrunA17Chr7g0260401		Putative P-type Ca(2+) transporter	1.85411	2.25e-25	1.3974	1.17e-08
1215	MtrunA17Chr4g0033191		Putative beta-glucosidase	1.35049	0.00743482											1215	MtrunA17Chr7g0260971	MtLBD16	LOB Domain protein 16	1.23591	5.37e-07	1.15763	0.000657724
1216	MtrunA17Chr4g0033201		Putative beta-glucosidase	1.42561	0.00673761											1216	MtrunA17Chr7g0261151		Putative transcription factor AP2-EREBP family	-1.68475	0.00160114	-1.72955	2.6e-06
1217	MtrunA17Chr4g0033311		Putative beta-glucosidase	1.34464	0.00240627											1217	MtrunA17Chr7g0261371	MtPUB54	Plant U-box protein 54	-0.814451	0.000200008	-0.7131	0.00420648
1218	MtrunA17Chr4g0033331		Putative beta-glucosidase	0.866938	0.00312665											1218	MtrunA17Chr7g0261411		Putative transcription factor NAM family	-1.3427	0.00839564	-1.16305	0.00452287
1219	MtrunA17Chr4g0033341		Putative beta-glucosidase	0.886193	0.0482328											1219	MtrunA17Chr7g0261851	MtNPF5.5	NRT1/ PTR FAMILY|nitrate transporter / peptide transporter	6.12593	0.00266521	6.42051	0.000458926
1220	MtrunA17Chr4g0033511		Putative GUN4-like superfamily protein	-1.93554	9.3e-06											1220	MtrunA17Chr7g0261971	MtABCG56	ATP-binding cassette (ABC) transporter type G	1.10415	0.00354654	1.32366	0.00127455
1221	MtrunA17Chr4g0033651		putative protein	-3.39552	0.0220842											1221	MtrunA17Chr7g0262231	MtABCG37	ATP-binding cassette (ABC) transporter type G	1.44937	4.92e-14	1.10462	0.000154181
1222	MtrunA17Chr4g0033701		Putative RNA recognition motif domain, nucleotide-binding alpha-beta plait domain superfamily	0.3879	0.0369467											1222	MtrunA17Chr7g0262941		Putative very-long-chain 3-oxoacyl-CoA reductase	-0.718586	0.0158978	-1.19337	0.000122089
1223	MtrunA17Chr4g0033751		putative protein	-0.900684	0.00936415											1223	MtrunA17Chr7g0263131		Putative transcription factor C2H2 family	2.42229	0.0379655	0.948661	0.00882873
1224	MtrunA17Chr4g0033941		Putative transcription factor B3-Domain family	-3.03154	0.0348266											1224	MtrunA17Chr7g0263161		Putative angiotensin-converting enzyme 2	-0.679102	1.38e-06	-0.564916	0.00135572
1225	MtrunA17Chr4g0034061		Putative non-specific serine/threonine protein kinase	0.421093	0.025429											1225	MtrunA17Chr7g0263281		Putative protein-serine/threonine phosphatase	0.446499	0.01216	0.933354	0.000195371
1226	MtrunA17Chr4g0034121		Putative [Myosin heavy-chain] kinase transcription factor WD40-like family	0.976299	0.0250284											1226	MtrunA17Chr7g0263321		Putative UPF0014 family protein	-0.575596	0.0047832	-0.763223	0.00169455
1227	MtrunA17Chr4g0034171		Putative cold-regulated 413 protein	-0.568426	0.014612											1227	MtrunA17Chr7g0263521		Putative protein kinase RLK-Pelle-RLCK-VIIa-1 family	0.582586	9.41e-05	0.434344	0.0168218
1228	MtrunA17Chr4g0034481		Putative cytochrome c biogenesis protein Ccs1/CcsB/ResB	-2.0051	0.00101959											1228	MtrunA17Chr7g0263731		Putative IQ motif, EF-hand binding protein	-0.35337	0.0404792	-0.434163	0.0272337
1229	MtrunA17Chr4g0034691		Putative BURP domain-containing protein	1.31139	0.0301305											1229	MtrunA17Chr7g0263971		Putative DnaJ protein P58IPK	0.837765	2.28e-07	0.862592	0.000502574
1230	MtrunA17Chr4g0035031		Putative RNA recognition motif domain, nucleotide-binding alpha-beta plait domain superfamily	0.628046	0.0455602											1230	MtrunA17Chr7g0264341		Putative phenylalanine ammonia-lyase	0.696335	0.000134199	0.645401	0.00112199
1231	MtrunA17Chr4g0035221		Putative protein BPS1	-2.15029	8.92e-05											1231	MtrunA17Chr7g0264601		Putative heavy metal-associated isoprenylated plant protein 1/3/5/6	1.49533	8.5e-17	1.32424	3.05e-13
1232	MtrunA17Chr4g0035231		Putative protein BPS1	-2.20822	0.00181311											1232	MtrunA17Chr7g0265981		Putative ABC-type sulfate transporter	0.942251	1.69e-07	0.825358	0.0171931
1233	MtrunA17Chr4g0035691		Putative carbohydrate kinase, FGGY, ATPase, nucleotide binding domain-containing protein	-1.21223	0.0403585											1233	MtrunA17Chr7g0266411		Putative calcium/calmodulin-dependent protein kinase	0.416243	0.0182823	0.426661	0.0276594
1234	MtrunA17Chr4g0036071		Putative transcription factor bZIP family	0.876658	0.000155638											1234	MtrunA17Chr7g0266571		Putative small auxin-up RNA	5.79139	0.000911495	7.10643	2.42e-05
1235	MtrunA17Chr4g0036321		Putative methylecgonone reductase	1.19639	0.000992215											1235	MtrunA17Chr7g0266651		Putative oxoglutarate/iron-dependent dioxygenase, non-haem dioxygenase domain-containing protein	0.805677	2.4e-07	0.73528	0.00100881
1236	MtrunA17Chr4g0036771		Putative small auxin-up RNA	-1.52764	0.0195406											1236	MtrunA17Chr7g0266981		Putative secoisolariciresinol dehydrogenase	5.3819	4.81e-10	2.55793	0.00829176
1237	MtrunA17Chr4g0036811		Putative small auxin-up RNA	-3.85371	0.0238809											1237	MtrunA17Chr7g0267181		Putative Late embryogenesis abundant protein, LEA_2 subgroup	1.70146	1.67e-25	1.17774	2.47e-09
1238	MtrunA17Chr4g0036931		Putative heavy metal binding protein HIPP/ATX1	1.32406	0.00282488											1238	MtrunA17Chr7g0267501	MtPUB55	Plant U-box protein 55	1.62009	3.43e-11	1.49888	1.48e-15
1239	MtrunA17Chr4g0037481		Putative dirigent protein	-1.46078	1.43e-05											1239	MtrunA17Chr7g0267681		putative protein	0.937128	0.0128561	1.05675	0.00495793
1240	MtrunA17Chr4g0037601		Putative gibberellin 2-beta-dioxygenase	10.4443	1.96e-15											1240	MtrunA17Chr7g0267691		putative protein	1.24016	0.00085331	1.45888	0.00138638
1241	MtrunA17Chr4g0037611	MtGA2ox10	Gibberellin C20-GA2-oxidase 10 (GA inactivation)	7.29081	8.26e-48											1241	MtrunA17Chr7g0267751	MtCDPK11	calcium-dependent protein kinase11	3.09256	1.57e-15	2.04856	1.52e-10
1242	MtrunA17Chr4g0037661		Putative SKP1/BTB/POZ domain superfamily, NPH3 domain, NPH3/RPT2-like family protein	-0.76131	0.000188671											1242	MtrunA17Chr7g0269511		Putative pectinesterase	4.41044	1.16e-17	2.93633	6.41e-40
1243	MtrunA17Chr4g0037811		Putative delta(24)-sterol reductase	-0.739869	0.0111824											1243	MtrunA17Chr7g0269521		Putative pectinesterase	4.0048	1.24e-61	4.27242	1.45e-102
1244	MtrunA17Chr4g0037981		Putative large ribosomal RNA subunit accumulation protein YceD	-1.06082	0.046893											1244	MtrunA17Chr7g0269841		Putative DnaJ domain, Chaperone J-domain superfamily, DnaJ subfamily A member 1/2	0.435683	0.00054629	0.460775	0.0141022
1245	MtrunA17Chr4g0038131		Putative cellulase	0.714175	0.0192838											1245	MtrunA17Chr7g0270191		Putative transcription factor WRKY family	2.2463	2.91e-16	1.28669	3.28e-05
1246	MtrunA17Chr4g0038151	MtPrx110	peroxidase	2.16969	0.0259324											1246	MtrunA17Chr7g0270341		Putative bicarbonate transporter	-0.488666	2.99e-05	-0.509799	5.61e-05
1247	MtrunA17Chr4g0038161	MtPrx76	peroxidase	6.16672	0.00502541											1247	MtrunA17Chr7g0270841		Putative chitinase	1.6551	1.13e-09	1.81123	8.53e-08
1248	MtrunA17Chr4g0038171		Putative peroxidase	4.86167	0.000120472											1248	MtrunA17Chr7g0271001		Putative rlpA-like protein, double-psi beta-barrel	1.71501	8.81e-20	1.5648	1.59e-13
1249	MtrunA17Chr4g0038211		Putative transcription factor WD40-like family	-0.56857	0.0325794											1249	MtrunA17Chr7g0271681		Putative CALMODULIN-BINDING PROTEIN60	1.28546	5.74e-10	1.09056	7.08e-07
1250	MtrunA17Chr4g0038271	MtCYP86B6	Cytochrome P450 monooxygenase	-1.08032	2.18e-08											1250	MtrunA17Chr7g0271691		Putative CALMODULIN-BINDING PROTEIN60	0.637244	9.64e-06	0.449135	0.00273064
1251	MtrunA17Chr4g0038311		Putative carboxypeptidase D	0.674183	0.00455843											1251	MtrunA17Chr7g0271961		Putative minus-end-directed kinesin ATPase	1.69335	2.95e-30	1.7794	2.52e-37
1252	MtrunA17Chr4g0038541		putative protein	-0.622393	0.00169296											1252	MtrunA17Chr7g0272541	MtRALF12	Rapid Alkalinization Factor	1.21354	8.77e-19	0.77746	1.52e-05
1253	MtrunA17Chr4g0038681		Putative signal-recognition-particle GTPase	-1.02964	0.000237629											1253	MtrunA17Chr7g0272591	MtRbohG	RESPIRATORY BURST OXIDASE HOMOLOG G	0.497517	0.0180841	0.424206	0.0364837
1254	MtrunA17Chr4g0038731		Putative small auxin-up RNA	-2.10653	0.0333274											1254	MtrunA17Chr7g0273051		Putative transcription factor C2H2 family	0.805031	5.03e-05	0.666098	0.000124183
1255	MtrunA17Chr4g0038751		Putative transcription factor NAM family	2.62451	0.000123317											1255	MtrunA17Chr7g0273951		Putative IQ motif, EF-hand binding, P-loop containing nucleoside triphosphate hydrolase	7.01361	3.49e-05	8.23818	7.78e-08
1256	MtrunA17Chr4g0038851		Putative transcription factor GRAS family	-1.25391	0.00813999											1256	MtrunA17Chr7g0273961	MtN26	Mtnodulin 26	6.20249	0.000962999	3.62065	0.0181848
1257	MtrunA17Chr4g0039011	MtBG22	beta-1,3-Glucanase 22	2.31772	5.07e-25											1257	MtrunA17Chr7g0274321	MtIDA35	Inflorescence Deficient in Abscission	1.86891	4.53e-09	1.30698	0.000879226
1258	MtrunA17Chr4g0039061		Putative protein-serine/threonine phosphatase	2.56406	2.75e-29											1258	MtrunA17Chr7g0274581	MtMYB012	Myeloblastosis (MYB) transcription factor 12	2.82842	3.91e-12	1.35699	0.0167552
1259	MtrunA17Chr4g0039251	MtABCG15	ATP-binding cassette (ABC) transporter type G (MT533597)	-1.31413	0.0187596											1259	MtrunA17Chr7g0275321		Putative transcription factor bZIP family	0.59238	0.000463613	0.558917	0.0109215
1260	MtrunA17Chr4g0039641		hypothetical protein	0.904927	0.00686256											1260	MtrunA17Chr7g0275661		Putative 1-phosphatidylinositol 4-kinase	0.457199	0.00180564	0.376565	0.0191064
1261	MtrunA17Chr4g0039901	MtCYP76F72	Cytochrome P450 monooxygenase	1.01263	0.00136282											1261	MtrunA17Chr7g0275701		Putative transcription factor C2H2 family	1.1262	1.14e-09	0.982643	7.45e-09
1262	MtrunA17Chr4g0039941		Putative (S)-norcoclaurine synthase	3.11323	5.27e-13											1262	MtrunA17Chr7g0275911	MtMYB040	Myeloblastosis (MYB) transcription factor 40	2.74291	2.24e-18	2.89151	4.43e-31
1263	MtrunA17Chr4g0039981		Putative WEB family protein	-0.900885	0.022591											1263	MtrunA17Chr7g0276591		Putative transcription factor C2H2 family	2.37165	0.0107782	1.23095	0.00108126
1264	MtrunA17Chr4g0040001		Putative O-acyltransferase, WSD1, O-acyltransferase WSD1	-3.28248	0.0222863											1264	MtrunA17Chr8g0334461		Putative Acid phosphatase	1.49444	4.07e-27	0.821679	0.000122053
1265	MtrunA17Chr4g0040411		Putative transcription factor AP2-EREBP family	1.66554	2.6e-12											1265	MtrunA17Chr8g0334821		Putative ubiquitinyl hydrolase 1	1.53869	1.43e-07	2.50241	4.94e-14
1266	MtrunA17Chr4g0040421		Putative chalcone/stilbene synthase, polyketide synthase, type III, thiolase	3.82275	0.000363052											1266	MtrunA17Chr8g0335291	MtAHA1	(MtHA1) Plasma membrane proton pump	5.82167	0.000658991	3.99925	0.000681145
1267	MtrunA17Chr4g0040601		Putative glutaredoxin, Thioredoxin-like superfamily	1.82718	3.9e-16											1267	MtrunA17Chr8g0335571	MtPCY44|MtUC6	Plantacyanin/Chemocyanin 44|uclacyanin 6	0.840164	1.22e-05	0.364491	0.0195756
1268	MtrunA17Chr4g0040891		Putative transcription factor bZIP family	-0.84245	0.00084084											1268	MtrunA17Chr8g0335971	MtCycU4-2	Cyclin U type	-1.27027	4.9e-12	-0.885453	0.00252108
1269	MtrunA17Chr4g0040951	MtCLE13	CLAVATA3/EMBRYO-SURROUNDING REGION (CLE) family	5.73598	2.49e-10											1269	MtrunA17Chr8g0336391		Putative alpha/beta hydrolase-1, methylesterase/Alpha-hydroxynitrile lyase	-1.01598	2.09e-08	-0.761681	0.00910185
1270	MtrunA17Chr4g0041051		Putative transcription factor bHLH family	3.05845	0.00368804											1270	MtrunA17Chr8g0336761		Putative deacetoxyvindoline 4-hydroxylase	-1.43453	0.000607132	-0.784803	0.0232249
1271	MtrunA17Chr4g0041141		Putative ALOG domain-containing protein	-0.879607	0.0271976											1271	MtrunA17Chr8g0337391		Putative EF-hand domain-containing protein	-0.710505	0.000123538	-0.515852	0.00344482
1272	MtrunA17Chr4g0041231		Putative disease resistance protein	0.653747	0.00180373											1272	MtrunA17Chr8g0337471		Putative 2-alkenal reductase (NAD(P)(+))	-0.816221	0.014633	-0.907327	0.000813959
1273	MtrunA17Chr4g0041761		Putative long-chain-alcohol oxidase	1.15817	0.0174356											1273	MtrunA17Chr8g0338741		Putative protein kinase AGC-RSK-2 family	3.24315	9.01e-23	1.1551	0.00521678
1274	MtrunA17Chr4g0041871	MtABAB14	ATP-Binding-Cassette (ABC) transporter typeB (P-glycoprotein (MDR/PGP/ABCB) efflux/conditional auxin transporter)	13.2602	3.01e-26											1274	MtrunA17Chr8g0339181		Putative P-type Cu(2+) transporter	0.81519	1.36e-07	0.645295	0.00564413
1275	MtrunA17Chr4g0042081		Putative formin, FH2 domain, Formin-like family, plant, formin, FH2 domain superfamily	0.451575	0.0240519											1275	MtrunA17Chr8g0339331	MtCYP82J8	Cytochrome P450 monooxygenase	1.36104	9.4e-05	1.30932	2.86e-05
1276	MtrunA17Chr4g0042101		Putative dihydroflavanol 4-reductase	-0.856686	5.19e-06											1276	MtrunA17Chr8g0339351		Putative ER lumen protein retaining receptor	4.13156	0.00180119	3.91107	0.033024
1277	MtrunA17Chr4g0042211		Putative-like superfamily protein	-1.21693	0.00727518											1277	MtrunA17Chr8g0339481	MtDefNS3|MtPDF5	symbiotic defensin 3|Plant Defensin 5	3.67454	0.00845619	3.2844	0.000889524
1278	MtrunA17Chr4g0042361		Putative protein kinase RLK-Pelle-DLSV family	1.35181	3.72e-06											1278	MtrunA17Chr8g0339501	MtDefNS4|MtPDF7	symbiotic defensin 4|Plant Defensin 7	8.37738	5.38e-09	4.48996	4.33e-05
1279	MtrunA17Chr4g0042741		putative protein	1.2865	0.0415327											1279	MtrunA17Chr8g0339571	MtPDF10	Plant Defensin	7.35926	1.29e-05	6.32115	0.000685684
1280	MtrunA17Chr4g0042751		Putative calcium-dependent channel, 7TM region phosphate	2.27918	2.41e-53											1280	MtrunA17Chr8g0339651		Putative knottin, scorpion toxin, defensin, plant, knottin, scorpion toxin-like superfamily	0.605508	0.0140242	0.830656	0.000138301
1281	MtrunA17Chr4g0042791		putative protein	1.97702	3.1e-06											1281	MtrunA17Chr8g0339701	MtPDF12	Plant Defensin	10.1486	1.93e-14	7.29568	1.82e-07
1282	MtrunA17Chr4g0042891		Putative UDP-glucuronosyl/UDP-glucosyltransferase, UDP-glycosyltransferase family	-0.74627	0.000967179											1282	MtrunA17Chr8g0340081		Putative protein kinase RLK-Pelle-DLSV family	0.480695	0.0322905	0.629498	0.00454585
1283	MtrunA17Chr4g0043091		Putative beta-glucosidase	1.32658	3.7e-07											1283	MtrunA17Chr8g0340091		Putative protein kinase RLK-Pelle-DLSV family	3.42973	6.91e-42	3.29641	4.17e-42
1284	MtrunA17Chr4g0043391	MtPrx67	peroxidase	3.52258	4.3e-08											1284	MtrunA17Chr8g0340111		Putative protein kinase RLK-Pelle-DLSV family	2.4099	0.00253914	2.96365	0.00447978
1285	MtrunA17Chr4g0043421	MtLBD4	LOB Domain protein 11	2.45097	1e-38											1285	MtrunA17Chr8g0341151		Putative transferase, protein kinase RLK-Pelle-LRR-I-1 family	-1.23174	4.04e-13	-1.05557	3.43e-10
1286	MtrunA17Chr4g0043431		Putative endo-polygalacturonase	-2.1892	5.55e-06											1286	MtrunA17Chr8g0341281		Putative inositol oxygenase	0.349686	0.0120156	0.577027	0.0075705
1287	MtrunA17Chr4g0043511	MtBG29	beta-1,3-Glucanase 29	-1.31329	0.000206547											1287	MtrunA17Chr8g0341421		Putative transcription factor bHLH family	-0.925401	2.37e-08	-0.735884	5.53e-07
1288	MtrunA17Chr4g0043631		hypothetical protein	2.54175	3.38e-09											1288	MtrunA17Chr8g0341701	MtDMPP910	2,3-diketo-5-methylthio-1-phosphopentane phosphatase	-0.471802	0.0342256	-0.453167	0.0333322
1289	MtrunA17Chr4g0043851		Putative glucan endo-1,3-beta-D-glucosidase	1.06161	0.0331826											1289	MtrunA17Chr8g0341731	MtDMPP950	2,3-diketo-5-methylthio-1-phosphopentane phosphatase	1.64154	0.00333284	2.41666	7.63e-05
1290	MtrunA17Chr4g0044051		Putative carboxypeptidase C	0.773796	0.000259096											1290	MtrunA17Chr8g0342131		Putative disease resistance protein	2.71391	3.13e-24	0.919503	0.000582079
1291	MtrunA17Chr4g0044361		Putative PADRE domain-containing protein	1.35659	1.64e-05											1291	MtrunA17Chr8g0342151		Putative leucine-rich repeat domain superfamily	1.74519	1.92e-12	0.914979	0.0015343
1292	MtrunA17Chr4g0044391		hypothetical protein	0.767541	0.0103165											1292	MtrunA17Chr8g0342161		Putative disease resistance protein	3.23349	7.57e-109	1.9557	3.27e-15
1293	MtrunA17Chr4g0044401		putative protein	0.868012	0.00528654											1293	MtrunA17Chr8g0342171		hypothetical protein	3.42601	6.36e-23	1.90314	1.22e-05
1294	MtrunA17Chr4g0044441		Putative leucine-rich repeat domain superfamily	-1.4509	0.00391486											1294	MtrunA17Chr8g0342361		Putative PADRE domain-containing protein	1.94262	1.11e-10	1.51804	8.46e-05
1295	MtrunA17Chr4g0044581		Putative caffeoyl-CoA O-methyltransferase	-0.778196	0.00167245											1295	MtrunA17Chr8g0342491		Putative beta-fructofuranosidase	1.79557	7.28e-31	2.2296	7.82e-30
1296	MtrunA17Chr4g0044831		Putative ferredoxin--nitrite reductase	2.06835	2.48e-19											1296	MtrunA17Chr8g0342881		Putative linoleate 9S-lipoxygenase	-1.23751	5.02e-21	-0.849777	8.2e-05
1297	MtrunA17Chr4g0045121		Putative carboxylesterase	-1.0041	0.000830828											1297	MtrunA17Chr8g0342921		Putative linoleate 9S-lipoxygenase	-0.594158	0.0111656	-0.674365	0.0449584
1298	MtrunA17Chr4g0045221		Putative RNA recognition motif domain, nucleotide-binding alpha-beta plait domain superfamily	0.564822	0.00504299											1298	MtrunA17Chr8g0343001		Putative linoleate 9S-lipoxygenase	2.03008	5.75e-08	1.78403	5.2e-48
1299	MtrunA17Chr4g0045471	MtGAOL9	GA2-oxidase like 9	1.05125	0.00334214											1299	MtrunA17Chr8g0343491		Putative transferase	0.736783	1.34e-07	0.728096	0.00747711
1300	MtrunA17Chr4g0045901		Putative transcription factor bHLH family	-2.11154	3.93e-06											1300	MtrunA17Chr8g0343511		Putative brevis radix (BRX) domain, transcription factor BREVIS RADIX domain-containing protein	-0.825648	1.65e-09	-0.610686	7.64e-07
1301	MtrunA17Chr4g0045941		Putative trichome birefringence-like domain, PC-Esterase	-1.26305	0.0289281											1301	MtrunA17Chr8g0343671		Putative disease resistance protein	1.11731	0.000165224	0.927694	5.19e-05
1302	MtrunA17Chr4g0045951		Putative trichome birefringence-like domain, PC-Esterase	-0.780122	0.00882818											1302	MtrunA17Chr8g0343681		Putative disease resistance protein	0.950195	0.0129484	0.672276	0.0244509
1303	MtrunA17Chr4g0046011		Putative phospholipase A(1)	1.71552	3.96e-08											1303	MtrunA17Chr8g0343954		Putative germin, rmlC-like cupin domain superfamily, rmlC-like jelly roll, germin, manganese binding	-0.773383	3.83e-15	-0.511737	0.00192557
1304	MtrunA17Chr4g0046021	MtCLE42	CLAVATA3/EMBRYO-SURROUNDING REGION (CLE) family	2.04001	0.000946305											1304	MtrunA17Chr8g0344101	MtNSP1	Nodulation Signaling Pathway 1	2.58661	1.35e-54	2.88313	2.81e-48
1305	MtrunA17Chr4g0046031	MtCLE43	CLAVATA3/EMBRYO-SURROUNDING REGION (CLE) family	3.02893	0.0019348											1305	MtrunA17Chr8g0344651	MtABAB35|MtABCB12	ATP-Binding-Cassette (ABC) transporter typeB (P-glycoprotein (MDR/PGP/ABCB) efflux/conditional auxin transporter)	11.4723	2.58e-19	9.21837	1.83e-52
1306	MtrunA17Chr4g0046101		Putative periplasmic binding protein-like I	5.33178	0.0344551											1306	MtrunA17Chr8g0344911		Putative SAC domain, polyphosphoinositide phosphatase Fig4	-0.3088	0.0282738	-0.395203	0.00261995
1307	MtrunA17Chr4g0046131	MtPrx74	peroxidase	-3.15076	3.1e-13											1307	MtrunA17Chr8g0344941		Putative GDSL lipase/esterase, SGNH hydrolase superfamily	0.819795	1.14e-11	0.824029	9.79e-07
1308	MtrunA17Chr4g0046191		Putative transcription factor Hap3/NF-YB family	0.486958	0.048421											1308	MtrunA17Chr8g0345211		Putative pectinesterase	1.51129	2.97e-13	0.770902	0.00187832
1309	MtrunA17Chr4g0046211		Putative small GTP-binding protein	-0.906956	0.0209186											1309	MtrunA17Chr8g0345451	LEC1	Lectin 1	0.92623	8.68e-09	0.853274	0.000962909
1310	MtrunA17Chr4g0046321	MtCYP93C27	Cytochrome P450 monooxygenase	1.05845	0.000220427											1310	MtrunA17Chr8g0345601		Putative calcineurin-like phosphoesterase domain, ApaH type, phosphoesterase	1.62267	1.31e-24	0.790766	0.00404081
1311	MtrunA17Chr4g0046331	MtCYP93C19	Cytochrome P450 monooxygenase	1.8742	1.01e-13											1311	MtrunA17Chr8g0345621		Putative calcineurin-like phosphoesterase domain, ApaH type, phosphoesterase	-0.512987	4.84e-06	-0.568635	2.66e-05
1312	MtrunA17Chr4g0046351	MtCYP93C20	Cytochrome P450 monooxygenase	1.23945	0.00502541											1312	MtrunA17Chr8g0345941		Putative NDP-glucose--starch glucosyltransferase	-0.795546	0.00547227	-0.784944	0.0246657
1313	MtrunA17Chr4g0046601		Putative protein E6	0.656941	0.000353798											1313	MtrunA17Chr8g0346061		Putative oxidoreductase	-0.538763	0.048197	-0.945538	3.58e-07
1314	MtrunA17Chr4g0046841		Putative MACPF domain-containing protein CAD1/NSL1	1.10878	2.45e-13											1314	MtrunA17Chr8g0346131		Putative S-adenosyl-L-methionine-dependent methyltransferase	-1.21761	5.02e-11	-0.645029	0.0123973
1315	MtrunA17Chr4g0046861		hypothetical protein	12.5477	2.06e-23											1315	MtrunA17Chr8g0346251	MtHB1	HD-ZIP I transcription factor	-0.959154	0.0071044	-0.799	0.0132754
1316	MtrunA17Chr4g0047041		Putative ribosomal protein S5	-0.423869	0.0129922											1316	MtrunA17Chr8g0346261	MtCYP78A29	Cytochrome P450 monooxygenase	-0.622298	0.000220093	-0.513644	0.000772166
1317	MtrunA17Chr4g0047141		Putative VQ motif-containing protein 4/11/13/19/31/33	-0.562585	0.0192838											1317	MtrunA17Chr8g0346271		hypothetical protein	1.41847	0.00323663	1.15284	0.00832647
1318	MtrunA17Chr4g0047421		Putative transcription factor HSF-type-DNA-binding family	1.15077	0.000201074											1318	MtrunA17Chr8g0346481		Putative calcium-binding protein KIC/PBP1/KRP1	0.639426	0.00416533	0.553091	0.00130945
1319	MtrunA17Chr4g0048031		putative protein	-0.538256	0.0489646											1319	MtrunA17Chr8g0346561	MtMYB041	Myeloblastosis (MYB) transcription factor 41	2.26615	1.31e-11	1.86705	3.23e-14
1320	MtrunA17Chr4g0048041		Putative NADH:ubiquinone reductase (non-electrogenic)	1.36261	0.00543966											1320	MtrunA17Chr8g0347391		Putative GH3 family protein	-0.669142	0.0202238	-0.654653	0.00273177
1321	MtrunA17Chr4g0048361		Putative tetrahydroberberine oxidase	2.28382	3.93e-16											1321	MtrunA17Chr8g0347491		Putative formin, FH2 domain, Formin-like family, plant, formin, FH2 domain superfamily	-0.490771	0.00346475	-0.597333	0.0089991
1322	MtrunA17Chr4g0048791		Putative protein kinase RLK-Pelle-DLSV family	3.48603	0.0104375											1322	MtrunA17Chr8g0348461		Putative transcription factor C3H family	0.588863	4.62e-06	0.360859	0.0373292
1323	MtrunA17Chr4g0049341		Putative L-galactose 1-dehydrogenase	-0.415985	0.0276048											1323	MtrunA17Chr8g0348471		Putative protein ROH1	0.393549	0.000234731	0.352743	0.0153699
1324	MtrunA17Chr4g0049381		Putative glucose-6-phosphate 1-epimerase	-0.6602	0.021218											1324	MtrunA17Chr8g0348491		Putative glycoside hydrolase, family 28, pectin lyase/virulence factor	-0.657202	0.000665794	-0.701669	0.00619251
1325	MtrunA17Chr4g0049411		Putative glutamyl-tRNA reductase	-0.462896	0.042091											1325	MtrunA17Chr8g0348541		Putative disease resistance protein	0.877176	3.16e-09	0.594163	0.0104367
1326	MtrunA17Chr4g0049431		Putative histidine phosphatase superfamily, clade-1	-0.542371	0.0429851											1326	MtrunA17Chr8g0348621		Putative EGF-like domain-containing protein	0.680222	1.94e-06	0.628219	0.000561983
1327	MtrunA17Chr4g0049651		Putative transcription factor C2H2 family	0.514273	0.0112486											1327	MtrunA17Chr8g0348921	MtRopGEF2	Rop guanine nucleotide exchange factor 2	-0.360999	0.0105148	-0.441549	0.00246181
1328	MtrunA17Chr4g0049871		Putative protein-tyrosine-phosphatase	-3.04534	0.0235302											1328	MtrunA17Chr8g0348951		Putative gibberellin 3-beta-dioxygenase	-1.12157	0.0122491	-1.2129	0.00860135
1329	MtrunA17Chr4g0050031		Putative flavonol synthase	-1.05105	0.00308681											1329	MtrunA17Chr8g0349271	MtREM1.2	remorin 1.2	-0.353647	0.0078606	-0.414915	0.00129534
1330	MtrunA17Chr4g0050181		Putative 1,4-dihydroxy-2-naphthoate polyprenyltransferase	-1.02899	0.0489821											1330	MtrunA17Chr8g0349641		Putative short-chain dehydrogenase/reductase SDR, NAD(P)-binding domain superfamily	1.44371	6.81e-12	1.2985	4.37e-11
1331	MtrunA17Chr4g0050341		Putative 7-deoxyloganetin glucosyltransferase	2.37042	1.56e-08											1331	MtrunA17Chr8g0349741		Putative short-chain dehydrogenase/reductase SDR, NAD(P)-binding domain superfamily	2.26707	2.58e-35	1.87719	1.66e-33
1332	MtrunA17Chr4g0050511		Putative endoplasmic reticulum vesicle transporter	0.331166	0.022706											1332	MtrunA17Chr8g0349751		Putative short-chain dehydrogenase/reductase SDR, NAD(P)-binding domain superfamily	2.29472	1.01e-32	2.00919	1.44e-18
1333	MtrunA17Chr4g0050881		Putative EamA domain-containing protein	0.881487	0.0169066											1333	MtrunA17Chr8g0350081		Putative disease resistance protein	-1.10606	4.12e-10	-0.874779	0.000381514
1334	MtrunA17Chr4g0050891		Putative EamA domain-containing protein	3.20522	1.98e-06											1334	MtrunA17Chr8g0350091		Putative disease resistance protein	-1.21828	1.51e-10	-1.03174	3.7e-05
1335	MtrunA17Chr4g0050931		Putative EamA domain-containing protein	0.913104	0.0129694											1335	MtrunA17Chr8g0350211		Putative C2 domain-containing protein	1.34643	0.046337	1.70133	0.00295563
1336	MtrunA17Chr4g0051181		Putative transcription factor WRKY family	0.667356	0.00210563											1336	MtrunA17Chr8g0350391		Putative S-adenosyl-L-methionine-dependent methyltransferase	-1.38173	4.27e-16	-1.27293	1.28e-06
1337	MtrunA17Chr4g0051441		Putative tetrahydroberberine oxidase	1.02285	5.1e-05											1337	MtrunA17Chr8g0350541		Putative chitinase	-0.819438	0.000234731	-1.25115	1.98e-07
1338	MtrunA17Chr4g0051731		Putative stress up-regulated Nod 19	1.04451	2.6e-08											1338	MtrunA17Chr8g0350551		Putative chitinase	-3.69405	0.000591848	-2.89373	0.0198416
1339	MtrunA17Chr4g0052051		putative protein	1.5594	0.0180605											1339	MtrunA17Chr8g0351061		Putative DEP domain, glutaredoxin, Thioredoxin-like superfamily	1.30936	3.51e-06	0.795172	0.00281496
1340	MtrunA17Chr4g0052271		Putative microtubule-severing ATPase	-0.498518	0.00220214											1340	MtrunA17Chr8g0351391	MtCYP704G6	Cytochrome P450 monooxygenase	-0.505993	7.99e-05	-0.565509	0.00169447
1341	MtrunA17Chr4g0052621		Putative endo-polygalacturonase	-2.50561	2.92e-11											1341	MtrunA17Chr8g0351951		Putative endo-polygalacturonase	-0.976269	9.75e-05	-1.13951	0.000171426
1342	MtrunA17Chr4g0052651		1-Cys peroxiredoxin	-2.56692	0.045049											1342	MtrunA17Chr8g0352301		Putative carotenoid oxygenase	1.00394	5.57e-08	1.12152	6.02e-06
1343	MtrunA17Chr4g0052921		Putative protein kinase RLK-Pelle-LRR-XI-1 family	-0.82845	1.68e-05											1343	MtrunA17Chr8g0352581		Putative annexin	-0.639704	0.00609098	-0.736411	0.025057
1344	MtrunA17Chr4g0053041		Putative PLC-like phosphodiesterase, TIM beta/alpha-barrel domain superfamily	-0.76321	0.00119706											1344	MtrunA17Chr8g0352701		Putative transcription factor C2H2 family	1.31764	1.17e-11	1.38763	6.22e-16
1345	MtrunA17Chr4g0053221		Putative protein kinase RLK-Pelle-LRR-III family	-0.794677	0.00387004											1345	MtrunA17Chr8g0352871	MtRRA11|MtRR11	type-A response regulator	1.12077	0.000459346	1.41205	2.48e-08
1346	MtrunA17Chr4g0053731		Putative lysine-rich arabinogalactan protein AGP9/17/18	-1.19194	0.00556687											1346	MtrunA17Chr8g0353001		Putative disease resistance protein	1.20899	6.18e-13	0.635495	5.75e-05
1347	MtrunA17Chr4g0054001		Putative formin, FH2 domain, Formin-like family, plant, formin, FH2 domain superfamily	-1.11263	0.00411585											1347	MtrunA17Chr8g0353351		Putative disease resistance protein	0.605605	0.000221876	0.996033	8.09e-09
1348	MtrunA17Chr4g0054191		Putative PADRE domain-containing protein	4.52516	1.87e-104											1348	MtrunA17Chr8g0353731		Putative Sulfotransferase domain, P-loop containing nucleoside triphosphate hydrolase	-1.43132	0.000138953	-1.35773	0.0165284
1349	MtrunA17Chr4g0054371	MtACS2	1-aminocyclopropane-1-carboxylate synthase (ethylene synthase)	1.39945	0.00058246											1349	MtrunA17Chr8g0354001	MtHYP6	hypothetical protein 6	10.9444	3.61e-17	10.1314	6.28e-14
1350	MtrunA17Chr4g0055061		Putative rlpA-like protein, double-psi beta-barrel	1.62226	0.0203049											1350	MtrunA17Chr8g0354261		Putative deacetoxyvindoline 4-hydroxylase	3.13777	1.04e-36	3.41343	1.9e-48
1351	MtrunA17Chr4g0055281		Putative beta-amylase	1.09724	0.00572194											1351	MtrunA17Chr8g0354271		Putative protein kinase RLK-Pelle-DLSV family	4.39735	1.01e-18	4.85827	7.41e-32
1352	MtrunA17Chr4g0055471		Putative potassium transporter	-1.13572	0.00429422											1352	MtrunA17Chr8g0354281		Putative protein kinase RLK-Pelle-DLSV family	0.805344	0.0431331	1.15093	0.00165057
1353	MtrunA17Chr4g0055851	MtHAT4	Homeobox-leucine zipper protein	-0.980716	0.00640299											1353	MtrunA17Chr8g0354901		Putative pectinesterase	2.41433	3.04e-33	1.76041	6.77e-13
1354	MtrunA17Chr4g0055951		Putative transcription factor AP2-EREBP family	-1.26888	0.00286391											1354	MtrunA17Chr8g0355021		Putative endonuclease/exonuclease/phosphatase, inositol polyphosphate 5-phosphatase, plant	2.17116	6.72e-24	2.22536	1.1e-22
1355	MtrunA17Chr4g0056221		putative protein	1.39308	0.0195406											1355	MtrunA17Chr8g0355121		Putative transcription factor bZIP family	1.10163	3.17e-07	0.753057	9.41e-05
1356	MtrunA17Chr4g0056371	MtnsLTP80	non-specific Lipid Transfer Protein	-0.660804	0.0102485											1356	MtrunA17Chr8g0355131	MtDMI3	does not make infection 3	0.611837	0.00026014	0.374267	0.0143534
1357	MtrunA17Chr4g0056401	MtnsLTP83	non-specific Lipid Transfer Protein	-3.62735	0.0140916											1357	MtrunA17Chr8g0355191		Putative transcription factor AP2-EREBP family	0.755858	0.00358139	1.21527	0.000123209
1358	MtrunA17Chr4g0056411	MtnsLTP84	non-specific Lipid Transfer Protein	-1.09934	0.00515155											1358	MtrunA17Chr8g0355251		Putative P-type phospholipid transporter	0.33541	0.0220808	0.467918	0.00948784
1359	MtrunA17Chr4g0056431	MtNPF6.5	NRT1/ PTR FAMILY|nitrate transporter / peptide transporter	-1.02784	0.0167751											1359	MtrunA17Chr8g0355271		Putative protein kinase RLK-Pelle-LRR-VI-1 family	-1.59795	6.61e-24	-1.7862	3.15e-11
1360	MtrunA17Chr4g0056461		putative protein	1.24388	0.00348449											1360	MtrunA17Chr8g0355281		Putative chlorophyll(ide) b reductase	-0.632177	0.00547227	-0.508648	0.0122684
1361	MtrunA17Chr4g0056491		Putative transaldolase	-0.390535	0.0453424											1361	MtrunA17Chr8g0356001	MtCYP76F71	Cytochrome P450 monooxygenase	2.46589	3.45e-26	2.06874	7.87e-17
1362	MtrunA17Chr4g0056741		Putative [Protein-PII] uridylyltransferase	0.755151	0.0220791											1362	MtrunA17Chr8g0356021		Putative Acid phosphatase	0.688964	6.72e-06	0.551729	0.000863994
1363	MtrunA17Chr4g0056751		Putative B3 domain-containing protein REM16	4.80639	2.34e-19											1363	MtrunA17Chr8g0356421		Putative transcription factor C2H2 family	-0.773083	0.000860536	-0.644038	0.0265949
1364	MtrunA17Chr4g0056901		putative protein	1.8025	4.63e-08											1364	MtrunA17Chr8g0356531		putative protein	0.542706	0.00288865	0.564865	0.000355649
1365	MtrunA17Chr4g0056951	MtCYP706A12	Cytochrome P450 monooxygenase	2.2099	2.1e-19											1365	MtrunA17Chr8g0356981		Putative CDC50/LEM3 family protein	0.38812	0.0102704	0.316337	0.0445202
1366	MtrunA17Chr4g0057061		Putative cucumisin	7.21816	6.63e-127											1366	MtrunA17Chr8g0357601		Putative transcription factor GRAS family	3.56848	4.39e-70	3.20159	9.81e-36
1367	MtrunA17Chr4g0057091		Putative rlpA-like protein, double-psi beta-barrel	-2.319	1.27e-12											1367	MtrunA17Chr8g0358571		putative protein	1.03099	1.8e-25	1.02969	1.18e-11
1368	MtrunA17Chr4g0057131	MtCCS52a	cell cycle switch gene 52 a (anaphase-promoting complex activator)	0.592124	0.0171508											1368	MtrunA17Chr8g0358611		putative protein	1.20844	3.44e-09	1.20384	8.1e-14
1369	MtrunA17Chr4g0057161		Putative dTDP-4-dehydrorhamnose reductase	-0.538294	0.0493456											1369	MtrunA17Chr8g0358621		putative protein	1.50906	9.06e-20	1.09808	1.59e-08
1370	MtrunA17Chr4g0057551		Putative phosphodiesterase I	0.542871	0.00671863											1370	MtrunA17Chr8g0358831		Putative transferase, protein kinase RLK-Pelle-LRR-I-1 family	4.83258	2.82e-07	5.18266	2.9e-05
1371	MtrunA17Chr4g0057561	MtEXO70	exocyst complex component	0.591324	0.000631561											1371	MtrunA17Chr8g0359731		Putative SecY/SEC61-alpha family, translocon Sec61/SecY, plug domain, SecY domain superfamily	0.675007	6.46e-08	0.582793	0.000644723
1372	MtrunA17Chr4g0057621		Putative COG complex component, COG2, oligomeric Golgi complex, subunit 2	-0.435773	0.0447561											1372	MtrunA17Chr8g0359781		Putative tetratricopeptide-like helical domain superfamily	0.644478	0.000857818	0.577986	0.00829176
1373	MtrunA17Chr4g0057651		Putative EF-hand domain-containing protein	1.40407	1.3e-05											1373	MtrunA17Chr8g0359791		Putative protein gravitropic in the light 1	0.956491	2.6e-07	1.03404	9.46e-09
1374	MtrunA17Chr4g0057881		putative protein	-3.49577	0.00155222											1374	MtrunA17Chr8g0359821		Putative 7-deoxyloganetin glucosyltransferase	3.77692	2.66e-08	3.88168	2.95e-11
1375	MtrunA17Chr4g0057931		putative protein	7.13858	2.14e-29											1375	MtrunA17Chr8g0361421		Putative calcium-binding protein KIC/PBP1/KRP1	2.3359	6.66e-06	1.25644	0.0025289
1376	MtrunA17Chr4g0058031		Putative DNA-directed DNA polymerase	-2.68999	0.0229232											1376	MtrunA17Chr8g0361441		Putative protein kinase RLK-Pelle-DLSV family	1.74811	0.007044	1.63594	6.13e-05
1377	MtrunA17Chr4g0058101		Putative transcription factor WD40-like family	3.00207	4.59e-05											1377	MtrunA17Chr8g0361451		Putative NAD(P)H dehydrogenase (quinone)	2.2078	1.53e-11	3.03683	1.3e-33
1378	MtrunA17Chr4g0058201	MtCYP71AU61	Cytochrome P450 monooxygenase	2.07155	0.0258178											1378	MtrunA17Chr8g0361551		Putative GH3 family protein	-1.14387	3.05e-31	-0.377439	0.0429328
1379	MtrunA17Chr4g0058231	MtCYP71AU62	Cytochrome P450 monooxygenase	3.22388	1.2e-09											1379	MtrunA17Chr8g0361931		Putative acyl-lipid (11-3)-desaturase	1.38635	1.35e-39	0.871953	2.72e-10
1380	MtrunA17Chr4g0058311	MtNAR2.2	nitrate transporter 3 (NRT3)	1.73927	0.027707											1380	MtrunA17Chr8g0363771		Putative ABC-type xenobiotic transporter	-0.678776	0.00522465	-1.05001	0.00562535
1381	MtrunA17Chr4g0058331	MtNAR2.1	nitrate transporter 3 (NRT3)	1.85284	5e-11											1381	MtrunA17Chr8g0364331	MtSYFO1L	SYMBIOTIC FORMIN 1-LIKE	1.1667	9.17e-06	0.921719	0.000418541
1382	MtrunA17Chr4g0058381		putative protein	-1.19833	1.66e-05											1382	MtrunA17Chr8g0364561		putative protein	6.09429	0.00163936	3.72905	0.0071518
1383	MtrunA17Chr4g0058571		Putative ferric-chelate reductase (NADH)	0.715699	0.0050221											1383	MtrunA17Chr8g0364591		Putative PADRE domain-containing protein	5.10359	2.08e-150	5.68689	3.97e-147
1384	MtrunA17Chr4g0058611		Putative adaptor protein Cbl domain superfamily	0.715305	0.0221328											1384	MtrunA17Chr8g0365441		Putative carbonic anhydrase	0.481167	0.0126141	0.646366	0.000165875
1385	MtrunA17Chr4g0058771		Putative neprosin	-0.467261	0.0323439											1385	MtrunA17Chr8g0365711		Putative transcription factor bHLH family	1.09573	0.00358139	1.32059	5.53e-05
1386	MtrunA17Chr4g0058971		Putative triose phosphate/phosphoenolpyruvate translocator, sugar phosphate transporter	0.863794	0.0437418											1386	MtrunA17Chr8g0365881		Putative 1,4-dihydroxy-2-naphthoyl-CoA synthase	-1.28777	4.6e-16	-0.701114	0.00218741
1387	MtrunA17Chr4g0059061		Putative poly(ADP-ribose) polymerase, catalytic domain, RST domain-containing protein	1.00617	1.23e-08											1387	MtrunA17Chr8g0365891		Putative endo-polygalacturonase	-2.89186	6.62e-72	-3.40844	1.62e-10
1388	MtrunA17Chr4g0059071		putative protein	1.98779	0.000172698											1388	MtrunA17Chr8g0365951		Putative peroxiredoxin-like 2A/B/C	4.66605	1.18e-24	3.9124	5.26e-16
1389	MtrunA17Chr4g0059081		Putative 1-deoxy-D-xylulose-5-phosphate reductoisomerase	0.746368	0.000168336											1389	MtrunA17Chr8g0366401	MtCML45	Calmodulin-like 45	0.767194	0.00133375	0.829375	0.00189944
1390	MtrunA17Chr4g0059201	MtPUB35	Plant U-box protein 35	2.33497	0.00473157											1390	MtrunA17Chr8g0367071		Putative protein kinase RLK-Pelle-L-LEC family	5.26647	2.87e-42	6.31173	1.41e-32
1391	MtrunA17Chr4g0059221		Putative aldehyde dehydrogenase (NAD(+))	-0.785315	0.00010692											1391	MtrunA17Chr8g0367181	MtDXS2	1-deoxy-D-xylulose 5-phosphate synthase 2 (plastidial methylerythritol phosphate (MEP) pathway)	2.33099	3.01e-34	2.53377	1.2e-67
1392	MtrunA17Chr4g0059371		Putative transcription factor interactor and regulator LIM family	1.73269	0.0291042											1392	MtrunA17Chr8g0367291	MtPRP669_14	Pro-rich Protein Group 669	1.88473	1.01e-15	0.988771	6.91e-05
1393	MtrunA17Chr4g0059411		Putative CALMODULIN-BINDING PROTEIN60	0.595147	0.0485572											1393	MtrunA17Chr8g0367881		hypothetical protein	2.24901	3.02e-17	1.34747	1.08e-08
1394	MtrunA17Chr4g0059451		putative protein	-0.827116	0.0136456											1394	MtrunA17Chr8g0367891		Putative SKP1/BTB/POZ domain superfamily, NPH3 domain, NPH3/RPT2-like family protein	0.518	0.00982247	0.734792	0.00345051
1395	MtrunA17Chr4g0059511		putative protein	0.789746	0.0125334											1395	MtrunA17Chr8g0367941		Putative PADRE domain-containing protein	1.17198	0.00138417	1.1796	0.000128897
1396	MtrunA17Chr4g0059561		putative protein	0.837489	3.61e-06											1396	MtrunA17Chr8g0367951		Putative fucosylgalactoside 3-alpha-galactosyltransferase	1.37952	0.00189825	0.999485	0.00828076
1397	MtrunA17Chr4g0059571	MtRRA8|MtRR8	type-A response regulator	1.65711	2.19e-11											1397	MtrunA17Chr8g0368011		Putative primary-amine oxidase	-0.761928	2.88e-08	-0.477934	0.000222798
1398	MtrunA17Chr4g0059881		Putative transcription factor C2H2 family	0.891645	2.58e-08											1398	MtrunA17Chr8g0368331		Putative neprosin	6.00991	0.002907	5.97508	0.0178643
1399	MtrunA17Chr4g0059951	MtCDPK26	calcium-dependent protein kinase26	0.496157	0.0231356											1399	MtrunA17Chr8g0369091		Putative protein kinase AGC-RSK-2 family	-0.599379	0.00298579	-0.771304	8.94e-07
1400	MtrunA17Chr4g0060091		Putative Band 7 domain-containing protein	0.639167	0.00995019											1400	MtrunA17Chr8g0369391		Putative oxidoreductase	0.793236	2.43e-11	0.947874	2.42e-22
1401	MtrunA17Chr4g0060111		Putative Band 7 domain-containing protein	1.64188	4.14e-21											1401	MtrunA17Chr8g0369601		Putative glycosyl transferase, family 1, Glycosyltransferase subfamily 4-like protein	2.64174	1.6e-52	2.74947	9.64e-24
1402	MtrunA17Chr4g0060151		Putative Band 7 domain-containing protein	0.936485	4.55e-09											1402	MtrunA17Chr8g0369761		Putative long-chain-alcohol oxidase	-0.818997	8.96e-09	-1.3899	1.22e-12
1403	MtrunA17Chr4g0060381		Putative IQ motif, EF-hand binding protein	-0.389543	0.0224804											1403	MtrunA17Chr8g0369831		putative protein	0.832753	2.65e-13	0.418518	0.0093492
1404	MtrunA17Chr4g0060401		Putative ABC-type sulfate transporter	-1.89153	1.51e-05											1404	MtrunA17Chr8g0369841		Putative EamA domain-containing protein	0.410697	0.0251983	0.496118	0.0185622
1405	MtrunA17Chr4g0060811		Putative triacylglycerol lipase	-1.50817	0.0110081											1405	MtrunA17Chr8g0370181		putative protein	1.40709	4.63e-11	1.06016	0.000140065
1406	MtrunA17Chr4g0060931		Putative transcription factor NAM family	-0.694728	0.0205122											1406	MtrunA17Chr8g0370871		Putative reverse transcriptase zinc-binding domain-containing protein	2.4588	1.76e-27	1.63619	7.06e-09
1407	MtrunA17Chr4g0061041		Putative tetratricopeptide-like helical domain superfamily	0.506411	0.0402094											1407	MtrunA17Chr8g0370881		Putative protein BPS1	4.82078	1.32e-25	2.67805	9.38e-14
1408	MtrunA17Chr4g0061441	MtRbohJ	RESPIRATORY BURST OXIDASE HOMOLOG J	-1.02853	9.38e-06											1408	MtrunA17Chr8g0370891		Putative protein BPS1	2.68175	8.69e-08	4.72891	0.000152646
1409	MtrunA17Chr4g0061601		Putative bacterial ABC-type protein transporter	0.800843	0.0125871											1409	MtrunA17Chr8g0370901		Putative protein BPS1	3.60102	4.18e-09	3.28844	5.13e-12
1410	MtrunA17Chr4g0062121		Putative Rhodanese-like domain, calcium sensing receptor, plant	-0.991426	0.0119042											1410	MtrunA17Chr8g0370921		Putative protein BPS1	3.44893	1.94e-47	3.12368	6.7e-59
1411	MtrunA17Chr4g0062161		Putative transcription factor AP2-EREBP family	-2.26862	0.0306681											1411	MtrunA17Chr8g0371311	MtSPK2	Symbiotic Protein Kinase 2	6.8257	9.03e-19	5.9635	1.28e-19
1412	MtrunA17Chr4g0062501		hypothetical protein	0.496366	0.0101059											1412	MtrunA17Chr8g0372671		Putative salicylate carboxymethyltransferase	0.69202	0.00161308	0.717419	0.00305279
1413	MtrunA17Chr4g0063141	MtAKT1	Inward rectifying potassium channel protein	-1.1827	0.000587372											1413	MtrunA17Chr8g0372711	MtCYP722C1	Cytochrome P450 monooxygenase	1.09212	5.41e-05	1.64537	2.72e-07
1414	MtrunA17Chr4g0063221	MtCYP734A12	Cytochrome P450 monooxygenase	-0.852148	0.0140808											1414	MtrunA17Chr8g0372921		putative protein	1.36979	1.01e-07	1.80987	1.98e-18
1415	MtrunA17Chr4g0063501		Putative glyoxalase/Bleomycin resistance protein/Dihydroxybiphenyl dioxygenase	1.39639	1.84e-05											1415	MtrunA17Chr8g0373301		Putative hydroquinone glucosyltransferase	1.27257	3.24e-19	1.34029	7.34e-11
1416	MtrunA17Chr4g0063701		Putative protein kinase RLK-Pelle-SD-2b family	4.35981	0.000212582											1416	MtrunA17Chr8g0373801		Putative transcription factor Homeodomain-TALE-BEL family	1.61707	9e-13	1.79588	1.95e-15
1417	MtrunA17Chr4g0063791		putative protein	-1.05168	0.00127149											1417	MtrunA17Chr8g0374011		Putative BTB/POZ domain, NPH3 domain, NPH3/RPT2-like family protein	0.572234	0.00130556	0.493027	0.0473268
1418	MtrunA17Chr4g0063951		Putative chloroplast thylakoid lumenal protein MPH2	-0.672979	0.0176991											1418	MtrunA17Chr8g0374291		Putative disease resistance protein, RPW8	0.414788	0.0368025	0.489807	0.0241327
1419	MtrunA17Chr4g0064031	MtENODL25|MtPCY14	ENOD-like 25|Plantacyanin/Chemocyanin 14	3.47789	1.76e-17											1419	MtrunA17Chr8g0374421		hypothetical protein	3.32187	0.000737438	2.62937	0.0462374
1420	MtrunA17Chr4g0064041	MtPCY29|MtSC12	Plantacyanin/Chemocyanin 29|stellacyanin 12	3.08208	1.79e-24											1420	MtrunA17Chr8g0374541		Putative disease resistance protein, RPW8	2.45202	0.0321479	2.02056	1.69e-05
1421	MtrunA17Chr4g0064121		Putative beta-1,4-mannosyl-glycoprotein 4-beta-N-acetylglucosaminyltransferase	1.14538	4.43e-08											1421	MtrunA17Chr8g0374641		Putative anthocyanidin 3-O-glucoside 6''-O-acyltransferase	0.774131	0.03264	1.17405	0.000172269
1422	MtrunA17Chr4g0064391		Putative clathrin coat assembly protein AP180	-0.434676	0.0497377											1422	MtrunA17Chr8g0374941		Putative UDP-glucuronosyl/UDP-glucosyltransferase, UDP-glycosyltransferase family	-0.639047	5.2e-06	-0.540466	0.0196164
1423	MtrunA17Chr4g0064541		Putative phosphoric monoester hydrolase	-0.36114	0.0193685											1423	MtrunA17Chr8g0375411		Putative potassium transporter	-0.568261	0.00017178	-0.6377	0.0213483
1424	MtrunA17Chr4g0064851		Putative glycosidase	-1.06375	1.95e-09											1424	MtrunA17Chr8g0375671		Putative thebaine 6-O-demethylase	2.08656	1.08e-31	1.70686	4.4e-24
1425	MtrunA17Chr4g0064931	MtARP	Ankyrin repeat-containing protein (orthologue of defense-induced Arabidopsis ARP, TC107689)	0.371051	0.0395055											1425	MtrunA17Chr8g0375701		Putative codeine 3-O-demethylase	3.21907	1.22e-23	3.79128	5.89e-32
1426	MtrunA17Chr4g0064991		Putative reverse transcriptase zinc-binding domain-containing protein	0.614439	0.0289933											1426	MtrunA17Chr8g0376291		Putative leucine-rich repeat-containing, plant-type, leucine-rich repeat domain superfamily	3.55506	1.43e-58	3.18428	7.64e-53
1427	MtrunA17Chr4g0065221		putative protein	0.937771	0.0246675											1427	MtrunA17Chr8g0376391		Putative uncharacterized protein	0.620393	0.000397391	0.510277	0.00283283
1428	MtrunA17Chr4g0065311	MtSTP7_3|MtSTP7.3	sugar transport protein	-1.60797	6.14e-06											1428	MtrunA17Chr8g0376901		Putative vinorine synthase	5.32129	0.00525592	6.99644	3.06e-05
1429	MtrunA17Chr4g0065361		putative protein	0.66826	0.000517699											1429	MtrunA17Chr8g0376911		Putative vinorine synthase	2.46817	1.24e-13	3.77395	5.46e-21
1430	MtrunA17Chr4g0065451		Putative glycoside hydrolase family 18, catalytic domain, glycoside hydrolase superfamily	5.95573	0.00434889											1430	MtrunA17Chr8g0377171		Putative mannosyl-oligosaccharide glucosidase	-0.534382	4.19e-05	-0.405804	0.00424613
1431	MtrunA17Chr4g0065501	MtNFH1	Nod factor hydrolase 1 (MtCHIT5)	5.19116	1.49e-76											1431	MtrunA17Chr8g0377381		Putative glucuronoxylan 4-O-methyltransferase	0.717732	6.3e-08	0.701683	0.000183881
1432	MtrunA17Chr4g0065511	MtCHIT5b	chitinase 5 b	9.80188	3.38e-82											1432	MtrunA17Chr8g0377611	MtZ-ISO	15-cis-zeta-carotene isomerase (carotenoid biosynthesis)	2.07666	1.14e-37	2.23962	5.49e-29
1433	MtrunA17Chr4g0065581		Putative nepenthesin	-1.31566	0.024111											1433	MtrunA17Chr8g0377971		Putative homoserine dehydrogenase, Aspartate kinase	-0.502533	0.00010289	-0.570599	9.55e-05
1434	MtrunA17Chr4g0065651		Putative heavy metal-associated domain, HMA, heavy metal-associated domain superfamily	-0.485386	0.00831198											1434	MtrunA17Chr8g0379101	MtCTLK1	cold tolerance LRR-RLK 1	0.818496	6.67e-05	0.657834	0.0056561
1435	MtrunA17Chr4g0065731	MtIPT2	isopentenyl transferase	1.76361	2.44e-13											1435	MtrunA17Chr8g0379441		putative protein	-1.5177	9.01e-42	-1.74236	1.88e-25
1436	MtrunA17Chr4g0065741		Putative RNA recognition motif domain, nucleotide-binding alpha-beta plait domain superfamily	1.68797	7.81e-10											1436	MtrunA17Chr8g0379561		Putative glutathione transferase	0.618209	0.0218682	0.698363	0.00564721
1437	MtrunA17Chr4g0065751		Putative ancient domain protein family	0.866621	1.82e-05											1437	MtrunA17Chr8g0379571		Putative protein kinase RLK-Pelle-LRR-III family	1.96644	0.0320928	1.66773	0.0362569
1438	MtrunA17Chr4g0065801		putative protein	0.512062	0.00578952											1438	MtrunA17Chr8g0379581		Putative glutathione transferase	0.649486	0.000471135	0.541347	0.00136408
1439	MtrunA17Chr4g0065821		Putative dienelactone hydrolase, alpha/Beta hydrolase	1.02429	0.0100455											1439	MtrunA17Chr8g0379901	MtNIP1	NOD26-like intrinsic protein 1 (aquaporin)	6.53312	4.88e-32	4.73719	1.86e-08
1440	MtrunA17Chr4g0066151		Putative UDP-glucuronosyl/UDP-glucosyltransferase, UDP-glycosyltransferase family	1.13159	0.00999961											1440	MtrunA17Chr8g0380561		Putative acetolactate synthase	-0.382262	0.031526	-0.537307	0.000841759
1441	MtrunA17Chr4g0066221		Putative UDP-glucuronosyl/UDP-glucosyltransferase, UDP-glycosyltransferase family	1.73093	4.83e-18											1441	MtrunA17Chr8g0381181		Putative RPM1-interacting protein 4/NOI4	0.798929	5.33e-11	0.72331	0.000107385
1442	MtrunA17Chr4g0066671		Putative major sperm protein (MSP)	-1.05008	0.000522593											1442	MtrunA17Chr8g0381451		Putative glycoside hydrolase, family 27, glycosyl hydrolase, all-beta, aldolase-type TIM barrel	-1.05168	0.00116791	-0.8724	0.0301588
1443	MtrunA17Chr4g0066721		Putative casparian strip membrane protein	0.933135	0.01582											1443	MtrunA17Chr8g0381611		putative protein	1.62668	2e-08	0.777577	0.00449111
1444	MtrunA17Chr4g0067091	MtNF-YB16	nuclear factor Y subunit B16	6.87541	6.81e-05											1444	MtrunA17Chr8g0381901		putative protein	2.55597	1.89e-09	2.07487	1.45e-33
1445	MtrunA17Chr4g0067461		Putative UDP-glucuronate decarboxylase	-1.33486	0.00796813											1445	MtrunA17Chr8g0382121		Putative transcription factor C2H2 family	1.33877	0.0302459	1.19687	1.81e-07
1446	MtrunA17Chr4g0067471		Putative Late embryogenesis abundant protein, LEA_3 subgroup	3.90243	0.00136338											1446	MtrunA17Chr8g0382441		Putative trehalose-phosphatase	0.851624	0.000102401	0.975131	8.85e-07
1447	MtrunA17Chr4g0067481		putative protein	-2.92346	0.00176604											1447	MtrunA17Chr8g0382491		Putative transcription factor AP2-EREBP family	0.728893	0.0273887	0.888995	0.000113171
1448	MtrunA17Chr4g0067811		Putative glycoside hydrolase, family 28, pectin lyase/virulence factor	-1.06025	1.87e-05											1448	MtrunA17Chr8g0382691		Putative oxidoreductase	1.03552	9.45e-12	0.569407	0.00297016
1449	MtrunA17Chr4g0067841		Putative Bet v I/Major latex protein	0.545686	0.0453525											1449	MtrunA17Chr8g0382721		Putative heavy metal binding protein HIPP/ATX1	-0.650304	0.011665	-0.77181	0.00104913
1450	MtrunA17Chr4g0067891		Putative pectinesterase	-0.950287	9.07e-06											1450	MtrunA17Chr8g0382901	MtCYP736A140	Cytochrome P450 monooxygenase	4.28505	0.00298579	6.43149	7.48e-06
1451	MtrunA17Chr4g0067951	MtPR10-5	Pathogenesis-related protein 10 (TC123318, PR10.2 group)	0.949244	0.0200974											1451	MtrunA17Chr8g0382931	MtNF-YB7|MtCbf3	nuclear factor Y subunit B7|CAAT-box transcription factor 3	4.95042	3.85e-72	4.98418	4.53e-56
1452	MtrunA17Chr4g0068381		Putative dirigent protein	1.17198	0.00415506											1452	MtrunA17Chr8g0382981		putative protein	1.46384	2.67e-17	1.30277	2.59e-18
1453	MtrunA17Chr4g0068701		Putative pectinesterase inhibitor domain, Cell wall/vacuolar inhibitor of fructosidase	-0.981095	9.24e-05											1453	MtrunA17Chr8g0383231		Putative hydrolase	0.497341	0.00619067	0.523392	0.00395907
1454	MtrunA17Chr4g0069011		Putative YTH domain containing protein	0.391333	0.0210352											1454	MtrunA17Chr8g0383741		putative protein	1.14497	3.31e-13	1.139	1.12e-05
1455	MtrunA17Chr4g0069511		putative protein	-1.67071	0.0468278											1455	MtrunA17Chr8g0383901		Putative transcription factor C2H2 family	0.599041	0.0285052	0.779908	0.0305583
1456	MtrunA17Chr4g0069561		Putative transcription factor interactor and regulator AUX-IAA family	-1.33278	0.039891											1456	MtrunA17Chr8g0383941		Putative transcription factor C2H2 family	1.97477	9.1e-11	1.74967	5.94e-07
1457	MtrunA17Chr4g0069571		Putative pectinacetylesterase/NOTUM	-1.02407	0.0327075											1457	MtrunA17Chr8g0384121		Putative pectinesterase	-0.577582	8.56e-06	-0.99329	1.47e-06
1458	MtrunA17Chr4g0069721		Putative transcription factor TIFY family	-0.476747	0.0145765											1458	MtrunA17Chr8g0384151		Putative trichome birefringence-like domain, PC-Esterase, protein trichome berefringence-like 7	0.601321	0.000757028	0.582666	0.00621007
1459	MtrunA17Chr4g0069751		Putative transcription factor C2H2 family	0.66478	0.00436391											1459	MtrunA17Chr8g0384271		Putative SAGA-associated factor 73	0.927533	2.64e-06	1.00697	3.14e-05
1460	MtrunA17Chr4g0069861		Putative pectinesterase	3.82648	0.0210556											1460	MtrunA17Chr8g0384391		Putative AAA+ ATPase domain, ABC-2 type transporter, ABC transporter	-0.609977	0.00587108	-1.10479	8.91e-07
1461	MtrunA17Chr4g0070041		Putative small auxin-up RNA	-1.53634	0.000319151											1461	MtrunA17Chr8g0384961		Putative diacylglycerol kinase (ATP)	0.858341	1.7e-07	0.462054	0.00495891
1462	MtrunA17Chr4g0070091		Putative thioredoxin-dependent peroxiredoxin	-0.850675	0.0442285											1462	MtrunA17Chr8g0385011	MtSAUR1	SMALL AUXIN UP RNA1	0.637002	0.000658342	0.547472	0.0186265
1463	MtrunA17Chr4g0070271		Putative transcription factor TIFY family	1.63757	2.28e-06											1463	MtrunA17Chr8g0385081		Putative ammonium transporter, ammonium/urea transporter	4.35001	1.5e-06	3.77723	0.0216891
1464	MtrunA17Chr4g0070331		Putative von Willebrand factor, type A, von Willebrand factor A-like domain superfamily	0.897901	1.14e-05											1464	MtrunA17Chr8g0385191		Putative CH domain superfamily protein	1.20254	1.52e-05	0.88325	0.0089991
1465	MtrunA17Chr4g0070341		Putative trichome birefringence-like domain, PC-Esterase	0.506508	0.00370318											1465	MtrunA17Chr8g0385291		Putative CRAL-TRIO lipid binding domain, GOLD domain, CRAL/TRIO domain, CRAL/TRIO domain superfamily	1.72133	3.24e-25	1.67275	4.13e-12
1466	MtrunA17Chr4g0070411		Putative protein kinase RLK-Pelle-RLCK-VIIa-2 family	0.669564	1.42e-07											1466	MtrunA17Chr8g0385411	MtRbohE	RESPIRATORY BURST OXIDASE HOMOLOG E	-0.34847	0.000432051	-0.314902	0.0264471
1467	MtrunA17Chr4g0070711		Putative protein BIG GRAIN 1	-1.05365	0.00745001											1467	MtrunA17Chr8g0385431		putative protein	-1.7568	0.00035251	-0.978291	0.000642415
1468	MtrunA17Chr4g0070831		putative protein	0.615702	0.00382768											1468	MtrunA17Chr8g0385641		Putative transaldolase	-1.60595	4.14e-13	-1.49417	3.43e-11
1469	MtrunA17Chr4g0070951	MtPrx09	peroxidase 09	1.24409	4.97e-09											1469	MtrunA17Chr8g0386681		Putative poly(A)-specific ribonuclease	2.01188	1.57e-11	1.77346	4.48e-09
1470	MtrunA17Chr4g0071041		Putative IQ domain-containing protein IQM	0.758353	0.0044785											1470	MtrunA17Chr8g0386691		Putative poly(A)-specific ribonuclease	1.31168	1.55e-10	0.900611	3.03e-09
1471	MtrunA17Chr4g0071161		putative protein	-0.563776	0.0175166											1471	MtrunA17Chr8g0386921	MtEGL3	ENHANCER OF GLABRA3 (KEH21065)	1.0082	3.67e-10	0.873723	0.0025667
1472	MtrunA17Chr4g0071221		Putative protein kinase RLK-Pelle-Extensin family	-0.64952	0.00023889											1472	MtrunA17Chr8g0387291		Putative transcription factor C2H2 family	0.579168	0.000143785	0.623128	0.0162733
1473	MtrunA17Chr4g0071421		putative protein	-0.841445	0.000994807											1473	MtrunA17Chr8g0387321	MtBELL1-4	BEL-Like homeodomain protein	1.25418	2.66e-05	0.940313	0.0257962
1474	MtrunA17Chr4g0071571	MtPIN2	PIN-FORMED auxin efflux carrier component	-0.80296	0.013383											1474	MtrunA17Chr8g0387391		Putative pectate lyase superfamily protein	-0.660723	6.81e-12	-0.512434	0.0272584
1475	MtrunA17Chr4g0071581		Putative leucine-rich repeat domain superfamily	-0.931529	0.000265785											1475	MtrunA17Chr8g0387471		Putative heavy metal-associated domain, HMA, heavy metal-associated domain superfamily	-0.518619	0.000270843	-0.527559	0.00236625
1476	MtrunA17Chr4g0071601		Putative transcription factor MADS-type1 family	3.13414	6.03e-08											1476	MtrunA17Chr8g0387531		hypothetical protein	0.375509	0.0347346	0.635861	1.17e-05
1477	MtrunA17Chr4g0071671		Putative 2-acylglycerol O-acyltransferase	-0.433625	0.0121186											1477	MtrunA17Chr8g0387591	MtRbohH	RESPIRATORY BURST OXIDASE HOMOLOG H	0.787121	9.99e-05	0.573608	0.0030446
1478	MtrunA17Chr4g0071871		Putative cucumisin	-0.786947	7.72e-05											1478	MtrunA17Chr8g0387981		Putative transcription factor WRKY family	2.36396	2.13e-18	1.06829	0.00106265
1479	MtrunA17Chr4g0071901		Putative PADRE domain-containing protein	-1.57581	5.14e-06											1479	MtrunA17Chr8g0388671		Putative Heat shock protein 70 family	1.03342	4.88e-11	1.14998	7.57e-05
1480	MtrunA17Chr4g0071991		Putative translocase	-0.580575	0.0493456											1480	MtrunA17Chr8g0388761		Putative Heat shock protein 70 family	0.572571	5.65e-06	0.686189	0.0082048
1481	MtrunA17Chr4g0072221		Putative protein kinase RLK-Pelle-RLCK-VI family	-0.550671	0.00170834											1481	MtrunA17Chr8g0388831		Putative very-long-chain 3-oxoacyl-CoA reductase	0.931703	1.37e-08	0.677337	0.00041792
1482	MtrunA17Chr4g0072261		hypothetical protein	-1.49968	0.0285547											1482	MtrunA17Chr8g0389761		putative protein	-0.50314	0.00902417	-0.507948	0.0140012
1483	MtrunA17Chr4g0072781	MtCAPE15|MtPR-1	CAP-derived peptide|pathogenesis-related protein 1 (TC143335)	0.941241	0.00225866											1483	MtrunA17Chr8g0389771		Putative pectinesterase	-0.888535	1.78e-12	-1.1969	4.88e-24
1484	MtrunA17Chr4g0072791	MtCAPE18	CAP-derived peptide	-1.06619	6.04e-08											1484	MtrunA17Chr8g0390151		Putative SPEAR family protein	0.729839	0.00599716	0.934393	1.14e-06
1485	MtrunA17Chr4g0072901	MtSPK|MtKIN2	Symbiotic Protein Kinase 1	9.19013	6.7e-167											1485	MtrunA17Chr8g0390311	MtPUB64	Plant U-box protein 64	6.19122	2.14e-05	6.62163	9.16e-77
1486	MtrunA17Chr4g0073041	MtTPS8	trehalose phosphate synthase 8	0.876146	1.42e-07											1486	MtrunA17Chr8g0390711		Putative heavy metal-associated domain, HMA, heavy metal-associated domain superfamily	-1.39491	6.35e-08	-1.12102	0.0112215
1487	MtrunA17Chr4g0073161		Putative transcription factor C2H2 family	0.336572	0.0442183											1487	MtrunA17Chr8g0391211		Putative CALMODULIN-BINDING PROTEIN60	0.830349	1.05e-07	0.721575	0.00012418
1488	MtrunA17Chr4g0073191		Putative VAN3-binding protein	-0.736234	0.020123											1488	MtrunA17Chr8g0391221		Putative CALMODULIN-BINDING PROTEIN60	0.848273	0.00831504	1.32537	1.76e-10
1489	MtrunA17Chr4g0073331		putative protein	0.635628	0.0292713											1489	MtrunA17Chr8g0391341		Putative pectinesterase	-0.493084	1.29e-05	-0.482003	0.0198431
1490	MtrunA17Chr4g0073351		Putative UDP-glucuronate 4-epimerase	0.628714	0.00926963											1490	MtrunA17Chr8g0391441		Putative PLAC8 motif-containing protein	0.561588	0.0329739	1.239	3.89e-17
1491	MtrunA17Chr4g0073491		putative protein	-0.995865	0.019852											1491	MtrunA17Chr8g0392471		putative protein	-0.828818	0.000107138	-0.461115	0.0362547
1492	MtrunA17Chr4g0073521		Putative transcription factor AP2-EREBP family	-2.91356	0.0101059											1492	MtrunA17Chr8g0392481		putative protein	-0.790595	7.04e-06	-0.594032	0.0382536
1493	MtrunA17Chr4g0073551		Putative ribosomal protein L35	-0.475791	0.0264114											1493	MtrunA17Chr8g0392591		Putative protein O-GlcNAc transferase	1.39164	1.71e-09	1.03586	0.00614198
1494	MtrunA17Chr4g0073661		Putative EF-hand domain-containing protein	-0.6695	0.0084071											1494	MtrunA17Chr8g0392601	MtMATE36	multidrug and toxic compound extrusion family	6.25424	1.71e-09	4.13844	2.89e-05
1495	MtrunA17Chr4g0074041		Putative ubiquitinyl hydrolase 1	0.386378	0.01582											1495	MtrunA17Chr8g0393021	MtTubb1	beta tubulin 1	4.77721	9.62e-127	4.96826	9.12e-85
1496	MtrunA17Chr4g0074051		Putative transcription factor WD40-like family	2.2097	4.74e-14											1496	MtrunA17Chr8g0393121		Putative phosphoethanolamine N-methyltransferase	0.525546	0.000176174	0.929328	6.88e-05
1497	MtrunA17Chr4g0074351		Putative zeaxanthin epoxidase	-2.12991	0.00108578											1497	MtrunA17Chr6g0458807	MtN1e	early nodulin 1 gene cluster	4.7894	1.2e-11	3.20185	1.33e-08
1498	MtrunA17Chr4g0074601		Putative phospholipase A(1)	1.00073	1.44e-09											1498	MtrunA17Chr3g0124081		ncRNA	0.685405	0.0338068	0.893277	0.000289484
1499	MtrunA17Chr4g0074681	MtSUT1.3	sucrose transporter	1.10067	0.0010777											1499	MtrunA17Chr8g0358631		ncRNA	0.8139	9.22e-11	0.556732	0.000314617
1500	MtrunA17Chr4g0074991		Putative hydro-lyase	-1.04599	0.00713343
1501	MtrunA17Chr4g0075001		Putative lactoylglutathione lyase	-1.42943	0.00295212
1502	MtrunA17Chr4g0075031	MtBG3	beta-1,3-Glucanase 3	-0.584725	0.0298904
1503	MtrunA17Chr4g0075071		Putative L-ascorbate oxidase	-0.878774	0.0136752
1504	MtrunA17Chr4g0075151		Putative petal formation-expressed	4.87054	0.0374937
1505	MtrunA17Chr4g0075201		Putative transcription factor WRKY family	-0.682667	0.0377796
1506	MtrunA17Chr4g0075231		Putative pectate lyase	1.02543	3.39e-09
1507	MtrunA17Chr4g0075511		Putative protein-tyrosine-phosphatase	0.844132	0.000952764
1508	MtrunA17Chr4g0075751		putative protein	-1.06808	0.0336458
1509	MtrunA17Chr4g0076051		Putative cytochrome b561 and DOMON domain-containing protein	1.24276	1.78e-13
1510	MtrunA17Chr4g0076251		Putative microtubule-associated protein	4.11736	4.88e-53
1511	MtrunA17Chr4g0076281		Putative oligopeptide transporter, OPT superfamily	-0.667801	0.00530979
1512	MtrunA17Chr4g0076311	MtLAT52/POE_31	Late Anther Tomato52/Pollen Ole e 1 Allergen and Extensin	-1.21266	0.0455849
1513	MtrunA17Chr4g0076421		Putative acetyl-CoA C-acetyltransferase	0.836053	1.24e-07
1514	MtrunA17Chr4g0076451		Putative rossmann-like alpha/beta/alpha sandwich protein	-0.979893	0.00721624
1515	MtrunA17Chr4g0076711		Putative START domain-containing protein	-4.14458	0.0067284
1516	MtrunA17Chr5g0393601		putative protein	3.33569	0.038496
1517	MtrunA17Chr5g0393671		Putative non-specific serine/threonine protein kinase	0.438827	0.00344594
1518	MtrunA17Chr5g0393721		Putative transcription factor bHLH family	1.28072	0.00502541
1519	MtrunA17Chr5g0393741		hypothetical protein	2.07786	3.43e-11
1520	MtrunA17Chr5g0393841	MtNMN1	Nucleolar/Mitochondrial protein involved in Nodulation	10.0122	1.85e-37
1521	MtrunA17Chr5g0394001		Putative protein kinase RLK-Pelle-DLSV family	1.63713	8.99e-06
1522	MtrunA17Chr5g0394011		Putative protein kinase RLK-Pelle-DLSV family	2.44078	3.7e-14
1523	MtrunA17Chr5g0394021		Putative protein kinase RLK-Pelle-DLSV family	1.35659	0.00263449
1524	MtrunA17Chr5g0394041		Putative disease resistance protein	1.20694	0.0431443
1525	MtrunA17Chr5g0394051		Putative disease resistance protein	1.76176	0.0204289
1526	MtrunA17Chr5g0394061		putative protein	5.38618	0.0370726
1527	MtrunA17Chr5g0394281		Putative BKI1/Probable membrane-associated kinase regulator 1/3/4	-2.76134	0.00554756
1528	MtrunA17Chr5g0394361		Putative photosystem I PsaD, photosystem I, reaction centre subunit PsaD superfamily	-0.861619	0.00893947
1529	MtrunA17Chr5g0394471		Putative ribosomal protein L18	0.807695	0.0457641
1530	MtrunA17Chr5g0394771		Putative 12-oxophytodienoate reductase	1.94559	1.27e-09
1531	MtrunA17Chr5g0394811		Putative 12-oxophytodienoate reductase	3.94276	7.07e-81
1532	MtrunA17Chr5g0395061		Putative nucleotide-diphospho-sugar transferase	-0.804089	0.0400879
1533	MtrunA17Chr5g0395171		putative protein	-0.412593	0.0283831
1534	MtrunA17Chr5g0395261		Putative WEB family protein	-0.341906	0.0383323
1535	MtrunA17Chr5g0395341		Putative target of Myb protein	0.468792	0.035704
1536	MtrunA17Chr5g0395501		Putative chalcone synthase	0.622471	0.000786202
1537	MtrunA17Chr5g0395521		Putative chalcone synthase	1.00281	1.03e-05
1538	MtrunA17Chr5g0395561	MtCHS-4	Chalcone synthase 4	0.485056	0.0148918
1539	MtrunA17Chr5g0395591	MtCHS-5	Chalcone synthase 4	2.68983	0.00109962
1540	MtrunA17Chr5g0395911		Putative nepenthesin	5.2723	0.048492
1541	MtrunA17Chr5g0396491		Putative transcription factor GRAS family	0.863263	0.000120472
1542	MtrunA17Chr5g0396551		Putative fungal lipase-like domain, alpha/Beta hydrolase	0.47853	0.0262335
1543	MtrunA17Chr5g0396641		putative protein	-0.656526	0.00656659
1544	MtrunA17Chr5g0396951		Putative glucose-6-phosphate 1-epimerase	1.18337	0.00034377
1545	MtrunA17Chr5g0397181		Putative cellulase	-1.24184	0.00109962
1546	MtrunA17Chr5g0397211		Putative 2-C-methyl-D-erythritol 2,4-cyclodiphosphate synthase	0.536584	0.0155869
1547	MtrunA17Chr5g0397291		hypothetical protein	-1.98195	1.72e-08
1548	MtrunA17Chr5g0397611		Putative nucleolar GTP-binding protein	-2.17874	0.0132974
1549	MtrunA17Chr5g0397831		Putative Thaumatin family	0.858931	0.0323553
1550	MtrunA17Chr5g0397991	MtMATE56	multidrug and toxic compound extrusion family	5.34073	2.04e-71
1551	MtrunA17Chr5g0398041		Putative Zinc finger C2HC domain-containing protein	3.78145	0.00223733
1552	MtrunA17Chr5g0398171	MtPLD13	phospholipase D13	1.28192	3.18e-11
1553	MtrunA17Chr5g0398821	MtnsLTP61	non-specific Lipid Transfer Protein	9.022	2.86e-11
1554	MtrunA17Chr5g0398831	MtnsLTP62	non-specific Lipid Transfer Protein	7.07166	3.5e-27
1555	MtrunA17Chr5g0399071	MtNPF6.7	NRT1/ PTR FAMILY|nitrate transporter / peptide transporter	1.47353	1.09e-10
1556	MtrunA17Chr5g0399171		Putative nepenthesin	-0.745763	9.42e-07
1557	MtrunA17Chr5g0399211		Putative glycogenin glucosyltransferase	5.20312	6.09e-67
1558	MtrunA17Chr5g0399521		putative protein	1.76277	0.0187713
1559	MtrunA17Chr5g0399701		putative protein	-0.880634	0.000186671
1560	MtrunA17Chr5g0399821		Putative glutamate dehydrogenase (NAD(P)(+))	1.12566	0.0017264
1561	MtrunA17Chr5g0400371	MtNPF7.9	NRT1/ PTR FAMILY|nitrate transporter / peptide transporter	1.08343	4.28e-09
1562	MtrunA17Chr5g0400431		Putative glycine cleavage system H-protein/Simiate	-2.23187	0.0200951
1563	MtrunA17Chr5g0400671		Putative transcription factor bHLH family	1.21772	0.019081
1564	MtrunA17Chr5g0400741		putative protein	1.29185	1.05e-05
1565	MtrunA17Chr5g0400781		Putative transcription factor Homobox-WOX family	-0.545416	0.0225301
1566	MtrunA17Chr5g0401641	MtGH3.1	Gretchen Hagen3.1 (auxin responsive GH3 family)	3.00243	4.25e-31
1567	MtrunA17Chr5g0401821		Putative transcription factor WRKY family	-0.602675	0.0465164
1568	MtrunA17Chr5g0402121	MtRALF9	Rapid Alkalinization Factor	-2.24413	3.63e-05
1569	MtrunA17Chr5g0402441		Putative patatin-like phospholipase domain, Acyl transferase/acyl hydrolase/lysophospholipase	1.12333	0.0241105
1570	MtrunA17Chr5g0402451		Putative patatin-like phospholipase domain, Acyl transferase/acyl hydrolase/lysophospholipase	3.01942	2.53e-24
1571	MtrunA17Chr5g0402571	MtPrx52	peroxidase	0.949494	0.00028633
1572	MtrunA17Chr5g0402681		Putative disease resistance protein, RPW8	0.51455	0.0465164
1573	MtrunA17Chr5g0402721		Putative disease resistance protein, RPW8	1.79218	1.76e-09
1574	MtrunA17Chr5g0402771		Putative disease resistance protein, RPW8	0.617811	0.020331
1575	MtrunA17Chr5g0402831		Putative L-ascorbate oxidase	-1.22071	0.00143769
1576	MtrunA17Chr5g0402851		Putative alpha/beta hydrolase-1, methylesterase/Alpha-hydroxynitrile lyase	1.23027	2.65e-05
1577	MtrunA17Chr5g0402871		Putative alpha/beta hydrolase-1, methylesterase/Alpha-hydroxynitrile lyase	1.64786	0.0490139
1578	MtrunA17Chr5g0403091	MtHYP7	hypothetical protein 7	0.671346	0.0365339
1579	MtrunA17Chr5g0403251	MtBELL1-1	BEL-Like homeodomain protein	2.40822	4.12e-35
1580	MtrunA17Chr5g0403371	MtNFP	Nod factor perception	0.744473	0.00543232
1581	MtrunA17Chr5g0403401		Putative protein kinase RLK-Pelle-LRR-XII-1 family	5.78906	0.0160096
1582	MtrunA17Chr5g0403431		Putative CCAAT-binding factor	0.63859	0.000483976
1583	MtrunA17Chr5g0403541		Putative calcium uniporter protein	1.41985	0.000663905
1584	MtrunA17Chr5g0403551		Putative MCU family protein	1.31877	4.59e-05
1585	MtrunA17Chr5g0403581		Putative geranylgeranyl diphosphate synthase	2.88078	0.0219313
1586	MtrunA17Chr5g0403641		Putative UDP-glucuronosyl/UDP-glucosyltransferase, UDP-glycosyltransferase family	-1.02147	0.000888052
1587	MtrunA17Chr5g0403931	MtDWF4A|MtCYP90B11	DWARF4A (brassinoid biosynthesis)|Cytochrome P450 monooxygenase	-0.824966	0.00175435
1588	MtrunA17Chr5g0404141		Putative triacylglycerol lipase	-2.67698	0.011504
1589	MtrunA17Chr5g0404311	MtPUB40	Plant U-box protein 40	1.79589	6.67e-16
1590	MtrunA17Chr5g0404391		Putative tetratricopeptide-like helical domain superfamily	-2.8851	0.0355054
1591	MtrunA17Chr5g0404581		putative protein	2.73364	1.05e-11
1592	MtrunA17Chr5g0404591		putative protein	0.894259	0.0001007
1593	MtrunA17Chr5g0404631		Putative salicylate carboxymethyltransferase	4.45552	6.86e-24
1594	MtrunA17Chr5g0404651		Putative AAA+ ATPase domain, ATPase, AAA-type, core, AAA-type ATPase domain-containing protein	0.484765	0.0209553
1595	MtrunA17Chr5g0404811		Putative EamA domain-containing protein	0.997145	0.00187292
1596	MtrunA17Chr5g0404831		Putative monodehydroascorbate reductase (NADH)	-0.89236	3.64e-05
1597	MtrunA17Chr5g0404951	MtTM6	TOMATO MADS BOX GENE6 (TM6)- like	-2.50381	0.0333284
1598	MtrunA17Chr5g0405271		Putative GDP-mannose 4,6-dehydratase	1.45791	1.4e-16
1599	MtrunA17Chr5g0405291		Putative filament-like plant protein	0.73917	1.05e-05
1600	MtrunA17Chr5g0405311		putative protein	-4.22752	0.00709176
1601	MtrunA17Chr5g0405521		Putative DnaJ domain, Chaperone J-domain superfamily	1.46622	2.47e-13
1602	MtrunA17Chr5g0405571		Putative oxidoreductase	-0.86713	0.0140808
1603	MtrunA17Chr5g0405701	MtHK1	histidine kinase 1 (no CHASE domain)	0.553286	0.00762793
1604	MtrunA17Chr5g0405741		putative protein	-0.819631	0.0201738
1605	MtrunA17Chr5g0405841		Putative PLAC8 motif-containing protein	-0.648761	7.05e-05
1606	MtrunA17Chr5g0406001		Putative nepenthesin	0.384262	0.0453445
1607	MtrunA17Chr5g0406081		Putative Mss4-like superfamily protein	0.97804	3.31e-11
1608	MtrunA17Chr5g0406121	MtNRPB1	RNA Pol subunit	0.470766	0.0011408
1609	MtrunA17Chr5g0406131		putative protein	1.77758	4.17e-12
1610	MtrunA17Chr5g0406301		Putative CRAL-TRIO lipid binding domain-containing protein	0.53606	0.0104272
1611	MtrunA17Chr5g0406331		Putative amino acid transporter, transmembrane domain-containing protein	3.00744	6.59e-19
1612	MtrunA17Chr5g0406391		Putative protein BPS1	-3.90598	0.0150975
1613	MtrunA17Chr5g0406401		Putative protein BPS1	-5.03083	0.000296917
1614	MtrunA17Chr5g0406441		Putative protein BPS1	-2.83608	0.000754011
1615	MtrunA17Chr5g0406451		putative protein	-3.4288	1.01e-07
1616	MtrunA17Chr5g0406531		Putative protein BPS1	-3.76173	0.00216966
1617	MtrunA17Chr5g0406561		Putative protein BPS1	-4.4811	0.00106024
1618	MtrunA17Chr5g0406681		Putative AMP-dependent synthetase/ligase, AMP-binding, AMP-binding enzyme domain, ANL	1.05954	0.00573058
1619	MtrunA17Chr5g0406741	MtCycB2-1	Cyclin B type (rhizobium-induced)	0.476984	0.0168273
1620	MtrunA17Chr5g0406871		Putative linoleate 9S-lipoxygenase	0.412008	0.0186104
1621	MtrunA17Chr5g0407261		Putative protein kinase IRE1 family	0.412164	0.0485189
1622	MtrunA17Chr5g0407331		Putative membrane transport protein	0.821663	0.0219063
1623	MtrunA17Chr5g0407391		putative protein	1.07359	0.0289017
1624	MtrunA17Chr5g0407911		Putative transcription factor & chromatin remodeling &Metalloenzymes JmjC family	0.767741	0.00441646
1625	MtrunA17Chr5g0408061		Putative AAA+ ATPase domain, ABC-2 type transporter, ABC transporter	-0.370798	0.0341992
1626	MtrunA17Chr5g0408251	MtCML32	Calmodulin-like 32	2.94239	1.32e-13
1627	MtrunA17Chr5g0408401		Putative protein kinase RLK-Pelle-LRR-XII-1 family	5.87457	0.00471133
1628	MtrunA17Chr5g0408421		Putative protein kinase RLK-Pelle-LRR-XII-1 family	9.98928	3.19e-14
1629	MtrunA17Chr5g0408621		Putative protein kinase RLK-Pelle-LRR-XII-1 family	1.06742	0.0121855
1630	MtrunA17Chr5g0408881		Putative pectinacetylesterase/NOTUM	-0.908691	2.01e-05
1631	MtrunA17Chr5g0408891		Putative poly(A)-specific ribonuclease	-0.506616	0.00444619
1632	MtrunA17Chr5g0408941		Putative protein kinase RLK-Pelle-RLCK-VIIa-2 family	-0.826598	2.01e-06
1633	MtrunA17Chr5g0408961		putative protein	-0.824518	0.000159664
1634	MtrunA17Chr5g0409041		Putative protein kinase RLK-Pelle-LRR-XIIIa family	-0.528204	0.02025
1635	MtrunA17Chr5g0409241		Putative protein kinase RLK-Pelle-LRR-XII-1 family	10.0959	6.24e-15
1636	MtrunA17Chr5g0409251		Putative amino acid/polyamine transporter I	0.585697	0.000864866
1637	MtrunA17Chr5g0409341	MtIPD3	Interacting protein of DMI3	0.341976	0.0424536
1638	MtrunA17Chr5g0409441		Putative EF-hand domain-containing protein	0.662636	0.00371866
1639	MtrunA17Chr5g0409571		putative protein	0.760316	4.49e-05
1640	MtrunA17Chr5g0409581		Putative pleckstrin domain, START domain, protein ENHANCED DISEASE RESISTANCE 2	0.400166	0.0172645
1641	MtrunA17Chr5g0409731		Putative transcription factor MYB-HB-like family	-2.0272	0.046893
1642	MtrunA17Chr5g0409971		Putative disease resistance protein	1.00968	0.0162762
1643	MtrunA17Chr5g0410091		Putative tetratricopeptide-like helical domain superfamily, DYW domain-containing protein	-0.894303	0.0461253
1644	MtrunA17Chr5g0410161		Putative disease resistance protein	0.77073	4.03e-07
1645	MtrunA17Chr5g0410171		Putative PGG domain, ankyrin repeat-containing domain superfamily	0.780408	0.000204303
1646	MtrunA17Chr5g0410481		Putative disease resistance protein	2.79157	1.32e-34
1647	MtrunA17Chr5g0410621		Putative xyloglucan:xyloglucosyl transferase	0.452299	0.00137974
1648	MtrunA17Chr5g0410641		Putative 1,4-beta-D-xylan synthase	0.787132	0.00023889
1649	MtrunA17Chr5g0410811		putative protein	-0.635972	2.68e-05
1650	MtrunA17Chr5g0410851		Putative protein SAMBA	0.644132	0.000518703
1651	MtrunA17Chr5g0411091		Putative RNA recognition motif domain, nucleotide-binding alpha-beta plait domain superfamily	-0.687483	0.0293244
1652	MtrunA17Chr5g0411491		Putative chromatin regulator PHD family	1.47812	1.85e-16
1653	MtrunA17Chr5g0411541		Putative transcription factor bHLH family	-0.829902	0.0124801
1654	MtrunA17Chr5g0411581		Putative cysteine-rich and transmembrane domain-containing protein WIH1/2	-0.533147	0.0476169
1655	MtrunA17Chr5g0411631	MtDMI2	does not make infection 2 (receptor-like kinase)	0.716524	0.00012693
1656	MtrunA17Chr5g0411681		putative protein	-1.76774	0.00263727
1657	MtrunA17Chr5g0411771	LEC10	Lectin 10	11.1659	4.2e-18
1658	MtrunA17Chr5g0411871		Putative cinnamyl-alcohol dehydrogenase	-5.67426	0.00204186
1659	MtrunA17Chr5g0412141		Putative protein kinase RLK-Pelle-RLCK-VI family	-0.854087	0.0173744
1660	MtrunA17Chr5g0412151	MtPLT3	plethora ERF	1.70431	2.2e-16
1661	MtrunA17Chr5g0412221		putative protein	-0.799041	3e-05
1662	MtrunA17Chr5g0412401		Putative mitochondrial carrier domain superfamily	0.815575	0.00474286
1663	MtrunA17Chr5g0412521		Putative classical arabinogalactan protein	-1.19894	0.00348449
1664	MtrunA17Chr5g0412691		Putative RNA-directed DNA polymerase	-1.88138	0.0253348
1665	MtrunA17Chr5g0412801		Putative primary-amine oxidase	-0.731372	0.00232355
1666	MtrunA17Chr5g0412851		Putative cyclin-dependent protein kinase inhibitor SMR	-0.709973	0.00208425
1667	MtrunA17Chr5g0413071	MtLYK10	LysM domain-containing receptor-like kinase 10 (EPR3 / exopolysaccharide receptor)	3.78472	3.01e-18
1668	MtrunA17Chr5g0413411		Putative endo-polygalacturonase	-2.00534	1.98e-12
1669	MtrunA17Chr5g0413591		Putative BURP domain-containing protein	-0.562184	0.00408829
1670	MtrunA17Chr5g0413721		Putative potassium transporter	2.1559	4.46e-12
1671	MtrunA17Chr5g0413801		Putative six-bladed beta-propeller, TolB	-0.493838	0.0317842
1672	MtrunA17Chr5g0413851		Putative trichome birefringence-like domain, PC-Esterase	-1.66367	0.0424011
1673	MtrunA17Chr5g0413921		Putative EamA domain-containing protein	-0.632068	0.0341992
1674	MtrunA17Chr5g0413951		Putative EamA domain-containing protein	-1.17153	0.00102163
1675	MtrunA17Chr5g0414281		Putative PADRE domain-containing protein	1.93753	1.24e-31
1676	MtrunA17Chr5g0414371		putative protein	1.46408	0.000775595
1677	MtrunA17Chr5g0414391		putative protein	1.00414	2.59e-07
1678	MtrunA17Chr5g0414421		putative protein	2.34799	5.32e-05
1679	MtrunA17Chr5g0414481		hypothetical protein	1.29507	0.0434812
1680	MtrunA17Chr5g0414491		Putative transcription factor C2H2 family	1.01444	0.026386
1681	MtrunA17Chr5g0414891		Putative envelysin	2.79683	1.34e-13
1682	MtrunA17Chr5g0414941	MtSYFO1	SYMBIOTIC FORMIN1	0.505092	0.0243219
1683	MtrunA17Chr5g0414981		Putative polygalacturonate 4-alpha-galacturonosyltransferase	-1.15755	1.77e-08
1684	MtrunA17Chr5g0415131		Putative MT-associated protein TORTIFOLIA1/SPIRAL2	-1.01369	0.040083
1685	MtrunA17Chr5g0415191		Putative transcription factor MYB-HB-like family	-0.474478	0.00416324
1686	MtrunA17Chr5g0415341		Putative wall-associated receptor kinase, galacturonan-binding domain-containing protein	-0.445822	0.0164658
1687	MtrunA17Chr5g0415451		Putative protein kinase RLK-Pelle-WAK-LRK10L-1 family	-0.368955	0.0246675
1688	MtrunA17Chr5g0415511		Putative disease resistance protein	1.10773	0.00210181
1689	MtrunA17Chr5g0416121		Putative CBS domain-containing protein	7.0927	6.23e-09
1690	MtrunA17Chr5g0416391		Putative transcription factor Homobox-WOX family	-1.10296	8.98e-06
1691	MtrunA17Chr5g0416431		Putative transcription factor bHLH family	-1.72872	0.00676955
1692	MtrunA17Chr5g0417091		Putative tetratricopeptide-like helical domain superfamily	1.59444	0.0240519
1693	MtrunA17Chr5g0417701		Putative rlpA-like protein, double-psi beta-barrel	1.20534	4.08e-11
1694	MtrunA17Chr5g0417751		Putative endosulphine	0.559812	0.00206242
1695	MtrunA17Chr5g0417991		Putative acylaminoacyl-peptidase transcription factor WD40-like family	-0.512829	0.0499643
1696	MtrunA17Chr5g0418001		Putative photosynthetic NDH subunit of subcomplex B 5, chloroplastic protein	-2.41569	0.00328782
1697	MtrunA17Chr5g0418311		Putative-like superfamily protein	-1.29581	0.00790558
1698	MtrunA17Chr5g0418681		Putative kelch-type beta propeller, F-box-like domain superfamily	-1.96458	0.0130056
1699	MtrunA17Chr5g0418781		Putative transcription factor WRKY family	2.06726	0.000393374
1700	MtrunA17Chr5g0419121	MtBG38	beta-1,3-Glucanase 38	-0.510078	0.00343939
1701	MtrunA17Chr5g0419131		Putative 2,6-dioxo-6-phenylhexa-3-enoate hydrolase	-1.61122	6.67e-06
1702	MtrunA17Chr5g0419451	MtCYP78A125	Cytochrome P450 monooxygenase	-1.18479	0.0346118
1703	MtrunA17Chr5g0419531	MtSPI1|MtSubIn10	Serine Protease Inhibitor 1|Subtilisin inhibitor 10	7.06274	4.61e-86
1704	MtrunA17Chr5g0419551		Putative tetratricopeptide-like helical domain superfamily	0.445957	0.046081
1705	MtrunA17Chr5g0419681		Putative alcohol dehydrogenase	2.08355	9.03e-13
1706	MtrunA17Chr5g0419761		Putative UDP-glucuronosyl/UDP-glucosyltransferase, UDP-glycosyltransferase family	1.43169	0.000856575
1707	MtrunA17Chr5g0420221		Putative [Protein-PII] uridylyltransferase	0.644079	0.0118952
1708	MtrunA17Chr5g0420511	MtGLV5|MtRGF5	Golven/ Root Growth Factor|Root Meristem Growth Factor (peptide)	-1.26758	0.00426394
1709	MtrunA17Chr5g0421411	MtPrx40	peroxidase	-2.64426	0.00193247
1710	MtrunA17Chr5g0422621		Putative transcription factor MYB-HB-like family	3.27318	4.22e-09
1711	MtrunA17Chr5g0422881	MtNPF3.1	NRT1/ PTR FAMILY|nitrate transporter / peptide transporter	-1.38836	0.0140895
1712	MtrunA17Chr5g0423191		Putative codeine 3-O-demethylase	-1.26693	0.000222877
1713	MtrunA17Chr5g0423251		Putative codeine 3-O-demethylase	1.06369	2.18e-06
1714	MtrunA17Chr5g0423341		Putative aspergillus nuclease S(1)	-1.24403	0.00371653
1715	MtrunA17Chr5g0423481		putative protein	-0.59083	0.0408424
1716	MtrunA17Chr5g0423604	MtCYP76D2	Cytochrome P450 monooxygenase	2.18757	1.63e-10
1717	MtrunA17Chr5g0423641	MtNCR307	Nodule-specific Cysteine-Rich peptide	5.95208	0.00521417
1718	MtrunA17Chr5g0423671	MtNCR247	Nodule-specific Cysteine-Rich peptide	9.69681	1.86e-13
1719	MtrunA17Chr5g0424111		Putative 1-phosphatidylinositol-4-phosphate 5-kinase	0.942295	3.98e-09
1720	MtrunA17Chr5g0424491	MtNR2	nitrate reductase	1.93151	2.54e-05
1721	MtrunA17Chr5g0424971		Putative transcription factor C2H2 family	11.0448	8.31e-18
1722	MtrunA17Chr5g0425241	MtSULTR2.2	sulfate transporter	-0.819996	0.0451141
1723	MtrunA17Chr5g0425251	MtSULTR1.3	sulfate transporter	-1.2138	0.00226321
1724	MtrunA17Chr5g0425971		Putative annexin	-0.652064	0.00167576
1725	MtrunA17Chr5g0426141		Putative protein-serine/threonine phosphatase	0.734312	1.12e-05
1726	MtrunA17Chr5g0426281		Putative S-adenosyl-L-methionine-dependent methyltransferase	-0.519091	0.0112721
1727	MtrunA17Chr5g0426311		Putative RNA recognition motif domain, nucleotide-binding alpha-beta plait domain superfamily	-2.44126	0.0252193
1728	MtrunA17Chr5g0426431		Putative 7-deoxyloganetin glucosyltransferase	1.3116	1.52e-15
1729	MtrunA17Chr5g0426601		putative protein	-1.37771	0.00727017
1730	MtrunA17Chr5g0426731		putative protein	0.69411	0.0434101
1731	MtrunA17Chr5g0427061		Putative leucine-rich repeat domain superfamily, transport inhibitor response 1	-0.645567	0.0014625
1732	MtrunA17Chr5g0427251		putative protein	-0.635661	0.0462773
1733	MtrunA17Chr5g0427331		Putative clathrin adaptor, mu subunit, Longin-like domain superfamily	-0.501786	0.0464036
1734	MtrunA17Chr5g0427611		Putative oberon, PHD finger domain, vernalization insensitive 3	-0.813602	0.0369644
1735	MtrunA17Chr5g0428101		Putative protein kinase RLK-Pelle-DLSV family	4.38877	1.24e-05
1736	MtrunA17Chr5g0428201		Putative glutamyl-tRNA reductase	-0.906714	0.0388912
1737	MtrunA17Chr5g0428851		Putative protein kinase RLK-Pelle-L-LEC family	-1.52382	0.0146028
1738	MtrunA17Chr5g0429521		Putative transcription factor MYB/SANT family	-0.610504	0.0414364
1739	MtrunA17Chr5g0429901	MtnsLTP95	non-specific Lipid Transfer Protein	-0.499318	0.045049
1740	MtrunA17Chr5g0430011		Putative ubiquinol oxidase (non-electrogenic)	1.23431	0.0463635
1741	MtrunA17Chr5g0430291		Putative disease resistance protein	1.39472	0.0348266
1742	MtrunA17Chr5g0430321		Putative NADH:ubiquinone reductase (non-electrogenic)	-0.433266	0.0254341
1743	MtrunA17Chr5g0430381		Putative asparagine synthase (glutamine-hydrolyzing)	0.551887	0.000233697
1744	MtrunA17Chr5g0430441		Putative disease resistance protein	0.670969	7.04e-06
1745	MtrunA17Chr5g0430501		Putative mitogen-activated protein kinase kinase kinase STE-STE11 family	1.80587	1.91e-16
1746	MtrunA17Chr5g0430621		Putative disease resistance protein	1.19843	0.00106024
1747	MtrunA17Chr5g0431371		Putative sinapate 1-glucosyltransferase	0.738871	0.0417376
1748	MtrunA17Chr5g0431421		Putative 7-deoxyloganetin glucosyltransferase	-1.80119	0.0180095
1749	MtrunA17Chr5g0431571	MtTPS10	terpene synthase 10	2.18248	4.38e-17
1750	MtrunA17Chr5g0432251		Putative O-methyltransferase domain, plant methyltransferase dimerisation	-1.05311	1.08e-12
1751	MtrunA17Chr5g0432301		Putative O-methyltransferase domain, plant methyltransferase dimerisation	-3.88678	0.00299317
1752	MtrunA17Chr5g0432341	MtPrx02	peroxidase	0.876275	0.00239279
1753	MtrunA17Chr5g0432431		putative protein	-0.682512	0.0291278
1754	MtrunA17Chr5g0432491		Putative protein kinase CAMK-CAMKL-CHK1 family	0.677678	5.16e-05
1755	MtrunA17Chr5g0432611		Putative rlpA-like protein, double-psi beta-barrel	-2.73896	0.000856398
1756	MtrunA17Chr5g0432711		putative protein	11.6268	6.11e-20
1757	MtrunA17Chr5g0432781		Putative protein Networked (NET), actin-binding (NAB)	0.926588	0.000310946
1758	MtrunA17Chr5g0432881	MtMTP13	Metal Tolerance Protein 13	-1.17438	0.00057932
1759	MtrunA17Chr5g0432901		Putative STAR protein, homodimerisation region	-0.583641	1.56e-05
1760	MtrunA17Chr5g0434161		putative protein	1.58342	0.0236535
1761	MtrunA17Chr5g0434311		Putative S-adenosyl-L-methionine-dependent methyltransferase	1.08119	0.00400266
1762	MtrunA17Chr5g0434491		Putative transcription factor interactor and regulator CCHC(Zn) family	4.23549	2.6e-17
1763	MtrunA17Chr5g0434501		hypothetical protein	4.18106	9.26e-12
1764	MtrunA17Chr5g0434521		Putative hydrolase	1.14687	0.0062366
1765	MtrunA17Chr5g0434571	MtMYB132	Myeloblastosis (MYB) transcription factor 132	-1.01322	0.0145307
1766	MtrunA17Chr5g0434591	MtBG4	beta-1,3-Glucanase 4	-0.718398	0.0219142
1767	MtrunA17Chr5g0434631		Putative gibberellin regulated protein	-1.35432	0.0127402
1768	MtrunA17Chr5g0435131		Putative transcription factor OFP family	5.55184	0.0222711
1769	MtrunA17Chr5g0435141		putative protein	5.29549	1.86e-07
1770	MtrunA17Chr5g0435251		Putative C2 domain-containing protein	0.759051	0.00758683
1771	MtrunA17Chr5g0435331		Putative leucine-rich repeat-containing, plant-type, leucine-rich repeat domain superfamily	3.13159	5.07e-10
1772	MtrunA17Chr5g0435431		Putative cyclin-dependent protein kinase inhibitor SMR	2.67457	0.00677675
1773	MtrunA17Chr5g0435631		Putative ATPase, AAA-type, core, P-loop containing nucleoside triphosphate hydrolase	-1.17082	0.0242164
1774	MtrunA17Chr5g0435721	MtPP2C-1	protein phosphatases 2C	1.8659	4.23e-11
1775	MtrunA17Chr5g0436151		putative protein	1.04694	4.95e-10
1776	MtrunA17Chr5g0436201		Putative Zinc finger, RING-CH-type, Zinc finger, RING/FYVE/PHD-type	-1.68341	0.00654401
1777	MtrunA17Chr5g0436341		Putative sugar phosphate transporter domain-containing protein	0.97534	0.025429
1778	MtrunA17Chr5g0436591		Putative receptor protein-tyrosine kinase	5.44462	0.0334455
1779	MtrunA17Chr5g0436781		Putative nematode resistance protein-like HSPRO1	1.88167	7.44e-09
1780	MtrunA17Chr5g0436841		Putative protein kinase RLK-Pelle-LRR-XII-1 family	4.20807	0.00509955
1781	MtrunA17Chr5g0437411	MtPUB1|MtPUB45	Plant U-box protein 1	7.38601	6.59e-118
1782	MtrunA17Chr5g0438441	MtNodGRP39	Nodule-specific Glycine-rich	-1.14241	0.0367164
1783	MtrunA17Chr5g0438481		putative protein	-1.1734	0.00917509
1784	MtrunA17Chr5g0438681		Putative vinorine synthase	0.844224	0.000265815
1785	MtrunA17Chr5g0438971		Putative protein-tyrosine-phosphatase	-1.02606	2.17e-12
1786	MtrunA17Chr5g0439251	MtBG11	beta-1,3-Glucanase 11	-1.15816	1.56e-05
1787	MtrunA17Chr5g0439701	MtLYK2	LysM domain-containing receptor-like kinase 2	-1.64079	0.00054647
1788	MtrunA17Chr5g0440571		Putative Late embryogenesis abundant protein, LEA_2 subgroup	0.96935	0.0028807
1789	MtrunA17Chr5g0441111		putative protein	-0.841433	0.0345567
1790	MtrunA17Chr5g0441381	MtENODL33|MtPCY24	ENOD-like 33|Plantacyanin/Chemocyanin 14	-1.15277	0.00325549
1791	MtrunA17Chr5g0441821		Putative telomerase activating protein Est1	0.496316	0.00341566
1792	MtrunA17Chr5g0441921	MtSTY7	SHORT INTERNODES/STYLISH 7	-0.725357	0.0147427
1793	MtrunA17Chr5g0442361		Putative reticulon-like protein, plant	-0.597631	0.00120334
1794	MtrunA17Chr5g0442491		Putative UDP-glucuronosyl/UDP-glucosyltransferase, UDP-glycosyltransferase family	1.40117	1.71e-06
1795	MtrunA17Chr5g0442501		Putative UDP-glucuronosyl/UDP-glucosyltransferase	0.542696	0.012467
1796	MtrunA17Chr5g0442521		Putative UDP-glucuronosyl/UDP-glucosyltransferase, UDP-glycosyltransferase family	1.08514	2e-05
1797	MtrunA17Chr5g0442541		Putative UDP-glucuronosyl/UDP-glucosyltransferase, UDP-glycosyltransferase family	2.24803	2.34e-15
1798	MtrunA17Chr5g0442561		Putative UDP-glucuronosyl/UDP-glucosyltransferase	2.26502	0.00208469
1799	MtrunA17Chr5g0442751		Putative glutathione transferase	-0.899107	0.000122301
1800	MtrunA17Chr5g0442771		Putative transcription factor NAM family	1.80377	6.37e-06
1801	MtrunA17Chr5g0442871		Putative small auxin-up RNA	-2.33716	3.92e-06
1802	MtrunA17Chr5g0443131		Putative transcription factor WRKY family	-1.04539	0.000448721
1803	MtrunA17Chr5g0443231		putative protein	0.880626	0.0169066
1804	MtrunA17Chr5g0443351	MtMAPK20-3	MAP kinase	1.28475	3.88e-14
1805	MtrunA17Chr5g0443531		Putative protein kinase RLK-Pelle-DLSV family	0.742171	0.00178304
1806	MtrunA17Chr5g0443661		putative protein	1.08379	4.35e-07
1807	MtrunA17Chr5g0443731	MtCYP728B29	Cytochrome P450 monooxygenase	3.37404	3.1e-62
1808	MtrunA17Chr5g0443741		Putative TMEM14 family protein	0.373219	0.0495541
1809	MtrunA17Chr5g0443751		Putative TIR domain, P-loop containing nucleoside triphosphate hydrolase	2.09784	0.000110458
1810	MtrunA17Chr5g0443851		Putative TIR domain, P-loop containing nucleoside triphosphate hydrolase	1.1668	3.08e-07
1811	MtrunA17Chr5g0443861		Putative TIR domain, AAA+ ATPase domain, P-loop containing nucleoside triphosphate hydrolase	1.31906	1.24e-06
1812	MtrunA17Chr5g0443871		Putative TIR domain, P-loop containing nucleoside triphosphate hydrolase	-1.13072	0.00361624
1813	MtrunA17Chr5g0443951		Putative TIR domain-containing protein	1.03071	0.0175647
1814	MtrunA17Chr5g0444051		Putative TIR domain-containing protein	1.54164	1.25e-06
1815	MtrunA17Chr5g0444161		Putative transcription factor C2H2 family	0.703652	0.00743927
1816	MtrunA17Chr5g0444171	MtCDPK13	calcium-dependent protein kinase13	0.566408	3.82e-05
1817	MtrunA17Chr5g0444511		Putative rab3GAP catalytic subunit domain-containing protein	1.20738	1.56e-19
1818	MtrunA17Chr5g0444881		Putative microtubule-associated protein, MAP65/Ase1/PRC1	-0.416783	0.024736
1819	MtrunA17Chr5g0445271		Putative protein kinase WNK-NRBP family	0.499417	0.0207328
1820	MtrunA17Chr5g0446021		Putative leucine-rich repeat-containing, plant-type, leucine-rich repeat domain superfamily	2.94093	2.06e-06
1821	MtrunA17Chr5g0446191		putative protein	5.22902	0.000637383
1822	MtrunA17Chr5g0446411		Putative Two pore domain potassium channel, EF-hand domain pair, EF-Hand 1, calcium-binding protein	0.63086	0.0219376
1823	MtrunA17Chr5g0446791		Putative oligopeptide transporter, OPT superfamily	-1.51922	0.0247182
1824	MtrunA17Chr5g0446851		Putative sugar phosphate transporter domain-containing protein	-0.649634	0.0321687
1825	MtrunA17Chr5g0447231		Putative amino acid transporter, transmembrane domain-containing protein	-0.465704	0.0494804
1826	MtrunA17Chr5g0447521		Putative P-type Ca(2+) transporter	0.985561	0.00182146
1827	MtrunA17Chr5g0447531		Putative chlorophyll A-B binding protein	-1.13804	4.17e-06
1828	MtrunA17Chr5g0447641	MtCHK4	CHASE-domain containing histidine kinase 4	-0.989598	3.6e-05
1829	MtrunA17Chr5g0447651		Putative glucan endo-1,3-beta-D-glucosidase	-1.79593	1.72e-05
1830	MtrunA17Chr5g0447691		Putative transcription factor GRAS family	0.602334	0.0164754
1831	MtrunA17Chr5g0447951		Putative 6'-deoxychalcone synthase	1.13245	2.66e-13
1832	MtrunA17Chr5g0447961		Putative 6'-deoxychalcone synthase	1.2697	1.4e-10
1833	MtrunA17Chr5g0447991		putative protein	-1.10685	0.0027683
1834	MtrunA17Chr5g0448091		Putative caffeate O-methyltransferase	0.824672	2.83e-06
1835	MtrunA17Chr5g0448211		Putative fasciclin-like arabinogalactan protein	-0.823166	8.46e-05
1836	MtrunA17Chr5g0448251		Putative AMP-activated kinase, glycogen-binding protein	-1.16224	0.0328382
1837	MtrunA17Chr5g0448351		putative protein	0.52252	0.0144336
1838	MtrunA17Chr5g0448551		Putative trans-zeatin O-beta-D-glucosyltransferase	2.13593	3.18e-12
1839	MtrunA17Chr5g0448621	MtNIN	NODULE INCEPTION	5.45248	1.43e-42
1840	MtrunA17Chr5g0448661		Putative transferase, protein kinase RLK-Pelle-RLCK-VIIa-2 family	0.386288	0.0450398
1841	MtrunA17Chr5g0448731		putative protein	-1.78399	9.11e-08
1842	MtrunA17Chr6g0449011		putative protein	-2.96826	0.0341516
1843	MtrunA17Chr6g0449061	MtMATE29	multidrug and toxic compound extrusion family	0.611864	0.00105873
1844	MtrunA17Chr6g0449231		Putative glucuronokinase	0.878686	2.35e-05
1845	MtrunA17Chr6g0449731		Putative germin, rmlC-like cupin domain superfamily, rmlC-like jelly roll, germin, manganese binding	9.43278	1.09e-12
1846	MtrunA17Chr6g0449751		Putative germin, rmlC-like cupin domain superfamily, rmlC-like jelly roll, germin, manganese binding	6.76467	0.000189006
1847	MtrunA17Chr6g0449761		Putative germin, rmlC-like cupin domain superfamily, rmlC-like jelly roll, germin, manganese binding	7.10285	1.22e-05
1848	MtrunA17Chr6g0449771		Putative germin, rmlC-like cupin domain superfamily, rmlC-like jelly roll, germin, manganese binding	3.85839	5.01e-08
1849	MtrunA17Chr6g0450121		Putative ribosomal protein L7/L12	-0.53955	0.000492097
1850	MtrunA17Chr6g0450211		Putative cinnamoyl-CoA reductase	1.59775	5.01e-18
1851	MtrunA17Chr6g0450611		putative protein	1.24731	0.00849528
1852	MtrunA17Chr6g0450741		Putative tetratricopeptide-like helical domain superfamily	-0.72922	0.010217
1853	MtrunA17Chr6g0450891		Putative peptidylprolyl isomerase	-0.720487	0.0167751
1854	MtrunA17Chr6g0450981		hypothetical protein	-4.17971	0.024465
1855	MtrunA17Chr6g0450991		Putative transcription factor Homobox-WOX family	-0.407507	0.00464932
1856	MtrunA17Chr6g0451031		Putative transcription factor C2H2 family	-1.31927	0.00193479
1857	MtrunA17Chr6g0451061	MtZIP14	Zinc-Iron Permease 14	8.05977	3.09e-08
1858	MtrunA17Chr6g0451071	MtKIN6	protein kinase 6	6.6415	7.02e-40
1859	MtrunA17Chr6g0451081		Putative potassium transporter	0.651284	0.000765112
1860	MtrunA17Chr6g0451141		putative protein	-1.84337	0.0409469
1861	MtrunA17Chr6g0451321		Putative trichome birefringence-like domain, PC-Esterase	1.69066	0.000329032
1862	MtrunA17Chr6g0451481	MtGASA17	Gibberellic Acid-Stimulated in Arabidopsis	-0.732704	0.0380476
1863	MtrunA17Chr6g0451511	MtSAG101	senescence-associated gene 101-like (TC108405)	1.22529	0.000678955
1864	MtrunA17Chr6g0451751	MtCYP82A9	Cytochrome P450 monooxygenase	0.804083	0.0165886
1865	MtrunA17Chr6g0452281		Putative procollagen-proline 4-dioxygenase	0.607847	0.0199062
1866	MtrunA17Chr6g0452371		Putative AAA+ ATPase domain, ATPase, AAA-type, core, AAA-type ATPase domain-containing protein	1.24088	2.71e-07
1867	MtrunA17Chr6g0452391		Putative AAA+ ATPase domain, ATPase, AAA-type, core, AAA-type ATPase domain-containing protein	1.5	0.045049
1868	MtrunA17Chr6g0452451		Putative AAA+ ATPase domain, ATPase, AAA-type, core, AAA-type ATPase domain-containing protein	2.53104	2.84e-11
1869	MtrunA17Chr6g0452711		Putative phosphotransferase with a phosphate group as acceptor	-0.461747	0.0232167
1870	MtrunA17Chr6g0452971		Putative aldose 1-epimerase	-1.19396	0.0224804
1871	MtrunA17Chr6g0453031		Putative glutaredoxin, Thioredoxin-like superfamily	2.03748	5.7e-07
1872	MtrunA17Chr6g0453051	MtABAB29	ATP-Binding-Cassette (ABC) transporter typeB (P-glycoprotein (MDR/PGP/ABCB) efflux/conditional auxin transporter)	-0.776974	8.51e-08
1873	MtrunA17Chr6g0453231		Putative transcription factor ZF-HD family	-0.740246	3.83e-06
1874	MtrunA17Chr6g0453931		Putative chorismate mutase	-0.456254	0.0092588
1875	MtrunA17Chr6g0454031		Putative F-box protein EID1	0.516482	0.00372018
1876	MtrunA17Chr6g0454091		Putative Ubiquitin-like domain superfamily, UBL3-like, ubiquitin domain-containing protein	0.674198	0.010677
1877	MtrunA17Chr6g0454621		Putative protein kinase RLK-Pelle-LRR-XV family	0.441495	0.0424536
1878	MtrunA17Chr6g0454791		Putative protein LONGIFOLIA 1/2	-1.0528	0.00166005
1879	MtrunA17Chr6g0454951		Putative disease resistance protein	0.76142	0.0125871
1880	MtrunA17Chr6g0455061		putative protein	-0.753166	0.0406886
1881	MtrunA17Chr6g0455811		Putative non-specific serine/threonine protein kinase	1.54193	0.0120406
1882	MtrunA17Chr6g0456101		Putative PGG domain, ankyrin repeat-containing domain superfamily	0.733867	2.42e-05
1883	MtrunA17Chr6g0456121		Putative disease resistance protein	1.43285	2.6e-15
1884	MtrunA17Chr6g0456161		hypothetical protein	-1.02365	4.66e-05
1885	MtrunA17Chr6g0456401		Putative proline dehydrogenase	1.08164	0.00150882
1886	MtrunA17Chr6g0456601	MtGBP1	beta-glucan-binding protein 1 (DQ190940)(TC81217)	-0.573842	0.00915942
1887	MtrunA17Chr6g0456681		Putative trichome birefringence-like domain, PC-Esterase	-0.84491	0.00167705
1888	MtrunA17Chr6g0456691		Putative trichome birefringence-like domain, PC-Esterase	-1.19939	1.11e-05
1889	MtrunA17Chr6g0457101		Putative PGG domain, ankyrin repeat-containing domain superfamily	-2.1183	1.88e-05
1890	MtrunA17Chr6g0457251		Putative rhomboid protease	-1.10439	0.00482535
1891	MtrunA17Chr6g0457421	MtCYP735A10	Cytochrome P450 monooxygenase	2.97355	2.21e-09
1892	MtrunA17Chr6g0457981	MtNCR122	Nodule-specific Cysteine-Rich peptide	0.647423	0.0273499
1893	MtrunA17Chr6g0458807	MtN1e	early nodulin 1 gene cluster	7.30349	9.16e-21
1894	MtrunA17Chr6g0458881		Putative carboxylesterase	-0.535451	0.0335697
1895	MtrunA17Chr6g0458931		Putative amino acid transporter, transmembrane domain-containing protein	-1.1705	0.000574643
1896	MtrunA17Chr6g0459271		Putative oxidoreductase	1.86775	2.47e-13
1897	MtrunA17Chr6g0459491	MtTML2	TOO MUCH LOVE 2	0.933762	0.00273785
1898	MtrunA17Chr6g0460211	MtCAM1	calmodulin 1 (AF494219)	0.590806	0.00182146
1899	MtrunA17Chr6g0460911		Putative amino acid/polyamine transporter I, cationic amino acid transporter	-0.669547	0.0275586
1900	MtrunA17Chr6g0461011		Putative dehydrin HIRD11	1.12626	5.77e-12
1901	MtrunA17Chr6g0461061	MtFLOT7|MtVPY	Flotillin 7 (TC117648)|VAPYRIN (TC104091)	6.13741	5.48e-118
1902	MtrunA17Chr6g0461211		Putative glucan 1,3-beta-glucosidase	1.54625	3.28e-08
1903	MtrunA17Chr6g0461271	MtERN2	ERF required for nodulation-2	1.78507	3.4e-05
1904	MtrunA17Chr6g0461421		Putative arabinogalactan protein 3/12/13/14/21	-2.64944	0.0397513
1905	MtrunA17Chr6g0461461		Putative glutamate dehydrogenase	0.854756	0.00048266
1906	MtrunA17Chr6g0462031		Putative chlorophyll A-B binding protein	-1.35164	7.66e-05
1907	MtrunA17Chr6g0462191		Putative IQ motif, EF-hand binding protein	-1.22198	0.00767153
1908	MtrunA17Chr6g0462451	MtSUT1.4	sucrose transporter	0.539646	0.0135718
1909	MtrunA17Chr6g0462571		Putative isoflavone 7-O-glucosyltransferase	0.614608	0.0282993
1910	MtrunA17Chr6g0462601		Putative Heat shock protein 70 family	2.42608	4.43e-12
1911	MtrunA17Chr6g0462741		putative protein	1.12073	0.0147238
1912	MtrunA17Chr6g0463101		Putative pyruvate kinase	-0.661441	0.00882818
1913	MtrunA17Chr6g0463181		Putative ABC-type xenobiotic transporter	1.1066	1.32e-05
1914	MtrunA17Chr6g0463461		hypothetical protein	-0.648064	0.0431443
1915	MtrunA17Chr6g0464141		Putative protein kinase RLK-Pelle-LRR-XII-1 family	11.5051	4.19e-19
1916	MtrunA17Chr6g0464631		Putative non-specific serine/threonine protein kinase	10.0976	1.16e-14
1917	MtrunA17Chr6g0465111		Putative D-xylose 1-dehydrogenase (NADP(+), D-xylono-1,5-lactone-forming)	-1.19869	0.0223686
1918	MtrunA17Chr6g0465181		Putative leucine-rich repeat-containing, plant-type, leucine-rich repeat domain superfamily	0.619149	0.00864961
1919	MtrunA17Chr6g0465391		Putative alcohol-forming fatty acyl-CoA reductase	-0.733226	0.0153082
1920	MtrunA17Chr6g0466621		putative protein	-1.00614	0.0188886
1921	MtrunA17Chr6g0467711		Putative glycerophosphodiester phosphodiesterase, protein kinase RLK-Pelle-LRK10L-2 family	2.63563	1.2e-10
1922	MtrunA17Chr6g0467761	MtKunitz33	Kunitz-P Trypsin Inhibitor	4.06976	0.0129376
1923	MtrunA17Chr6g0468251		Putative leucine-rich repeat domain superfamily	-0.741727	0.0107501
1924	MtrunA17Chr6g0469911	MtCBS1	Cystathionine-beta-synthase-like domain protein 1	11.2077	1.47e-18
1925	MtrunA17Chr6g0470971	MtMYB075	Myeloblastosis (MYB) transcription factor 75	-0.841285	0.00335195
1926	MtrunA17Chr6g0471271		Putative ribosomal protein L6	-0.77843	0.00101705
1927	MtrunA17Chr6g0472551		Putative IQ motif, EF-hand binding, P-loop containing nucleoside triphosphate hydrolase	-0.569808	0.0150585
1928	MtrunA17Chr6g0472801		Putative phloem protein	0.529461	0.00488839
1929	MtrunA17Chr6g0473621		Putative Ubiquitin-like domain, BAG domain, Ubiquitin-like domain superfamily	-0.580206	0.00244549
1930	MtrunA17Chr6g0473701	MtMATE57	multidrug and toxic compound extrusion family	2.32157	8.87e-24
1931	MtrunA17Chr6g0474071		Putative ABC-type xenobiotic transporter	-0.700236	0.0200772
1932	MtrunA17Chr6g0474171	MtNCR150	Nodule-specific Cysteine-Rich peptide	7.92697	6.09e-08
1933	MtrunA17Chr6g0474221		Putative retrotransposon gag domain, retrotransposon Copia-like protein	3.59454	0.0369226
1934	MtrunA17Chr6g0474301		Putative molybdenum cofactor sulfurtransferase	3.75605	3.7e-58
1935	MtrunA17Chr6g0474541		Putative carboxylesterase	-0.613253	0.0424972
1936	MtrunA17Chr6g0474671		Putative transcription factor bHLH family	0.7684	0.00173631
1937	MtrunA17Chr6g0474751		Putative leucine-rich repeat domain superfamily	6.43745	3.23e-39
1938	MtrunA17Chr6g0474761		Putative disease resistance protein	3.84528	3.44e-23
1939	MtrunA17Chr6g0475201		Putative protein kinase RLK-Pelle-DLSV family	0.803361	0.00330643
1940	MtrunA17Chr6g0475221		Putative salicylate carboxymethyltransferase	1.72341	0.000126658
1941	MtrunA17Chr6g0475241		Putative salicylate carboxymethyltransferase	5.01763	1.14e-64
1942	MtrunA17Chr6g0475401		putative protein	-0.641722	0.008782
1943	MtrunA17Chr6g0475641		Putative TPX2 central domain-containing protein	7.30109	4.58e-06
1944	MtrunA17Chr6g0476051		Putative microtubule-associated protein, MAP65/Ase1/PRC1	10.6578	6.44e-17
1945	MtrunA17Chr6g0476511		putative protein	-2.29502	0.00200295
1946	MtrunA17Chr6g0476521		putative protein	-1.43105	0.0119418
1947	MtrunA17Chr6g0477011		Putative soyasaponin III rhamnosyltransferase	-0.641307	0.0476577
1948	MtrunA17Chr6g0477141		Putative harbinger transposase-derived nuclease domain, nuclease HARBI1	0.469675	0.0287865
1949	MtrunA17Chr6g0478321		Putative RNA-directed DNA polymerase	3.06224	0.0166904
1950	MtrunA17Chr6g0478771		Putative disease resistance protein	1.98507	2.78e-05
1951	MtrunA17Chr6g0478841		Putative disease resistance protein	1.34654	4.59e-06
1952	MtrunA17Chr6g0478871		Putative aspartic peptidase domain superfamily	3.65496	0.0466324
1953	MtrunA17Chr6g0479051		Putative disease resistance protein	1.22969	1.62e-09
1954	MtrunA17Chr6g0479261	MtPUB48	Plant U-box protein 48	2.22836	0.000103142
1955	MtrunA17Chr6g0479391		Putative annexin	1.35338	7.75e-20
1956	MtrunA17Chr6g0479401		putative protein	5.61711	0.0018062
1957	MtrunA17Chr6g0479671		Putative disease resistance protein	4.21258	0.0419087
1958	MtrunA17Chr6g0479781		Putative TIR domain-containing protein	3.41427	3.8e-05
1959	MtrunA17Chr6g0479901		Putative transcription factor ZF-HD family	-4.41932	2.82e-07
1960	MtrunA17Chr6g0480131		hypothetical protein	1.18783	7.27e-08
1961	MtrunA17Chr6g0480141		hypothetical protein	1.29397	0.00229101
1962	MtrunA17Chr6g0480151		Putative disease resistance protein	1.39379	3.63e-05
1963	MtrunA17Chr6g0480461		Putative disease resistance protein	1.12538	0.00349214
1964	MtrunA17Chr6g0480521		Putative disease resistance protein	1.11393	9.4e-06
1965	MtrunA17Chr6g0480531		putative protein	1.3769	0.00626689
1966	MtrunA17Chr6g0480741	MtCNGCIVAd	cyclic nucleotide-gated channel	-2.36282	0.0180466
1967	MtrunA17Chr6g0480801		Putative saf4/Yju2 protein	-5.03483	0.016705
1968	MtrunA17Chr6g0480851		Putative cyclic nucleotide-binding domain, Ion transport domain, rmlC-like jelly roll	0.341728	0.0352811
1969	MtrunA17Chr6g0480981		Putative disease resistance protein	1.66024	0.0167434
1970	MtrunA17Chr6g0481361		hypothetical protein	3.62072	0.0468268
1971	MtrunA17Chr6g0481471		putative protein	3.28724	4.67e-13
1972	MtrunA17Chr6g0481511		Putative Arf GTPase activating protein	0.773655	0.0182929
1973	MtrunA17Chr6g0481711		Putative LysM and putative peptidoglycan-binding domain-containing protein 1-4	0.646853	9.01e-05
1974	MtrunA17Chr6g0482181		Putative TIR domain-containing protein	2.13496	0.00181076
1975	MtrunA17Chr6g0482211		Putative TIR domain-containing protein	1.94427	0.00798527
1976	MtrunA17Chr6g0482231		Putative beta-primeverosidase	4.36852	2.27e-28
1977	MtrunA17Chr6g0482511		Putative disease resistance protein	3.23746	1.86e-18
1978	MtrunA17Chr6g0483381	MtMATE39	multidrug and toxic compound extrusion family	0.870811	0.0360322
1979	MtrunA17Chr6g0483581		putative protein	-0.812108	0.0340091
1980	MtrunA17Chr6g0483611		Putative PB1 domain-containing protein	-0.896296	0.00195714
1981	MtrunA17Chr6g0484131		Putative CALMODULIN-BINDING PROTEIN60	2.15148	0.00671769
1982	MtrunA17Chr6g0484161		Putative disease resistance protein	0.946215	1.12e-05
1983	MtrunA17Chr6g0484481		putative protein	0.597494	0.0294954
1984	MtrunA17Chr6g0484631		putative protein	0.802193	0.000228083
1985	MtrunA17Chr6g0484731		Putative nepenthesin	0.651989	0.00236384
1986	MtrunA17Chr6g0484841		Putative cytochrome P450	1.01223	0.00064604
1987	MtrunA17Chr6g0484931		Putative triacylglycerol lipase	0.448914	0.0112211
1988	MtrunA17Chr6g0485021		Putative alpha/beta hydrolase-1	-1.03558	0.00895863
1989	MtrunA17Chr6g0485621	MtYUC2	YUCCA 2	0.823375	0.00137974
1990	MtrunA17Chr6g0485881		putative protein	1.24094	0.0113868
1991	MtrunA17Chr6g0486081		Putative adenosylhomocysteine nucleosidase	4.36886	0.00261142
1992	MtrunA17Chr6g0486161		hypothetical protein	0.61152	0.0283053
1993	MtrunA17Chr6g0486221		Putative disease resistance protein	1.22027	1.04e-10
1994	MtrunA17Chr6g0486361		Putative disease resistance protein	1.03497	0.00914832
1995	MtrunA17Chr6g0486421		Putative ribonuclease H domain-containing protein	2.48179	0.000428499
1996	MtrunA17Chr6g0486451		Putative TIR domain, P-loop containing nucleoside triphosphate hydrolase	1.06878	0.000292784
1997	MtrunA17Chr6g0486581		Putative xyloglucan:xyloglucosyl transferase	-2.0892	1.42e-06
1998	MtrunA17Chr6g0486931	MtCMT3	Cytosine-5 methyltransferase 3	0.420157	0.00580496
[truncated: 720 more rows]

## Sheet: Fig4b
CLUSTER AB				WT+3h NF		cngc15aGOF & cngc15cGOF mock						CLUSTER ABC			WT+3h NF		cngc15aGOF & cngc15cGOF mock				cngc15aGOF& cngc15cGOF + 3h NF						CLUSTER B				cngc15aGOF & cngc15cGOF mock					CLUSTER AC				WT+3h NF		cngc15aGOF& cngc15cGOF + 3h NF					CLUSTER BC
	gene	GN.x	PRODUCT.x	log2FoldChange.WT	padj.WT	log2FoldChange.Amock	padj.Amock	log2FoldChange.Cmock	padj.Cmock	PrimedMock		gene	GN.x	PRODUCT.x	log2FoldChange.WT+NF	padj.WT+NF	log2FoldChange.cngc15aGoFmock	padj.cngc15aGoFmock	log2FoldChange.cngc15cGoFmock	padj.cngc15cGoFmock	log2FoldChange.cngc15aGoF+NF	padj.cngc15aGoF+NF	log2FoldChange.cngc15cGoF+NF	padj.cngc15cGoF+NF	PrimedMock			gene	GN	PRODUCT	log2FoldChange.Amock	padj.Amock	log2FoldChange.Cmock	padj.Cmock			gene	GN.x	PRODUCT.x	log2FoldChange.WT	padj.WT	log2FoldChange.Atreated	padj.Atreated	log2FoldChange.Ctreated	padj.Ctreated			gene	GN.x
1	MtrunA17Chr8g0383261		Putative small GTP-binding protein	-1.8112	5.37e-05	-1.92841	1.75e-05	-1.18395	0.0235412	true		MtrunA17Chr2g0288271		putative protein	-3.19138	6.37e-09	-0.992879	0.00547909	-1.5213	0.000323012	-2.64906	8.27e-10	-1.57775	0.0073569	true		1	MtrunA17Chr3g0091771		hypothetical protein	2.47255	0.0196659	3.18833	2.62e-05		1	MtrunA17Chr3g0118211	MtRRA2	type-A response regulator	1.73948	3.09e-05	1.01466	3.29e-05	1.38447	8.21e-14		1	MtrunA17Chr2g0296501
2	MtrunA17Chr4g0038271	MtCYP86B6	Cytochrome P450 monooxygenase	-1.08032	2.18e-08	-0.562423	0.0332114	-0.789427	0.000165085	true		MtrunA17Chr3g0144871		Putative theobromine synthase	-2.25552	1.6e-20	-1.20533	3.91e-06	-0.816882	0.0227928	-0.974234	7.72e-08	-0.935062	7.03e-05	true		2	MtrunA17Chr3g0091761		hypothetical protein	1.82246	8.29e-06	2.45876	5.39e-15		2	MtrunA17Chr8g0393121		Putative phosphoethanolamine N-methyltransferase	1.12682	0.0115466	0.525546	0.000176174	0.929328	6.88e-05		2	MtrunA17Chr6g0451711	MtTPS13
3	MtrunA17Chr6g0454951		Putative disease resistance protein	0.76142	0.0125871	0.736666	0.0357834	0.845604	0.0105613	true		MtrunA17Chr8g0348491		Putative glycoside hydrolase, family 28, pectin lyase/virulence factor	-1.3462	4.67e-12	-0.779213	6.08e-05	-0.594853	0.00447614	-0.657202	0.000665794	-0.701669	0.00619251	true		3	MtrunA17Chr8g0345781		Putative inorganic diphosphatase	-0.893526	7.68e-06	-0.497487	0.0422594		3	MtrunA17Chr4g0046351	MtCYP93C20	Cytochrome P450 monooxygenase	1.23945	0.00502541	1.71789	6.05e-06	2.36135	1.3e-18		3	MtrunA17Chr3g0113941	MtLAT52/POE_9
4	MtrunA17Chr8g0350611		Putative ribonuclease T(2)	-1.17943	0.0124295	-1.73853	5.88e-05	-1.23379	0.00814929	true		MtrunA17Chr7g0270341		Putative bicarbonate transporter	-1.14074	1.24e-10	-0.665386	0.00218	-0.596759	0.00789044	-0.488666	2.99e-05	-0.509799	5.61e-05	true		4	MtrunA17Chr1g0194641		Putative transcription factor WD40-like family	-0.826897	0.000929615	-1.00781	0.000427206		4	MtrunA17Chr1g0153961		putative protein	0.659041	0.0053907	0.630731	2.14e-06	0.687825	2.89e-09		4	MtrunA17Chr8g0335571	MtPCY44|MtUC6
5	MtrunA17Chr7g0275011		Putative triacylglycerol lipase	-2.48551	4.62e-06	-1.63847	0.00263692	-1.95051	0.000145359	true		MtrunA17Chr7g0215181	MtCYP735A28	Cytochrome P450 monooxygenase	-0.47497	0.0138144	-0.773398	1.17e-06	-0.449174	0.0199568	-0.752606	1.05e-08	-0.572937	1.33e-05	true		5	MtrunA17Chr4g0071771		Putative intramolecular oxidoreductase	0.651926	0.00557371	0.693183	2.58e-05		5	MtrunA17Chr2g0297951		Putative protein kinase RLK-Pelle-RLCK-Os family	3.45628	8.79e-30	3.52496	5.59e-50	3.16854	1.07e-33		5	MtrunA17Chr4g0019581
6	MtrunA17Chr4g0013191	MtPrx32	peroxidase	-1.99966	2.92e-08	-2.12671	1.9e-08	-1.27303	0.00560204	true		MtrunA17Chr4g0018981		putative protein	1.65072	1.28e-25	0.769894	0.000447793	0.745689	0.000301464	1.02153	3.18e-17	0.630572	0.000354051	true		6	MtrunA17Chr1g0202361		Putative membrane-associated kinase regulator 6	-0.749789	0.023479	-0.981919	0.00807563		6	MtrunA17Chr7g0257361		Putative transcription factor AP2-EREBP family	-0.950211	0.000410934	-1.12778	1.36e-09	-0.992843	0.000696938		6	MtrunA17Chr5g0417401
7	MtrunA17Chr4g0057091		Putative rlpA-like protein, double-psi beta-barrel	-2.319	1.27e-12	-2.43246	8.39e-10	-1.45313	0.000507126	true		MtrunA17Chr3g0124081		ncRNA	1.70484	8.77e-06	1.33691	0.000581254	0.99377	0.0111475	0.685405	0.0338068	0.893277	0.000289484	true		7	MtrunA17Chr8g0353821		Putative protein MIZU-KUSSEI 1-like, plant	-2.56665	2.97e-08	-1.07067	0.0143286		7	MtrunA17Chr5g0446021		Putative leucine-rich repeat-containing, plant-type, leucine-rich repeat domain superfamily	2.94093	2.06e-06	1.50017	0.0469728	2.61947	6.25e-06		7	MtrunA17Chr3g0077491
8	MtrunA17Chr4g0013171	MtPrx81	MtRip8|peroxidase	3.91167	6.38e-07	4.41969	2.55e-07	3.92792	4.31e-08	true		MtrunA17Chr3g0081391		Putative disease resistance protein	1.90218	6.42e-32	1.36888	4.7e-09	0.848856	4.77e-05	0.619753	0.00210211	0.508508	0.00383206	true		8	MtrunA17Chr1g0178191		Putative casparian strip membrane protein	-1.01894	0.0276919	-1.33129	0.00121602		8	MtrunA17Chr4g0065731	MtIPT2	isopentenyl transferase	1.76361	2.44e-13	1.99966	2.11e-17	1.89461	6.38e-09		8	MtrunA17Chr4g0060561
9	MtrunA17Chr6g0460911		Putative amino acid/polyamine transporter I, cationic amino acid transporter	-0.669547	0.0275586	-0.783686	0.0182436	-1.09349	0.00188386	true		MtrunA17Chr4g0042751		Putative calcium-dependent channel, 7TM region phosphate	2.27918	2.41e-53	0.478171	0.0240514	0.471782	0.0097776	1.57249	1.03e-39	1.51317	9.65e-21	true		9	MtrunA17Chr4g0003801		Putative ureidoacrylate amidohydrolase	0.637349	0.00514437	0.730877	0.000785865		9	MtrunA17Chr8g0381451		Putative glycoside hydrolase, family 27, glycosyl hydrolase, all-beta, aldolase-type TIM barrel	-1.72702	0.00118249	-1.05168	0.00116791	-0.8724	0.0301588		9	MtrunA17Chr6g0461441
10	MtrunA17Chr8g0340161	MtTIP1c	tonoplast intrinsic protein 1c (aquaporin)	-0.886926	0.0377513	-1.34076	0.000559938	-1.34805	0.000693324	true		MtrunA17Chr1g0175451		Putative protein kinase RLK-Pelle-L-LEC family	2.89224	9.53e-12	1.81797	0.00295614	1.35734	0.0189626	0.995006	0.0189325	1.42302	5.58e-06	true		10	MtrunA17Chr6g0452871		Putative CRIB domain-containing protein RIC1	-1.39229	4.96e-05	-0.830953	0.0263426		10	MtrunA17Chr2g0292931		putative protein	0.772577	0.000776479	0.986772	1e-05	0.953973	0.000108798		10	MtrunA17Chr8g0392591
11	MtrunA17Chr6g0462191		Putative IQ motif, EF-hand binding protein	-1.22198	0.00767153	-1.10705	0.0427873	-1.24355	0.0254581	true		MtrunA17Chr2g0323261		hypothetical protein	3.43271	4.02e-16	2.09946	0.00394007	2.24446	0.00071644	1.46506	0.000270018	1.45999	2.45e-05	true		11	MtrunA17Chr4g0008801		Putative universal stress protein A family	-0.414338	0.0356203	-0.437226	0.0429556		11	MtrunA17Chr5g0413411		Putative endo-polygalacturonase	-2.00534	1.98e-12	-2.66135	1.39e-46	-2.5357	0.000145507		11	MtrunA17Chr7g0237671
12	MtrunA17Chr3g0109121		Putative Late embryogenesis abundant protein, LEA_2 subgroup	0.990088	8.77e-06	1.15845	2.93e-05	0.8623	0.00113218	true		MtrunA17Chr3g0117691		Putative carbonic anhydrase	-1.55542	4.27e-06	1.51988	1.41e-07	1.05947	0.0029547	-2.20926	1.03e-26	-2.4102	1.05e-18	false		12	MtrunA17Chr8g0368434		putative protein	-0.565996	0.0167727	-0.620527	0.00638675		12	MtrunA17Chr2g0297941		Putative protein kinase RLK-Pelle-RLCK-Os family	3.36118	4.04e-09	2.83855	1.43e-06	2.73638	1.97e-21		12	MtrunA17Chr2g0311721	MtKELCH
13	MtrunA17Chr2g0280631		Putative transcription factor bHLH family	-0.955617	0.00484462	-0.822482	0.0118002	-1.11133	1.03e-06	true		MtrunA17Chr5g0403641		Putative UDP-glucuronosyl/UDP-glucosyltransferase, UDP-glycosyltransferase family	-1.02147	0.000888052	0.957443	0.000140379	1.31104	7.32e-08	-1.06667	2.02e-07	-1.28367	2.14e-11	false		13	MtrunA17Chr5g0420821		ncRNA	3.54193	3.12e-05	3.61412	1.56e-05		13	MtrunA17Chr8g0361931		Putative acyl-lipid (11-3)-desaturase	0.876084	2.51e-05	1.38635	1.35e-39	0.871953	2.72e-10		13	MtrunA17Chr5g0438731
14	MtrunA17Chr7g0266211	MtABI5	abscisic acid-insensitive 5	-1.01346	0.0478859	-1.07036	0.0443995	-1.11344	0.0435092	true		MtrunA17Chr1g0201271		Putative inositol-polyphosphate 5-phosphatase	-0.737444	0.0249019	0.575981	0.0382011	0.674067	0.0056895	-1.2785	1.12e-10	-1.35948	1.17e-07	false		14	MtrunA17Chr7g0217761		Putative cystathionine gamma-synthase	-0.468851	0.0459875	-0.473764	0.0247935		14	MtrunA17Chr8g0334461		Putative Acid phosphatase	1.44725	1.16e-13	1.49444	4.07e-27	0.821679	0.000122053		14	MtrunA17Chr8g0366401	MtCML45
15	MtrunA17Chr8g0344761		Putative small auxin-up RNA	0.827997	0.0220567	1.20632	0.000919578	1.09648	0.00309855	true		MtrunA17Chr3g0078901		Putative NmrA-like domain, NAD(P)-binding domain superfamily	-0.66943	0.0331087	0.679304	0.010633	0.667118	0.00407431	-0.883871	0.00225976	-0.948177	0.0472813	false		15	MtrunA17Chr7g0261281	MtMYB011	Myeloblastosis (MYB) transcription factor 11	-2.23468	5.75e-15	-1.02227	0.00161907		15	MtrunA17Chr4g0046331	MtCYP93C19	Cytochrome P450 monooxygenase	1.8742	1.01e-13	1.32603	2.2e-13	1.32405	2.62e-22		15	MtrunA17Chr8g0383741
16	MtrunA17Chr1g0178891		Putative LysM domain-containing protein	-1.63355	0.00025862	-2.30248	5.43e-08	-1.8068	1.23e-05	true		MtrunA17Chr8g0369391		Putative oxidoreductase	0.366767	0.0242866	-0.571165	0.000953128	-0.535364	0.000568688	0.793236	2.43e-11	0.947874	2.42e-22	false		16	MtrunA17Chr1g0182391		Putative transcription factor C2H2 family	0.541559	0.0197214	0.584178	0.0112241		16	MtrunA17Chr4g0052621		Putative endo-polygalacturonase	-2.50561	2.92e-11	-2.40575	4.1e-80	-2.40114	0.00547511		16	MtrunA17Chr4g0019601
17	MtrunA17Chr3g0142351		Putative galactose oxidase	-1.03877	0.011381	-1.25733	0.000871717	-1.2777	0.00121984	true		MtrunA17Chr5g0395561	MtCHS-4	Chalcone synthase 4	0.485056	0.0148918	-0.908204	0.000636456	-0.485949	0.0166889	1.27726	1.72e-09	1.00987	9.77e-09	false		17	MtrunA17Chr2g0300081		Putative chitinase	-0.982856	0.00946694	-1.39164	0.0093912		17	MtrunA17Chr8g0350391		Putative S-adenosyl-L-methionine-dependent methyltransferase	-1.11139	1.28e-07	-1.38173	4.27e-16	-1.27293	1.28e-06		17	MtrunA17Chr4g0076211	MtPrx18
18	MtrunA17Chr1g0208121		Putative protein kinase RLK-Pelle-LRR-III family	-1.38984	6.06e-11	-1.439	6.57e-10	-1.31683	8.98e-05	true		MtrunA17Chr3g0111581		Putative protein kinase RLK-Pelle-RLCK-VIIa-2 family	0.668494	0.000148137	-1.30932	2.89e-09	-0.613844	0.00192175	0.940682	1.34e-05	0.64632	0.000989767	false		18	MtrunA17Chr8g0335531	MtPCY41|MtUC5	Plantacyanin/Chemocyanin 41|uclacyanin 5	-0.809702	2.18e-06	-0.736074	6.27e-06		18	MtrunA17Chr5g0443861		Putative TIR domain, AAA+ ATPase domain, P-loop containing nucleoside triphosphate hydrolase	1.31906	1.24e-06	1.80421	4.41e-18	0.981111	0.00434459		18	MtrunA17Chr5g0397581
19	MtrunA17Chr4g0006131		Putative beta-glucosidase	-0.948876	0.00678309	-0.792327	0.00719678	-1.37482	2.35e-07	true		MtrunA17Chr2g0332241	MtABCG10	ATP-binding cassette (ABC) transporter type G (XM_003597771)	0.698336	2.06e-05	-0.585639	0.00442363	-0.562955	0.0242724	0.484185	0.0228428	0.635163	5.8e-05	false		19	MtrunA17Chr4g0047171	MtLAT52/POE_35	Late Anther Tomato52/Pollen Ole e 1 Allergen and Extensin	0.507097	0.00228691	0.411391	0.0247935		19	MtrunA17Chr7g0245911	MtCML40	Calmodulin-like 40	4.37182	1.17e-22	4.68642	1.81e-08	6.09236	1.2e-20		19	MtrunA17Chr3g0131121	MtMYB119
20	MtrunA17Chr1g0196531		Putative oxoglutarate/iron-dependent dioxygenase, RNA demethylase ALKBH9B/ALKBH10B	-0.70683	4.86e-07	-0.871896	1.27e-05	-0.908492	2.15e-09	true		MtrunA17Chr4g0038131		Putative cellulase	0.714175	0.0192838	-1.70217	7.43e-09	-0.714222	0.0492824	2.05554	4.54e-25	1.58586	1.07e-09	false		20	MtrunA17Chr3g0087941		putative protein	-2.57692	0.000134768	-1.70965	0.00272944		20	MtrunA17Chr3g0120661		Putative cellulase	5.05831	6.42e-41	4.35246	1.42e-34	4.02362	8.83e-39		20	MtrunA17Chr8g0350541
21	MtrunA17Chr4g0065821		Putative dienelactone hydrolase, alpha/Beta hydrolase	1.02429	0.0100455	0.978343	0.0163894	1.33941	8.32e-05	true		MtrunA17Chr7g0259101		Putative dirigent protein	0.714584	0.00163046	-1.276	4.45e-08	-0.694713	0.0353302	1.7545	1.09e-17	1.51378	2.52e-17	false		21	MtrunA17Chr1g0198681		Putative transferase	-0.73002	0.0237377	-0.731945	0.0419582		21	MtrunA17Chr7g0243891		Putative transcription factor WRKY family	1.05268	0.00381623	1.81731	2.67e-21	1.91023	2.02e-13		21	MtrunA17Chr5g0441691	MtCDPK20
22	MtrunA17Chr3g0140501		Putative malate dehydrogenase (oxaloacetate-decarboxylating) (NADP(+))	-0.814723	0.0498133	-2.73563	2.67e-10	-1.9683	1.18e-07	true		MtrunA17Chr4g0008141		putative protein	0.885107	0.0221506	-1.68981	2.18e-06	-0.918176	0.0362742	2.16372	3.15e-29	1.70013	1.75e-18	false		22	MtrunA17Chr3g0144441		putative protein	-1.55341	0.0132242	-2.17054	0.00152727		22	MtrunA17Chr8g0385011	MtSAUR1	SMALL AUXIN UP RNA1	0.856965	0.00429418	0.637002	0.000658342	0.547472	0.0186265		22	MtrunA17Chr4g0050141
23	MtrunA17Chr2g0309341		Putative CTP synthase (glutamine hydrolyzing)	0.62627	0.00633517	0.60592	0.0164253	0.726383	0.000306436	true		MtrunA17Chr7g0254391		Putative xylogalacturonan beta-1,3-xylosyltransferase	0.94409	0.00160628	-1.60233	4.93e-05	-0.965165	0.02052	1.74707	1.73e-07	2.06766	3.09e-10	false		23	MtrunA17Chr4g0011301		Putative transketolase	-0.566853	0.0482984	-0.592973	0.0476258		23	MtrunA17Chr5g0409971		Putative disease resistance protein	1.00968	0.0162762	1.71946	1.85e-18	0.842591	0.000622475		23	MtrunA17Chr4g0050131
24	MtrunA17Chr1g0200631		Putative transcription factor bHLH family	-6.17615	4.92e-05	-4.29905	5.12e-07	-2.5553	0.00720145	true		MtrunA17Chr4g0075231		Putative pectate lyase	1.02543	3.39e-09	-1.82358	2.06e-17	-0.880992	0.000913444	2.55712	3.08e-34	2.22146	2.05e-14	false		24	MtrunA17Chr6g0457531		putative protein	2.0595	0.000108941	1.85985	0.000663857		24	MtrunA17Chr4g0046321	MtCYP93C27	Cytochrome P450 monooxygenase	1.05845	0.000220427	0.843605	3.18e-06	0.498113	0.00150772		24	MtrunA17Chr4g0033291	MtTSAR2
25	MtrunA17Chr8g0367101		Putative rhamnogalacturonan endolyase	-1.2694	8.18e-06	-1.10901	0.000703318	-1.12731	0.000298774	true		MtrunA17Chr8g0354901		Putative pectinesterase	1.06059	1.63e-05	-1.64988	3.06e-08	-0.764327	0.0178271	2.41433	3.04e-33	1.76041	6.77e-13	false		25	MtrunA17Chr5g0431551		putative protein	1.07191	0.00515657	0.919496	0.0322128		25	MtrunA17Chr7g0260401		Putative P-type Ca(2+) transporter	1.24062	1.24e-07	1.85411	2.25e-25	1.3974	1.17e-08		25	MtrunA17Chr4g0046341	HI4'OMT
26	MtrunA17Chr4g0071571	MtPIN2	PIN-FORMED auxin efflux carrier component	-0.80296	0.013383	-1.08632	0.00256266	-0.750782	0.0499597	true		MtrunA17Chr5g0434311		Putative S-adenosyl-L-methionine-dependent methyltransferase	1.08119	0.00400266	-1.18929	0.0035986	-1.19859	0.00728544	1.88089	5.99e-22	2.15736	6.65e-21	false		26	MtrunA17Chr1g0213011	MtCHI-2	chalcone isomerase	-0.991526	3.3e-09	-0.910422	1.3e-09		26	MtrunA17Chr4g0042741		putative protein	1.2865	0.0415327	1.17115	6.32e-12	0.961389	1.8e-08		26	MtrunA17Chr8g0343954
27	MtrunA17Chr6g0451511	MtSAG101	senescence-associated gene 101-like (TC108405)	1.22529	0.000678955	0.904036	0.00285905	1.34868	1.26e-06	true		MtrunA17Chr5g0447961		Putative 6'-deoxychalcone synthase	1.2697	1.4e-10	-0.855969	3.1e-05	-0.780883	0.000255167	1.48872	1.62e-28	1.65515	1.62e-42	false		27	MtrunA17Chr8g0388641		putative protein	0.873655	0.0205593	1.2329	3.43e-05		27	MtrunA17Chr4g0064041	MtPCY29|MtSC12	Plantacyanin/Chemocyanin 29|stellacyanin 12	3.08208	1.79e-24	4.56335	2.92e-122	3.61843	2.26e-16		27	MtrunA17Chr8g0350091
28	MtrunA17Chr2g0301871		Putative transcription factor C2H2 family	-1.55245	0.00125466	-1.33843	0.00350767	-1.36982	0.00637204	true		MtrunA17Chr5g0431571	MtTPS10	terpene synthase 10	2.18248	4.38e-17	-1.13735	0.00223343	-1.95864	6.19e-08	2.9996	9.13e-06	3.63751	3.55e-34	false		28	MtrunA17Chr4g0010651		Putative disease resistance protein	0.900132	0.000540756	0.960807	9.3e-05		28	MtrunA17Chr5g0443851		Putative TIR domain, P-loop containing nucleoside triphosphate hydrolase	1.1668	3.08e-07	1.0639	3.69e-06	0.821248	0.000530687		28	MtrunA17Chr4g0039311
29	MtrunA17Chr3g0121861		Putative adenosylhomocysteinase	-0.930986	0.000657743	-0.90149	0.00138405	-0.787477	0.014939	true		MtrunA17Chr2g0295091		Putative Bet v I/Major latex protein	2.21853	4.41e-15	-1.46174	8.01e-06	-0.960978	0.0169509	3.43176	7.86e-57	3.03139	6.95e-161	false		29	MtrunA17Chr1g0169091		Putative alpha-1,6-mannosyl-glycoprotein 2-beta-N-acetylglucosaminyltransferase	-0.555161	0.00131414	-0.672731	0.00101296		29	MtrunA17Chr2g0309251		Putative neprosin	-0.610977	0.00019555	-0.544451	1.18e-05	-0.644243	0.00152505		29	MtrunA17Chr8g0388671
30	MtrunA17Chr8g0345281		Putative pectinesterase	-0.875962	0.0046937	-0.708789	0.0482897	-0.843267	0.0143754	true		MtrunA17Chr7g0256371	MtCER1-2	ECERIFERUM 1 (suberin biosynthesis)	2.41452	4.8e-40	-1.63696	1.2e-05	-1.22367	2.23e-06	3.18768	9.63e-10	3.05331	1.14e-08	false		30	MtrunA17Chr2g0296621	MtPrx100	peroxidase	-1.65794	2.52e-08	-0.863043	0.0150631		30	MtrunA17Chr4g0070331		Putative von Willebrand factor, type A, von Willebrand factor A-like domain superfamily	0.897901	1.14e-05	0.661195	2.17e-06	0.739703	4.7e-06		30	MtrunA17Chr5g0402291
31	MtrunA17Chr6g0484841		Putative cytochrome P450	1.01223	0.00064604	1.10538	0.000153477	1.09953	9.3e-05	true		MtrunA17Chr8g0357601		Putative transcription factor GRAS family	2.97847	1.44e-72	-0.847502	0.0182436	-0.716703	0.0329024	3.56848	4.39e-70	3.20159	9.81e-36	false		31	MtrunA17Chr3g0095441		Putative reticulon-like protein, plant	-0.466217	0.0149896	-0.6162	0.000480275		31	MtrunA17Chr3g0116151	MtCML15	Calmodulin-like 15	1.98053	0.0099459	2.53696	7.98e-14	1.86549	3.27e-07		31	MtrunA17Chr7g0225221	MtPrx41
32	MtrunA17Chr2g0333781		Putative cinnamoyl-CoA reductase	-0.79816	2.69e-10	-0.480481	0.0025225	-0.436084	0.0198595	true		MtrunA17Chr4g0026641		Putative tripeptidyl-peptidase II	3.0937	1.9e-14	-1.37268	0.0191654	-1.84594	0.00137103	4.12298	1.55e-119	4.16397	6.73e-72	false		32	MtrunA17Chr6g0463271		putative protein	1.99447	0.0109853	1.92119	0.0441142		32	MtrunA17Chr1g0179891		Putative Thaumatin family	4.37497	0.00349719	4.58179	5.83e-08	4.41227	2.25e-60		32	MtrunA17Chr8g0347391
33	MtrunA17Chr3g0122901	MtKAR	Ketoacyl-ACP reductase	-0.77548	4.13e-08	-0.492075	0.00548532	-0.566587	0.0103593	true		MtrunA17Chr3g0079371		Putative pectinesterase	3.69772	4.98e-42	-2.90559	4.11e-10	-1.1784	0.00368308	6.00862	2.56e-28	4.63769	8.74e-23	false		33	MtrunA17Chr7g0240781		putative protein	-1.55036	0.0305309	-2.31545	0.000346516		33	MtrunA17Chr2g0297921		Putative protein kinase RLK-Pelle-RLCK-Os family	1.88461	1.29e-24	1.68556	3.12e-18	1.32716	5.82e-07		33	MtrunA17Chr3g0121531	MtCHS-1B
34	MtrunA17Chr8g0347761		putative protein	-1.45553	1.67e-06	-1.52959	3.06e-08	-1.41943	5.27e-07	true																	34	MtrunA17Chr2g0321941	MtHDA2	Histone deacetylase 2	0.770535	0.000459494	0.552813	0.0352076		34	MtrunA17Chr7g0257331		Putative transcription factor HSF-type-DNA-binding family	1.55013	3.34e-05	2.70679	1e-10	2.53753	9.45e-23		34	MtrunA17Chr5g0447941
35	MtrunA17Chr8g0355841		Putative BURP domain-containing protein	1.18754	0.00665808	1.20522	0.00881132	1.18276	0.0247935	true																	35	MtrunA17Chr6g0467891		Putative C2 domain-containing protein	-1.0781	3.54e-09	-0.629741	0.00967431		35	MtrunA17Chr2g0323391		Putative SPARK domain-containing protein	-1.72727	5.13e-05	-1.51771	3.66e-06	-1.53194	0.00128576		35	MtrunA17Chr2g0295081
[truncated: 978 more rows]
[truncated: 17 more columns]

## Sheet: Fig4c
			cngc15aGOF & cngc15cGOF mock				WT+3h NF		cngc15aGOF& cngc15cGOF + 3h NF
[truncated: 31 more rows]

## Sheet: Fig4d
NIN								ENOD11
[truncated: 8 more rows]

## Sheet: Fig4e
				WT+3h NF		cngc15aGOF & cngc15cGOF mock				cngc15aGOF,dmi3-1 mock
[truncated: 9 more rows]

[truncated: 4 more sheets: Fig4f, Fig4g, Fig4h, Fig4j]
