# Supplementary material for: Autoactive CNGC15 enhances root endosymbiosis in legume and wheat
Source: Nature. 2025 Jan 15;638(8051):752–9. doi: 10.1038/s41586-024-08424-7 (PMC11839481; doi:10.1038/s41586-024-08424-7)
Supplement: Supplementary file 15 — Source Data Extended Data Fig. 1 [file 41586_2024_8424_MOESM15_ESM.xlsx]

## Sheet: Ext.Data Fig1c
Nodule number/root dry weight
WT	cngc15aP98S	cngc15aL122F	cngc15cP104S	cngc15cL124F		WT	cngc15aG154S
1.25	2.58824	3.65854	3.10345	1.78571		4.05018	2.30769
1.42105	3	2.4359	1.97368	0.689655		3.86243	3.0719
2.99363	2.27273	1.76471	2.57143	3.17308		3.25503	5.58139
2.21239	2.3913	3.63636	2.15827	2.43421		4.17143	3.14286
2.26744	3.06452	3.33333	2.22222	1.83673		3.0315	4.5977
2.48276	2.83333	3	4.30556	1.49254		3.67924	3.1068
2.30769	2.35294	1	3.68421	5.55556		4.08696	2.02614
2.35808	2.76596	1.81818	2.12121	2.72727		2.95918	2.14689
2.48062	4.06593	1.66667	5.38462			3.24841	2.85714
2.77419	3.40909	2.5	3.48485			2.22656	2.17687
1.51815	2.46154		2.44681			3.12217	2.37374
2.12644	3.33333		4.25			4.31372	3.14286
3.66834	3.69863		3.71429			3.84906	3.49206
	4.4		2.77778			2.87879	2.27273
	2.35294					3.01255	4.06091
						4.0796	4.28571
						3.83333	3.29341
						4.27984	4.43609
						3.61446	3.35714
						2.5

## Sheet: Ext.Data Fig1d
WT	Het	Hom
38	24	26
33	37	64
22	39	19
38	36	54
38	29	34
28	33	65
31	29	41
1	22	61
4	33	68
	31
	20
	40
	35
	25
	37
	26
	40
	51
	38
	50
	67
	39
	49
	50
	42
	21
	33
	73
	45
	64
	39
	55

## Sheet: Ext.Data Fig1e
Total		White		Pink
A17	cngc15aGOF	A17	cngc15aGOF	A17	cngc15aGOF
3.33333	3	3.33333	3	0	0
2.25	9.04762	2.25	9.04762	0	0
2.85714	5.35714	2.85714	5.35714	0	0
2.38095	4.63415	2.38095	4.63415	0	0
2.85714	6.25	2.85714	6.25	0	0
1.92982	2.5	1.92982	2.5	0	0
2.7907	10.5882	2.7907	10.5882	0	0
2.41379	3.55556	2.41379	3.55556	0	0
5	8.82353	5	8.82353	0	0
4.46809	4.1573	3.40426	3.14607	1.06383	1.01124
3.95349	2.18391	3.25581	1.37931	0.697674	0.804598
4.21053	3.57143	3.85965	2.67857	0.350877	0.892857
2.33333	4.04762	2.22222	2.61905	0.111111	1.42857
5.83333	3.50649	5.16667	2.33766	0.666667	1.16883
7.25	4.82759	6.5	3.62069	0.75	1.2069
3.19149	7.05882	2.55319	4.11765	0.638298	2.94118
4.59016	5.6	3.77049	3.6	0.819672	2
1.75439	7.59259	1.57895	7.03704	0.175439	0.555556
3.67647	4.89583	3.67647	4.375	0	0.520833
2.05128	2.84091	1.79487	1.25	0.25641	1.59091
4.65517	4.70588	3.62069	2.94118	1.03448	1.76471
3.50877	4.60318	3.15789	3.1746	0.350877	1.42857
2.77228	5.64103	2.37624	5.38462	0.39604	0.25641
2.93333	5.45455	2.8	3.63636	0.133333	1.81818
2.38806	5.95238	2.23881	4.7619	0.149254	1.19048
1.92982	2.94118	1.92982	2.05882	0	0.882353
5.83333	10	5.83333	8.33333	0	1.66667
1.73913	4.07895	1.5942	3.42105	0.144928	0.657895
3.75	3.96226	3.75	3.58491	0	0.377358
2.07792	4.23729	2.07792	3.38983	0	0.847458
3.38235	3.125	3.38235	2.08333	0	1.04167
2.75862	4.03509	2.58621	2.98246	0.172414	1.05263
3.41463	2.7907	3.41463	1.62791	0	1.16279
3.33333		2.72727		0.606061
5		5		0
