# Supplementary material for: Autoactive CNGC15 enhances root endosymbiosis in legume and wheat
Source: Nature. 2025 Jan 15;638(8051):752–9. doi: 10.1038/s41586-024-08424-7 (PMC11839481; doi:10.1038/s41586-024-08424-7)
Supplement: Supplementary file 16 — Source Data Extended Data Fig. 3 [file 41586_2024_8424_MOESM16_ESM.xlsx]

## Sheet: Ext.Data Fig3b
CNGC15a				CNGC15c
A17	cngc15aGOF	cngc15cGOF		A17	cngc15aGOF	cngc15cGOF
2.59e-05	4.65e-06	1.48e-05		0.00296	0.00374	0.00333
1.28e-05	1.2e-05	2.52e-05		0.00294	0.00289	0.00369
8.44e-06	9.94e-06	2.82e-05		0.00348	0.00314	0.0032
2.36e-05	6.08e-06	2.6e-05		0.0034	0.00291	0.00302

## Sheet: Ext.Data Fig3c
WT	cngc15aGOF	cngc15cGOF
1.34675	1.61823	1.57749
1.68406	1.36745	1.28232
1.28076	1.2201	1.40522
1.16473	1.43891	1.31093
1.57437	1.40269	1.35655
1.50655		1.55025
1.31266		1.5012
1.47346
1.63521
1.60295
1.28369
1.70679
1.2066

## Sheet: Ext.Data Fig3d
		A17::YC3.6		F1:cngc15cGOF* A17::YC3.6		F1:cngc15aGOF* A17::YC3.6
Time (s)		YFP/CFP		YFP/CFP		YFP/CFP
1		1.26687		1.53378		1.18167
4		1.26736		1.54424		1.17977
7		1.26658		1.54179		1.18339
10		1.26948		1.53814		1.1782
13		1.26532		1.53809		1.18299
16		1.26906		1.55258		1.18455
19		1.25953		1.54375		1.17606
22		1.26918		1.549		1.17689
25		1.27384		1.54192		1.18163
28		1.26303		1.5392		1.17658
31		1.26413		1.54013		1.17675
34		1.26783		1.54102		1.17687
37		1.27363		1.54357		1.17646
40		1.27217		1.53264		1.1751
43		1.261		1.53207		1.17107
46		1.26615		1.54294		1.17464
49		1.27012		1.54442		1.17371
52		1.25634		1.53629		1.17158
55		1.25533		1.5396		1.17999
58		1.2627		1.53776		1.16677
61		1.26506		1.54021		1.16909
64		1.26527		1.53312		1.17346
67		1.25854		1.54529		1.1695
70		1.25422		1.53823		1.19478
73		1.25688		1.54315		1.21408
76		1.25428		1.53505		1.20872
79		1.24934		1.53416		1.20644
82		1.25514		1.54269		1.20508
85		1.26201		1.52401		1.19683
88		1.26131		1.53907		1.19611
91		1.26043		1.54042		1.18874
94		1.26591		1.5349		1.18131
97		1.25709		1.52888		1.17834
100		1.25759		1.52663		1.17547
103		1.25117		1.53254		1.17602
106		1.2525		1.53499		1.17684
109		1.24903		1.53587		1.16824
112		1.26974		1.53502		1.16916
115		1.25527		1.53264		1.16471
118		1.24378		1.5286		1.16441
121		1.25653		1.53826		1.16033
124		1.25009		1.53459		1.15762
127		1.25832		1.53532		1.164
130		1.24434		1.53623		1.16816
133		1.25559		1.53569		1.17085
136		1.24066		1.53309		1.1651
139		1.25854		1.53423		1.16041
142		1.26252		1.54574		1.16277
145		1.26425		1.59989		1.16581
148		1.2593		1.59684		1.16682
151		1.26082		1.57477		1.16974
154		1.26426		1.5569		1.16589
157		1.25352		1.54421		1.16447
160		1.26031		1.53833		1.16694
163		1.25892		1.5355		1.16851
166		1.26847		1.53223		1.16069
169		1.26629		1.538		1.16746
172		1.27364		1.52973		1.15896
175		1.26842		1.53367		1.16114
178		1.26507		1.53318		1.1689
181		1.27504		1.53801		1.16823
184		1.26779		1.53915		1.17022
187		1.2668		1.53031		1.16637
190		1.27009		1.53502		1.16789
193		1.27669		1.53761		1.16059
196		1.27753		1.5281		1.1573
199		1.27165		1.53263		1.17016
202		1.25598		1.52742		1.16572
205		1.27161		1.53174		1.15718
208		1.26058		1.53239		1.16702
211		1.25697		1.53461		1.16499
214		1.27373		1.53193		1.16166
217		1.2646		1.53414		1.16509
220		1.25819		1.53995		1.16041
223		1.26837		1.53721		1.16365
226		1.27374		1.52742		1.16156
229		1.26341		1.52955		1.16381
232		1.27578		1.52032		1.16679
235		1.2687		1.5292		1.16082
238		1.27276		1.53358		1.15825
241		1.26489		1.53043		1.16141
244		1.25462		1.52534		1.16084
247		1.24585		1.51996		1.16252
250		1.26571		1.52534		1.15669
253		1.272		1.52111		1.15769
256		1.26506		1.52137		1.16662
259		1.25906		1.5259		1.16099
262		1.25552		1.53478		1.15792
265		1.25518		1.53363		1.16252
268		1.24633		1.52634		1.16478
271		1.25431		1.53018		1.15657
274		1.26834		1.52812		1.18434
277		1.24476		1.52313		1.19619
280		1.26098		1.52665		1.20479
283		1.2572		1.53196		1.18957
286		1.2637		1.52631		1.18559
289		1.26304		1.52459		1.18661
292		1.25636		1.52432		1.18858
295		1.27292		1.5247		1.18472
298		1.25629		1.52906		1.17578
301		1.26093		1.5246		1.17487
304		1.25531		1.53321		1.17854
307		1.2528		1.5241		1.17725
310		1.25161		1.52209		1.17067
313		1.25581		1.52499		1.16719
316		1.25005		1.52507		1.16521
319		1.255		1.52349		1.16292
322		1.26072		1.51893		1.16077
325		1.25471		1.52178		1.16821
328		1.26614		1.52416		1.15896
331		1.26636		1.52138		1.16299
334		1.26394		1.51478		1.16164
337		1.26938		1.51842		1.16152
340		1.26369		1.51805		1.15359
343		1.26336		1.516		1.16429
346		1.2502		1.52		1.16044
349		1.26655		1.51385		1.16335
352		1.26728		1.51461		1.16383
355		1.26694		1.5179		1.16239
358		1.2591		1.52168		1.16369
361		1.24672		1.51392		1.15903
364		1.25376		1.50548		1.16327
367		1.25752		1.51882		1.15536
370		1.25194		1.52177		1.16341
373		1.25946		1.51122		1.16731
376		1.25263		1.51569		1.16428
379		1.26343		1.51557		1.15815
382		1.25084		1.51679		1.15614
385		1.25378		1.51399		1.15593
388		1.26561		1.51358		1.15971
391		1.2702		1.51647		1.15707
394		1.2607		1.5176		1.15947
397		1.26225		1.51426		1.16658
400		1.26676		1.51018		1.16445
403		1.26946		1.50924		1.16204
406		1.26777		1.50688		1.16337
409		1.26177		1.51087		1.16325
412		1.26113		1.51217		1.16131
415		1.27752		1.50775		1.15841
418		1.25382		1.51036		1.14961
421		1.26345		1.51764		1.15864
424		1.25851		1.51169		1.16318
427		1.26591		1.51844		1.15543
430		1.25644		1.507		1.15879
433		1.25877		1.51892		1.15984
436		1.25503		1.51254		1.15831
439		1.25725		1.51535		1.16011
442		1.26357		1.5732		1.15877
445		1.25368		1.57102		1.16134
448		1.25362		1.55206		1.1573
451		1.26321		1.54514		1.15649
454		1.25284		1.53914		1.16536
457		1.26012		1.52826		1.15987
460		1.2569		1.52389		1.15801
463		1.26141		1.52261		1.15904
466		1.26257		1.5088		1.16235
469		1.25514		1.49936		1.16758
472		1.274		1.51514		1.16932
475		1.2627		1.50783		1.17987
478		1.26543		1.50698		1.17617
481		1.26466		1.50739		1.17245
484		1.26937		1.50803		1.17266
487		1.26444		1.50729		1.17316
490		1.27379		1.50818		1.17082
493		1.26159		1.50469		1.17106
496		1.25638		1.50498		1.16627
499		1.26786		1.50502		1.16924
502		1.26653		1.50389		1.16126
505		1.25614		1.50894		1.15883
508		1.26179		1.50994		1.15237
511		1.25354		1.49967		1.15167
514		1.26424		1.50025		1.15968
517		1.26503		1.50259		1.15625
520		1.26423		1.50347		1.15098
523		1.25337		1.50474		1.1534
526		1.25563		1.50415		1.15104
529		1.25658		1.50188		1.15495
532		1.25977		1.49839		1.1525
535		1.26292		1.50629		1.15419
538		1.24491		1.49462		1.14877
541		1.26365		1.50463		1.16449
544		1.26008		1.50687		1.15371
547		1.25727		1.50132		1.16017
550		1.25521		1.53786		1.15624
553		1.26538		1.56446		1.16001
556		1.26006		1.54742		1.15652
559		1.24815		1.53599		1.16036
562		1.25163		1.51468		1.15864
565		1.25971		1.50771		1.15975
568		1.25763		1.49753		1.15664
571		1.26031		1.50573		1.16404
574		1.25177		1.50328		1.15892
577		1.25635		1.49942		1.15811
580		1.261		1.50743		1.15813
583		1.239		1.50563		1.15767
586		1.27221		1.50674		1.15049
589		1.249		1.5004		1.15475
592		1.25216		1.50254		1.15416
595		1.2519		1.50381		1.15461
598		1.25684		1.50483		1.1547
601		1.25742		1.50429		1.1595
604		1.25599		1.51422		1.15846
607		1.25095		1.50668		1.15351
610		1.2536		1.49991		1.15587
613		1.25402		1.50865		1.1658
616		1.26414		1.5082		1.19368
619		1.26132		1.50008		1.19463
622		1.26086		1.49782		1.19539
625		1.26617		1.50039		1.18561
628		1.25841		1.50086		1.17935
631		1.26279		1.50591		1.18044
634		1.25685		1.50345		1.17146
637		1.26091		1.49465		1.17329
640		1.26371		1.50225		1.16808
643		1.26892		1.4994		1.16938
646		1.271		1.50875		1.1637
649		1.26568		1.49221		1.15652
652		1.26815		1.48911		1.15322
655		1.26251		1.50698		1.15525
658		1.25363		1.51139		1.1644
661		1.25986		1.51061		1.15033
664		1.25263		1.50255		1.15837
667		1.26386		1.50828		1.15985
670		1.26565		1.5535		1.15616
673		1.25724		1.56107		1.15656
676		1.26538		1.5455		1.15048
679		1.27101		1.51922		1.15442
682		1.26888		1.51093		1.15201
685		1.25665		1.50134		1.15987
688		1.26742		1.49467		1.15999
691		1.2596		1.49588		1.158
694		1.26447		1.49139		1.156
697		1.25936		1.50368		1.15723
700		1.26758		1.50081		1.15548
703		1.25377		1.48845		1.14955
706		1.25065		1.49884		1.14974
709		1.25341		1.49527		1.15516
712		1.2708		1.49333		1.14931
715		1.2498		1.50102		1.15108
718		1.25506		1.49886		1.15032
721		1.24829		1.48852		1.14887
724		1.25633		1.50016		1.15495
727		1.25178		1.49891		1.1624
730		1.25088		1.48995		1.15201
733		1.24791		1.49451		1.15961
736		1.2546		1.48903		1.15741
739		1.24054		1.49452		1.16046
742		1.23591		1.49944		1.15438
745		1.24795		1.4916		1.15181
748		1.23949		1.49619		1.16065
751		1.23778		1.49588		1.15192
754		1.24275		1.49319		1.1598
757		1.24273		1.49409		1.16175
760		1.24037		1.49224		1.15268
763		1.23023		1.50058		1.15955
766		1.24243		1.49409		1.16483
769		1.244		1.49568		1.1576
772		1.23539		1.48463		1.16277
775		1.24268		1.49153		1.20607
778		1.25524		1.48579		1.21245
781		1.24072		1.49177		1.21107
784		1.24055		1.49407		1.20511
787		1.24652		1.4925		1.2027
790		1.2352		1.4883		1.19429
793		1.23531		1.48288		1.19731
796		1.2332		1.49563		1.19493
799		1.2396		1.48628		1.19822
802		1.24245		1.49573		1.18775
805		1.26436		1.49432		1.18793
808		1.23952		1.49108		1.18673
811		1.24094		1.48422		1.18661
814		1.25117		1.47959		1.18982
817		1.24305		1.49191		1.17983
820		1.23606		1.49057		1.17284
823		1.23429		1.48619		1.17071
826		1.24943		1.49259		1.16963
829		1.23734		1.49172		1.16463
832		1.24523		1.49077		1.16335
835		1.25545		1.48854		1.16526
838		1.24372		1.49683		1.16513
841		1.23491		1.49037		1.16915
844		1.23451		1.49473		1.16529
847		1.23381		1.50255		1.16612
850		1.2373		1.48538		1.16523
853		1.23536		1.48695		1.16846
856		1.2289		1.49038		1.16538
859		1.22783		1.48294		1.17181
862		1.23127		1.48727		1.17186
865		1.22937		1.48552		1.17366
868		1.23426		1.48472		1.17286
871		1.23523		1.47989		1.16663
874		1.22896		1.48864		1.1713
877		1.23351		1.4779		1.1695
880		1.22245		1.4877		1.16768
883		1.24038		1.49187		1.16868
886		1.2273		1.49338		1.17317
889		1.22069		1.49233		1.17385
892		1.23303		1.48963		1.17231
895		1.2375		1.4849		1.17647
898		1.22668		1.48295		1.17286
901		1.25073		1.48013		1.17204
904		1.23451		1.49172		1.16753
907		1.24235		1.49292		1.17018
910		1.24045		1.48668		1.16856
913		1.23958		1.48878		1.16353
916		1.24122		1.48508		1.16183
919		1.24785		1.48853		1.17041
922		1.25323		1.4831		1.16724
925		1.25179		1.49033		1.17157
928		1.25085		1.48538		1.19415
931		1.24424		1.47174		1.20231
934		1.24958		1.4822		1.20776
937		1.26048		1.48591		1.19935
940		1.24722		1.48044		1.19798
943		1.24848		1.48461		1.18975
946		1.24797		1.48902		1.19813
949		1.25854		1.47837		1.1895
952		1.25571		1.49191		1.19177
955		1.25384		1.48744		1.18222
958		1.24418		1.48821		1.19245
961		1.25595		1.48557		1.18071
964		1.24418		1.48662		1.18043
967		1.24526		1.47965		1.16982
970		1.2429		1.49261		1.16439
973		1.24458		1.4817		1.16608
976		1.25016		1.47919		1.16596
979		1.24741		1.48469		1.16471
982		1.2468		1.48701		1.16228
985		1.25141		1.48568		1.16177
988		1.24173		1.49295		1.16343
991		1.24743		1.56218		1.16511
994		1.24527		1.56441		1.16445
997		1.2378		1.54028		1.15716
1000		1.25456		1.52387		1.15858
1003		1.23643		1.50936		1.15122
1006		1.25456		1.48616		1.14577
1009		1.2554		1.48545		1.15272
1012		1.24983		1.48095		1.18006
1015		1.24323		1.47997		1.17167
1018		1.26535		1.47315		1.17397
1021		1.23995		1.47738		1.17387
1024		1.25209		1.47371		1.17341
1027		1.25105		1.48044		1.17596
1030		1.2556		1.48167		1.17487
1033		1.25898		1.48218		1.17286
1036		1.24933		1.4813		1.17187
1039		1.25417		1.48154		1.16728
1042		1.25356		1.47776		1.16979
1045		1.24529		1.47991		1.16999
1048		1.25799		1.4753		1.17131
1051		1.26503		1.47501		1.16343
1054		1.25437		1.47585		1.16733
1057		1.25312		1.47693		1.16724
1060		1.2671		1.4758		1.16605
1063		1.25075		1.48569		1.16984
1066		1.25088		1.48296		1.15733
1069		1.26497		1.47659		1.15252
1072		1.25189		1.47553		1.15954
1075		1.26575		1.48665		1.16164
1078		1.25131		1.48344		1.1629
1081		1.25396		1.47513		1.16183
1084		1.2505		1.46794		1.16069
1087		1.2631		1.47956		1.16455
1090		1.25655		1.47564		1.16322
1093		1.25439		1.49252		1.16149
1096		1.24735		1.49176		1.16459
1099		1.26458		1.48553		1.16981
1102		1.24485		1.47727		1.1628
1105		1.24671		1.47953		1.16327
1108		1.2506		1.48533		1.17249
1111		1.25011		1.48104		1.16317
1114		1.25909		1.4625		1.16967
1117		1.25137		1.47445		1.17183
1120		1.25115		1.4723		1.16177
1123		1.26073		1.48805		1.16292
1126		1.25307		1.47507		1.16984
1129		1.2546		1.48237		1.1651
1132		1.25788		1.46923		1.16713
1135		1.25922		1.48933		1.16511
1138		1.24431		1.4759		1.16714
1141		1.26695		1.48044		1.16882
1144		1.24502		1.47805		1.16342
1147		1.24992		1.47568		1.16781
1150		1.24659		1.47195		1.164
1153		1.25285		1.47755		1.16669
1156		1.23587		1.4731		1.17231
1159		1.24651		1.48496		1.17328
1162		1.25765		1.48081		1.17521
1165		1.25339		1.47614		1.16705
1168		1.24564		1.4845		1.16471
1171		1.25378		1.48854		1.16404
1174		1.24246		1.48084		1.17147
1177		1.24792		1.51521		1.17735
1180		1.25088		1.57357		1.16763
1183		1.2534		1.55671		1.16877
1186		1.24332		1.54007		1.16999
1189		1.24177		1.5422		1.16977
1192		1.23472		1.53187		1.19177
1195		1.25337		1.52072		1.21067
1198		1.24254		1.51982		1.21405
1201		1.24838		1.50639		1.2051
1204		1.24734		1.49325		1.20395
1207		1.235		1.48311		1.20045
1210		1.24344		1.4864		1.20218
1213		1.24901		1.47354		1.19401
1216		1.24975		1.47241		1.19347
1219		1.24932		1.47734		1.18294
1222		1.2478		1.47702		1.18855
1225		1.24119		1.47024		1.1887
1228		1.23947		1.47248		1.18547
1231		1.25263		1.47291		1.18239
1234		1.24134		1.47515		1.18841
1237		1.23952		1.46513		1.17984
1240		1.23876		1.46671		1.17885
1243		1.24525		1.47239		1.17348
1246		1.22392		1.47501		1.17072
1249		1.23272		1.54383		1.16554
1252		1.22807		1.56798		1.16905
1255		1.24896		1.53518		1.16761
1258		1.23474		1.50912		1.16098
1261		1.23876		1.48157		1.16273
1264		1.24059		1.46684		1.17038
1267		1.23065		1.46443		1.16724
1270		1.23977		1.46663		1.16774
