# Supplementary material for: Autoactive CNGC15 enhances root endosymbiosis in legume and wheat
Source: Nature. 2025 Jan 15;638(8051):752–9. doi: 10.1038/s41586-024-08424-7 (PMC11839481; doi:10.1038/s41586-024-08424-7)
Supplement: Supplementary file 17 — Source Data Extended Data Fig. 4 [file 41586_2024_8424_MOESM17_ESM.xlsx]

## Sheet: Ext.Data 4a
	dmi1-1*cngc15aGOF/EV-NLS:YC3.6			dmi1-1*cngc15aGOF/RNAiCaM2-NLS:YC3.6
Time (s)	YFP/CFP			YFP/CFP
1	1.37097			1.38352
4	1.36815			1.38558
7	1.36815			1.38688
10	1.36673			1.38495
13	1.36527			1.38783
16	1.3694			1.38653
19	1.36785			1.38768
22	1.37331			1.38495
25	1.3705			1.38512
28	1.36868			1.38438
31	1.37502			1.38482
34	1.37146			1.38563
37	1.37483			1.38473
40	1.37418			1.38656
43	1.37109			1.38696
46	1.37058			1.38311
49	1.37516			1.3844
52	1.37327			1.38332
55	1.37215			1.38597
58	1.37333			1.3857
61	1.3727			1.38462
64	1.37355			1.38591
67	1.37593			1.38779
70	1.37323			1.38655
73	1.37378			1.38366
76	1.37351			1.38779
79	1.37335			1.3867
82	1.37326			1.38836
85	1.37544			1.38342
88	1.37218			1.38881
91	1.37522			1.38678
94	1.37524			1.38941
97	1.37714			1.38688
100	1.37229			1.38738
103	1.37864			1.38751
106	1.37816			1.38404
109	1.37551			1.38517
112	1.37408			1.38581
115	1.37736			1.38746
118	1.37288			1.38693
121	1.37519			1.38756
124	1.37546			1.38929
127	1.37948			1.3854
130	1.37666			1.38871
133	1.37823			1.38624
136	1.37798			1.38908
139	1.379			1.38899
142	1.37504			1.38513
145	1.37159			1.383
148	1.3749			1.38427
151	1.37487			1.384
154	1.38201			1.38318
157	1.3779			1.38313
160	1.37794			1.38262
163	1.37885			1.38368
166	1.37618			1.38772
169	1.36872			1.3811
172	1.37749			1.38666
175	1.3735			1.38373
178	1.37297			1.38396
181	1.37222			1.38186
184	1.36807			1.38493
187	1.37328			1.38333
190	1.37391			1.38561
193	1.37319			1.38512
196	1.37125			1.38588
199	1.36715			1.38583
202	1.37488			1.38542
205	1.37198			1.3858
208	1.37912			1.38112
211	1.38176			1.38577
214	1.38472			1.38647
217	1.39426			1.38591
220	1.39709			1.38687
223	1.39038			1.38617
226	1.3886			1.38658
229	1.39209			1.38745
232	1.38869			1.38412
235	1.38546			1.38802
238	1.38432			1.38578
241	1.37896			1.38435
244	1.38057			1.38516
247	1.38134			1.38518
250	1.37329			1.38265
253	1.37869			1.38442
256	1.37256			1.38214
259	1.3736			1.38522
262	1.36639			1.3874
265	1.36765			1.38505
268	1.36934			1.37809
271	1.36848			1.38173
274	1.36768			1.38528
277	1.36276			1.38286
280	1.36677			1.38106
283	1.36364			1.38151
286	1.36781			1.37777
289	1.36779			1.38034
292	1.36557			1.37952
295	1.36928			1.37886
298	1.36807			1.3791
301	1.37175			1.37981
304	1.36888			1.3806
307	1.37068			1.38202
310	1.37297			1.38374
313	1.37039			1.37799
316	1.37708			1.38433
319	1.37648			1.38302
322	1.37932			1.38682
325	1.37977			1.38425
328	1.38058			1.38727
331	1.37919			1.38676
334	1.37278			1.38553
337	1.37541			1.38914
340	1.37363			1.38746
343	1.37332			1.38568
346	1.37086			1.39287
349	1.375			1.39062
352	1.37679			1.39835
355	1.3762			1.39652
358	1.37235			1.39902
361	1.37442			1.39667
364	1.38106			1.40102
367	1.37978			1.3984
370	1.37996			1.40271
373	1.3788			1.40886
376	1.37966			1.40321
379	1.37887			1.40602
382	1.37659			1.40714
385	1.37788			1.40175
388	1.37926			1.40664
391	1.37168			1.40388
394	1.37662			1.40611
397	1.37912			1.40665
400	1.37883			1.40573
403	1.3762			1.40081
406	1.38447			1.40136
409	1.37813			1.40646
412	1.37533			1.40823
415	1.37473			1.40403
418	1.37352			1.40373
421	1.37054			1.40351
424	1.36897			1.40421
427	1.36563			1.4057
430	1.3682			1.40738
433	1.36578			1.40565
436	1.3679			1.40674
439	1.36695			1.40748
442	1.36389			1.40308
445	1.36238			1.40183
448	1.36745			1.40176
451	1.36518			1.40294
454	1.36842			1.40076
457	1.3714			1.39962
460	1.36984			1.39875
463	1.37215			1.40004
466	1.37541			1.40219
469	1.37896			1.39651
472	1.37793			1.39644
475	1.37577			1.39429
478	1.37474			1.39793
481	1.37552			1.39375
484	1.37843			1.39116
487	1.38307			1.39072
490	1.38271			1.3921
493	1.38523			1.39305
496	1.38196			1.38901
499	1.38499			1.39338
502	1.38944			1.39241
505	1.39528			1.38632
508	1.3941			1.39025
511	1.3884			1.39184
514	1.38051			1.38791
517	1.37375			1.38364
520	1.3722			1.38918
523	1.36428			1.38699
526	1.36531			1.38907
529	1.36376			1.3926
532	1.36313			1.38986
535	1.36556			1.38656
538	1.36298			1.38699
541	1.36576			1.38695
544	1.36672			1.38248
547	1.36262			1.38152
550	1.3638			1.38475
553	1.36144			1.38641
556	1.36017			1.38396
559	1.36266			1.38135
562	1.35947			1.38443
565	1.35891			1.38148
568	1.35943			1.383
571	1.35945			1.38025
574	1.35827			1.38132
577	1.36141			1.37806
580	1.35994			1.37811
583	1.36276			1.38088
586	1.36121			1.38286
589	1.3616			1.3854
592	1.36828			1.38476
595	1.36611			1.38073
598	1.36709			1.38371
601	1.36798			1.3791
604	1.36784			1.38077
607	1.36853			1.38262
610	1.3757			1.38005
613	1.38504			1.37726
616	1.38951			1.38033
619	1.38716			1.37767
622	1.38521			1.37952
625	1.37834			1.37886
628	1.37762			1.37811
631	1.37363			1.37911
634	1.36911			1.37841
637	1.36357			1.37793
640	1.36502			1.38146
643	1.36401			1.38103
646	1.36051			1.37478
649	1.35601			1.38013
652	1.36123			1.37587
655	1.36064			1.37923
658	1.35748			1.37969
661	1.36201			1.37939
664	1.35671			1.38312
667	1.35967			1.37932
670	1.35904			1.38145
673	1.3607			1.37345
676	1.35625			1.37684
679	1.36161			1.37233
682	1.36233			1.37803
685	1.35795			1.37553
688	1.35823			1.37721
691	1.35631			1.37885
694	1.35869			1.38075
697	1.35703			1.37786
700	1.35892			1.38153
703	1.35966			1.37927
706	1.35659			1.3768
709	1.36064			1.38306
712	1.36247			1.37929
715	1.36209			1.38117
718	1.36066			1.38304
721	1.36332			1.38049
724	1.36146			1.37823
727	1.36339			1.3768
730	1.36465			1.38067
733	1.3673			1.37983
736	1.37048			1.378
739	1.36856			1.37882
742	1.36687			1.37948
745	1.37143			1.37969
748	1.37337			1.38467
751	1.37035			1.37935
754	1.377			1.37963
757	1.38009			1.37806
760	1.38724			1.37824
763	1.39151			1.37832
766	1.38351			1.37642
769	1.3744			1.37201
772	1.37585			1.37955
775	1.36894			1.3787
778	1.36677			1.37642
781	1.36524			1.37952
784	1.36371			1.3762
787	1.36033			1.37602
790	1.35968			1.37606
793	1.35761			1.37929
796	1.36122			1.37928
799	1.35783			1.37775
802	1.36228			1.37968
805	1.35794			1.37611
808	1.35648			1.37786
811	1.35352			1.3795
814	1.35553			1.37851
817	1.35594			1.37587
820	1.35807			1.37612
823	1.36269			1.37758
826	1.36097			1.38022
829	1.35756			1.37454
832	1.35943			1.37286
835	1.35413			1.3754
838	1.35525			1.37678
841	1.35306			1.37607
844	1.35694			1.3771
847	1.35599			1.377
850	1.35484			1.37283
853	1.35545			1.37262
856	1.35526			1.37316
859	1.36445			1.37625
862	1.35957			1.37165
865	1.35815			1.37417
868	1.36099			1.37393
871	1.36464			1.378
874	1.36415			1.36898
877	1.37091			1.375
880	1.3722			1.37391
883	1.37158			1.37387
886	1.378			1.37307
889	1.37698			1.37661
892	1.37337			1.37173
895	1.36503			1.37453
898	1.36121			1.37541
901	1.36414			1.3763
904	1.36017			1.37225
907	1.35983			1.37495
910	1.35894			1.37395
913	1.35699			1.37291
916	1.35435			1.37173
919	1.35802			1.37368
922	1.35875			1.37187
925	1.35596			1.371
928	1.35665			1.37424
931	1.36034			1.37458
934	1.36125			1.37267
937	1.3601			1.37926
940	1.35729			1.37354
943	1.35756			1.37512
946	1.35655			1.37801
949	1.35667			1.37272
952	1.3601			1.37503
955	1.35791			1.37473
958	1.35656			1.37509
961	1.35744			1.37655
964	1.35766			1.37491
967	1.356			1.37345
970	1.35688			1.37172
973	1.35722			1.3749
976	1.35449			1.37989
979	1.35823			1.37798
982	1.36493			1.37233
985	1.36308			1.3738
988	1.36276			1.37132
991	1.36589			1.37593
994	1.36995			1.3743
997	1.37299			1.37672
1000	1.37704			1.3734
1003	1.37209			1.37011
1006	1.37304			1.37787
1009	1.37241			1.3753
1012	1.37776			1.37753
1015	1.36895			1.37478
1018	1.36837			1.37439
1021	1.36778			1.3772
1024	1.36644			1.37557
1027	1.36097			1.37583
1030	1.35761			1.3751
1033	1.36054			1.37557
1036	1.35771			1.37878
1039	1.35875			1.37966
1042	1.35798			1.37956
1045	1.35983			1.38244
1048	1.35876			1.38283
1051	1.35651			1.38003
1054	1.35288			1.37969
1057	1.35581			1.37722
1060	1.3525			1.37928
1063	1.35447			1.3802
1066	1.35119			1.37836
1069	1.35027			1.37603
1072	1.35243			1.37883
1075	1.35213			1.37708
1078	1.35251			1.37863
1081	1.35284			1.37362
1084	1.35293			1.37733
1087	1.35145			1.374
1090	1.35444			1.37894
1093	1.35345			1.37975
1096	1.35258			1.37463
1099	1.35057			1.37779
1102	1.35109			1.37759
1105	1.35079			1.37901
1108	1.3522			1.37935
1111	1.35137			1.3814
1114	1.34762			1.38035
1117	1.35387			1.38083
1120	1.35091			1.3802
1123	1.35072			1.38168
1126	1.35042			1.38136
1129	1.34931			1.38218
1132	1.35402			1.37665
1135	1.35405			1.38091
1138	1.35382			1.38106
1141	1.35026			1.38081
1144	1.35621			1.38218
1147	1.35088			1.38033
1150	1.35195			1.37917
1153	1.34995			1.37703
1156	1.35202			1.38191
1159	1.35457			1.37553
1162	1.35366			1.37571
1165	1.35618			1.38028
1168	1.3563			1.37864
1171	1.36332			1.37651
1174	1.36512			1.37616
1177	1.37101			1.37825
1180	1.37821			1.37792
1183	1.37911			1.37547
1186	1.37943			1.37739
1189	1.37461			1.37692
1192	1.37745			1.37866
1195	1.37991			1.37545
1198	1.36949			1.37955
1201	1.36382			1.37696
1204	1.36102			1.37844
1207	1.35244			1.37787
1210	1.35177			1.37711
1213	1.35003			1.37528
1216	1.35056			1.37739
1219	1.34767			1.37642
1222	1.34958			1.37642
1225	1.34953			1.37708
1228	1.34684			1.37258
1231	1.34856			1.37408
1234	1.34758			1.37649
1237	1.34877			1.37479
1240	1.35164			1.37869
1243	1.35363			1.37398
1246	1.35103			1.37438
1249	1.34956			1.37672
1252	1.35005			1.37582
1255	1.35424			1.38034
1258	1.3485			1.3762
1261	1.3491			1.37858
1264	1.34599			1.37385
1267	1.34839			1.37271
1270	1.34281			1.3776
1273	1.34912			1.37488
1276	1.34886			1.37434
1279	1.34639			1.37837
1282	1.34749			1.37175
1285	1.34985			1.38008
1288	1.35014			1.37935
1291	1.34607			1.37464
1294	1.34681			1.37859
1297	1.34623			1.37911
1300	1.34801			1.37561
1303	1.35062			1.3752
1306	1.34828			1.37687
1309	1.34455			1.379
1312	1.35123			1.37802
1315	1.34771			1.38014
1318	1.34943			1.37455
1321	1.34736			1.37985
1324	1.34823			1.37679
1327	1.34796			1.37514
1330	1.34892			1.37499
1333	1.35121			1.37803
1336	1.35236			1.37632
1339	1.354			1.37812
1342	1.35502			1.38235
1345	1.34626			1.37888
1348	1.35128			1.37929
1351	1.35022			1.37722
1354	1.35238			1.37391
1357	1.34982			1.37775
1360	1.35304			1.37667
1363	1.35053			1.37988
1366	1.35472			1.37743
1369	1.35891			1.37514
1372	1.35891			1.37733
1375	1.36019			1.37927
1378	1.35626			1.38168
1381	1.35628			1.3809
1384	1.35642			1.37752
1387	1.36093			1.37875
1390	1.35624			1.38145
1393	1.36154			1.38151
1396	1.36274			1.38076
1399	1.35859			1.37913
1402	1.35778			1.38097
1405	1.36392			1.3808
1408	1.36692			1.37786
1411	1.36405			1.37822
1414	1.36515			1.37919
1417	1.36269			1.37712
1420	1.35802			1.3789
1423	1.35576			1.38002
1426	1.34891			1.38005
1429	1.34755			1.38252
1432	1.34795			1.37749
1435	1.34362			1.38278
1438	1.34303			1.38106
1441	1.34545			1.38034
1444	1.3479			1.37581
1447	1.34359			1.37517
1450	1.3444			1.37969
1453	1.34012			1.37856
1456	1.34019			1.37918
1459	1.34319			1.38091
1462	1.34182			1.3785
1465	1.34526			1.37903
1468	1.33901			1.37843
1471	1.34362			1.37728
1474	1.33999			1.37883
1477	1.34233			1.38071
1480	1.34204			1.37934
1483	1.34457			1.38029
1486	1.34632			1.37648
1489	1.34543			1.3805
1492	1.34847			1.37503
1495	1.34703			1.37834
1498	1.34585			1.3718
1501	1.34866			1.37606
1504	1.34905			1.37649
1507	1.34837			1.37433
1510	1.35065			1.3794
1513	1.35721			1.37597
1516	1.36282			1.37681
1519	1.36331			1.37608
1522	1.36726			1.37751
1525	1.36319			1.3785
1528	1.35921			1.37939
1531	1.35835			1.37826
1534	1.35559			1.37709
1537	1.35741			1.37648
1540	1.3473			1.37446
1543	1.35241			1.37519
1546	1.35203			1.37566
1549	1.35382			1.372
1552	1.3487			1.37599
1555	1.34567			1.37725
1558	1.34364			1.37713
1561	1.34824			1.37515
1564	1.346			1.37378
1567	1.34674			1.37836
1570	1.34801			1.37389
1573	1.34724			1.37328
1576	1.34506			1.37466
1579	1.34327			1.37447
1582	1.3435			1.37295
1585	1.3446			1.3739
1588	1.34285			1.37637
1591	1.34314			1.37436
1594	1.34383			1.37569
1597	1.343			1.37759
1600	1.34059			1.37151
1603	1.34013			1.37591
1606	1.34435			1.37724
1609	1.34244			1.37376
1612	1.34401			1.37922
1615	1.33984			1.37613
1618	1.34389			1.3782
1621	1.34363			1.3772
1624	1.34223			1.37488
1627	1.33988			1.37825
1630	1.3462			1.37582
1633	1.33846			1.37741
1636	1.33574			1.377
1639	1.34314			1.37681
1642	1.34156			1.37465
1645	1.34005			1.37856
1648	1.34121			1.37883
1651	1.34182			1.37791
1654	1.34263			1.37587
1657	1.33844			1.37683
1660	1.34497			1.38031
1663	1.34368			1.37714
1666	1.34586			1.37326
1669	1.34588			1.37524
1672	1.34204			1.37209
1675	1.34335			1.37464
1678	1.34511			1.37024
1681	1.3411			1.37514
1684	1.34776			1.37302
1687	1.34226			1.38869
1690	1.34878			1.37791
1693	1.34645			1.37248
1696	1.34388			1.37446
1699	1.3457			1.37495
1702	1.34531			1.37222
1705	1.34272			1.38304
1708	1.34308			1.38874
1711	1.3397			1.37781
1714	1.34123			1.37764
1717	1.34904			1.38142
1720	1.34994			1.3833
1723	1.35739			1.38368
1726	1.36557			1.38198
1729	1.36924			1.37929
1732	1.37677			1.37931
1735	1.37936			1.3811
1738	1.37535			1.37935
1741	1.36734			1.377
1744	1.36282			1.37776
1747	1.35843			1.37779
1750	1.3531			1.37642
1753	1.35027			1.37474
1756	1.34464			1.37812
1759	1.34158			1.38027
1762	1.34154			1.37393
1765	1.33425			1.37667
1768	1.34076			1.37702
1771	1.33577			1.37534
1774	1.33461			1.37528
1777	1.33463			1.38055
1780	1.33406			1.37795
1783	1.33724			1.37822
1786	1.33684			1.37525
1789	1.33415			1.37684
1792	1.33478			1.38151
1795	1.33717			1.38443
1798	1.33383			1.37715
1801	1.33545			1.37849
1804	1.33597			1.37465
1807	1.33525			1.37611
1810	1.33225			1.38159
1813	1.33404			1.38103
1816	1.33233			1.3773
1819	1.3305			1.37401
1822	1.33118			1.37547
1825	1.3356			1.37604
1828	1.33437			1.37336
1831	1.33404			1.37286
1834	1.33187			1.37044
1837	1.33381			1.36988
1840	1.33385			1.37746
1843	1.33498			1.37949
1846	1.33609			1.3754
1849	1.3328			1.37428
1852	1.33364			1.37246
1855	1.32935			1.37461
1858	1.33775			1.37548
1861	1.33568			1.37253
1864	1.33456			1.37312
1867	1.33452			1.37229
1870	1.33364			1.3707
1873	1.33164			1.37333
1876	1.33099			1.37466
1879	1.33332			1.36953
1882	1.33391			1.37194
1885	1.33371			1.37045
1888	1.33132			1.3748
1891	1.33278			1.36822
1894	1.33234			1.36669
1897	1.33339			1.37016
1900	1.33301			1.3678
1903	1.33252			1.36876
1906	1.33268			1.37104
1909	1.32973			1.36551
1912	1.33887			1.37138
1915	1.33566			1.36876
1918	1.33562			1.37158
1921	1.33748			1.36986
1924	1.33364			1.36999
1927	1.33911			1.37212
1930	1.33745			1.36901
1933	1.34138			1.36905
1936	1.34271			1.36823
1939	1.34016			1.36682
1942	1.34019			1.36913
1945	1.34081			1.36751
1948	1.34119			1.36493
1951	1.34611			1.36988
1954	1.34961			1.36833
1957	1.35109			1.36936
1960	1.34731			1.36758
1963	1.34636			1.37163
1966	1.34654			1.37039
1969	1.35209			1.37273
1972	1.3463			1.36944
1975	1.34281			1.36663
1978	1.33997			1.3661
1981	1.33726			1.37146
1984	1.3346			1.36611
1987	1.33115			1.36838
1990	1.33356			1.36877
1993	1.33699			1.3674
1996	1.33122			1.36638
1999	1.33197			1.37058
2002	1.33354			1.36564
2005	1.3324			1.36756
2008	1.33382			1.36821
2011	1.33137			1.36807
2014	1.33093			1.36593
2017	1.33177			1.3683
2020	1.32832			1.3675
2023	1.32758			1.36544
2026	1.32703			1.36404
2029	1.3311			1.36344
2032	1.33069			1.36472
2035	1.33256			1.36513
2038	1.33018			1.36147
2041	1.32652			1.36232
2044	1.32796			1.3636
2047	1.32927			1.36066
2050	1.33174			1.36165
2053	1.33014			1.36146
2056	1.33051			1.362
2059	1.32969			1.3631
2062	1.3286			1.36283
2065	1.33233			1.36415
2068	1.33198			1.36321
2071	1.33128			1.36535
2074	1.33305			1.36249
2077	1.33221			1.36078
2080	1.33125			1.36519
2083	1.33949			1.36489
2086	1.34526			1.37225
2089	1.35293			1.36632
2092	1.35348			1.36703
2095	1.34712			1.36782
2098	1.34559			1.36442
2101	1.34811			1.36137
2104	1.3438			1.36531
2107	1.33782			1.36328
2110	1.33379			1.36448
2113	1.33675			1.36792
2116	1.33646			1.368
2119	1.3319			1.36612
2122	1.33322			1.36742
2125	1.33525			1.36736
2128	1.32912			1.37245
2131	1.33455			1.36632
2134	1.33031			1.36539
2137	1.33212			1.36842
2140	1.33171			1.36198
2143	1.32702			1.36139
2146	1.32865			1.3624
2149	1.32988			1.3637
2152	1.33006			1.36326
2155	1.33254			1.36652
2158	1.33147			1.3639
2161	1.32993			1.35967
2164	1.3306			1.36382
2167	1.33143			1.36651
2170	1.33083			1.36045
2173	1.32959			1.3642
2176	1.33044			1.36112
2179	1.33002			1.36061
2182	1.3275			1.36275
2185	1.33187			1.35663
2188	1.32719			1.35939
2191	1.33224			1.35917
2194	1.33686			1.35718
2197	1.33569			1.36084
2200	1.33891			1.35671
2203	1.33649			1.35791
2206	1.334			1.35831
2209	1.3342			1.35724
2212	1.33662			1.35801
2215	1.33576			1.35362
2218	1.33328			1.35992
2221	1.33347			1.36348
2224	1.33415			1.36265
2227	1.33			1.36033
2230	1.33183			1.35867
2233	1.33142			1.36054
2236	1.32774			1.36285
2239	1.32982			1.3601
2242	1.32961			1.36047
2245	1.33311			1.3585
2248	1.33068			1.35985
2251	1.33227			1.35815
2254	1.33056			1.36245
2257	1.33472			1.35932
2260	1.33011			1.35834
2263	1.32896			1.35979
2266	1.33156			1.36219
2269	1.3327			1.35981
2272	1.3329			1.36094
2275	1.33426			1.36138
2278	1.33261			1.35975
2281	1.33604			1.35486
2284	1.33578			1.35285
2287	1.33511			1.35545
2290	1.33164			1.35757
2293	1.33396			1.35587
2296	1.33781			1.35451
2299	1.33874			1.35593
2302	1.34205			1.35525
2305	1.33963			1.35708
2308	1.33912			1.35954
2311	1.33959			1.35763
2314	1.346			1.35741
2317	1.34637			1.35973
2320	1.3418			1.35674
2323	1.35155			1.3579
2326	1.35325			1.35811
2329	1.35809			1.3591
2332	1.35457			1.359
2335	1.35821			1.35725
2338	1.35886			1.36079
2341	1.35479			1.35923
2344	1.34719			1.36429
2347	1.34063			1.35953
2350	1.33463			1.36339
2353	1.33319			1.36508
2356	1.32992			1.36093
2359	1.32676			1.36295
2362	1.33262			1.36455
2365	1.33176			1.36178
2368	1.32979			1.36132
2371	1.3323			1.36147
2374	1.32661			1.36399
2377	1.32676			1.35992
2380	1.32806			1.35784
2383	1.32886			1.35924
2386	1.33015			1.36124
2389	1.32682			1.35807
2392	1.32796			1.36207
2395	1.33102			1.3615
2398	1.32803			1.35806
2401	1.32994			1.36271
2404	1.3302			1.36438
2407	1.32953			1.36319
2410	1.32928			1.36822
2413	1.32979			1.37213
2416	1.32513			1.36631
2419	1.32618			1.36882
2422	1.3289			1.3649
2425	1.33359			1.36342
2428	1.33288			1.36301
2431	1.3295			1.36292
2434	1.33528			1.35897
2437	1.32987			1.35991
2440	1.33168			1.36142
2443	1.33251			1.3692
2446	1.33502			1.36067
2449	1.3418			1.36277
2452	1.34352			1.36611
2455	1.34146			1.37104
2458	1.34175			1.36782
2461	1.34427			1.36861
2464	1.34636			1.36649
2467	1.34401			1.36657
2470	1.3449			1.36222
2473	1.34445			1.36498
2476	1.34415			1.36509
2479	1.34164			1.36524
2482	1.34057			1.3643
2485	1.33757			1.35907
2488	1.33522			1.36168
2491	1.34022			1.36633
2494	1.33587			1.36219
2497	1.34109			1.36231
2500	1.3377			1.36137
2503	1.34138			1.36262
2506	1.34009			1.36126
2509	1.33539			1.36165
2512	1.33788			1.36049
2515	1.33303			1.35765
2518	1.33145			1.35927
2521	1.33703			1.35925
2524	1.33168			1.36222
2527	1.33246			1.35811
2530	1.33366			1.35733
2533	1.32803			1.35742
2536	1.33246			1.35746
2539	1.333			1.35352
2542	1.33022			1.35735
2545	1.32393			1.35809
2548	1.32926			1.35923
2551	1.32522			1.35591
2554	1.32659			1.35572
2557	1.32929			1.3611
2560	1.32751			1.36194
2563	1.33005			1.36174
2566	1.32866			1.35807
2569	1.32899			1.36
2572	1.32946			1.36238
2575	1.32882			1.35873
2578	1.32855			1.36068
2581	1.33436			1.36547
2584	1.33756			1.36412
2587	1.34149			1.3643
2590	1.34832			1.36666
2593	1.35632			1.36609
2596	1.35744			1.36307
2599	1.35977			1.35971
2602	1.37275			1.36433
2605	1.37621			1.36019
2608	1.39379			1.3614
2611	1.38166			1.36033
2614	1.36625			1.36013
2617	1.35652			1.35925
2620	1.35867			1.36168
2623	1.35918			1.36012
2626	1.35132			1.36036
2629	1.34748			1.35965
2632	1.34119			1.35924
2635	1.33785			1.36002
2638	1.33303			1.35675
2641	1.33092			1.3564
2644	1.32653			1.35915
2647	1.32498			1.36004
2650	1.32714			1.358
2653	1.32383			1.3602
2656	1.32504			1.36436
2659	1.32493			1.36396
2662	1.32636			1.3639
2665	1.32376			1.36186
2668	1.32475			1.36181
2671	1.32335			1.36209
2674	1.32415			1.36342
2677	1.32533			1.36209
2680	1.32555			1.36732
2683	1.32166			1.37117
2686	1.32075			1.3675
2689	1.32605			1.36703
2692	1.32494			1.3681
2695	1.32925			1.37099
2698	1.32253			1.36725
2701	1.32206			1.37175
2704	1.32569			1.36683
2707	1.32343			1.36758
2710	1.32174			1.36076
2713	1.32705			1.36553
2716	1.32584			1.363
2719	1.33005			1.3668
2722	1.32754			1.36644
2725	1.32861			1.36817
2728	1.3289			1.36734
2731	1.32707			1.36901
2734	1.32957			1.36828
2737	1.32432			1.36648
2740	1.32694			1.36788
2743	1.32255			1.36893
2746	1.32207			1.37023
2749	1.32505			1.37019
2752	1.32042			1.37085
2755	1.32261			1.37134
2758	1.3259			1.37064
2761	1.32557			1.36434
2764	1.32532			1.3645
2767	1.32764			1.36976
2770	1.32527			1.36692
2773	1.32116			1.36536
2776	1.32411			1.3666
2779	1.32524			1.36866
2782	1.32498			1.36637
2785	1.32484			1.36291
2788	1.32861			1.36546
2791	1.32565			1.36806
2794	1.3238			1.36466
2797	1.32722			1.36194
2800	1.32444			1.36413
2803	1.3235			1.36165
2806	1.32853			1.36399
2809	1.33144			1.36064
2812	1.3285			1.35917
2815	1.32598			1.36143
2818	1.32835			1.36265
2821	1.32554			1.36195
2824	1.32485			1.36984
2827	1.32737			1.36631
2830	1.32661			1.36702
2833	1.33324			1.364
2836	1.3387			1.36301
2839	1.33636			1.36857
2842	1.33706			1.36434
2845	1.34325			1.36605
2848	1.34668			1.37178
2851	1.35267			1.36272
2854	1.35181			1.36846
2857	1.34548			1.36866
2860	1.34149			1.36436
2863	1.34126			1.3627
2866	1.33589			1.36814
2869	1.33782			1.36508
2872	1.3363			1.36516
2875	1.33824			1.36414
2878	1.33699			1.36238
2881	1.32969			1.36608
2884	1.33624			1.3629
2887	1.33253			1.36534
2890	1.33363			1.36221
2893	1.33049			1.35907
2896	1.32915			1.36249
2899	1.33291			1.36212
2902	1.32389			1.36089
2905	1.32892			1.36108
2908	1.33038			1.36323
2911	1.32865			1.36292
2914	1.32688			1.36185
2917	1.32925			1.36136
2920	1.3273			1.36158
2923	1.32903			1.35934
2926	1.32606			1.36041
2929	1.33511			1.36163
2932	1.33193			1.36257
2935	1.33705			1.36366
2938	1.33227			1.35994
2941	1.33573			1.35971
2944	1.33173			1.36118
2947	1.33045			1.36277
2950	1.325			1.35748
2953	1.32506			1.35982
2956	1.32571			1.36003
2959	1.31945			1.36495
2962	1.32143			1.36207
2965	1.32034			1.36173
2968	1.31881			1.3621
2971	1.31916			1.36147
2974	1.32134			1.36064
2977	1.32314			1.35974
2980	1.32239			1.35919
2983	1.32429			1.36073
2986	1.32152			1.36104
2989	1.32258			1.36052
2992	1.32152			1.357
2995	1.32432			1.3616
2998	1.32529			1.36321
3001	1.32848			1.36302
3004	1.32804			1.36119
3007	1.32669			1.36425
3010	1.32554			1.3639
3013	1.32225			1.36034
3016	1.32312			1.36125
3019	1.323			1.36415
3022	1.322			1.36536
3025	1.32087			1.3621
3028	1.32149			1.36135
3031	1.32301			1.36749
3034	1.32423			1.36861
3037	1.32033			1.3623
3040	1.32108			1.36053
3043	1.31928			1.36462
3046	1.31988			1.3579
3049	1.32396			1.36171
3052	1.3247			1.36247
3055	1.32629			1.36086
3058	1.32257			1.35682
3061	1.32835			1.35553
3064	1.32443			1.35797
3067	1.32717			1.35715
3070	1.32375			1.35914
3073	1.32536			1.35897
3076	1.32311			1.35804
3079	1.32475			1.35777
3082	1.32567			1.35896
3085	1.3286			1.36244
3088	1.33509			1.35694
3091	1.33763			1.35575
3094	1.34753			1.36108
3097	1.35262			1.36138
3100	1.35191			1.35702
3103	1.35276			1.35824
3106	1.34993			1.35874
3109	1.34791			1.3584
3112	1.34843			1.36133
3115	1.34295			1.3659
3118	1.33543			1.36884
3121	1.32917			1.37153
3124	1.32395			1.37092
3127	1.32325			1.37649
3130	1.32038			1.37385
3133	1.3178			1.37294
3136	1.32487			1.37356
3139	1.32075			1.37451
3142	1.31788			1.37556
3145	1.31707			1.37779
3148	1.31464			1.37963
3151	1.3134			1.37882
3154	1.3157			1.38149
3157	1.31625			1.38214
3160	1.31702			1.38966
3163	1.3203			1.38951
3166	1.31916			1.39502
3169	1.31479			1.39316
3172	1.31548			1.39764
3175	1.31639			1.39617
3178	1.31401			1.39912
3181	1.31683			1.39715
3184	1.31639			1.39529
3187	1.3174			1.39472
3190	1.31813			1.39625
3193	1.31778			1.38869
3196	1.31633			1.38776
3199	1.32008			1.38339
3202	1.319			1.38202
3205	1.3177			1.38049
3208	1.32085			1.37767
3211	1.31732			1.3763
3214	1.31851			1.38273
3217	1.31816			1.38464
3220	1.32253			1.38328
3223	1.31968			1.38585
3226	1.31572			1.38821
3229	1.31617			1.39164
3232	1.31756			1.38745
3235	1.31633			1.38435
3238	1.31797			1.3806
3241	1.3149			1.37737
3244	1.3186			1.37155
3247	1.31506			1.37119
3250	1.31543			1.37212
3253	1.31446			1.36959
3256	1.31157			1.36458
3259	1.31351			1.369
3262	1.3127			1.36951
3265	1.31395			1.3706
3268	1.31262			1.36596
3271	1.31606			1.36703
3274	1.31623			1.36864
3277	1.31447			1.36986
3280	1.31523			1.3717
3283	1.31405			1.365
3286	1.31313			1.3642
3289	1.31297			1.36067
3292	1.31432			1.36215
3295	1.31408			1.35574
3298	1.31175			1.36042
3301	1.31327			1.36562
3304	1.31484			1.36359
3307	1.31245			1.36468
3310	1.31356			1.35897
3313	1.31537			1.35703
3316	1.31308			1.35937
3319	1.31893			1.35648
3322	1.32073			1.35573
3325	1.32964			1.35358
3328	1.33821			1.35765
3331	1.35413			1.35216
3334	1.36141			1.35767
3337	1.35629			1.35614
3340	1.34644			1.35652
3343	1.33641			1.35631
3346	1.33238			1.35708
3349	1.33542			1.35701
3352	1.33238			1.358
3355	1.33416			1.35826
3358	1.33319			1.35994
3361	1.33616			1.35587
3364	1.32983			1.35946
3367	1.31993			1.35862
3370	1.31899			1.35808
3373	1.31888			1.35761
3376	1.3176			1.35868
3379	1.31563			1.35566
3382	1.31693			1.35812
3385	1.31693			1.35563
3388	1.31612			1.35629
3391	1.31349			1.35341
3394	1.31417			1.35421
3397	1.31852			1.35409
3400	1.31675			1.35463
3403	1.31604			1.35456
3406	1.31735			1.35903
3409	1.31952			1.35519
3412	1.32098			1.3548
3415	1.31521			1.35225
3418	1.32087			1.35642
3421	1.32092			1.35514
3424	1.32075			1.35692
3427	1.32038			1.35702
3430	1.32569			1.35472
3433	1.3229			1.3581
3436	1.32185			1.35962
3439	1.32021			1.36197
3442	1.32576			1.35973
3445	1.32187			1.35947
3448	1.32411			1.35849
3451	1.32327			1.35717
3454	1.32226			1.35916
3457	1.33009			1.36193
3460	1.33111			1.35809
3463	1.32737			1.35925
3466	1.33502			1.35975
3469	1.33926			1.35892
3472	1.34571			1.35768
3475	1.34156			1.35843
3478	1.34502			1.35933
3481	1.34161			1.35765
3484	1.34397			1.3624
3487	1.34008			1.36309
3490	1.33315			1.35847
3493	1.33263			1.35579
3496	1.32994			1.35524
3499	1.32225			1.35529
3502	1.32324			1.35215
3505	1.32329			1.35474
3508	1.3215			1.3571
3511	1.32118			1.35478
3514	1.32066			1.34914
3517	1.32407			1.35142
3520	1.31992			1.35332
3523	1.32199			1.35138
3526	1.32455			1.35469
3529	1.3201			1.35496
3532	1.32036			1.35455
3535	1.32343			1.35557
3538	1.31847			1.35325
3541	1.3205			1.35232
3544	1.31793			1.35528
3547	1.31674			1.361
3550	1.31919			1.36236
3553	1.31743			1.36309
3556	1.31823			1.36133
3559	1.32042			1.36454
3562	1.31912			1.36099
3565	1.32155			1.36326
3568	1.32156			1.36476
3571	1.31867			1.36432
3574	1.31865			1.36135
3577	1.3209			1.36029
3580	1.32475			1.35658
3583	1.32747			1.36077
3586	1.33138			1.36199
3589	1.33206			1.36516
3592	1.33632			1.36865
3595	1.34443			1.36368
3598	1.34971			1.36328
3601	1.3521			1.37069
3604	1.35042			1.36786
3607	1.34458			1.36484
3610	1.34376			1.35902
3613	1.35343			1.36414
3616	1.35512			1.35706
3619	1.36118			1.35921
3622	1.35626			1.35602
3625	1.35014			1.3599
3628	1.34545			1.36141
3631	1.34074			1.3633
3634	1.34906			1.36124
3637	1.33916			1.35768
3640	1.3389			1.3598
3643	1.3328			1.36344
3646	1.32485			1.35745
3649	1.32407			1.35901
3652	1.32373			1.35668
3655	1.31589			1.35856
3658	1.31794			1.36342
3661	1.31561			1.36195
3664	1.31643			1.37099
3667	1.31597			1.3705
3670	1.31958			1.37553
3673	1.31607			1.37227
3676	1.31763			1.36713
3679	1.31574			1.36549
3682	1.31484			1.37221
3685	1.31912			1.37562
3688	1.31547			1.37592
3691	1.31594			1.37777
3694	1.31639			1.37959
3697	1.31725			1.37613
3700	1.31603			1.37548
3703	1.31744			1.38691
3706	1.3153			1.3869
3709	1.31425			1.38648
3712	1.31897			1.38092
3715	1.31557			1.37589
3718	1.31337			1.37815
3721	1.31484			1.37984
3724	1.31228			1.38136
3727	1.31473			1.38323
3730	1.31432			1.38781
3733	1.31258			1.3876
3736	1.31529			1.38598
3739	1.31649			1.38566
3742	1.31813			1.39159
3745	1.31605			1.38616
3748	1.31706			1.37892
3751	1.32382			1.38262
3754	1.33263			1.37449
3757	1.34192			1.37666
3760	1.35928			1.37983
3763	1.37419			1.37856
3766	1.38511			1.38498
3769	1.38251			1.38257
3772	1.36231			1.38518
3775	1.35033			1.38638
3778	1.33607			1.37602
3781	1.32978			1.37803
3784	1.32386			1.37661
3787	1.32735			1.37651
3790	1.32685			1.37351
3793	1.31944			1.37813
3796	1.32224			1.3741
3799	1.31866			1.37225
3802	1.31539			1.36772
3805	1.31607			1.3694
3808	1.3145			1.36616
3811	1.31417			1.36658
3814	1.31624			1.36803
3817	1.31587			1.36826
3820	1.31433			1.36867
3823	1.31456			1.37395
3826	1.31353			1.37053
3829	1.31251			1.36883
3832	1.31294			1.36807
3835	1.31961			1.3659

## Sheet: Ext.Data 4b
A17	dmi1-1	cngc15aGoF	cngc15cGoF	cngc15aGoF/dmi1-1
0	0	0	0	0
0	0	0	0	0
0	0	0	0	0
0	0	0	0	1
0	0	0	0	0
0	0	0	0	1
0	0	0	1	0
0	0	0	0	0
0	0	0	0	0
0	0	0	0	0
0	0	0	0	0
0	0	0	0	0
0	0	0	0	0
0	0	1	0	0
0	0	0	0	0
0	0	0	0	0
0	0	0	0	0
0	0	0	0	0
0	0	0	0	0
0	0	0	0	0
0	0	0	0	1
0	0	0	0	0
0	0	0	0	0
0	0	0	1	0
0	0	0	0	0
0	0	0	0	0
0	0	0	0	0
0	0	0	0	0
0	0	0	0	0
0	0	1	0	0
0	0	0	0	0
0	0	0	0	0
0	0	0	0	0
0	0	0	0	1
0	0	0	0	0
0		0	0	0
0		0	0	0
0		0	0	0
0		0	0	0
0		0	0
0			0
0			0
0			0
0			0
0			0
0			0
0			0
0			0
0			0
0			0
0			0
0			0
0			0
0			0
0			0
0			0
0			0
0			0
0			0
0			0
0			0
0			0
0			0
0			0
0			0
0			0
0			0
0			0
0			0
0			1
0			0
0			0
0			0
0			0
0			0
			0
			0
			0
			0
			0
			0
			0
			0
			0
