# Supplementary material for: Autoactive CNGC15 enhances root endosymbiosis in legume and wheat
Source: Nature. 2025 Jan 15;638(8051):752–9. doi: 10.1038/s41586-024-08424-7 (PMC11839481; doi:10.1038/s41586-024-08424-7)
Supplement: Supplementary file 18 — Source Data Extended Data Fig. 5 [file 41586_2024_8424_MOESM18_ESM.xlsx]

## Sheet: Ext.Data Fig5a
	dmi1-1/ EV-NLS:YC3.6			dmi1-1/ DMI1-NLS:YC3.6			dmi1-1/ DMI1D470A-NLS:YC3.6				dmi1-1/ DMI1D470A-E521Q-NLS:YC3.6				cngc15aGOF*dmi1-1/ DMI1D470A-E521Q-NLS:YC3.6
Time (s)	YFP/CFP			YFP/CFP			YFP/CFP				YFP/CFP				YFP/CFP
1	1.31226			1.25382			1.36117				1.44243				1.47763
4	1.31431			1.25859			1.35652				1.45242				1.47652
7	1.30455			1.25582			1.35458				1.44147				1.47968
10	1.30949			1.25222			1.3554				1.44699				1.47587
13	1.30902			1.26079			1.36058				1.45757				1.4896
16	1.30275			1.26049			1.35135				1.44812				1.47645
19	1.29619			1.26058			1.35911				1.45419				1.47951
22	1.29347			1.25514			1.36289				1.45692				1.48274
25	1.29168			1.25351			1.37175				1.43808				1.4969
28	1.29348			1.25684			1.3648				1.45237				1.47182
31	1.2921			1.26084			1.36762				1.45031				1.4856
34	1.29676			1.25835			1.36214				1.45855				1.48893
37	1.29094			1.25469			1.36995				1.44052				1.46233
40	1.29055			1.25927			1.3578				1.44636				1.48092
43	1.29563			1.25762			1.35951				1.44689				1.47276
46	1.29003			1.25573			1.36668				1.4316				1.48027
49	1.28848			1.25034			1.36655				1.44627				1.47213
52	1.2948			1.25884			1.35944				1.44889				1.46739
55	1.28695			1.24895			1.35725				1.44023				1.47142
58	1.30014			1.2539			1.36232				1.44808				1.47528
61	1.29341			1.25435			1.3678				1.44817				1.47471
64	1.29075			1.258			1.36736				1.45355				1.49684
67	1.29294			1.25028			1.36336				1.45043				1.46804
70	1.29197			1.254			1.35947				1.44491				1.48417
73	1.29179			1.25261			1.36109				1.45372				1.46192
76	1.29327			1.2538			1.36116				1.44559				1.48023
79	1.29903			1.25606			1.36594				1.45031				1.4706
82	1.30161			1.25864			1.36327				1.44512				1.48734
85	1.30687			1.25908			1.36085				1.44501				1.47156
88	1.28807			1.25782			1.35981				1.43891				1.48278
91	1.29897			1.25181			1.356				1.45101				1.48014
94	1.29396			1.25044			1.36042				1.45227				1.49704
97	1.2965			1.2517			1.36376				1.43957				1.47904
100	1.29584			1.24981			1.35814				1.45011				1.48245
103	1.2978			1.2553			1.36008				1.45342				1.48333
106	1.29253			1.25082			1.3611				1.43628				1.47592
109	1.30007			1.25496			1.35901				1.43901				1.48013
112	1.2971			1.25293			1.35966				1.45561				1.494
115	1.29386			1.24918			1.35667				1.44002				1.47836
118	1.29571			1.2484			1.35528				1.44132				1.46761
121	1.29549			1.25524			1.36338				1.44449				1.48591
124	1.29404			1.24973			1.36005				1.44023				1.49681
127	1.29682			1.25778			1.34657				1.43473				1.49336
130	1.29819			1.25541			1.35901				1.44283				1.50544
133	1.29539			1.26603			1.35526				1.43924				1.48673
136	1.28977			1.2523			1.35732				1.43504				1.4801
139	1.29566			1.25463			1.35128				1.44595				1.5126
142	1.29322			1.25656			1.35133				1.44344				1.50594
145	1.28848			1.25809			1.35511				1.44395				1.64489
148	1.29877			1.26058			1.36831				1.44662				1.50997
151	1.29059			1.2555			1.35399				1.44436				1.50041
154	1.29304			1.2576			1.35671				1.4398				1.49967
157	1.29558			1.2594			1.3655				1.43608				1.52567
160	1.29497			1.25302			1.37003				1.44848				1.50009
163	1.29678			1.25534			1.36088				1.43963				1.51545
166	1.29604			1.2573			1.36185				1.45246				1.51276
169	1.29811			1.25527			1.36609				1.43946				1.52025
172	1.29158			1.25872			1.36236				1.44661				1.50675
175	1.29493			1.25288			1.35972				1.44517				1.50557
178	1.29725			1.25658			1.37521				1.44536				1.51134
181	1.29897			1.25194			1.36169				1.43992				1.51572
184	1.29869			1.25281			1.36495				1.4448				1.52257
187	1.2925			1.25369			1.36125				1.449				1.52392
190	1.2986			1.25048			1.366				1.45222				1.5288
193	1.29289			1.26001			1.35836				1.44686				1.51571
196	1.29593			1.25407			1.36736				1.44585				1.52426
199	1.29098			1.25547			1.36796				1.44596				1.51547
202	1.29367			1.25582			1.36805				1.44007				1.51629
205	1.2961			1.25774			1.36498				1.45232				1.51988
208	1.28979			1.24807			1.36056				1.43671				1.51593
211	1.29869			1.2516			1.3651				1.44786				1.50471
214	1.29601			1.25441			1.37236				1.44025				1.51289
217	1.29866			1.25481			1.36255				1.43359				1.50926
220	1.29688			1.25512			1.36073				1.44817				1.50972
223	1.29667			1.25112			1.35841				1.45378				1.50767
226	1.29291			1.25729			1.36301				1.46033				1.48892
229	1.297			1.26188			1.36329				1.46133				1.51683
232	1.29489			1.25275			1.36682				1.45519				1.50718
235	1.30139			1.25804			1.3675				1.44966				1.50829
238	1.29797						1.3656				1.45948				1.51903
241	1.29074			1.25698			1.35782				1.45782				1.51508
244	1.29824			1.25301			1.36647				1.45066				1.49854
247	1.28805			1.25141			1.36439				1.4601				1.49894
250	1.28593			1.24883			1.36658				1.43794				1.52992
253	1.28527			1.2512			1.36085				1.44829				1.54994
256	1.29016			1.25496			1.36266				1.44551				1.56573
259	1.2896			1.25071			1.36613				1.45233				1.5278
262	1.28411			1.25141			1.36899				1.44051				1.54002
265	1.28631			1.25333			1.36177				1.43553				1.51094
268	1.29158			1.25198			1.35855				1.44024				1.51816
271	1.29186			1.25183			1.36159				1.45068				1.51777
274	1.2922			1.25279			1.36227				1.45031				1.52139
277	1.29541			1.2486			1.36104				1.44554				1.51308
280	1.29283			1.25378			1.3619				1.45246				1.52923
283	1.29223			1.25793			1.36979				1.45053				1.52952
286	1.29438			1.25614			1.36895				1.44391				1.50835
289	1.29201			1.25902			1.36604				1.44308				1.50148
292	1.29131			1.2597			1.36442				1.4408				1.50263
295	1.28991			1.24922			1.36311				1.4412				1.50413
298	1.29289			1.25172			1.36271				1.43845				1.51397
301	1.29577			1.25754			1.36661				1.44758				1.51665
304	1.29937			1.25534			1.36198				1.43825				1.50432
307	1.29143			1.25407			1.36232				1.44021				1.49224
310	1.29417			1.25739			1.36195				1.43403				1.50259
313	1.29565			1.25023			1.36627				1.45074				1.48502
316	1.29575			1.25365			1.36683				1.44345				1.47611
319	1.29251			1.2531			1.35575				1.4331				1.49703
322	1.29408			1.26194			1.35686				1.4367				1.50581
325	1.29442			1.25405			1.36183				1.44322				1.49958
328	1.2957			1.25789			1.36087				1.43912				1.50089
331	1.29461			1.26202			1.35665				1.43274				1.49472
334	1.2918			1.25344			1.35767				1.42952				1.493
337	1.29323			1.25451			1.36204				1.43865				1.48269
340	1.30094			1.25673			1.36359				1.43558				1.48408
343	1.29255			1.25336			1.35957				1.42981				1.49731
346	1.29791			1.25593			1.35693				1.42956				1.49995
349	1.29666			1.25219			1.35741				1.43116				1.49324
352	1.29282			1.25517			1.35492				1.43067				1.51023
355	1.29368			1.254			1.36261				1.42523				1.50076
358	1.29375			1.25073			1.36587				1.42582				1.49211
361	1.29517			1.25545			1.36188				1.42792				1.50635
364	1.29352			1.25324			1.36243				1.43217				1.49714
367	1.29667			1.25116			1.3599				1.42782				1.48239
370	1.29465			1.24724			1.35736				1.43761				1.48073
373	1.29008			1.2499			1.36358				1.43573				1.50521
376	1.29657			1.25497			1.35951				1.43443				1.48583
379	1.29527			1.24696			1.35645				1.43769				1.49948
382	1.29871			1.25592			1.35418				1.43089				1.49349
385	1.29885			1.25338			1.35592				1.43431				1.49405
388	1.30039			1.25457			1.36116				1.42821				1.48032
391	1.29451			1.25842			1.36668				1.43496				1.497
394	1.2927			1.25437			1.36241				1.42813				1.49808
397	1.29753			1.26244			1.36342				1.42567				1.47634
400	1.29707			1.25722			1.35853				1.4341				1.51244
403	1.2968			1.25194			1.36328				1.43856				1.50272
406	1.2909			1.25178			1.3717				1.43418				1.49365
409	1.29132			1.25159			1.36115				1.43596				1.48229
412	1.28754			1.25331			1.35931				1.43302				1.49296
415	1.2921			1.26409			1.35409				1.42804				1.50231
418	1.29372			1.25843			1.36027				1.42989				1.48245
421	1.29631			1.25066			1.366				1.43545				1.48898
424	1.29736			1.25313			1.36107				1.4444				1.49718
427	1.29688			1.25138			1.36299				1.44232				1.47707
430	1.29063			1.25214			1.35761				1.44111				1.50381
433	1.29499			1.2443			1.36372				1.43578				1.49682
436	1.29675			1.25992			1.35989				1.42347				1.48093
439	1.29361			1.24879			1.35361				1.43494				1.48348
442	1.28902			1.24948			1.36749				1.43933				1.49111
445	1.29369			1.25665			1.35198				1.44227				1.48543
448	1.29614			1.24807			1.36294				1.43634				1.48139
451	1.28684			1.25817			1.35358				1.43718				1.48777
454	1.29636			1.25755			1.3526				1.42796				1.48514
457	1.29739			1.25316			1.35855				1.43034				1.47733
460	1.2972			1.25216			1.35486				1.43831				1.48565
463	1.2904			1.25689			1.35152				1.43135				1.4808
466	1.29586			1.25777			1.35474				1.43623				1.49308
469	1.29418			1.25108			1.35875				1.44409				1.48833
472	1.29746			1.25026			1.36034				1.43114				1.52529
475	1.29036			1.25197			1.35221				1.42429				1.49018
478	1.29286			1.25251			1.35885				1.43145				1.49266
481	1.29335			1.25196			1.3549				1.4303				1.49125
484	1.3021			1.24286			1.35768				1.4298				1.49073
487	1.29133			1.25439			1.35684				1.4287				1.50256
490	1.29735			1.25218			1.35812				1.42847				1.474
493	1.29703			1.25741			1.36013				1.4342				1.48298
496	1.29074			1.2539			1.35812				1.4326				1.49213
499	1.28805			1.25592			1.35383				1.44016				1.48886
502	1.29742			1.25779			1.35615				1.43334				1.49801
505	1.29195			1.25014			1.35656				1.43343				1.49138
508	1.29357			1.25147			1.36182				1.43345				1.48178
511	1.2905			1.25339			1.35578				1.43399				1.50486
514	1.29118			1.25377			1.36239				1.42099				1.50183
517	1.29469			1.25076			1.36119				1.43221				1.50387
520	1.28848			1.25662			1.35372				1.44125				1.48765
523	1.29349			1.2565			1.35868				1.42551				1.51107
526	1.288			1.25164			1.35562				1.42542				1.49688
529	1.29007			1.24974			1.35054				1.42997				1.5028
532	1.28963			1.24395			1.35225				1.43455				1.49498
535	1.28457			1.25589			1.35891				1.43951				1.49614
538	1.28309			1.25563			1.35523				1.42689				1.48468
541	1.29068			1.25685			1.35747				1.43483				1.49552
544	1.29304			1.25697			1.36038				1.42753				1.51195
547	1.2892			1.24903			1.35517				1.42645				1.47077
550	1.28648			1.25616			1.36154				1.43229				1.49712
553	1.28541			1.25424			1.35505				1.42828				1.50147
556	1.28748			1.24766			1.3544				1.42863				1.47083
559	1.29261			1.25147			1.35633				1.42919				1.48823
562	1.288			1.24981			1.36174				1.43298				1.49541
565	1.29644			1.24652			1.3567				1.4392				1.48648
568	1.29173			1.25024			1.3615				1.43479				1.48728
571	1.28827			1.25465			1.36402				1.43354				1.47673
574	1.29043			1.25217			1.36403				1.43058				1.50157
577	1.28785			1.24028			1.35674				1.43088				1.5062
580	1.29125			1.24559			1.36062				1.43489				1.48225
583	1.29278			1.24854			1.36747				1.43735				1.48428
586	1.28727			1.24585			1.36402				1.4252				1.47689
589	1.29276			1.25015			1.35768				1.43593				1.4725
592	1.29485			1.24973			1.36078				1.42842				1.48702
595	1.29919			1.24777			1.35815				1.43249				1.48867
598	1.28646			1.25131			1.35927				1.43371				1.48272
601	1.29202			1.24867			1.35803				1.43935				1.48371
604	1.29282			1.24877			1.35662				1.42219				1.4937
607	1.29428			1.25256			1.35634				1.43116				1.48489
610	1.2925			1.2548			1.36556				1.43861				1.48568
613	1.28879			1.24813			1.36296				1.43199				1.49732
616	1.28692			1.24687			1.36811				1.43806				1.49236
619	1.28632			1.23964			1.36185				1.42941				1.48947
622	1.28408			1.24833			1.3611				1.42984				1.49641
625	1.28999			1.25434			1.36812				1.42691				1.48865
628	1.28567			1.24131			1.36518				1.42826				1.47564
631	1.2882			1.25193			1.35963				1.43101				1.474
634	1.28325			1.2484			1.36057				1.43444				1.49138
637	1.29171			1.25496			1.36694				1.43072				1.50203
640	1.29218			1.24589			1.35676				1.43616				1.4909
643	1.28835			1.24552			1.35761				1.43331				1.49117
646	1.28658			1.24215			1.36128				1.42754				1.50676
649	1.29123			1.24924			1.36047				1.43192				1.49343
652	1.29053			1.2469			1.36392				1.42706				1.51115
655	1.28718			1.2443			1.3657				1.42525				1.49983
658	1.29104			1.25158			1.3606				1.42968				1.49909
661	1.29209			1.25436			1.35358				1.42082				1.49223
664	1.29216			1.25058			1.35529				1.42178				1.49355
667	1.29384			1.2509			1.359				1.43643				1.50822
670	1.29237			1.24707			1.35954				1.42952				1.5143
673	1.28267			1.24454			1.35598				1.42902				1.50334
676	1.28774			1.25229			1.35593				1.43151				1.51611
679	1.28722			1.25377			1.3554				1.4278				1.49873
682	1.29034			1.25316			1.35911				1.43172				1.48981
685	1.28429			1.24896			1.35344				1.41817				1.51646
688	1.29182			1.24849			1.36153				1.41912				1.5051
691	1.28956			1.25266			1.35598				1.42727				1.52532
694	1.28835			1.25132			1.35379				1.42519				1.50213
697	1.29322			1.24737			1.36061				1.42265				1.48798
700	1.28774			1.2485			1.35473				1.41822				1.50847
703	1.29553			1.24379			1.35055				1.42				1.50819
706	1.28795			1.24904			1.36307				1.41823				1.49824
709	1.29327			1.24894			1.36009				1.41814				1.48473
712	1.29317			1.25373			1.35848				1.42036				1.4761
715	1.29061			1.24655			1.35739				1.42544				1.4785
718	1.28229			1.24901			1.35135				1.41939				1.50572
721	1.29218			1.25207			1.35666				1.41496				1.48752
724	1.28804			1.24856			1.35717				1.41519				1.48648
727	1.29275			1.2433			1.35566				1.42626				1.50173
730	1.29339			1.25196			1.35104				1.42186				1.50204
733	1.28909			1.25148			1.3564				1.41901				1.49762
736	1.29285			1.25186			1.35376				1.42764				1.4966
739	1.29635			1.25153			1.35585				1.41977				1.49993
742	1.2941			1.24856			1.34622				1.4179				1.50421
745	1.29397			1.25047			1.35263				1.42532				1.49828
748	1.28802			1.2582			1.35392				1.41722				1.51026
751	1.29627			1.25276			1.35497				1.42137				1.50453
754	1.29366			1.25585			1.34726				1.419				1.52318
757	1.30104			1.25145			1.34794				1.42846				1.50373
760	1.29462			1.25099			1.35237				1.42663				1.52699
763	1.29393			1.2475			1.34564				1.43647				1.51452
766	1.30013			1.25081			1.35624				1.43508				1.51453
769	1.30141			1.2456			1.34941				1.42605				1.50547
772	1.29347			1.24106			1.34581				1.43617				1.54823
775	1.29981			1.25015			1.35592				1.4414				1.56213
778	1.29371			1.24338			1.34595				1.42448				1.61075
781	1.29775			1.24625			1.3499				1.42542				1.57713
784	1.30235			1.24354			1.35437				1.43499				1.54869
787	1.30042			1.24678			1.35376				1.42066				1.53021
790	1.29486			1.2434			1.35027				1.41601				1.52613
793	1.29229			1.241			1.35183				1.42247				1.52697
796	1.29886			1.24314			1.35396				1.43337				1.53365
799	1.29084			1.24146			1.35523				1.43159				1.50689
802	1.29696			1.24017			1.35898				1.42626				1.51357
805	1.29556			1.24318			1.35689				1.42256				1.50149
808	1.2982			1.24126			1.352				1.42732				1.51474
811	1.29444			1.23613			1.35493				1.43064				1.52284
814	1.30095			1.2413			1.3603				1.44065				1.49752
817	1.29517			1.23988			1.35274				1.42495				1.51268
820	1.29475			1.24219			1.3592				1.43833				1.51142
823	1.29036			1.23649			1.35367				1.42656				1.51677
826	1.297			1.24277			1.35594				1.42404				1.50151
829	1.28799			1.24703			1.34817				1.4288				1.51432
832	1.28783			1.23861			1.34473				1.42318				1.51541
835	1.28983			1.24647			1.34988				1.42333				1.5026
838	1.29651			1.24042			1.3467				1.42559				1.50631
841	1.28699			1.24481			1.3495				1.42774				1.50764
844	1.28631			1.23725			1.36061				1.42707				1.49023
847	1.29049			1.23945			1.34968				1.42223				1.49852
850	1.28586			1.23835			1.34297				1.42035				1.50674
853	1.28273			1.23963			1.34238				1.42276				1.51295
856	1.28601			1.24284			1.34094				1.42862				1.48979
859	1.28415			1.24188			1.35389				1.42073				1.5076
862	1.28106			1.24334			1.35027				1.42626				1.48948
865	1.28438			1.24844			1.35924				1.42535				1.48588
868	1.28006			1.25344			1.34383				1.42305				1.50401
871	1.28418			1.24664			1.35415				1.41489				1.50953
874	1.27684			1.2471			1.34571				1.41946				1.5054
877	1.27386			1.24649			1.35672				1.41575				1.52
880	1.28129			1.24328			1.35098				1.41395				1.52831
883	1.27912			1.24352			1.35084				1.42252				1.51602
886	1.27981			1.24497			1.35643				1.41165				1.52215
889	1.27899			1.24496			1.34679				1.41415				1.51418
892	1.27455			1.24627			1.35441				1.41459				1.51918
895	1.27892			1.24509			1.35733				1.4328				1.49364
898	1.27636			1.24193			1.35174				1.42147				1.51407
901	1.27869			1.24076			1.35649				1.4253				1.49511
904	1.28564			1.25687			1.34629				1.42472				1.52066
907	1.28578			1.25056			1.35382				1.4243				1.51436
910	1.282			1.24722			1.34633				1.43086				1.50808
913	1.27939			1.25307			1.34793				1.42647				1.5004
916	1.28523			1.24524			1.3498				1.42541				1.50862
919	1.28146			1.25116			1.35683				1.42218				1.51968
922	1.28377			1.24204			1.35445				1.43311				1.49534
925	1.28161			1.24569			1.35543				1.42507				1.50152
928	1.29079			1.23815			1.35527				1.42096				1.51835
931	1.28175			1.24537			1.34884				1.42591				1.52916
934	1.27856			1.24805			1.35032				1.42723				1.50747
937	1.2817			1.24817			1.35284				1.43011				1.50567
940	1.28496			1.2375			1.35791				1.43387				1.52668
943	1.28818			1.24313			1.3569				1.43203				1.51535
946	1.28103			1.24039			1.34844				1.42258				1.51706
949	1.27963			1.24595			1.34713				1.42009				1.52448
952	1.28575			1.23942			1.35047				1.42603				1.50559
955	1.28797			1.24709			1.34833				1.42893				1.50333
958	1.2865			1.24904			1.35348				1.43214				1.51018
961	1.28459			1.2525			1.35518				1.43274				1.51301
964	1.28562			1.24847			1.36003				1.43307				1.5023
967	1.28981			1.25385			1.35005				1.43124				1.5012
970	1.28711			1.25133			1.35143				1.42315				1.50734
973	1.28889			1.24651			1.34822				1.43046				1.52371
976	1.28825			1.25285			1.35441				1.43368				1.50404
979	1.29717			1.24971			1.3506				1.41704				1.51896
982	1.29061			1.24212			1.34998				1.415				1.50293
985	1.29427			1.25167			1.35403				1.42106				1.56674
988	1.28978			1.24645			1.35856				1.42759				1.62841
991	1.28789			1.24774			1.3519				1.41045				1.58054
994	1.28643			1.24839			1.34359				1.41866				1.55209
997	1.29005			1.24388			1.35243				1.41376				1.55056
1000	1.2848			1.24496			1.35266				1.41443				1.52179
1003	1.28801			1.24535			1.35374				1.42566				1.53104
1006	1.29033			1.24251			1.35017				1.4282				1.50364
1009	1.28728			1.24589			1.35287				1.42445				1.52329
1012	1.28258			1.24993			1.34628				1.42053				1.52064
1015	1.2892			1.24947			1.35747				1.4213				1.51594
1018	1.28685			1.24846			1.35524				1.42539				1.51556
1021	1.28594			1.24487			1.35114				1.43005				1.5101
1024	1.29115			1.23641			1.35376				1.43019				1.5073
1027	1.29362			1.24148			1.3504				1.43137				1.49672
1030	1.28889			1.24634			1.35157				1.41834				1.50358
1033	1.29266			1.24635			1.35402				1.42944				1.51099
1036	1.29018			1.24378			1.35418				1.41761				1.51192
1039	1.2881			1.2448			1.35318				1.41643				1.51426
1042	1.29207			1.24751			1.35613				1.43127				1.5101
1045	1.2937			1.24435			1.35373				1.41935				1.50271
1048	1.2885			1.24581			1.3523				1.42031				1.51966
1051	1.287			1.25782			1.35102				1.42033				1.49933
1054	1.28931			1.25407			1.34788				1.42752				1.49899
1057	1.28753			1.25257			1.3563				1.41866				1.49692
1060	1.2837			1.25444			1.35213				1.42642				1.50052
1063	1.29499			1.2492			1.351				1.41305				1.5023
1066	1.28802			1.23911			1.34942				1.42707				1.49301
1069	1.29229			1.24474			1.34957				1.41757				1.49832
1072	1.28979			1.24654			1.34622				1.40546				1.50757
1075	1.28842			1.23577			1.35856				1.42359				1.49899
1078	1.28666			1.24285			1.34865				1.42037				1.51648
1081	1.29054			1.23567			1.35443				1.42044				1.50708
1084	1.29149			1.24293			1.35179				1.427				1.48984
1087	1.28744			1.23713			1.34877				1.41487				1.49889
1090	1.28743			1.23607			1.35272				1.41202				1.5018
1093	1.28862			1.23621			1.34951				1.41932				1.50838
1096	1.28658			1.23793			1.34554				1.4197				1.49003
1099	1.28439			1.23696			1.35043				1.41835				1.50483
1102	1.29014			1.23087			1.35068				1.41913				1.51464
1105	1.288			1.23506			1.35559				1.41441				1.49533
1108	1.28357			1.2371			1.34758				1.41007				1.50155
1111	1.28555			1.23656			1.34826				1.42674				1.49008
1114	1.28331			1.24447			1.34758				1.41883				1.50811
1117	1.27938			1.24337			1.35071				1.40735				1.50985
1120	1.28577			1.24213			1.35094				1.41071				1.50837
1123	1.27666			1.24285			1.34318				1.42369				1.50258
1126	1.28277			1.23753			1.34579				1.42271				1.49803
1129	1.2751			1.2436			1.34939				1.40982				1.56135
1132	1.28			1.24511			1.34959				1.42011				1.47968
1135	1.27979			1.23738			1.34331				1.41762				1.49657
1138	1.28773			1.23011			1.3473				1.42259				1.47614
1141	1.27994			1.23747			1.34758				1.41607				1.4703
1144	1.28198			1.24897			1.34903				1.41956				1.49161
1147	1.28539			1.24133			1.34881				1.42213				1.50176
1150	1.27921			1.2451			1.35221				1.41345				1.50164
1153	1.28522			1.24018			1.35108				1.41876				1.47824
1156	1.28166			1.2382			1.34595				1.41936				1.47932
1159	1.2794			1.23765			1.3472				1.41704				1.48498
1162	1.28272			1.23779			1.34878				1.4107				1.49058
1165	1.28347			1.23845			1.35032				1.42077				1.49752
1168	1.2777			1.24117			1.34828				1.41957				1.49242
1171	1.28018			1.2399			1.34789				1.43082				1.48957
1174	1.28648			1.23672			1.3507				1.41988				1.47454
1177	1.27712			1.2398			1.35733				1.42519				1.48389
1180	1.28171			1.23697			1.34803				1.40731				1.47539
1183	1.28384			1.24019			1.3598				1.42022				1.46952
1186	1.28164			1.23429			1.34969				1.42089				1.4665
1189	1.28588			1.23893			1.35394				1.41908				1.4627
1192	1.2819			1.23892			1.35364				1.41214				1.47592
1195	1.28547			1.2325			1.3473				1.4218				1.4935
1198	1.28658			1.23467			1.35074				1.41988				1.48602
1201	1.28645			1.23126			1.34681				1.42108				1.49409
1204	1.28818			1.23605			1.34778				1.42122				1.47255
1207	1.27517			1.23171			1.35202				1.42315				1.48444
1210	1.28513			1.23578			1.35223				1.40879				1.49447
1213	1.28198			1.23648			1.35534				1.41652				1.48615
1216	1.27757			1.23819			1.35477				1.41505				1.50148
1219	1.28229			1.23697			1.34775				1.42299				1.49045
1222	1.27803			1.23674			1.3475				1.42979				1.49614
1225	1.27965			1.25336			1.35128				1.41923				1.50372
1228	1.27445			1.28058			1.35062				1.41441				1.51512
1231	1.27757			1.24227			1.34982				1.42314				1.46772
1234	1.2827			1.24573			1.3416				1.41611				1.49377
1237	1.2812			1.23754			1.34101				1.41636				1.4873
1240	1.28072			1.23112			1.352				1.41131				1.47384
1243	1.27058			1.23496			1.34768								1.48786
1246	1.27953			1.23529			1.34317				1.42232				1.50841
1249	1.27728			1.23354			1.3494				1.40437				1.49315
1252	1.26871			1.24194			1.353				1.39898				1.50381
1255	1.27867			1.23191			1.35019				1.40562				1.48885
1258	1.27828			1.23266			1.34791				1.39933				1.4942
1261	1.28431			1.23241			1.35654				1.39904				1.51845
1264	1.27667			1.2375			1.34983				1.40617				1.49455
1267	1.27451			1.23091			1.3477				1.41117				1.52241
1270	1.27727			1.23139			1.35769				1.40827				1.50883
1273	1.27865			1.2377			1.37581				1.40426				1.50191
1276	1.27714			1.23535			1.38914				1.40882				1.5035
1279	1.2764			1.23613			1.38502				1.39989				1.47989
1282	1.27601			1.24734			1.35854				1.40617				1.51124
1285	1.27796			1.24653			1.35932				1.41142				1.49817
1288	1.27256			1.2419			1.35424				1.40977				1.49767
1291	1.27175			1.2401			1.35875				1.41046				1.48454
1294	1.27823			1.2416			1.35194				1.41417				1.50308
1297	1.27591			1.23182			1.35358				1.40264				1.49375
1300	1.27728			1.23054			1.35963				1.41256				1.51758
1303	1.27343			1.31348			1.35634				1.40898				1.48931
1306	1.27693			1.31769			1.35375				1.40961				1.51688
1309	1.27384			1.3032			1.35378				1.41707				1.50878
1312	1.2769			1.28813			1.36104				1.40428				1.5194
1315	1.27172			1.28244			1.35808				1.40885				1.51349
1318	1.28019			1.26706			1.35115				1.41763				1.49637
1321	1.27446			1.23664			1.35891				1.40641				1.508
1324	1.28221			1.23328			1.35295				1.40347				1.52311
1327	1.27397			1.23668			1.3499				1.39971				1.49623
1330	1.27615			1.23738			1.3557				1.40845				1.494
1333	1.27576			1.23981			1.35124				1.40805				1.51036
1336	1.27466			1.23861			1.3563				1.40391				1.49798
1339	1.27622			1.23974			1.35281				1.40507				1.52415
1342	1.2807			1.24039			1.35135				1.40668				1.50216
1345	1.27477			1.23509			1.35133				1.40696				1.51562
1348	1.27834			1.24135			1.34769				1.41147				1.51462
1351	1.2794			1.23863			1.35201				1.41891				1.51617
1354	1.27782			1.23606			1.35933				1.41274				1.52606
1357	1.27199			1.2407			1.35594				1.42667				1.49045
1360	1.27556			1.2386			1.3525				1.42579				1.48994
1363	1.27901			1.23979			1.35389				1.41461				1.49359
1366	1.28039			1.23402			1.35511				1.40874				1.50705
1369	1.27111			1.24213			1.34853				1.41379				1.51032
1372	1.27836			1.23506			1.34642				1.41493				1.4921
1375	1.28333			1.23693			1.35392				1.42899				1.51731
1378	1.27778			1.2391			1.34872				1.41482				1.48797
1381	1.2701			1.2437			1.3496				1.4135				1.51648
1384	1.27914			1.23715			1.34617				1.41737				1.51452
1387	1.27726			1.24043			1.34924				1.42098				1.50179
1390	1.27575			1.23375			1.35185				1.41821				1.50975
1393	1.27875			1.23379			1.35356				1.42373				1.51484
1396	1.2718			1.2377			1.3502				1.4154				1.51131
1399	1.27856			1.23722			1.34519				1.41237				1.50609
1402	1.28304			1.23256			1.3473				1.4156				1.49705
1405	1.27687			1.23557			1.34716				1.41529				1.49096
1408	1.27192			1.23288			1.3521				1.41493				1.48429
1411	1.27809			1.23416			1.34561				1.41996				1.50789
1414	1.28275			1.23666			1.34241				1.41052				1.4936
1417	1.27991			1.23036			1.35275				1.41618				1.49628
1420	1.27975			1.23842			1.34251				1.41916				1.49359
1423	1.27956			1.23771			1.34712				1.41955				1.48988
1426	1.28			1.22597			1.34379				1.41216				1.48849
1429	1.27537			1.23287			1.34774				1.41601				1.49957
1432	1.28685			1.23557			1.34723				1.42057				1.49003
1435	1.27735			1.23051			1.34854				1.40864				1.49423
1438	1.28578			1.2338			1.35197				1.42245				1.50032
1441	1.28026			1.22789			1.35317				1.40885				1.48659
1444	1.28204			1.24647			1.35004				1.41668
1447	1.28096			1.2396			1.34789				1.41451
1450	1.28412			1.23873			1.34465				1.41305				1.48009
1453	1.27864			1.24139			1.35068				1.40447				1.51782
1456	1.27874			1.23788			1.33756				1.41457				1.52983
1459	1.28651			1.24158			1.34376				1.41564				1.5278
1462	1.27509			1.23959			1.3425				1.41439				1.50548
1465	1.2825			1.23162			1.33884				1.41317				1.50832
1468	1.2819			1.22755			1.35341				1.41565				1.59947
1471	1.27812			1.23571			1.34074				1.41061				1.49751
1474	1.27996			1.2299			1.34804				1.41033				1.50845
1477	1.27901			1.23089			1.34676				1.41979				1.50901
1480	1.27944			1.23221			1.32571				1.41272				1.50788
1483	1.28046			1.22497			1.35827				1.40444				1.50273
1486	1.28266			1.23111			1.35894				1.41029				1.48291
1489	1.28226			1.23599			1.35678				1.41082				1.48504
1492	1.27816			1.23422			1.35545				1.4091				1.47927
1495	1.2804			1.2322			1.34685				1.41313				1.49864
1498	1.27946			1.22767			1.34439				1.41282				1.48927
1501	1.2799			1.23544			1.34546				1.41751				1.48104
1504	1.28573			1.2365			1.33885				1.40895				1.49947
1507	1.28218			1.22955			1.35533				1.42009				1.4911
1510	1.27584			1.23429			1.35276				1.40809				1.4805
1513	1.2819			1.23394			1.34895				1.40949				1.47454
1516	1.28067			1.23501			1.34791				1.41517				1.48878
1519	1.28017			1.22874			1.34867				1.41349				1.46429
1522	1.27457			1.23556			1.34833				1.414				1.47246
1525	1.27946			1.23386			1.34171				1.41387				1.47304
1528	1.27801			1.23845			1.34527				1.41238				1.46422
1531	1.2795			1.23621			1.34724				1.41305				1.48214
1534	1.28405			1.24455			1.35359				1.41123				1.46169
1537	1.27776			1.24338			1.3406				1.40224				1.48529
1540	1.2821			1.24022			1.34221				1.39912				1.51399
1543	1.27728			1.23608			1.35695				1.39639				1.48161
1546	1.2811			1.23374			1.3463				1.40324				1.47856
1549	1.27026			1.22886			1.33978				1.40668				1.49196
1552	1.27558			1.23322			1.34871				1.40785				1.58878
1555	1.28078			1.22538			1.35696				1.40867				1.51267
1558	1.28033			1.22166			1.34959				1.40304				1.52538
1561	1.27395			1.22776			1.34009				1.40685				1.49827
1564	1.27153			1.23285			1.35052				1.4012				1.49906
1567	1.27277			1.23243			1.35085				1.40568				1.51426
1570	1.27791			1.2363			1.33575				1.4081				1.51581
1573	1.27553			1.238			1.35207				1.40994				1.49738
1576	1.28301			1.23555			1.33529				1.40421				1.50136
1579	1.27456			1.23014			1.36059				1.40873				1.5126
1582	1.27952			1.24034			1.35495				1.41045				1.51544
1585	1.27378			1.23189			1.34303				1.40106				1.49876
1588	1.28059			1.2417			1.33759				1.40957				1.4873
1591	1.27235			1.23712			1.34283				1.3922				1.49499
1594	1.27876			1.23929			1.34174				1.39716				1.48622
1597	1.27349			1.24273			1.34859				1.40807				1.494
1600	1.26951			1.23571			1.3413				1.40928				1.50532
1603	1.27664			1.23971			1.33199				1.40962				1.51111
1606	1.28285			1.24115			1.34097				1.40213				1.51983
1609	1.28103			1.23901			1.33725				1.40159				1.49921
1612	1.27556			1.24456			1.3434				1.40758				1.50487
1615	1.28526			1.2432			1.34261				1.4049				1.50617
1618	1.28587			1.24193			1.3408				1.3968				1.49369
1621	1.28939			1.23986			1.3368				1.39768				1.48369
1624	1.28719			1.24181			1.35677				1.40869				1.5021
1627	1.28026			1.24983			1.3424				1.4093				1.50738
1630	1.28563			1.25175			1.35417				1.3954				1.5056
1633	1.28417			1.24539			1.3552				1.39746				1.51523
1636	1.28824			1.24342			1.33869				1.40141				1.48349
1639	1.28673			1.24226			1.35619				1.40588				1.48851
1642	1.29109			1.24104			1.34992				1.3974				1.49036
1645	1.29159			1.2344			1.34544				1.40409				1.49438
1648	1.27868			1.23452			1.35813				1.40129				1.48954
1651	1.28679			1.23998			1.34293				1.40186				1.50376
1654	1.2901			1.23823			1.36436				1.41362				1.48611
1657	1.29149			1.24106			1.35761				1.40637				1.49625
1660	1.28776			1.24557			1.3546				1.40119				1.48059
1663	1.28675			1.24503			1.36426				1.40016				1.49743
1666	1.28858			1.24177			1.34981				1.40372				1.48589
1669	1.28868			1.24322			1.35121				1.40721				1.49799
1672	1.29112			1.24124			1.36048				1.4049				1.49267
1675	1.28719			1.23676			1.35376				1.40025				1.51195
1678	1.29542			1.2443			1.36073				1.39646				1.49526
1681	1.2929			1.23307			1.35872				1.40113				1.49922
1684	1.28459			1.23978			1.34566				1.40144				1.50314
1687	1.28527			1.23647			1.35544				1.39978				1.47863
1690	1.28586			1.23388			1.36041				1.40143				1.49429
1693	1.28636			1.23076			1.35616				1.40392				1.48936
1696	1.2826			1.22621			1.35376				1.405				1.47986
1699	1.29106			1.23029			1.34196				1.39846				1.50734
1702	1.28528			1.22889			1.34638				1.40263				1.49302
1705	1.28881			1.22901			1.35741				1.392				1.5014
1708	1.28348			1.22806			1.3499				1.39577				1.47196
1711	1.28082			1.26859			1.34308				1.40367				1.48828
1714	1.2802			1.34859			1.34136				1.40352				1.47161
1717	1.28379			1.33207			1.35406				1.4019				1.48495
1720	1.28162			1.32903			1.35379				1.39721				1.47746
1723	1.28399			1.32089			1.35237				1.40403				1.46508
1726	1.28443			1.3006			1.35872				1.39209				1.49293
1729	1.28338			1.27752			1.35145				1.39794				1.49724
1732	1.2883			1.23624			1.35043				1.39884				1.51223
1735	1.28238			1.23287			1.34707				1.40022				1.47621
1738	1.28308			1.23372			1.34861				1.40202				1.4866
1741	1.2815			1.23566			1.35107				1.40228				1.51112
1744	1.27767			1.23279			1.3556				1.39917				1.47679
1747	1.2814			1.23708			1.34925				1.39644				1.48052
1750	1.27991			1.23349			1.34544				1.395				1.48459
1753	1.28005			1.23506			1.35575				1.39179				1.4989
1756	1.28476			1.23527			1.35079				1.39796				1.48776
1759	1.28037			1.2411			1.34333				1.39527				1.49555
1762	1.28152			1.2357			1.36045				1.39564				1.49121
1765	1.2804			1.23423			1.3497				1.40949				1.49151
1768				1.25481			1.33717				1.41477				1.49773
1771	1.28746			1.24609			1.34436				1.39731				1.50919
1774	1.28833			1.24864			1.34665				1.38958				1.50246
1777	1.28896			1.2388			1.34274				1.38908				1.51763
1780	1.29466			1.23733			1.33078				1.38858				1.49477
1783	1.29005			1.24034			1.3406				1.386				1.48006
1786	1.28962			1.23883			1.34091				1.38341				1.49415
1789	1.28474			1.23829			1.33307				1.39154				1.50793
1792	1.29274			1.23486			1.33134				1.38848				1.49255
1795	1.2909			1.24246			1.34879				1.38787				1.50649
1798	1.3012			1.23335			1.33904				1.38435				1.50711
1801	1.2948			1.23419			1.3478				1.3942				1.50719
1804	1.29128			1.23905			1.3483				1.47132				1.54187
1807	1.29043			1.24258			1.34142				1.43641				1.50945
1810	1.28941			1.23973			1.33706				1.39989				1.52489
1813	1.29548			1.23195			1.33661				1.38577				1.49638
1816	1.29415			1.22904			1.34799				1.37815				1.49571
1819	1.29396			1.23043			1.34576				1.38396				1.49214
1822	1.29629			1.22747			1.34603				1.38325				1.51919
1825	1.28326			1.23237			1.34156				1.39703				1.515
1828	1.28262			1.23369			1.34544				1.38573				1.49713
1831	1.28529			1.23327			1.34647				1.39005				1.50237
1834	1.2804			1.24219			1.35462				1.3882				1.48725
1837	1.28089			1.23505			1.35554				1.38491				1.50965
1840	1.28491			1.23142			1.3441				1.39761				1.50891
1843	1.27753			1.23698			1.34424				1.38949				1.50547
1846	1.2903			1.2287			1.33788				1.38604				1.50392
1849	1.28376			1.23624			1.34788				1.38821				1.51741
1852	1.281			1.22847			1.34303				1.39509				1.50664
1855	1.28085			1.22953			1.34842				1.38074				1.48281
1858	1.28246			1.24268			1.34206				1.38158				1.51425
1861	1.27502			1.2495			1.33006				1.3884				1.50941
1864	1.28027			1.24198			1.34298				1.3811				1.49936
1867	1.27533			1.23743			1.35325				1.39161				1.48333
1870	1.28362			1.23598			1.35583				1.397				1.4832
1873	1.28784			1.23391			1.34047				1.38889				1.48386
1876	1.28209			1.22899			1.3468				1.39275				1.49525
1879	1.28036			1.23253			1.34398				1.40359				1.48867
1882	1.2802			1.23791			1.34654				1.389				1.50241
1885	1.28696			1.23636			1.34681				1.3852				1.51166
1888	1.28733			1.22831			1.3396				1.3903				1.49935
1891	1.2818			1.23043			1.34568				1.38471				1.47887
1894	1.28672			1.22842			1.34623				1.38773				1.50917
1897	1.28335			1.22776			1.37902				1.39082				1.4901
1900	1.28745			1.23607			1.38597				1.38822				1.4988
1903	1.28657			1.23437			1.40644				1.38897				1.49558
1906	1.28375			1.23491			1.39491				1.39347				1.49934
1909	1.28182			1.23177			1.38267				1.39915				1.50329
1912	1.28094			1.23366			1.37122				1.38798				1.50353
1915	1.28453			1.23362			1.35104				1.38256				1.50418
1918	1.28683			1.22288			1.34663				1.38309				1.49597
1921	1.28093			1.22644			1.35296				1.38306				1.52293
1924	1.28887			1.22932			1.35236				1.38403				1.47767
1927	1.28466			1.22739			1.33878				1.39364				1.48519
1930	1.28294			1.23117			1.34499				1.37833				1.49813
1933	1.28933			1.23183			1.33564				1.39097				1.51347
1936	1.29038			1.22623			1.34388				1.37922				1.49717
1939	1.28743			1.2305			1.35685				1.39089				1.50446
1942	1.28806			1.23083			1.35786				1.38735				1.49465
1945	1.2936			1.23737			1.35467				1.38621				1.5006
1948	1.29373			1.2306			1.34507				1.38679				1.49225
1951	1.29831			1.23016			1.34472				1.38849				1.514
1954	1.28609			1.23153			1.3419				1.39109				1.51381
1957	1.28312			1.22538			1.34919				1.38507				1.50415
1960	1.28995			1.23443			1.3361				1.38518				1.47736
1963	1.28594			1.31617			1.35072				1.3876				1.4879
1966	1.28565			1.36065			1.35793				1.39195				1.50554
1969	1.2866			1.34385			1.35034				1.39036				1.50372
1972	1.28526			1.33089			1.35811				1.38824				1.48888
1975	1.28471			1.30938			1.36385				1.38176				1.48474
1978	1.2895			1.30864			1.3564				1.3885				1.477
1981	1.28559			1.26582			1.36079				1.38457				1.49018
1984	1.28645			1.23231			1.35691				1.38284				1.46631
1987	1.28491			1.2247			1.35372				1.38192				1.46645
1990	1.28727			1.23347			1.35224				1.38114				1.4714
1993	1.29208			1.23801			1.35449				1.37604				1.47516
1996	1.29547			1.23042			1.34347				1.3821				1.49141
1999	1.28376			1.22897			1.35956				1.38286				1.47407
2002	1.28337			1.23175			1.3523				1.38566				1.46531
2005	1.2815			1.23042			1.34285				1.37873				1.46734
2008	1.28457			1.22956			1.35437				1.38119				1.47312
2011	1.28104			1.23633			1.34765				1.37257				1.47738
2014	1.28763			1.2312			1.35095				1.3845				1.47808
2017	1.28826			1.22324			1.34118				1.38114				1.48661
2020	1.28682			1.23489			1.3435				1.37618				1.50248
2023	1.285			1.2306			1.3431				1.37925				1.48261
2026	1.28783			1.22916			1.35672				1.37171				1.46988
2029	1.28716			1.22642			1.34894				1.37518				1.48021
2032	1.28393			1.22574			1.35809				1.3748				1.4536
2035	1.28559			1.23164			1.35798				1.37096				1.4858
2038	1.29171			1.23861			1.37172				1.36543				1.4909
2041	1.28583			1.22583			1.35842				1.38186				1.48865
2044	1.29354			1.22759			1.35647				1.37827				1.47815
2047	1.29			1.23566			1.3614				1.37668				1.49375
2050	1.29284			1.22614			1.35572				1.37378				1.48944
2053	1.29673			1.2298			1.35823				1.37115				1.49687
2056	1.29159			1.23931			1.3706				1.36661				1.50586
2059	1.28616			1.22305			1.35939				1.37733				1.48016
2062	1.28903			1.22904			1.36801				1.37655				1.4865
2065	1.28781			1.22927			1.35239				1.3704				1.47306
2068	1.29658			1.30407			1.35927				1.37101				1.49841
2071	1.28462			1.3469			1.35267				1.37267				1.47611
2074	1.29248			1.32133			1.35906				1.36879				1.47848
2077	1.29399			1.30265			1.36477				1.36993				1.49288
2080	1.29596			1.25417			1.36191				1.36822				1.49003
2083	1.29023			1.22951			1.35889				1.36813				1.48433
2086	1.2896			1.22757			1.34778				1.37074				1.47551
2089	1.2891			1.22829			1.35716				1.37398				1.46251
2092	1.28961			1.23155			1.36419				1.38948				1.47091
2095	1.28866			1.2266			1.35845				1.37829				1.46533
2098	1.29197			1.22521			1.35268				1.37893				1.48411
2101	1.29794			1.22799			1.34834				1.37603				1.47853
2104	1.29864			1.22126			1.35698				1.36772				1.47476
2107	1.2921			1.23181			1.3555				1.36205				1.46423
2110	1.28886			1.23824			1.36965				1.37128				1.47656
2113	1.28921			1.23789			1.36139				1.37351				1.47971
2116	1.29398			1.23916			1.35967				1.36985				1.4489
2119	1.29872			1.22982			1.35045				1.36822				1.46999
2122	1.29189			1.23191			1.35956				1.37227				1.46432
2125	1.29473			1.22764			1.36025				1.37604				1.46776
2128	1.28963			1.23372			1.35284				1.35955				1.47419
2131	1.29186			1.23017			1.36094				1.36699				1.46156
2134	1.29679			1.23155			1.35825				1.3713				1.4657
2137	1.29551			1.22871			1.36651				1.36495				1.48075
2140	1.29256			1.23562			1.36658				1.36782				1.4594
2143	1.29982			1.23276			1.35616				1.37226				1.46637
2146	1.29125			1.23229			1.35976				1.38145				1.45889
2149	1.29188			1.23628			1.36024				1.37231				1.48126
2152	1.29378			1.23247			1.35537				1.36474				1.47258
2155	1.30071			1.22957			1.36061				1.3682				1.45818
2158	1.29224			1.23113			1.34979				1.36487				1.4758
2161	1.29041			1.23635			1.36039				1.3723				1.45254
2164	1.29431			1.23315			1.36731				1.37121				1.45002
2167	1.29555			1.23171			1.3587				1.36691				1.44332
2170	1.29385			1.2256			1.35917				1.364				1.47391
2173	1.29183			1.22766			1.35547				1.36882				1.47922
2176	1.28945			1.23741			1.35761				1.36361				1.48352
2179	1.29764			1.23205			1.35121				1.36704				1.48873
2182	1.30008			1.23194			1.3495				1.36273				1.46783
2185	1.28968			1.22698			1.35711				1.36745				1.47345
2188	1.29326			1.23454			1.35967				1.35276				1.45798
2191	1.29693			1.23427			1.36209				1.36171				1.44662
2194	1.28978			1.23566			1.36691				1.35645				1.4614
2197	1.28499			1.2329			1.34289				1.35914				1.47684
2200	1.28378			1.2288			1.35601				1.36143				1.45049
2203	1.28581			1.23262			1.35949				1.35855				1.47907
2206	1.28828			1.23392			1.35618				1.35576				1.46466
2209	1.29657			1.23654			1.35331				1.36132				1.47552
2212	1.28342			1.24551			1.34803				1.35708				1.46383
2215	1.28924			1.28396			1.36065				1.35847				1.47736
2218	1.28503			1.37216			1.35379				1.35626				1.44538
2221	1.27484			1.33908			1.35278				1.36954				1.452
2224	1.27321			1.25774			1.34959				1.35873				1.46542
2227	1.27529			1.23187			1.35126				1.3641				1.44137
2230	1.28237			1.22716			1.34876				1.36114				1.45112
2233	1.27903			1.23038			1.35582				1.3664				1.44667
2236	1.27817			1.2237			1.3585				1.35699				1.42337
2239	1.27073			1.22665			1.35623				1.35675				1.44293
2242	1.2853			1.22832			1.36003				1.36348				1.43689
2245	1.28003			1.21625			1.35638				1.35514				1.44871
2248	1.27701			1.22585			1.35452				1.35434				1.44957
2251	1.274			1.22816			1.35631				1.36456				1.44643
2254	1.28431			1.2313			1.35316				1.36355				1.43311
2257	1.27795			1.21896			1.35117				1.35849				1.44658
2260	1.28244			1.2235			1.34651				1.35992				1.42166
2263	1.28265			1.23222			1.34867				1.3634				1.43838
2266	1.28598			1.22554			1.35089				1.35374				1.43392
2269	1.28769			1.22794			1.35707				1.36427				1.41174
2272	1.27969			1.22929			1.36191				1.36169				1.42468
2275	1.28331			1.22953			1.35505				1.35448				1.43793
2278	1.28333			1.22664			1.34865				1.36588				1.44591
2281	1.28014			1.23203			1.35111				1.35503				1.41908
2284	1.28191			1.22245			1.35893				1.35474				1.42866
2287	1.28301			1.22539			1.35336				1.36412				1.42605
2290	1.28516			1.22127			1.34977				1.35943				1.42871
2293	1.27815			1.21932			1.34712				1.36172				1.42597
2296	1.28389			1.21988			1.35504				1.35993				1.42878
2299	1.28578			1.22255			1.34687				1.35616				1.42119
2302	1.28305			1.22643			1.35821				1.35577				1.42133
2305	1.28236			1.22113			1.35893				1.35394				1.41617
2308	1.28202			1.21595			1.35064				1.36254				1.41239
2311	1.28138			1.21679			1.3567				1.35364				1.4076
2314	1.2827			1.36546			1.35255				1.35919				1.42869
2317	1.28358			1.36284			1.34524				1.366				1.42461
2320	1.27569			1.35101			1.3549				1.35366				1.42879
2323	1.29085			1.3396			1.34649				1.34773				1.42854
2326	1.28397			1.31779			1.35974				1.35789				1.42017
2329	1.28045			1.29372			1.34662				1.35058				1.42437
2332	1.28195			1.27365			1.34712				1.34624				1.40797
2335	1.27931			1.21235			1.35514				1.36428				1.41005
2338	1.28041			1.28676			1.3446				1.34989				1.42108
2341	1.28222			1.22118			1.3458				1.35129				1.42221
2344	1.27555			1.22441			1.34425				1.36016				1.45159
2347	1.28203			1.21763			1.35182				1.36381				1.42839
2350	1.28356			1.21699			1.35099				1.35369				1.42069
2353	1.27371			1.22359			1.34801				1.35316				1.42167
2356	1.28341			1.21684			1.35217				1.35725				1.42539
2359	1.28534			1.21283			1.34838				1.34802				1.42535
2362	1.27921			1.21147			1.34785				1.34218				1.43281
2365	1.2749			1.20967			1.34818				1.36124				1.419
2368	1.27986			1.21322			1.34474				1.35891				1.4086
2371	1.27575			1.20893			1.35007				1.35131				1.39691
2374	1.2784			1.21319			1.35082				1.34933				1.3908
2377	1.27269			1.21135			1.34643				1.35983				1.40339
2380	1.27707			1.20918			1.34958				1.3779				1.40847
2383	1.27783			1.21691			1.34811				1.35956				1.38852
2386	1.27609			1.23065			1.35442				1.34649				1.42651
2389	1.27789			1.25402			1.35086				1.35743				1.39554
2392	1.27194			1.21519			1.35978				1.35579				1.39353
2395	1.27722			1.21166			1.34915				1.35328				1.40208
2398	1.2717			1.2125			1.34835				1.34828				1.40386
2401	1.27525			1.21414			1.35201				1.34895				1.40449
2404	1.2708			1.21835			1.35253				1.34995				1.4142
2407	1.26783			1.20583			1.3493				1.35286				1.42315
2410	1.28056			1.21303			1.33915				1.34062				1.41021
2413	1.27352			1.21415			1.35293				1.34208				1.408
2416	1.27391			1.20736			1.35408				1.34575				1.41114
2419	1.27231			1.2135			1.34292				1.3383				1.39907
2422	1.27151			1.20952			1.35362				1.34676				1.41322
2425	1.27504			1.20861			1.34896				1.34363				1.41176
2428	1.27082			1.21979			1.36009				1.33843				1.39947
2431	1.2714			1.20137			1.34269				1.34523				1.39424
2434	1.27702			1.21584			1.34089				1.34355				1.40836
2437	1.27667			1.21228			1.35102				1.34682				1.39694
2440	1.27878			1.21538			1.35081				1.35249				1.41573
2443	1.27544			1.21805			1.35301				1.33882				1.40417
2446	1.27297			1.2144			1.35514				1.35134				1.39157
2449	1.27314			1.21367			1.35894				1.34738				1.40278
2452	1.27919			1.21532			1.35844				1.34747				1.40194
2455	1.27186			1.21375			1.35614				1.34525				1.38542
2458	1.27037			1.21797			1.36408				1.35291				1.40805
2461	1.27593			1.21283			1.35962				1.34499				1.39171
2464	1.27595			1.21275			1.36175				1.35186				1.40045
2467	1.28002			1.22167			1.35302				1.35361				1.40091
2470	1.27816			1.21072			1.35698				1.35025				1.4062
2473	1.275			1.37023			1.35301				1.35363				1.39846
2476	1.2768			1.36174			1.35736				1.34044				1.40042
2479	1.27902			1.32206			1.35611				1.34573				1.40048
2482	1.27295			1.27277			1.34997				1.34557				1.40445
2485	1.27725			1.21301			1.34783				1.35021				1.3953
2488	1.27307			1.20914			1.3556				1.3538				1.38799
2491	1.27543			1.20374			1.35755				1.34334				1.4051
2494	1.27214			1.21182			1.36385				1.34187				1.40998
2497	1.27824			1.20466			1.3548				1.34732				1.40977
2500	1.27452			1.2058			1.36299				1.35085				1.38944
2503	1.28005			1.20699			1.3687				1.34642				1.40193
2506	1.27457			1.20303			1.36021				1.33995				1.40667
2509	1.28513			1.20562			1.35533				1.34507				1.40245
2512	1.27337			1.20673			1.35699				1.3557				1.3941
2515	1.27973			1.20081			1.36277				1.34153				1.39497
2518	1.27387			1.19843			1.34895				1.3454				1.38873
2521	1.27454			1.1991			1.35086				1.34886				1.40891
2524	1.27795			1.19537			1.3541				1.3293				1.41499
2527	1.27512			1.20493			1.35245				1.34313				1.41931
2530	1.27593			1.20311			1.35727				1.3493				1.41394
2533	1.27813			1.20069			1.35454				1.34556				1.3958
2536	1.27446			1.1945			1.35492				1.34068				1.39126
2539	1.27741			1.21072			1.34746				1.33517				1.40648
2542	1.27091			1.20211			1.34638				1.34458				1.40001
2545	1.27424			1.20613			1.3542				1.34579				1.40013
2548	1.27668			1.20183			1.35175				1.33396				1.38435
2551	1.27618			1.20563			1.35059				1.33661				1.38388
2554	1.27735			1.21134			1.35337				1.34204				1.41176
2557	1.27466			1.2107			1.35484				1.34393				1.40474
2560	1.2733			1.38214			1.36072				1.34032				1.40741
2563	1.27534			1.37019			1.34198				1.34163				1.40648
2566	1.27495			1.34961			1.35486				1.34562				1.3939
2569	1.27113			1.33558			1.34793				1.35717				1.41495
2572	1.27299			1.31474			1.3428				1.34443				1.40872
2575	1.27394			1.27558			1.35493				1.33508				1.39903
2578	1.27437			1.21906			1.35025				1.34636				1.40693
2581	1.27037			1.21596			1.34799				1.34416				1.39896
2584	1.27676			1.20296			1.35194				1.33927				1.41893
2587	1.27066			1.20598			1.35118				1.34564				1.39157
2590	1.28271			1.2086			1.35373				1.34136				1.40393
2593	1.27524			1.20683			1.35109				1.34117				1.40823
2596	1.27321			1.2023			1.34274				1.34907				1.40693
2599	1.27263			1.20071			1.35066				1.33577				1.39295
2602	1.27316			1.20967			1.3511				1.33552				1.39235
2605	1.27648			1.20946			1.34343				1.33981				1.40229
2608	1.27623			1.20896			1.34255				1.33314				1.39371
2611	1.27931			1.20424			1.3504				1.34412				1.39891
2614	1.27463			1.20535			1.35216				1.33724				1.38586
2617	1.27795			1.20436			1.3457				1.33821				1.39996
2620	1.27705			1.20874			1.33568				1.34535				1.39451
2623	1.27335			1.20293			1.35134				1.34627				1.38748
2626	1.27407			1.20398			1.3414				1.35944				1.40701
2629	1.26925			1.20717			1.35075				1.35183				1.40444
2632	1.27348			1.2043			1.34251				1.36276				1.40461
2635	1.27134			1.21129			1.34114				1.35874				1.38397
2638	1.27038			1.21168			1.34475				1.35695				1.40126
2641	1.27235			1.21438			1.33688				1.35838				1.39003
2644	1.27112			1.21324			1.34355				1.36263				1.38121
2647	1.26774			1.20919			1.34308				1.36063				1.39737
2650	1.26841			1.20382			1.3335				1.35587				1.39074
2653	1.27185			1.20576			1.34479				1.35418				1.40321
2656	1.27161			1.33333			1.34432				1.35159				1.39377
2659	1.2723			1.24661			1.34082				1.35713				1.41108
2662	1.26729			1.20343			1.34176				1.35619				1.394
2665	1.27271			1.20685			1.34228				1.36064				1.39535
2668	1.2696			1.20575			1.34824				1.35552				1.39511
2671	1.27636			1.20591			1.34156				1.3571				1.39598
2674	1.27371			1.2041			1.34542				1.34944				1.408
2677	1.27228			1.20549			1.35015				1.35954				1.39403
2680	1.26637			1.20619			1.35619				1.3677				1.39117
2683	1.27045			1.2103			1.35272				1.35782				1.39747
2686	1.27408			1.20894			1.34213				1.36112				1.39635
2689	1.27425			1.20218			1.34863				1.3622				1.40699
2692	1.26918			1.19894			1.35055				1.35611				1.4122
2695	1.27359			1.20486			1.34922				1.35831				1.39937
2698	1.27153			1.19877			1.35162				1.36279				1.38524
2701	1.2741			1.217			1.34802				1.35529				1.39963
2704	1.26545			1.22049			1.35342				1.3647				1.40197
2707	1.27006			1.21267			1.34441				1.35197				1.40131
2710	1.27023			1.20993			1.33584				1.34793				1.40155
2713	1.26651			1.21356			1.34229				1.36446				1.40304
2716	1.26732			1.20941			1.34185				1.35521				1.38572
2719	1.26702			1.21384			1.33966				1.35546				1.3948
2722	1.26729			1.21777			1.35159				1.35057				1.39988
2725	1.26397			1.21418			1.34039				1.35708				1.3956
2728	1.27227			1.2032			1.3399				1.35848				1.39725
2731	1.26761			1.20498			1.33296				1.35814				1.39502
2734	1.27799			1.1987			1.33773				1.36151				1.39128
2737	1.26955			1.19889			1.35153				1.35919				1.41184
2740	1.26019			1.20195			1.3458				1.36114				1.39781
2743	1.2675			1.20333			1.34817				1.36434				1.41231
2746	1.27375			1.20113			1.33302				1.35472				1.39899
2749	1.26715			1.1965			1.35276				1.35492				1.39652
2752	1.2669			1.3316			1.34062				1.35468				1.3997
2755	1.27078			1.33121			1.34637				1.37136				1.39797
2758	1.26763			1.29752			1.34319				1.35382				1.3943
2761	1.27002			1.22102			1.34688				1.35472				1.38935
2764	1.26961			1.20174			1.34034				1.3502				1.39437
2767	1.26644			1.20482			1.34082				1.35368				1.40445
2770	1.27035			1.19969			1.35171				1.35712				1.39934
2773	1.2722			1.20444			1.34817				1.36119				1.4029
2776	1.2633			1.19793			1.34504				1.36232				1.39182
2779	1.27089			1.19419			1.34307				1.36451				1.38787
2782	1.27001			1.19845			1.34093				1.35859				1.39451
2785	1.26777			1.20098			1.34878				1.35931				1.39306
2788	1.26834			1.19217			1.34022				1.36405				1.38706
2791	1.26742			1.19661			1.34008				1.35367				1.39134
2794	1.26429			1.19776			1.34354				1.35786				1.39616
2797	1.26714			1.20243			1.35199				1.35743				1.39854
2800	1.26808			1.20713			1.35066				1.35354				1.38849
2803	1.26827			1.20357			1.34746				1.3525				1.38076
2806	1.26371			1.19665			1.35147				1.35727				1.39494
2809	1.26943			1.19829			1.34113				1.35271				1.36884
2812	1.26425			1.19505			1.34104				1.36482				1.40696
2815	1.27148			1.18849			1.34403				1.36173				1.39258
2818	1.26657			1.1986			1.35216				1.35094				1.39307
2821	1.26831			1.20354			1.34847				1.35146				1.3888
2824	1.26027			1.20067			1.34645				1.3516				1.37964
2827	1.26786			1.19472			1.33925				1.36129				1.38633
2830	1.27168			1.19732			1.34394				1.34901				1.3874
2833	1.26885			1.19934			1.34074				1.3509				1.38395
2836	1.27004			1.20221			1.34475				1.35869				1.38335
2839	1.26055			1.1939			1.34954				1.34693				1.38265
2842	1.26852			1.20209			1.34807				1.3544				1.37667
2845	1.26677			1.20746			1.3477				1.34885				1.37806
2848	1.27			1.2109			1.34608				1.35046				1.38026
2851	1.26402			1.27802			1.34029				1.35446				1.38646
2854	1.26988			1.39026			1.34984				1.35204				1.37739
2857	1.26573			1.36397			1.34426				1.34367				1.40126
2860	1.26532			1.34261			1.34691				1.34745				1.38682
2863	1.27146			1.34819			1.35412				1.34148				1.37429
2866	1.26551			1.31			1.35733				1.34594				1.38633
2869	1.26386			1.26819			1.34169				1.3507				1.3644
2872	1.25979			1.21079			1.34204				1.34576				1.39593
2875	1.2643			1.1942			1.34758				1.34358				1.3799
2878	1.26527			1.19433			1.34698				1.34808				1.36639
2881	1.26446			1.19313			1.35235				1.33633				1.36818
2884	1.26492			1.19999			1.34136				1.34732				1.37266
2887	1.26486			1.19585			1.34349				1.34266				1.37604
2890	1.26193			1.19865			1.34257				1.33768				1.37813
2893	1.27132			1.19533			1.34933				1.34157				1.37661
2896	1.2679			1.19159			1.34637				1.34995				1.37566
2899	1.2543			1.19711			1.34845				1.34352				1.37489
2902	1.26467			1.19959			1.35249				1.33804				1.37869
2905	1.25976			1.20132			1.34536				1.34028				1.33883
2908	1.26457			1.20032			1.34971				1.34694				1.3648
2911	1.26317			1.3134			1.34957				1.33774				1.35048
2914	1.26441			1.3566			1.34913				1.33652				1.36551
2917	1.26076			1.32625			1.34586				1.34836				1.36212
2920	1.26312			1.29028			1.34625				1.34467				1.36235
2923	1.2645			1.22484			1.34897				1.34614				1.36618
2926	1.26481			1.196			1.34271				1.33457				1.36126
2929	1.26396			1.1885			1.34968				1.34751				1.3585
2932	1.2637			1.19849			1.34798				1.34672				1.35454
2935	1.26396			1.19166			1.34982				1.35104				1.36022
2938	1.25823			1.19698			1.34528				1.3445				1.34907
2941	1.25916			1.1967			1.34353				1.34552				1.35874
2944	1.26899			1.18688			1.34359				1.34392				1.35419
2947	1.26483			1.20183			1.34981				1.33974				1.33995
2950	1.26751			1.19868			1.33999				1.3467				1.36479
2953	1.26914			1.21624			1.35438				1.33881				1.36411
2956	1.26235			1.20994			1.34691				1.34756				1.3598
2959	1.26471			1.20414			1.34994				1.34507				1.35507
2962	1.26684			1.21216			1.35136				1.34156				1.3498
2965	1.26473			1.20098			1.34375				1.34614				1.36441
2968	1.2666			1.20427			1.34834				1.34684				1.35419
2971	1.26865			1.20712			1.34376				1.3434				1.34529
2974	1.26022			1.19206			1.34176				1.35099				1.35521
2977	1.26314			1.19589			1.33411				1.3417				1.34076
2980	1.26497			1.19699			1.33763				1.34514				1.35461
2983	1.26625			1.20288			1.34328				1.3375				1.35466
2986	1.27062			1.19329			1.34071				1.34412				1.35456
2989	1.26514			1.19824			1.34702				1.3484				1.35348
2992	1.26081			1.19636			1.3444				1.34764				1.35475
2995	1.25955			1.19782			1.3411				1.34346				1.34407
2998	1.26085			1.19717			1.34851				1.34217				1.35355
3001	1.26117			1.19903			1.33199				1.33771				1.35019
3004	1.26059			1.19505			1.34011				1.35055				1.34225
3007	1.25648			1.20183			1.33955				1.34601				1.35312
3010	1.25588			1.19649			1.34065				1.34344				1.34713
3013	1.25644			1.20637			1.33751				1.33825				1.35377
3016	1.25537			1.34071			1.34882				1.33589				1.35766
3019	1.26076			1.33098			1.34419				1.34125				1.34483
3022	1.26276			1.26633			1.34658				1.3411				1.34875
3025	1.26148			1.19686			1.34779				1.34465				1.34932
3028	1.25169			1.20021			1.34858				1.34354				1.34421
3031	1.26164			1.19949			1.34656				1.34706				1.34326
3034	1.2605			1.19637			1.34402				1.33765				1.34932
3037	1.25241			1.19373			1.33892				1.34806				1.33919
3040	1.25576			1.20013			1.34574				1.35181				1.34056
3043	1.26034			1.20091			1.35033				1.35381				1.35073
3046	1.25625			1.19504			1.34747				1.34036				1.33321
3049	1.25765			1.19574			1.33949				1.3504				1.33352
3052	1.2521			1.18706			1.34092				1.34662				1.32993
3055	1.26037			1.19697			1.35635				1.34155				1.32911
3058	1.25067			1.19242			1.3391				1.35764				1.35293
3061	1.25324			1.19832			1.35117				1.34602				1.33374
3064	1.25565			1.19442			1.34981				1.34604				1.34784
3067	1.25916			1.19188			1.34566				1.34368				1.33609
3070	1.25905			1.19666			1.35256				1.34699				1.33508
3073	1.25263			1.1888			1.3411				1.34982				1.33123
3076	1.24824			1.18455			1.34727				1.34041				1.33206
3079	1.25477			1.19191			1.3403				1.34284				1.33339
3082	1.25362			1.19067			1.34676				1.34952				1.34097
3085	1.25482			1.19024			1.35393				1.34685				1.33653
3088	1.25316			1.19116			1.34345				1.34709				1.33243
3091	1.25391			1.19526			1.34742				1.34843				1.34159
3094	1.24605			1.19306			1.34936				1.34547				1.32193
3097	1.25625			1.19053			1.33767				1.3505				1.33215
3100	1.24866			1.19621			1.34523				1.34086				1.32376
3103	1.25239			1.18716			1.34359				1.34605				1.32598
3106	1.24911			1.18644			1.34067				1.34559				1.33089
3109	1.24827			1.18975			1.34827				1.34803				1.31985
3112	1.2503			1.18903			1.33742				1.34338				1.3312
3115	1.25275			1.18326			1.34073				1.34882				1.31864
3118	1.24732			1.18761			1.34418				1.33546				1.32749
3121	1.24724			1.19227			1.34521				1.34629				1.32788
3124	1.25099			1.18083			1.3349				1.34344				1.33518
3127	1.25128			1.19001			1.34606				1.35398				1.32309
3130	1.25367			1.18727			1.34941				1.34946				1.32251
3133	1.25454			1.18655			1.34507				1.34996				1.3272
3136	1.25025			1.18739			1.34147				1.34231				1.31692
3139	1.25506			1.18615			1.35008				1.34732				1.31497
3142	1.24254			1.19205			1.34112				1.34972				1.32845
3145	1.24932			1.18643			1.34694				1.34993				1.33296
3148	1.25065			1.18667			1.35811				1.34458				1.33618
3151	1.24823			1.18374			1.38723				1.34756				1.33588
3154	1.25243			1.1868			1.41021				1.34817				1.34443
3157	1.24525			1.18396			1.40676				1.347				1.3419
3160	1.24879			1.19338			1.3693				1.34766				1.34661
3163	1.24702			1.19648			1.35295				1.34478				1.35533
3166	1.25019			1.1972			1.35052				1.33852				1.34388
3169	1.25024			1.19053			1.36179				1.34966				1.34799
3172	1.24768			1.19346			1.34965				1.34956				1.35272
3175	1.25263			1.19218			1.34999				1.34337				1.34511
3178	1.25194			1.18951			1.35818				1.34114				1.34819
3181	1.25555			1.20053			1.35552				1.34763				1.34788
3184	1.25041			1.19903			1.35093				1.34227				1.33714
3187	1.25253			1.19903			1.35655				1.34868				1.34674
3190	1.2534			1.19784			1.36089				1.34544				1.35134
3193	1.24911			1.19191			1.36067				1.34477				1.34932
3196	1.25252			1.19597			1.34736				1.34839				1.34224
3199	1.24662			1.34911			1.35766				1.35052				1.3397
3202	1.25002			1.34702			1.35508				1.33158				1.34354
3205	1.24842			1.35655			1.34956				1.34245				1.35058
3208	1.24661			1.3304			1.35235				1.3392				1.35634
3211	1.24908			1.31423			1.35005				1.33932				1.34705
3214	1.25407			1.29222			1.35281				1.34126				1.3511
3217	1.24366			1.27142			1.35253				1.33474				1.3463
3220	1.25018			1.21853			1.34506				1.3463				1.35237
3223	1.24724			1.18893			1.34587				1.33402				1.33955
3226	1.24665			1.1829			1.34509				1.33574				1.33762
3229	1.24951			1.17766			1.34275				1.34313				1.33783
3232	1.24888			1.18219			1.3609				1.3354				1.35932
3235	1.25111			1.18218			1.34817				1.34135				1.35135
3238	1.2525			1.17896			1.3524				1.33606				1.35262
3241	1.25288			1.18173			1.35485				1.33063				1.35248
3244	1.25386			1.18756			1.35373				1.32954				1.35347
3247	1.25354			1.18869			1.34971				1.33678				1.34922
3250	1.25317			1.18016			1.34793				1.33532				1.34975
3253	1.25429			1.18395			1.34836				1.33447				1.34401
3256	1.25016			1.18294			1.3425				1.32279				1.34226
3259	1.25077			1.18688			1.3509				1.3294				1.348
3262	1.25142			1.18006			1.34576				1.32735				1.3518
3265	1.25142			1.18133			1.34376				1.33802				1.35926
3268	1.25208			1.17853			1.35079				1.32675				1.34314
3271	1.25463			1.18203			1.35148				1.32544				1.35039
3274	1.25851			1.18166			1.33947				1.31866				1.3563
3277	1.25788			1.1796			1.34598				1.32909				1.35292
3280	1.25627			1.18314			1.35229				1.32661				1.34505
3283	1.25712			1.18574			1.34523				1.32271				1.35417
3286	1.24973			1.17682			1.34516				1.32875				1.34235
3289	1.25121			1.18231			1.34588				1.32182				1.35189
3292	1.25975			1.18455			1.3386				1.33357				1.34228
3295	1.25907			1.18435			1.33923				1.33483				1.35192
3298	1.25442			1.19786			1.34118				1.33146				1.34904
3301	1.25806			1.20055			1.34309				1.33309				1.34847
3304	1.25669			1.20417			1.34743				1.33602				1.36013
3307	1.25902			1.19486			1.34616				1.3313				1.35775
3310	1.25347			1.20363			1.34418				1.32272				1.34073
3313	1.26033			1.20753			1.3453				1.32887				1.34857
3316	1.25662			1.20316			1.3442				1.33099				1.34244
3319	1.24945			1.20418			1.34593				1.32082				1.32828
3322	1.25455			1.19207			1.35014				1.32127				1.34952
3325	1.2579			1.17698			1.3428				1.31721				1.36208
3328	1.25977			1.17982			1.34218				1.32235				1.34191
3331	1.26322			1.17677			1.34109				1.32388				1.34706
3334	1.26782			1.18086			1.329				1.32345				1.32818
3337	1.2568			1.1776			1.33724				1.33193				1.34287
3340	1.25642			1.18938			1.33852				1.32628				1.34505
3343	1.25734			1.17557			1.33306				1.3291				1.35384
3346	1.25196			1.17884			1.35091				1.33038				1.35697
3349	1.25257			1.18158			1.33835				1.32493				1.35145
3352	1.25905			1.18231			1.34863				1.32001				1.35006
3355	1.26105			1.18473			1.34179				1.33545				1.34628
3358	1.25464			1.18356			1.34002				1.32122				1.33051
3361	1.25603			1.19347			1.34726				1.31984				1.34258
3364	1.25581			1.18122			1.34221				1.33437				1.34616
3367	1.25999			1.18332			1.34543				1.33395				1.35721
3370	1.26641			1.18447			1.34736				1.32325				1.35049
3373	1.26232			1.1942			1.35366				1.32914				1.34753
3376	1.25577			1.32598			1.34551				1.32754				1.35181
3379	1.25596			1.31361			1.34888				1.33764				1.34716
3382	1.25621			1.29612			1.34435				1.32706				1.34648
3385	1.25524			1.27774			1.35653				1.31889				1.33884
3388	1.26095			1.24196			1.35185				1.33014				1.3587
3391	1.25141			1.19669			1.35031				1.32961				1.3461
3394	1.26026			1.18941			1.35256				1.33128				1.36103
3397	1.25708			1.19055			1.35305				1.32547				1.3511
3400	1.26301			1.19589			1.35205				1.32673				1.36127
3403	1.26216			1.19295			1.33852				1.32051				1.3533
3406	1.25982			1.189			1.3408				1.32666				1.35983
3409	1.25487			1.19118			1.34807				1.32704				1.3515
3412	1.26436			1.19094			1.3484				1.33075				1.35819
3415	1.2578			1.19468			1.34762				1.32196				1.3721
3418	1.25927			1.18531			1.35077				1.32691				1.33718
3421	1.25534			1.19236			1.34303				1.32984				1.36516
3424	1.2606			1.19438			1.33902				1.32843				1.36557
3427	1.25657			1.19348			1.35385				1.31873				1.35285
3430	1.26131			1.19536			1.33945				1.32936				1.35696
3433	1.25895			1.18856			1.34565				1.32437				1.37649
3436	1.25637			1.20012			1.34238				1.33535				1.36089
3439	1.26272			1.19199			1.32989				1.32229				1.36141
3442	1.26098			1.20063			1.33819				1.31368				1.35249
3445	1.25699			1.32069			1.33673				1.33245				1.35786
3448	1.26429			1.36121			1.34201				1.32515				1.34326
3451	1.26301			1.36412			1.34136				1.31803				1.35679
3454	1.26378			1.35622			1.34324				1.31739				1.36638
3457	1.26307			1.32471			1.32662				1.324				1.34874
3460	1.26255			1.3136			1.33922				1.31947				1.36569
3463	1.25762			1.28317			1.33862				1.32451				1.37076
3466	1.25978			1.24697			1.33827				1.31737				1.34052
3469	1.25549			1.19901			1.33731				1.3177				1.35729
3472	1.2595			1.19746			1.32901				1.32689				1.35078

## Sheet: Ext.Data Fig5b
0.5 mM KCl	Day 1				Day 7					5 mM KCl	Day 1				Day 7
EV	0.009	0.006	0.006	0.003	0.048	0.042	0.039	0.03		EV	0.042	0.048	0.045	0.042	0.645	0.573	0.426
DMI1	0.015	0.009	0.018	0.024	0.063	0.057	0.054	0.051		DMI1	0.051	0.048	0.045	0.045	0.534	0.315	0.351	0.342
DMI1GYG	0.012	0.015	0.021	0.012	0.495	0.543	0.06	0.585		DMI1GYG	0.039	0.036	0.021	0.03	1.71	1.089	0.969	0.96

## Sheet: Ext.Data Fig5c
	dmi1-1/EV-NLS:YC3.6			dmi1-1/DMI1-NLS:YC3.6			dmi1-1/DMI1TVGYG-NLS:YC3.6
Time (s)	YFP/CFP			YFP/CFP			YFP/CFP
1	1.25989			1.26886			1.31864
4	1.2589			1.26558			1.32725
7	1.26441			1.25971			1.32714
10	1.25662			1.25844			1.32267
13	1.25497			1.26713			1.32132
16	1.25986			1.26225			1.32436
19	1.26053			1.25875			1.32651
22	1.25414			1.2665			1.32824
25	1.25655			1.26441			1.3295
28	1.25927			1.26268			1.33272
31	1.25781			1.26132			1.32776
34	1.25967			1.26174			1.32582
37	1.25335			1.27056			1.32562
40	1.26225			1.25736			1.32369
43	1.25836			1.26072			1.3199
46	1.26481			1.26437			1.33128
49	1.25984			1.2563			1.3241
52	1.2609			1.25604			1.32474
55	1.26395			1.26034			1.32671
58	1.26044			1.2573			1.32593
61	1.26087			1.2653			1.31992
64	1.26063			1.25195			1.3302
67	1.26344			1.2575			1.33253
70	1.26624			1.25163			1.32608
73	1.25743			1.25615			1.33589
76	1.267			1.25764			1.32357
79	1.27006			1.2586			1.33249
82	1.25886			1.25677			1.32679
85	1.26614			1.24913			1.32729
88	1.26563			1.26649			1.32802
91	1.26318			1.25793			1.33239
94	1.26195			1.25963			1.32888
97	1.26487			1.25429			1.3257
100	1.26589			1.25602			1.33123
103	1.26687			1.25282			1.32989
106	1.2668			1.25369			1.33285
109	1.26401			1.26222			1.32315
112	1.26305			1.25172			1.32307
115	1.26735			1.2557			1.33297
118	1.26618			1.24937			1.33403
121	1.26601			1.2505			1.33344
124	1.26874			1.24882			1.33838
127	1.26777			1.25354			1.33301
130	1.26798			1.26346			1.33488
133	1.27225			1.25836			1.33788
136	1.26447			1.25416			1.33429
139	1.26925			1.24456			1.33202
142	1.2661			1.25573			1.33124
145	1.26428			1.24782			1.33576
148	1.26519			1.25017			1.33424
151	1.27061			1.24406			1.32757
154	1.27306			1.25026			1.33939
157	1.27094			1.25082			1.32733
160	1.26936			1.24621			1.32605
163	1.26977			1.2504			1.33045
166	1.2716			1.24292			1.32661
169	1.26506			1.2457			1.32544
172	1.26945			1.25427			1.33202
175	1.25797			1.25457			1.33127
178	1.26669			1.24689			1.33552
181	1.27099			1.24415			1.33082
184	1.26612			1.24886			1.3277
187	1.26925			1.24949			1.32005
190	1.26688			1.24712			1.3201
193	1.27414			1.25088			1.32213
196	1.26786			1.25119			1.32846
199	1.27052			1.24579			1.32885
202	1.2677			1.24272			1.32327
205	1.27302			1.24613			1.33308
208	1.2676			1.24269			1.32467
211	1.27748			1.2486			1.32058
214	1.2739			1.24772			1.33166
217	1.27099			1.24503			1.32291
220	1.26545			1.25414			1.32272
223	1.27243			1.24458			1.32681
226	1.2789			1.2485			1.31754
229	1.2766			1.24343			1.31854
232	1.2753			1.24362			1.31404
235	1.27303			1.23952			1.32305
238	1.27325			1.24446			1.31277
241	1.27066			1.23929			1.30997
244	1.27521			1.24518			1.3119
247	1.26824			1.24784			1.32157
250	1.27608			1.23806			1.32625
253	1.26706			1.23503			1.32809
256	1.27434			1.23983			1.3331
259	1.26794			1.24285			1.32279
262	1.2736			1.24292			1.32407
265	1.26928			1.23737			1.32572
268	1.27447			1.24162			1.33623
271	1.27437			1.24497			1.32094
274	1.2738			1.24462			1.32451
277	1.27682			1.23704			1.33239
280	1.2735			1.24464			1.33229
283	1.27811			1.23839			1.32677
286	1.27514			1.24001			1.33024
289	1.27649			1.23144			1.32682
292	1.27388			1.23905			1.32644
295	1.27854			1.24199			1.32221
298	1.27873			1.24595			1.31967
301	1.27814			1.24793			1.32061
304	1.2757			1.23844			1.32314
307	1.27894			1.2438			1.32157
310	1.27101			1.24437			1.3243
313	1.27431			1.24302			1.32437
316	1.28264			1.24547			1.32449
319	1.27703			1.24281			1.32721
322	1.2766			1.23631			1.33091
325	1.27208			1.23792			1.3218
328	1.27004			1.24399			1.31977
331	1.27998			1.23724			1.32878
334	1.27172			1.24172			1.32383
337	1.27199			1.24268			1.32021
340	1.27277			1.23525			1.3233
343	1.27432			1.2378			1.33032
346	1.26765			1.23512			1.32428
349	1.26937			1.23404			1.32633
352	1.27166			1.2353			1.32522
355	1.27806			1.23341			1.32028
358	1.27122			1.2405			1.32337
361	1.27116			1.2285			1.32564
364	1.26489			1.24061			1.32587
367	1.27289			1.23721			1.31818
370	1.27024			1.23626			1.31861
373	1.27156			1.24075			1.32867
376	1.27215			1.23651			1.32033
379	1.27452			1.23257			1.31245
382	1.27854			1.23			1.3289
385	1.26929			1.23894			1.32342
388	1.2716			1.2329			1.32884
391	1.27667			1.23096			1.32089
394	1.2781			1.22619			1.31562
397	1.27369			1.23611			1.32762
400	1.27585			1.23612			1.32391
403	1.27804			1.22965			1.32696
406	1.27255			1.22933			1.32393
409	1.27424			1.23031			1.33726
412	1.27392			1.22838			1.32536
415	1.27972			1.22776			1.31691
418	1.2729			1.23468			1.31893
421	1.27625			1.22388			1.3254
424	1.27695			1.22408			1.31093
427	1.27768			1.2295			1.32886
430	1.27637			1.23382			1.32534
433	1.27127			1.23744			1.32233
436	1.2782			1.23808			1.31601
439	1.27902			1.23104			1.32338
442	1.27551			1.24035			1.32952
445	1.27596			1.23798			1.32844
448	1.27992			1.22342			1.31701
451	1.27445			1.22303			1.31481
454	1.28459			1.23035			1.32246
457	1.27786			1.2271			1.32312
460	1.27813			1.23267			1.32375
463	1.28009			1.22937			1.32549
466	1.27839			1.22982			1.31857
469	1.27765			1.23259			1.31989
472	1.27788			1.22442			1.31385
475	1.27962			1.22936			1.31664
478	1.27835			1.22637			1.31937
481	1.27767			1.23345			1.31962
484	1.28126			1.23154			1.3158
487	1.27541			1.23647			1.31841
490	1.27679			1.23637			1.3184
493	1.28092			1.22908			1.31899
496	1.27951			1.2301			1.32418
499	1.27962			1.23342			1.32604
502	1.27548			1.22837			1.31739
505	1.27523			1.22973			1.31992
508	1.27524			1.22623			1.31256
511	1.27288			1.22842			1.32308
514	1.2732			1.23146			1.31561
517	1.27942			1.22814			1.32187
520	1.27725			1.2298			1.31858
523	1.28069			1.22674			1.31856
526	1.2764			1.22963			1.31718
529	1.27399			1.23433			1.32035
532	1.27804			1.22477			1.31333
535	1.27801			1.23333			1.32158
538	1.28433			1.23226			1.32481
541	1.27869			1.22763			1.32318
544	1.27391			1.22752			1.32277
547	1.2754			1.23545			1.31593
550	1.27811			1.23578			1.31761
553	1.27966			1.23816			1.3104
556	1.27408			1.2216			1.31608
559	1.27494			1.22447			1.31452
562	1.27437			1.22682			1.3218
565	1.27712			1.23156			1.31214
568	1.27854			1.22795			1.32169
571	1.27584			1.23007			1.32673
574	1.27862			1.22468			1.31408
577	1.27932			1.22453			1.32268
580	1.28139			1.22515			1.3213
583	1.28159			1.22319			1.31663
586	1.27281			1.22311			1.32215
589	1.28096			1.22403			1.32022
592	1.27273			1.21972			1.31
595	1.27834			1.22336			1.31261
598	1.28512			1.22661			1.32354
601	1.27889			1.2246			1.31995
604	1.27441			1.22847			1.31477
607	1.28197			1.22223			1.3167
610	1.27261			1.21634			1.31384
613	1.27952			1.21812			1.3162
616	1.2742			1.2221			1.32278
619	1.27831			1.23664			1.312
622	1.27386			1.22901			1.31307
625	1.27709			1.22924			1.31489
628	1.27743			1.23322			1.31488
631	1.27337			1.22851			1.31025
634	1.27787			1.23028			1.31785
637	1.27369			1.22388			1.30876
640	1.2777			1.22639			1.30553
643	1.27895			1.22825			1.30996
646	1.28235			1.22272			1.31242
649	1.27594			1.2294			1.31079
652	1.27555			1.22383			1.30948
655	1.27442			1.21964			1.31303
658	1.27411			1.22508			1.30923
661	1.27479			1.22014			1.30711
664	1.27867			1.21691			1.31086
667	1.28064			1.21625			1.31437
670	1.27573			1.21412			1.31137
673	1.27628			1.21394			1.3099
676	1.27184			1.21155			1.31266
679	1.27306			1.21296			1.31599
682	1.26954			1.21952			1.30837
685	1.2743			1.22177			1.30656
688	1.27929			1.22255			1.3049
691	1.27769			1.22248			1.30734
694	1.27085			1.22762			1.30473
697	1.27661			1.22336			1.30756
700	1.26898			1.22396			1.30297
703	1.26968			1.22342			1.30619
706	1.27264			1.22013			1.30767
709	1.27081			1.2215			1.30995
712	1.27457			1.21824			1.29928
715	1.27547			1.22108			1.29737
718	1.27632			1.22435			1.30363
721	1.27699			1.22194			1.306
724	1.26944			1.21602			1.30667
727	1.27183			1.21591			1.3007
730	1.27115			1.21661			1.29967
733	1.27776			1.21846			1.30175
736	1.27744			1.22454			1.30014
739	1.27544			1.21888			1.30526
742	1.27826			1.21629			1.30556
745	1.28154			1.21241			1.30667
748	1.27421			1.21844			1.30332
751	1.27979			1.21989			1.30553
754	1.28128			1.21095			1.3112
757	1.27653			1.21245			1.29788
760	1.27183			1.20942			1.30852
763	1.28277			1.21083			1.30246
766	1.27626			1.21622			1.29924
769	1.27838			1.21534			1.29551
772	1.28458			1.21623			1.30073
775	1.27794			1.21642			1.2993
778	1.28051			1.22126			1.30175
781	1.27904			1.22842			1.29701
784	1.28226			1.22441			1.30015
787	1.27594			1.22176			1.28983
790	1.26638			1.22148			1.30699
793	1.27776			1.22676			1.30188
796	1.27065			1.22267			1.30362
799	1.27631			1.22501			1.30277
802	1.27937			1.21998			1.30548
805	1.27922			1.20854			1.30076
808	1.27039			1.21313			1.31075
811	1.27876			1.21182			1.29983
814	1.27538			1.21693			1.29872
817	1.27594			1.20724			1.30459
820	1.27356			1.21609			1.30145
823	1.27416			1.22027			1.31043
826	1.27121			1.22542			1.30688
829	1.27799			1.2237			1.30129
832	1.27291			1.21411			1.29882
835	1.2823			1.22245			1.30486
838	1.27799			1.22095			1.29694
841	1.27591			1.21816			1.29464
844	1.27783			1.21573			1.29573
847	1.27702			1.22755			1.29842
850	1.27713			1.21882			1.30259
853	1.28429			1.21117			1.30476
856	1.27585			1.21213			1.29616
859	1.28112			1.21803			1.29889
862	1.28128			1.21231			1.31008
865	1.28216			1.22059			1.30356
868	1.28186			1.22333			1.29535
871	1.27911			1.22525			1.29679
874	1.28812			1.21424			1.29664
877	1.28323			1.21448			1.29952
880	1.27917			1.20234			1.29784
883	1.28496			1.22939			1.3027
886	1.2834			1.2193			1.29359
889	1.28133			1.22636			1.30283
892	1.27974			1.21755			1.30332
895	1.28223			1.22284			1.29609
898	1.27959			1.23693			1.30066
901	1.27899			1.21791			1.30379
904	1.28014			1.22733			1.29857
907	1.27598			1.22473			1.30066
910	1.27758			1.2183			1.29637
913	1.279			1.2262			1.3009
916	1.28294			1.23107			1.30663
919	1.28046			1.22936			1.29411
922	1.28503			1.22871			1.29712
925	1.27999			1.22715			1.30061
928	1.27945			1.23731			1.29734
931	1.27426			1.22611			1.30142
934	1.27928			1.23008			1.30615
937	1.28271			1.23153			1.30148
940	1.2742			1.22152			1.30339
943	1.28169			1.22999			1.30102
946	1.27267			1.23068			1.30944
949	1.27512			1.23387			1.3033
952	1.271			1.2294			1.31173
955	1.27644			1.22838			1.3072
958	1.28177			1.2256			1.30447
961	1.28173			1.21798			1.30355
964	1.27955			1.2411			1.30663
967	1.27147			1.22902			1.31602
970	1.27481			1.22599			1.32843
973	1.28049			1.2304			1.32811
976	1.2735			1.22814			1.32172
979	1.27096			1.23856			1.33058
982	1.27656			1.22058			1.3159
985	1.27619			1.22363			1.31033
988	1.27848			1.22394			1.30766
991	1.27956			1.23099			1.30458
994	1.27826			1.22882			1.30168
997	1.27968			1.22952			1.30702
1000	1.27672			1.22246			1.30208
1003	1.27458			1.2362			1.29825
1006	1.27668			1.22451			1.30156
1009	1.27239			1.23047			1.30349
1012	1.27737			1.22075			1.30364
1015	1.27541			1.23514			1.29217
1018	1.27594			1.22707			1.29979
1021	1.27749			1.23058			1.30206
1024	1.27195			1.2315			1.29303
1027	1.27955			1.22858			1.29706
1030	1.27231			1.22907			1.2888
1033	1.27485			1.22088			1.29985
1036	1.27913			1.22891			1.29608
1039	1.28767			1.2215			1.29469
1042	1.281			1.22976			1.28803
1045	1.28536			1.22763			1.29146
1048	1.28437			1.22885			1.29768
1051	1.27853			1.22987			1.29266
1054	1.28127			1.22479			1.29017
1057	1.27416			1.23435			1.29855
1060	1.27674			1.23079			1.29585
1063	1.27954			1.2211			1.29552
1066	1.27647			1.22412			1.29953
1069	1.2778			1.22466			1.30804
1072	1.27749			1.23592			1.30453
1075	1.27677			1.22186			1.30191
1078	1.26734			1.23302			1.29877
1081	1.27833			1.22979			1.30497
1084	1.27965			1.22402			1.29454
1087	1.27683			1.23382			1.29839
1090	1.27466			1.23391			1.2976
1093	1.2724			1.21934			1.29884
1096	1.27659			1.22941			1.30043
1099	1.27861			1.22161			1.29394
1102	1.26907			1.22945			1.2998
1105	1.27284			1.22824			1.30094
1108	1.26812			1.2325			1.2971
1111	1.26789			1.22974			1.28607
1114	1.27157			1.22975			1.29732
1117	1.27373			1.23284			1.28751
1120	1.2756			1.22546			1.29393
1123	1.28401			1.22931			1.29118
1126	1.28046			1.22609			1.29721
1129	1.29189			1.22254			1.30599
1132	1.28734			1.22943			1.30022
1135	1.28948			1.22301			1.29201
1138	1.28639			1.2311			1.29293
1141	1.29148			1.23351			1.29741
1144	1.28578			1.22954			1.29803
1147	1.2866			1.24234			1.29355
1150	1.28459			1.23098			1.29655
1153	1.28148			1.24019			1.29591
1156	1.2802			1.22394			1.29036
1159	1.28442			1.23122			1.30268
1162	1.28155			1.23973			1.28778
1165	1.28299			1.2343			1.29701
1168	1.27701			1.23619			1.29213
1171	1.28344			1.2302			1.29717
1174	1.28335			1.23306			1.29844
1177	1.27758			1.23269			1.31033
1180	1.28101			1.22411			1.33908
1183	1.2838			1.22154			1.34046
1186	1.28367			1.22138			1.3311
1189	1.28502			1.23322			1.3121
1192	1.28349			1.22292			1.2994
1195	1.28775			1.22788			1.30483
1198	1.28853			1.23468			1.30111
1201	1.28523			1.2301			1.29831
1204	1.28829			1.2339			1.30452
1207	1.2889			1.22719			1.29468
1210	1.29241			1.23091			1.30359
1213	1.29291			1.22616			1.29583
1216	1.29155			1.23709			1.30566
1219	1.28607			1.22861			1.29759
1222	1.28682			1.22898			1.29812
1225	1.29107			1.2326			1.29581
1228	1.28959			1.2251			1.30163
1231	1.28733			1.23196			1.30048
1234	1.28286			1.23797			1.29847
1237	1.28449			1.23256			1.28821
1240	1.28822			1.23155			1.29962
1243	1.28834			1.23383			1.28933
1246	1.28796			1.23419			1.29332
1249	1.29249			1.23562			1.29537
1252	1.28729			1.22611			1.30117
1255	1.28434			1.22595			1.30784
1258	1.28103			1.23338			1.30275
1261	1.28493			1.22495			1.30411
1264	1.27963			1.22969			1.30232
1267	1.28505			1.22903			1.3021
1270	1.27961			1.23371			1.29747
1273	1.27776			1.2324			1.29494
1276	1.27406			1.22804			1.30532
1279	1.27324			1.22714			1.30079
1282	1.28664			1.22348			1.30767
1285	1.28522			1.22832			1.30427
1288	1.28437			1.23602			1.30877
1291	1.27982			1.24098			1.29667
1294	1.28333			1.23164			1.29957
1297	1.2847			1.23209			1.30148
1300	1.2838			1.2343			1.30459
1303	1.28588			1.22883			1.30077
1306	1.28456			1.2312			1.29975
1309	1.28234			1.23006			1.29733
1312	1.27727			1.23119			1.29134
1315	1.28619			1.2283			1.30569
1318	1.28294			1.22569			1.29433
1321	1.28394			1.23154			1.29859
1324	1.28678			1.22184			1.29534
1327	1.29069			1.22692			1.29065
1330	1.28396			1.23575			1.30082
1333	1.28227			1.22051			1.29283
1336	1.28669			1.21864			1.29859
1339	1.27943			1.22787			1.28885
1342	1.27883			1.23316			1.30036
1345	1.28396			1.23161			1.29344
1348	1.27993			1.2213			1.29693
1351	1.2804			1.23209			1.29543
1354	1.28644			1.22304			1.29575
1357	1.28481			1.22778			1.30518
1360	1.29123			1.22673			1.29912
1363	1.28567			1.22443			1.29861
1366	1.27944			1.22153			1.29349
1369	1.27954			1.22744			1.30323
1372	1.28111			1.23169			1.29478
1375	1.28979			1.22549			1.2921
1378	1.27552			1.23296			1.29655
1381	1.28626			1.23221			1.30212
1384	1.27929			1.224			1.29876
1387	1.27901			1.2296			1.29508
1390	1.279			1.24102			1.29164
1393	1.28075			1.22781			1.30169
1396	1.28758			1.23255			1.29269
1399	1.28465			1.23062			1.29785
1402	1.28605			1.22256			1.29224
1405	1.28351			1.23931			1.2867
1408	1.28093			1.23526			1.29238
1411	1.28017			1.23382			1.29917
1414	1.28418			1.23223			1.29821
1417	1.28603			1.2305			1.29695
1420	1.28216			1.23419			1.29328
1423	1.28524			1.23448			1.29622
1426	1.28827			1.22556			1.29776
1429	1.28936			1.22734			1.29931
1432	1.28839			1.22568			1.29359
1435	1.29016			1.2302			1.29535
1438	1.28969			1.23472			1.29083
1441	1.28626			1.23636			1.2985
1444	1.28899			1.23498			1.29465
1447	1.29324			1.23383			1.30318
1450	1.28557			1.22597			1.2938
1453	1.29099			1.22439			1.29641
1456	1.28665			1.22462			1.29141
1459	1.29311			1.24171			1.29483
1462	1.2912			1.22565			1.28792
1465	1.28575			1.22962			1.29404
1468	1.29002			1.23769			1.28685
1471	1.28625			1.22963			1.29584
1474	1.28498			1.23304			1.2898
1477	1.28645			1.22899			1.29369
1480	1.2878			1.23472			1.30268
1483	1.28051			1.23333			1.30205
1486	1.28995			1.23346			1.29195
1489	1.28504			1.22367			1.30306
1492	1.28047			1.23664			1.29582
1495	1.28467			1.23646			1.29678
1498	1.28615			1.23329			1.296
1501	1.28969			1.22914			1.28763
1504	1.29144			1.22929			1.29608
1507	1.29191			1.23061			1.29445
1510	1.29153			1.2344			1.29705
1513	1.29646			1.23392			1.29207
1516	1.29421			1.2363			1.29103
1519	1.28627			1.23513			1.29079
1522	1.28788			1.23754			1.28646
1525	1.28647			1.22743			1.30076
1528	1.28376			1.23393			1.29326
1531	1.28688			1.23366			1.316
1534	1.28624			1.23594			1.33879
1537	1.28819			1.23455			1.32083
1540	1.28239			1.23459			1.31778
1543	1.2813			1.23363			1.30889
1546	1.28199			1.23025			1.30343
1549	1.2779			1.22585			1.292
1552	1.28081			1.22661			1.29571
1555	1.28315			1.23129			1.28838
1558	1.27751			1.22831			1.28817
1561	1.28396			1.23786			1.28472
1564	1.28353			1.23004			1.27657
1567	1.28397			1.2269			1.29497
1570	1.27746			1.22751			1.28895
1573	1.28229			1.22692			1.28895
1576	1.27714			1.22472			1.29019
1579	1.27601			1.23262			1.29666
1582	1.27652			1.22681			1.29475
1585	1.27828			1.23243			1.29356
1588	1.26664			1.22875			1.28817
1591	1.27746			1.23143			1.29059
1594	1.28006			1.22204			1.30404
1597	1.28042			1.2271			1.30687
1600	1.28115			1.23353			1.29123
1603	1.281			1.23157			1.30067
1606	1.27938			1.22825			1.30518
1609	1.27645			1.22485			1.30303
1612	1.27891			1.22713			1.29405
1615	1.27521			1.22175			1.29111
1618	1.274			1.22351			1.28936
1621	1.27382			1.22903			1.28168
1624	1.27376			1.22478			1.28825
1627	1.26477			1.22237			1.28861
1630	1.27974			1.2214			1.29154
1633	1.27139			1.22406			1.29936
1636	1.27763			1.22009			1.29984
1639	1.27949			1.21901			1.28195
1642	1.28248			1.2211			1.29405
1645	1.28305			1.23682			1.29145
1648	1.27522			1.2306			1.29126
1651	1.27713			1.22427			1.28896
1654	1.28091			1.22211			1.28535
1657	1.28041			1.22087			1.29173
1660	1.27774			1.22567			1.28851
1663	1.27637			1.22194			1.28317
1666	1.28169			1.22224			1.28308
1669	1.27814			1.22028			1.29618
1672	1.27886			1.21842			1.28867
1675	1.28414			1.21586			1.28985
1678	1.27818			1.22087			1.29001
1681	1.27485			1.2178			1.28951
1684	1.27709			1.22031			1.29643
1687	1.27798			1.21375			1.29402
1690	1.27811			1.21443			1.29119
1693	1.28036			1.21153			1.29636
1696	1.275			1.212			1.29451
1699	1.27284			1.21802			1.29602
1702	1.27564			1.21469			1.29705
1705	1.27337			1.21868			1.2934
1708	1.27304			1.21616			1.29649
1711	1.27149			1.22181			1.28887
1714	1.28473			1.21547			1.29139
1717	1.27224			1.21592			1.30081
1720	1.27633			1.20531			1.30311
1723	1.27564			1.20569			1.29608
1726	1.276			1.21253			1.29993
1729	1.28009			1.20981			1.33982
1732	1.26992			1.20641			1.34853
1735	1.28391			1.21431			1.34543
1738	1.27931			1.21532			1.3344
1741	1.28437			1.21189			1.33476
1744	1.28185			1.2177			1.33429
1747	1.27875			1.2111			1.3231
1750	1.28485			1.20815			1.31892
1753	1.28654			1.21273			1.32269
1756	1.27767			1.2156			1.31815
1759	1.2788			1.21021			1.29954
1762	1.28107			1.20963			1.30489
1765	1.27968			1.21146			1.28913
1768	1.28024			1.22208			1.28833
1771	1.2821			1.21222			1.29041
1774	1.27367			1.21491			1.28555
1777	1.28432			1.21414			1.28656
1780	1.27588			1.21914			1.2813
1783	1.27248			1.21503			1.28879
1786	1.26849			1.22393			1.2855
1789	1.27706			1.21633			1.28498
1792	1.27466			1.21099			1.28343
1795	1.2752			1.21376			1.28081
1798	1.27153			1.21643			1.28353
1801	1.2707			1.21776			1.28445
1804	1.26855			1.21625			1.28591
1807	1.27767			1.21784			1.27596
1810	1.27289			1.22018			1.2829
1813	1.27594			1.21659			1.28069
1816	1.26924			1.21343			1.28669
1819	1.26927			1.21529			1.28467
1822	1.2726			1.21494			1.28091
1825	1.26769			1.21659			1.28656
1828	1.26993			1.21848			1.28137
1831	1.26685			1.21317			1.28241
1834	1.27086			1.21537			1.28624
1837	1.27129			1.21784			1.28257
1840	1.26693			1.21779			1.2806
1843	1.27449			1.21252			1.29435
1846	1.26619			1.2138			1.29464
1849	1.27638			1.20445			1.28755
1852	1.28394			1.21489			1.29325
1855	1.28276			1.20759			1.28312
1858	1.28551			1.21616			1.28421
1861	1.28476			1.22025			1.28938
1864	1.28069			1.2219			1.29116
1867	1.27799			1.21266			1.27926
1870	1.28443			1.21622			1.281
1873	1.27583			1.21486			1.28342
1876	1.27638			1.21837			1.27976
1879	1.27395			1.22179			1.29255
1882	1.27318			1.21965			1.28202
1885	1.27267			1.21761			1.28187
1888	1.27981			1.22128			1.28243
1891	1.27386			1.215			1.28316
1894	1.27646			1.21611			1.28698
1897	1.26855			1.21151			1.28588
1900	1.2646			1.22078			1.28547
1903	1.27361			1.21174			1.28125
1906	1.27372			1.22191			1.28911
1909	1.27189			1.21414			1.29166
1912	1.27411			1.21421			1.28729
1915	1.27877			1.21823			1.28959
1918	1.26577			1.22551			1.29219
1921	1.27596			1.22179			1.28604
1924	1.27484			1.22004			1.28946
1927	1.27313			1.2112			1.28958
1930	1.27223			1.22046			1.28423
1933	1.27853			1.21391			1.3001
1936	1.27211			1.22013			1.29237
1939	1.27272			1.21572			1.28609
1942	1.26806			1.20844			1.28747
1945	1.26434			1.21299			1.28827
1948	1.26836			1.21144			1.28975
1951	1.27384			1.21142			1.28913
1954	1.2726			1.20882			1.28812
1957	1.26421			1.21005			1.28428
1960	1.26713			1.21614			1.28593
1963	1.27425			1.21976			1.28626
1966	1.27018			1.21627			1.29693
1969	1.27028			1.20701			1.31483
1972	1.27311			1.20879			1.3484
1975	1.27241			1.2089			1.34402
1978	1.27063			1.20653			1.34094
1981	1.27278			1.21112			1.329
1984	1.2709			1.21237			1.31321
1987	1.27285			1.21076			1.28901
1990	1.27615			1.2243			1.28552
1993	1.28111			1.21972			1.28168
1996	1.2731			1.20757			1.28362
1999	1.27595			1.21961			1.28558
2002	1.2774			1.20961			1.28408
2005	1.27842			1.20908			1.28353
2008	1.27661			1.20729			1.28638
2011	1.27142			1.22375			1.29113
2014	1.26643			1.20886			1.28576
2017	1.26679			1.20776			1.28698
2020	1.27602			1.22309			1.28699
2023	1.27507			1.21718			1.28869
2026	1.26873			1.21305			1.28269
2029	1.27218			1.21777			1.28272
2032	1.26411			1.21543			1.28546
2035	1.26613			1.21296			1.27529
2038	1.26916			1.21703			1.2867
2041	1.26805			1.21921			1.28206
2044	1.26731			1.21644			1.2883
2047	1.27009			1.21392			1.29241
2050	1.26333			1.2172			1.28873
2053	1.2663			1.21165			1.2882
2056	1.27144			1.21423			1.28129
2059	1.26182			1.22354			1.29118
2062	1.27165			1.22028			1.28992
2065	1.27296			1.21096			1.29174
2068	1.27574			1.22015			1.29125
2071	1.28081			1.22022			1.29202
2074	1.27807			1.21145			1.28984
2077	1.2764			1.20913			1.29575
2080	1.27539			1.219			1.28954
2083	1.27142			1.2176			1.29821
2086	1.2728			1.20912			1.30312
2089	1.27059			1.21525			1.29269
2092	1.27223			1.21418			1.37222
2095	1.2727			1.22153			1.36177
2098	1.28055			1.22347			1.33623
2101	1.28001			1.23054			1.3135
2104	1.2832			1.2238			1.29315
2107	1.27423			1.22547			1.29754
2110	1.27823			1.22499			1.29154
2113	1.27932			1.22341			1.27973
2116	1.27875			1.21831			1.29021
2119	1.27763			1.22905			1.29104
2122	1.2808			1.22404			1.29787
2125	1.2801			1.2218			1.30737
2128	1.27903			1.22737			1.33597
2131	1.27949			1.22553			1.31967
2134	1.27895			1.22181			1.31143
2137	1.27701			1.23563			1.29145
2140	1.2835			1.2266			1.28956
2143	1.2848			1.21888			1.29292
2146	1.28137			1.22373			1.29292
2149	1.28189			1.21503			1.29425
2152	1.28012			1.21984			1.28734
2155	1.28807			1.22409			1.28219
2158	1.28869			1.21445			1.28667
2161	1.28278			1.22389			1.28955
2164	1.28093			1.21877			1.28743
2167	1.28341			1.22372			1.29435
2170	1.28797			1.22733			1.28907
2173	1.28683			1.21467			1.29014
2176	1.28405			1.21854			1.28723
2179	1.28487			1.20993			1.28026
2182	1.28342			1.2225			1.29461
2185	1.28809			1.22433			1.29072
2188	1.28243			1.2148			1.30154
2191	1.28017			1.21936			1.29946
2194	1.27979			1.22059			1.28559
2197	1.27724			1.2142			1.29372
2200	1.28216			1.21047			1.29524
2203	1.28107			1.20842			1.30468
2206	1.27785			1.20694			1.30116
2209	1.27616			1.21039			1.29725
2212	1.27761			1.20475			1.29803
2215	1.28473			1.19804			1.30479
2218	1.27985			1.1994			1.31332
2221	1.28234			1.21161			1.34921
2224	1.27768			1.20214			1.34668
2227	1.27887			1.20533			1.32493
2230	1.28213			1.2052			1.31592
2233	1.27822			1.21267			1.30308
2236	1.28242			1.20768			1.29391
2239	1.27026			1.2059			1.29414
2242	1.28394			1.20776			1.29232
2245	1.28201			1.23057			1.29279
2248	1.27825			1.2964			1.30089
2251	1.28138			1.28538			1.29335
2254	1.28156			1.26678			1.2979
2257	1.28247			1.23621			1.29783
2260	1.2795			1.21001			1.28737
2263	1.28066			1.21073			1.29985
2266	1.28361			1.19774			1.31302
2269	1.28901			1.19839			1.33949
2272	1.29069			1.21004			1.3562
2275	1.28875			1.20925			1.35079
2278	1.29077			1.20639			1.34041
2281	1.28285			1.19616			1.33578
2284	1.28736			1.2057			1.32771
2287	1.27927			1.20819			1.31776
2290	1.27867			1.19976			1.29865
2293	1.28634			1.20481			1.29773
2296	1.28809			1.20313			1.3025
2299	1.293			1.1941			1.29353
2302	1.28642			1.19094			1.29698
2305	1.2814			1.18757			1.29172
2308	1.28377			1.18915			1.29474
2311	1.28666			1.19468			1.29656
2314	1.28881			1.19468			1.29577
2317	1.27559			1.18851			1.294
2320	1.28191			1.19506			1.29075
2323	1.27986			1.1831			1.28674
2326	1.2806			1.18453			1.29049
2329	1.28797			1.19081			1.29384
2332	1.28867			1.19073			1.28972
2335	1.27771			1.19138			1.28888
2338	1.28463			1.18469			1.2849
2341	1.27753			1.19365			1.2966
2344	1.2861			1.19471			1.28604
2347	1.27943			1.1959			1.29283
2350	1.28323			1.18808			1.29291
2353	1.28603			1.18979			1.28739
2356	1.28212			1.20052			1.29471
2359	1.28199			1.19498			1.29247
2362	1.28639			1.18856			1.29778
2365	1.28814			1.18978			1.28836
2368	1.28065			1.18697			1.29578
2371	1.28299			1.19123			1.2923
2374	1.29032			1.18898			1.29419
2377	1.28839			1.22206			1.29142
2380	1.28235			1.30868			1.28697
2383	1.28975			1.26846			1.29313
2386	1.29327			1.23006			1.28834
2389	1.28452			1.19391			1.29719
2392	1.28765			1.18895			1.28275
2395	1.28672			1.18597			1.2883
2398	1.28707			1.18643			1.28712
2401	1.28666			1.18785			1.28968
2404	1.28832			1.18331			1.29199
2407	1.29157			1.18508			1.30141
2410	1.2943			1.18696			1.29901
2413	1.29386			1.1836			1.28449
2416	1.28662			1.1793			1.29764
2419	1.28171			1.18216			1.30058
2422	1.28537			1.18515			1.29516
2425	1.28908			1.17729			1.29329
2428	1.29045			1.1828			1.28447
2431	1.28626			1.1735			1.28655
2434	1.2916			1.17343			1.28932
2437	1.28329			1.18386			1.29452
2440	1.29044			1.17821			1.30398
2443	1.28712			1.17899			1.29718
2446	1.28654			1.17827			1.29165
2449	1.28483			1.18089			1.29659
2452	1.28422			1.18895			1.29256
2455	1.28456			1.18311			1.29005
2458	1.29039			1.18173			1.29179
2461	1.28252			1.17872			1.30471
2464	1.28465			1.17856			1.28711
2467	1.27724			1.17648			1.30282
2470	1.28172			1.17781			1.29665
2473	1.28782			1.18446			1.30002
2476	1.2869			1.17665			1.29469
2479	1.29415			1.17732			1.29802
2482	1.29281			1.17357			1.30736
2485	1.2921			1.17586			1.30039
2488	1.28379			1.17821			1.2954
2491	1.29156			1.18314			1.28923
2494	1.28604			1.18962			1.29834
2497	1.28237			1.17962			1.28614
2500	1.28003			1.18149			1.29785
2503	1.28678			1.1899			1.29249
2506	1.28688			1.1888			1.29407
2509	1.28492			1.18234			1.29707
2512	1.29004			1.1895			1.30557
2515	1.28521			1.18302			1.30875
2518	1.28199			1.19141			1.33478
2521	1.28544			1.17862			1.36483
2524	1.28199			1.18751			1.35646
2527	1.28467			1.34205			1.34556
2530	1.27644			1.29107			1.33486
2533	1.2792			1.22318			1.33136
2536	1.27629			1.18595			1.32609
2539	1.27462			1.17773			1.30141
2542	1.27325			1.18283			1.29591
2545	1.27167			1.18445			1.29202
2548	1.27077			1.17491			1.2914
2551	1.27515			1.17439			1.29634
2554	1.27532			1.18057			1.29166
2557	1.27156			1.17898			1.28695
2560	1.26998			1.17939			1.28933
2563	1.27885			1.17392			1.2867
2566	1.27197			1.17299			1.29731
2569	1.27207			1.17176			1.29737
2572	1.27681			1.16936			1.29403
2575	1.27367			1.17157			1.29129
2578	1.27359			1.16833			1.29934
2581	1.27623			1.17037			1.28736
2584	1.26761			1.16664			1.29675
2587	1.27036			1.1683			1.29545
2590	1.26867			1.17346			1.29662
2593	1.26668			1.17233			1.29115
2596	1.26515			1.16478			1.29027
2599	1.2709			1.17088			1.29086
2602	1.26911			1.1691			1.29074
2605	1.26539			1.16615			1.30269
2608	1.26394			1.17317			1.30257
2611	1.26056			1.17226			1.29935
2614	1.26747			1.17927			1.28788
2617	1.26458			1.16997			1.29631
2620	1.26487			1.17909			1.28985
2623	1.27084			1.18038			1.29582
2626	1.27585			1.1665			1.29665
2629	1.27508			1.17358			1.29798
2632	1.26937			1.17686			1.28569
2635	1.27248			1.17463			1.2903
2638	1.26707			1.175			1.30676
2641	1.26934			1.16934			1.29101
2644	1.27298			1.1736			1.29327
2647	1.26921			1.17705			1.29491
2650	1.27116			1.16621			1.28914
2653	1.26252			1.16899			1.30582
2656	1.26455			1.17048			1.31265
2659	1.2656			1.16673			1.35148
2662	1.26258			1.16929			1.35408
2665	1.26528			1.17408			1.33654
2668	1.2615			1.1753			1.33143
2671	1.26058			1.17221			1.33041
2674	1.25888			1.17393			1.31149
2677	1.26143			1.17439			1.31059
2680	1.26544			1.17094			1.30085
2683	1.26765			1.18204			1.29458
2686	1.27028			1.17127			1.29018
2689	1.26501			1.17178			1.29173
2692	1.26775			1.17735			1.28986
2695	1.26233			1.17217			1.29518
2698	1.26487			1.16707			1.27953
2701	1.26472			1.1713			1.28947
2704	1.26111			1.16832			1.28865
2707	1.25554			1.17474			1.29674
2710	1.25786			1.16538			1.2908
2713	1.24999			1.154			1.2942
2716	1.2587			1.16327			1.29254
2719	1.26108			1.16615			1.2951
2722	1.2615			1.16646			1.28605
2725	1.25349			1.16693			1.28726
2728	1.25957			1.16142			1.28377
2731	1.25744			1.16092			1.28648
2734	1.25675			1.16117			1.29242
2737	1.2622			1.16632			1.29759
2740	1.2701			1.16049			1.29581
2743	1.26543			1.17327			1.29935
2746	1.26558			1.16889			1.2942
2749	1.26886			1.16392			1.29424
2752	1.26636			1.16558			1.29098
2755	1.2626			1.16771			1.30078
2758	1.26169			1.16363			1.29272
2761	1.26096			1.16327			1.30249
2764	1.25936			1.16682			1.29678
2767	1.26214			1.16532			1.30213
2770	1.26016			1.16921			1.29218
2773	1.26132			1.17146			1.28189
2776	1.25734			1.16646			1.29353
2779	1.25718			1.17477			1.29977
2782	1.2618			1.16595			1.2988
2785	1.25762			1.17006			1.29771
2788	1.25963			1.16269			1.28648
2791	1.263			1.16293			1.28734
2794	1.25885			1.16176			1.29331
2797	1.25859			1.15794			1.29499
2800	1.25364			1.17183			1.29008
2803	1.25865			1.16833			1.28763
2806	1.26358			1.1644			1.28182
2809	1.26006			1.17254			1.28568
2812	1.26067			1.16731			1.2893
2815	1.26073			1.16739			1.2921
2818	1.26401			1.16988			1.29204
2821	1.26215			1.16388			1.28924
2824	1.26456			1.16448			1.2896
2827	1.25824			1.16967			1.2823
2830	1.25985			1.16393			1.29435
2833	1.25544			1.16098			1.29252
2836	1.25619			1.16267			1.28658
2839	1.24981			1.15956			1.28246
2842	1.25528			1.1713			1.27785
2845	1.25844			1.16383			1.2874
2848	1.25147			1.1618			1.29043
2851	1.25506			1.16697			1.28401
2854	1.24893			1.16666			1.29048
2857	1.2522			1.16685			1.27381
2860	1.25313			1.16628			1.27738
2863	1.25535			1.16889			1.27758
2866	1.25388			1.16759			1.28563
2869	1.25378			1.16284			1.2866
2872	1.25234			1.16671			1.28244
2875	1.25311			1.16565			1.28661
2878	1.25551			1.16826			1.28374
2881	1.2577			1.1679			1.27799
2884	1.25517			1.1641			1.27583
2887	1.25053			1.16266			1.27894
2890	1.25318			1.16094			1.28603
2893	1.24087			1.17498			1.27644
2896	1.23978			1.16493			1.28496
2899	1.24216			1.17298			1.28854
2902	1.24735			1.16942			1.27274
2905	1.24028			1.16809			1.28025
2908	1.23926			1.17072			1.28781
2911	1.2424			1.15892			1.28332
2914	1.24238			1.16336			1.27608
2917	1.245			1.16376			1.28556
2920	1.24038			1.17795			1.27562
2923	1.24242			1.16819			1.28007
2926	1.24737			1.18415			1.28439
2929	1.24511			1.17802			1.27993
2932	1.24161			1.17655			1.27953
2935	1.23874			1.17409			1.27348
2938	1.24329			1.35129			1.27885
2941	1.24551			1.35419			1.2804
2944	1.24562			1.28888			1.28608
2947	1.24498			1.21985			1.27731
2950	1.24797			1.1718			1.28098
2953	1.24489			1.17324			1.28458
2956	1.24875			1.16455			1.29204
2959	1.23997			1.1691			1.28918
2962	1.23971			1.16917			1.29635
2965	1.23729			1.17449			1.29367
2968	1.23457			1.17278			1.30016
2971	1.24504			1.16375			1.29203
2974	1.24313			1.15686			1.29069
2977	1.25099			1.16309			1.2959
2980	1.245			1.16434			1.30114
2983	1.24847			1.15909			1.30227
2986	1.24078			1.16101			1.30538
2989	1.25044			1.16433			1.29524
2992	1.24907			1.15421			1.30808
2995	1.24725			1.16617			1.31323
2998	1.25072			1.15948			1.34645
3001	1.24556			1.157			1.38571
3004	1.24578			1.16834			1.37396
3007	1.24656			1.16066			1.36272
3010	1.24863			1.16414			1.34713
3013	1.2461			1.17703			1.35055
3016	1.24787			1.17298			1.33053
3019	1.24402			1.17887			1.31376
3022	1.24241			1.17439			1.30091
3025	1.23941			1.17088			1.29802
3028	1.23891			1.17758			1.30757
3031	1.24574			1.16086			1.29257
3034	1.24737			1.1639			1.30218
3037	1.24574			1.1692			1.30975
3040	1.25051			1.16091			1.29825
3043	1.24567			1.16203			1.30689
3046	1.24064			1.16936			1.29586
3049	1.24886			1.16213			1.30146
3052	1.25294			1.16724			1.2964
3055	1.24128			1.16178			1.30162
3058	1.24738			1.16298			1.29674
3061	1.24665			1.16792			1.30506
3064	1.25006			1.17965			1.29471
3067	1.24798			1.17715			1.29452
3070	1.25032			1.17446			1.29475
3073	1.24871			1.17419			1.29128
3076	1.25006			1.17742			1.30239
3079	1.24916			1.17595			1.29216
3082	1.25609			1.1729			1.29915
3085	1.24634			1.19234			1.30223
3088	1.25365			1.20687			1.29137
3091	1.25168			1.25756			1.29341
3094	1.24887			1.35232			1.30143
3097	1.24995			1.30014			1.29182
3100	1.24989			1.24703			1.29364
3103	1.25212			1.17916			1.2933
3106	1.24923			1.15529			1.28154
3109	1.25202			1.15226			1.30258
3112	1.25117			1.15692			1.29383
3115	1.25146			1.15731			1.29397
3118	1.24103			1.16362			1.30204
3121	1.25067			1.1572			1.29525
3124	1.25391			1.16862			1.29718
3127	1.24986			1.15335			1.30182
3130	1.24554			1.16078			1.30562
3133	1.24947			1.15745			1.30487
3136	1.25271			1.16372			1.31465
3139	1.25518			1.15986			1.31143
3142	1.26191			1.15604			1.31655
3145	1.25659			1.15405			1.32007
3148	1.25643			1.16449			1.34256
3151	1.26041			1.16242			1.37245
3154	1.25708			1.16439			1.36112
3157	1.25744			1.16739			1.35662
3160	1.25833			1.17799			1.35764
3163	1.26165			1.172			1.34853
3166	1.25743			1.16481			1.34064
3169	1.25692			1.16971			1.33188
3172	1.25568			1.1747			1.32804
3175	1.25915			1.16718			1.32449
3178	1.25575			1.17254			1.31812
3181	1.25862			1.16975			1.3156
3184	1.25742			1.16313			1.31041
3187	1.25624			1.16717			1.31256
3190	1.25702			1.17086			1.30167
3193	1.25843			1.1816			1.30224
3196	1.25272			1.36496			1.30292
3199	1.25232			1.38078			1.30355
3202	1.25016			1.30165			1.3062
3205	1.25705			1.23361			1.31016
3208	1.25084			1.18473			1.30075
3211	1.25195			1.16027			1.30079
3214	1.25831			1.15789			1.30017
3217	1.25168			1.16717			1.29944
3220	1.26133			1.16636			1.29751
3223	1.25881			1.16606			1.3011
3226	1.26065			1.16252			1.29836
3229	1.2591			1.15334			1.28979
3232	1.25679			1.16734			1.29638
3235	1.25821			1.15817			1.29115
3238	1.25552			1.16161			1.29977
3241	1.25576			1.16453			1.29182
3244	1.25573			1.16001			1.29391
3247	1.26118			1.17211			1.29641
3250	1.25913			1.1769			1.29218
3253	1.2596			1.18511			1.29547
3256	1.25934			1.18717			1.298
3259	1.25528			1.18493			1.2893
3262	1.25782			1.18756			1.29087
3265	1.25427			1.20954			1.29536
3268	1.26501			1.38974			1.28891
3271	1.26312			1.34103			1.29485
3274	1.26096			1.26776			1.29935
3277	1.25923			1.20601			1.29007
3280	1.25919			1.17608			1.29633
3283	1.26323			1.16856			1.29625
3286	1.26039			1.175			1.28987
3289	1.26417			1.16931			1.28878
3292	1.25838			1.1676			1.30135
3295	1.25665			1.17403			1.29589
3298	1.25433			1.17155			1.29288
3301	1.24963			1.17108			1.28285
3304	1.25518			1.17314			1.2974
3307	1.25081			1.17685			1.30097
3310	1.25357			1.18628			1.29125
3313	1.25178			1.19876			1.29034
3316	1.25261			1.2144			1.29149
3319	1.26006			1.31132			1.29675
3322	1.24984			1.38693			1.28746
3325	1.26216			1.29611			1.28683
3328	1.25519			1.25467			1.29484
3331	1.26028			1.22306			1.29356
3334	1.2589			1.20062			1.28741
3337	1.26609			1.1843			1.29104
3340	1.26745			1.19023			1.28678
3343	1.26184			1.18282			1.29517
3346	1.26472			1.17626			1.29369
3349	1.26374			1.19152			1.29258
3352	1.26351			1.19871			1.28194

## Sheet: Ext.Data Fig5d
EV-NLS:YC3.6	DMI1- NLS:YC3.6	DMI1TVGYG- NLS:YC3.6
0	10	11
0	5	6
0	14	3
0	16	12
0	9	2
0	0	0
0	8	4
0	3	0
0	6	7
0	16	5
0	0	3
0	12	0
0	3	3
0	2	4
0	8	5
0	0	0
0	0	8
0		11
0		0
		2
		2
