# Supplementary material for: Autoactive CNGC15 enhances root endosymbiosis in legume and wheat
Source: Nature. 2025 Jan 15;638(8051):752–9. doi: 10.1038/s41586-024-08424-7 (PMC11839481; doi:10.1038/s41586-024-08424-7)
Supplement: Supplementary file 19 — Source Data Extended Data Fig. 8 [file 41586_2024_8424_MOESM19_ESM.xlsx]

## Sheet: Ext.Data Fig8a
MtrunA17Chr4g0030671					MtrunA17Chr8g0392441
WT	WT+NF	cngc15aGOF	cngc15aGOF +NF		WT	WT+NF	cngc15aGOF	cngc15aGOF +NF
0.00944	0.00652	0.00359	0.00288		0.00916	0.00146	0.00238	0.00294
0.0112	0.00752	0.00708	0.00402		0.00875	0.0035	0.0039	0.00436
0.0153	0.0071	0.00606	0.00243		0.00622	0.0026	0.00345	0.0055
0.0093	0.00583	0.00242	0.00195

## Sheet: Ext.Data Fig8b
MtrunA17Chr4g0030671					MtrunA17Chr8g0392441
	WT	cngc15aGOF/dmi3-1			WT	cngc15aGOF/dmi3-1
	0.0177	0.0199			0.0125	0.0167
	0.0155	0.0159			0.01	0.0123
	0.0204	0.0109			0.0127	0.00719
	0.0158	0.0154			0.0123	0.0121
	0.0171	0.0128			0.0128	0.00947
	0.0123	0.0132			0.00902	0.00956

## Sheet: Ext. Data Fig8c
				WT+3h NF		cngc15aGOF& cngc15cGOF + 3h NF				WT+24h NF (Knaack et al., 2022)		WT 27dpi R. irregularis (Luginbuehl et al., 2017)
	gene	GN	PRODUCT	log2FoldChange.WT	padj.WT	log2FoldChange.cngc15aGoF+NF	padj.cngc15aGoF+NF	log2FoldChange.cngc15cGoF+NF	padj.cngc15cGoF+NF	log2FoldChange.WT+24hNF	padj.WT+24hNF	log2FoldChange.WT27dpiRirr.	padj.WT27dpiR. irr.
1	MtrunA17Chr3g0143471	MtPLD7	phospholipase D7	NA	NA	-1.18461	0.000169606	-0.597872	0.00993619	-2.91588	1.73e-38	-0.705091	0.0464711
2	MtrunA17Chr8g0391341		Putative pectinesterase	NA	NA	-0.493084	1.29e-05	-0.482003	0.0198431	-0.736836	2.27e-11	-0.818888	1.45e-05
3	MtrunA17Chr7g0223501		putative protein	NA	NA	-2.45031	1.08e-32	-1.10486	7.06e-09	-2.27316	1.95e-35	1.56809	5.11e-05
4	MtrunA17Chr8g0350541		Putative chitinase	NA	NA	-0.819438	0.000234731	-1.25115	1.98e-07	-2.11191	9.69e-29	NA	NA
5	MtrunA17Chr8g0350091		Putative disease resistance protein	NA	NA	-1.21828	1.51e-10	-1.03174	3.7e-05	-4.47486	0.016532	NA	NA
6	MtrunA17Chr7g0261151		Putative transcription factor AP2-EREBP family	NA	NA	-1.68475	0.00160114	-1.72955	2.6e-06	-10.399	6.69e-17	NA	NA
7	MtrunA17Chr5g0443941		Putative TIR domain, P-loop containing nucleoside triphosphate hydrolase	NA	NA	-0.719139	2.93e-06	-0.530448	0.022735	-5.21205	2.49e-183	NA	NA
8	MtrunA17Chr8g0350551		Putative chitinase	NA	NA	-3.69405	0.000591848	-2.89373	0.0198416	-4.71414	3.47e-06	NA	NA
9	MtrunA17Chr5g0443931		Putative TIR domain, P-loop containing nucleoside triphosphate hydrolase	NA	NA	-1.1593	1.35e-08	-0.803526	0.000112407	-4.57798	5.22e-44	NA	NA
10	MtrunA17Chr1g0164891	MtPrx50	peroxidase	NA	NA	-1.6094	1e-21	-0.685731	0.00555581	-4.29695	4.57e-11	NA	NA
11	MtrunA17Chr8g0341151		Putative transferase, protein kinase RLK-Pelle-LRR-I-1 family	NA	NA	-1.23174	4.04e-13	-1.05557	3.43e-10	-4.00699	3.7e-10	NA	NA
12	MtrunA17Chr1g0179801		Putative flavanone 3-dioxygenase	NA	NA	-0.499246	0.031081	-1.26775	7.25e-07	-2.94995	3.47e-14	NA	NA
13	MtrunA17Chr3g0128671		Putative transcription factor WRKY family	NA	NA	-0.389536	0.0246555	-0.815001	6.85e-05	-2.82081	1.89e-122	NA	NA
14	MtrunA17Chr7g0262941		Putative very-long-chain 3-oxoacyl-CoA reductase	NA	NA	-0.718586	0.0158978	-1.19337	0.000122089	-2.54629	1.14e-08	NA	NA
15	MtrunA17Chr5g0400311		Putative inositol-polyphosphate 5-phosphatase	NA	NA	-0.444015	0.000121558	-0.565515	0.00384923	-2.50151	1.87e-127	NA	NA
16	MtrunA17Chr3g0101771		putative protein	NA	NA	-0.98211	0.0186103	-1.20692	0.0115463	-2.41164	2.14e-11	NA	NA
17	MtrunA17Chr8g0348921	MtRopGEF2	Rop guanine nucleotide exchange factor 2	NA	NA	-0.360999	0.0105148	-0.441549	0.00246181	-1.99118	5.36e-52	NA	NA
18	MtrunA17Chr1g0163001		Putative transcription factor C2H2 family	NA	NA	-0.593266	1.95e-05	-0.524403	0.0068287	-1.9599	5.5e-44	NA	NA
19	MtrunA17Chr2g0297731		Putative chitinase	NA	NA	-2.94997	3.37e-08	-3.11533	0.0367077	-1.8172	7.53e-08	NA	NA
20	MtrunA17Chr3g0096561		Putative RNA recognition motif domain, mei2-like RNA recognition, RNA-binding domain superfamily	NA	NA	-0.4355	3.56e-05	-0.406964	0.0126497	-1.77624	4.25e-17	NA	NA
21	MtrunA17Chr1g0181511		Putative peroxidase	NA	NA	-0.731356	7.88e-07	-0.408411	0.049989	-1.70234	1.45e-21	NA	NA
22	MtrunA17Chr1g0187821		Putative deacetoxyvindoline 4-hydroxylase	NA	NA	-0.768752	8.33e-09	-0.507001	0.0118277	-1.63924	9.6e-21	NA	NA
23	MtrunA17Chr7g0214201		Putative small auxin-up RNA	NA	NA	-1.03739	1.52e-10	-0.595457	0.00974125	-1.55532	1.7e-26	NA	NA
24	MtrunA17Chr8g0344911		Putative SAC domain, polyphosphoinositide phosphatase Fig4	NA	NA	-0.3088	0.0282738	-0.395203	0.00261995	-1.46314	7.47e-24	NA	NA
25	MtrunA17Chr1g0148501		Putative protein kinase RLK-Pelle-WAK family	NA	NA	-0.769538	0.000446183	-0.574112	0.0057945	-1.45451	6.55e-07	NA	NA
26	MtrunA17Chr2g0324891		Putative transcription factor MYB-HB-like family	NA	NA	-0.731563	0.000165261	-0.782843	2.89e-07	-1.3212	8.27e-14	NA	NA
27	MtrunA17Chr8g0349271	MtREM1.2	remorin 1.2	NA	NA	-0.353647	0.0078606	-0.414915	0.00129534	-1.2929	1.75e-32	NA	NA
28	MtrunA17Chr7g0263161		Putative angiotensin-converting enzyme 2	NA	NA	-0.679102	1.38e-06	-0.564916	0.00135572	-1.23684	0.00179076	NA	NA
29	MtrunA17Chr3g0105071		Putative lyase	NA	NA	-2.59926	9.8e-25	-1.437	3.05e-12	-1.20364	9.13e-06	NA	NA
30	MtrunA17Chr3g0130331		Putative ABC-type lipopolysaccharide transporter	NA	NA	-0.501385	0.000285658	-0.736445	0.000101077	-1.17342	2.63e-08	NA	NA
31	MtrunA17Chr8g0356421		Putative transcription factor C2H2 family	NA	NA	-0.773083	0.000860536	-0.644038	0.0265949	-1.15979	2.57e-05	NA	NA
32	MtrunA17Chr8g0387391		Putative pectate lyase superfamily protein	NA	NA	-0.660723	6.81e-12	-0.512434	0.0272584	-1.15944	1.95e-23	NA	NA
33	MtrunA17Chr3g0124921		Putative chromatin remodeling & transcription regulator BTB-POZ family	NA	NA	-0.382723	0.0265951	-0.419142	0.0245369	-1.15264	4.51e-21	NA	NA
34	MtrunA17Chr8g0387471		Putative heavy metal-associated domain, HMA, heavy metal-associated domain superfamily	NA	NA	-0.518619	0.000270843	-0.527559	0.00236625	-1.13613	4.6e-20	NA	NA
35	MtrunA17Chr1g0187051		Putative Zeta toxin domain, P-loop containing nucleoside triphosphate hydrolase	NA	NA	-0.712485	0.00011342	-0.5886	0.0356364	-1.11304	1.91e-14	NA	NA
36	MtrunA17Chr4g0048401		Putative armadillo-like helical protein	NA	NA	-0.493166	0.00649581	-0.506016	0.00390565	-0.988575	3.36e-09	NA	NA
37	MtrunA17Chr5g0431501	MtCYP83G1v1b	Cytochrome P450 monooxygenase	NA	NA	-1.26112	1.48e-06	-0.760332	7.82e-06	-0.95718	2.81e-06	NA	NA
38	MtrunA17Chr8g0374941		Putative UDP-glucuronosyl/UDP-glucosyltransferase, UDP-glycosyltransferase family	NA	NA	-0.639047	5.2e-06	-0.540466	0.0196164	-0.918373	5.26e-10	NA	NA
39	MtrunA17Chr8g0345621		Putative calcineurin-like phosphoesterase domain, ApaH type, phosphoesterase	NA	NA	-0.512987	4.84e-06	-0.568635	2.66e-05	-0.87412	1.02e-17	NA	NA
40	MtrunA17Chr2g0316541		Putative EF-hand domain, sodium/calcium exchanger membrane region, EF-hand domain pair	NA	NA	-0.419033	0.0134424	-0.755515	7.32e-06	-0.865296	3.53e-09	NA	NA
41	MtrunA17Chr2g0289131	MtLYK8	LysM domain-containing receptor-like kinase 8	NA	NA	-0.564683	0.0013059	-1.02667	3.12e-05	-0.858789	0.00146863	NA	NA
42	MtrunA17Chr3g0101581	MtCYP71D70	Cytochrome P450 monooxygenase	NA	NA	-1.04918	1.88e-11	-0.914248	7.15e-07	-0.827021	3.36e-06	NA	NA
43	MtrunA17Chr3g0087021		Putative protein LONGIFOLIA 1/2	NA	NA	-0.363692	0.00121746	-0.496114	0.000503493	-0.794314	1.95e-06	NA	NA
44	MtrunA17Chr1g0196261	MtVpyl	Vapyrin-like	NA	NA	-0.420934	0.0309038	-0.665705	0.0323894	-0.757975	0.000124585	NA	NA
45	MtrunA17Chr7g0253101		Putative transcription factor C2C2-GATA family	NA	NA	-0.43676	0.0321353	-0.698357	0.000107385	-0.718485	0.00164352	NA	NA
46	MtrunA17Chr1g0149491	MtnsLTP71	non-specific Lipid Transfer Protein	NA	NA	-1.18789	8.22e-10	-0.986038	2.59e-05	-0.699748	0.000136408	NA	NA
47	MtrunA17Chr6g0469111		Putative Hemopexin-like domain superfamily	NA	NA	-0.772765	1.46e-09	-0.797743	0.00044956	-0.695203	4.43e-07	NA	NA
48	MtrunA17Chr1g0188071		Putative protein EXORDIUM	NA	NA	-0.526397	2.13e-06	-0.476504	0.0149475	-0.650742	8.62e-05	NA	NA
49	MtrunA17Chr7g0227921		Putative EamA domain-containing protein	NA	NA	-0.825993	5.95e-07	-0.545574	0.00281496	-0.641116	0.000233699	NA	NA
50	MtrunA17Chr2g0280931		Putative PLAC8 motif-containing protein	NA	NA	-0.48535	0.00296022	-0.407858	0.0104903	-0.630642	7.25e-07	NA	NA
51	MtrunA17Chr1g0151241		Putative glycosidase	NA	NA	-1.10301	3.95e-07	-0.618357	0.0365708	-0.5803	0.0227113	NA	NA
52	MtrunA17Chr5g0400771	MtCLE04	CLAVATA3/EMBRYO-SURROUNDING REGION (CLE) family	NA	NA	-0.901796	8.9e-06	-0.784825	0.010947	-0.577141	0.0135591	NA	NA
53	MtrunA17Chr2g0326381	MtBIB	BALDIBIS (Zinc finger protein)	NA	NA	-0.6934	0.000147965	-0.611626	0.0363813	-0.542529	0.0137202	NA	NA
54	MtrunA17Chr8g0385411	MtRbohE	RESPIRATORY BURST OXIDASE HOMOLOG E	NA	NA	-0.34847	0.000432051	-0.314902	0.0264471	-0.508	0.000163162	NA	NA
55	MtrunA17Chr2g0288021		Putative beta-glucosidase	NA	NA	-0.886357	5.08e-08	-0.437262	0.0261121	-0.497686	1.9e-06	NA	NA
56	MtrunA17Chr1g0210061		Putative protein kinase CMGC-DYRK-PRP4 family	NA	NA	-0.412912	0.00142192	-0.472315	0.00518938	-0.393956	0.00222396	NA	NA
57	MtrunA17Chr4g0061731		Putative beta-aspartyl-peptidase	NA	NA	-0.562098	0.00728421	-0.564855	0.00277785	-0.311046	0.0447854	NA	NA
58	MtrunA17Chr7g0255621		Putative proton-dependent oligopeptide transporter family, MFS transporter superfamily	NA	NA	-0.60161	2.57e-06	-0.652502	0.00616456	1.13675	1.87e-25	-0.707377	0.00075887
59	MtrunA17Chr4g0017411	MtCYP81E60	Cytochrome P450 monooxygenase	NA	NA	-1.04189	4.46e-06	-0.687474	0.0453076	1.56985	7.75e-37	-0.469938	0.0364118
60	MtrunA17Chr6g0458341		Putative lysosomal cystine transporter	NA	NA	-2.96634	0.000329392	-2.4709	0.000441315	NA	NA	-1.61731	0.000544209
61	MtrunA17Chr4g0043491	MtZIP6	Zinc-Iron Permease 6	NA	NA	-1.48269	1.5e-15	-1.10618	1.04e-05	NA	NA	-0.631765	0.0279309
62	MtrunA17Chr3g0094811		Putative carboxypeptidase D	NA	NA	-0.914655	1.2e-08	-0.818065	0.0287212	NA	NA	-0.593847	0.0180494
63	MtrunA17Chr6g0486531		Putative translation elongation factor EFTs/EF1B, UBA-like superfamily, nucleic acid-binding protein	NA	NA	-0.331469	0.0263036	-0.390006	0.00439854	0.271825	0.0160013	NA	NA
64	MtrunA17Chr1g0204131		Putative phosphotransferase (phosphomutase)	NA	NA	-0.368214	0.0339974	-0.410123	0.0455945	0.389246	0.0103438	NA	NA
65	MtrunA17Chr2g0305941		Putative Heme oxygenase (biliverdin-producing)	NA	NA	-0.421894	0.000383324	-0.344408	0.0372836	0.395808	0.00759097	NA	NA
66	MtrunA17Chr8g0345941		Putative NDP-glucose--starch glucosyltransferase	NA	NA	-0.795546	0.00547227	-0.784944	0.0246657	0.414468	0.00195748	NA	NA
67	MtrunA17Chr7g0225221	MtPrx41	peroxidase	NA	NA	-0.743874	3.54e-05	-0.566252	0.000663236	0.733147	1.69e-08	NA	NA
68	MtrunA17Chr8g0343954		Putative germin, rmlC-like cupin domain superfamily, rmlC-like jelly roll, germin, manganese binding	NA	NA	-0.773383	3.83e-15	-0.511737	0.00192557	0.532305	0.000312749	NA	NA
69	MtrunA17Chr2g0311721	MtKELCH	Kelch repeat protein	NA	NA	-0.721489	9.39e-06	-0.579018	0.000193777	1.07774	1.18e-16	NA	NA
70	MtrunA17Chr1g0182831		putative protein	NA	NA	-0.57948	0.000228031	-0.495335	0.00236927	0.476842	0.0252453	NA	NA
71	MtrunA17Chr5g0418141		Putative protein S-acyltransferase	NA	NA	-0.518486	0.00159386	-0.537413	0.0237544	0.487735	0.000414135	NA	NA
72	MtrunA17Chr2g0319291		Putative monodehydroascorbate reductase (NADH)	NA	NA	-1.02717	3.57e-11	-0.717618	2.98e-05	0.496746	0.000394203	NA	NA
73	MtrunA17Chr1g0160291		Putative PADRE domain-containing protein	NA	NA	-0.769149	0.000552146	-0.705218	0.00118146	0.49902	0.036446	NA	NA
74	MtrunA17Chr4g0054331		Putative peroxiredoxin-like 2A/B/C, Thioredoxin-like superfamily	NA	NA	-0.476258	0.011823	-0.434427	0.0373746	0.50072	0.000623673	NA	NA
75	MtrunA17Chr1g0209911		Putative glycosidase	NA	NA	-0.563024	7.59e-06	-0.467461	0.00166563	0.502866	0.00569641	NA	NA
76	MtrunA17Chr3g0119811		Putative ribosomal protein L11/L12	NA	NA	-0.497253	0.00167481	-0.52751	0.00647751	0.532413	0.00017845	NA	NA
77	MtrunA17Chr1g0205991		Putative CRIB domain-containing protein RIC1	NA	NA	-0.758523	0.000576821	-0.555455	0.0220439	0.543568	0.0310312	NA	NA
78	MtrunA17Chr5g0403681		Putative NAD(P)H dehydrogenase (quinone)	NA	NA	-0.516333	0.000300143	-0.407621	0.0115737	0.552167	0.00280911	NA	NA
79	MtrunA17Chr1g0160381		Putative Bet v I/Major latex protein	NA	NA	-0.786327	5.36e-06	-0.567422	0.00552663	0.568931	1.28e-09	NA	NA
80	MtrunA17Chr4g0024121	MtPrx53	peroxidase	NA	NA	-0.910638	5.25e-11	-0.775664	6.03e-11	0.580723	4.23e-07	NA	NA
81	MtrunA17Chr8g0351391	MtCYP704G6	Cytochrome P450 monooxygenase	NA	NA	-0.505993	7.99e-05	-0.565509	0.00169447	0.621426	2.04e-08	NA	NA
82	MtrunA17Chr8g0346131		Putative S-adenosyl-L-methionine-dependent methyltransferase	NA	NA	-1.21761	5.02e-11	-0.645029	0.0123973	0.642153	0.0194986	NA	NA
83	MtrunA17Chr3g0121381	MtnsLTP100	non-specific Lipid Transfer Protein	NA	NA	-1.1904	4.75e-16	-1.04023	0.00107224	0.676073	0.00240914	NA	NA
84	MtrunA17Chr1g0160371		Putative Bet v I/Major latex protein	NA	NA	-1.47835	1.07e-05	-1.16653	6.2e-05	0.682649	9.08e-06	NA	NA
85	MtrunA17Chr8g0384391		Putative AAA+ ATPase domain, ABC-2 type transporter, ABC transporter	NA	NA	-0.609977	0.00587108	-1.10479	8.91e-07	0.718131	0.0378159	NA	NA
86	MtrunA17Chr7g0261411		Putative transcription factor NAM family	NA	NA	-1.3427	0.00839564	-1.16305	0.00452287	0.853797	0.000473634	NA	NA
87	MtrunA17Chr4g0054981	MtRRB24	type-B response regulator	NA	NA	-0.332531	0.0378426	-0.423067	0.0429577	0.891701	1.03e-14	NA	NA
88	MtrunA17Chr8g0337391		Putative EF-hand domain-containing protein	NA	NA	-0.710505	0.000123538	-0.515852	0.00344482	0.933721	9.32e-11	NA	NA
89	MtrunA17Chr6g0455531		putative protein	NA	NA	-0.664727	0.00021102	-0.919345	0.00108299	1.16352	7.34e-12	NA	NA
90	MtrunA17Chr4g0020691		Putative Rhodanese-like domain-containing protein STR17/STR18/HARC1	NA	NA	-0.959136	2.41e-05	-0.638763	0.00157208	1.17786	6.33e-11	NA	NA
91	MtrunA17Chr1g0203351		putative protein	NA	NA	-1.6227	4.76e-05	-1.75735	1.13e-12	1.39527	0.000712299	NA	NA
92	MtrunA17Chr8g0390711		Putative heavy metal-associated domain, HMA, heavy metal-associated domain superfamily	NA	NA	-1.39491	6.35e-08	-1.12102	0.0112215	1.46056	0.00430324	NA	NA
93	MtrunA17Chr5g0437991		Putative transcription factor bHLH family	NA	NA	-5.9512	0.00934997	-2.73116	0.0163492	1.47612	0.0289264	NA	NA
94	MtrunA17Chr7g0214211	MtLAT52/POE_12	Late Anther Tomato52/Pollen Ole e 1 Allergen and Extensin	NA	NA	-1.03618	2.46e-07	-1.19959	3.84e-19	1.48005	0.000168891	NA	NA
95	MtrunA17Chr8g0353731		Putative Sulfotransferase domain, P-loop containing nucleoside triphosphate hydrolase	NA	NA	-1.43132	0.000138953	-1.35773	0.0165284	1.54315	0.000114932	NA	NA
96	MtrunA17Chr1g0151231		Putative glutaredoxin, Thioredoxin-like superfamily	NA	NA	-0.620103	0.0257953	-1.16604	0.0222154	1.55506	9.29e-27	NA	NA
97	MtrunA17Chr6g0451711	MtTPS13	terpene synthase 13	NA	NA	-2.33825	6.24e-12	-2.29165	3.59e-08	0.646301	0.00396392	NA	NA
98	MtrunA17Chr4g0032581	MtCOPT5	copper transporter	NA	NA	-2.5463	0.000664555	-1.8499	0.000101077	1.64421	0.00550751	NA	NA
99	MtrunA17Chr5g0395871		Putative nepenthesin	NA	NA	-1.92703	2.18e-10	-1.59872	3.03e-06	1.88962	1.64e-07	NA	NA
100	MtrunA17Chr5g0446131	MtCYP72A70	Cytochrome P450 monooxygenase	NA	NA	-2.05147	2.07e-18	-1.57149	1.02e-09	2.00158	2.52e-21	NA	NA
101	MtrunA17Chr5g0446101		Putative premnaspirodiene oxygenase	NA	NA	-1.93137	1.59e-08	-1.85534	0.000293482	2.11203	4.25e-07	NA	NA
102	MtrunA17Chr4g0008951		Putative glutamate-5-semialdehyde dehydrogenase, Glutamate 5-kinase	NA	NA	-0.569157	0.000672425	-0.621267	0.00382302	2.32465	5.74e-33	NA	NA
103	MtrunA17Chr4g0041841		Putative thiazole biosynthetic enzyme Thi4 family, FAD/NAD(P)-binding domain superfamily	NA	NA	-0.778602	5.23e-07	-0.464713	0.00263698	0.64734	5.96e-07	0.608244	0.000150475
104	MtrunA17Chr8g0347391		Putative GH3 family protein	NA	NA	-0.669142	0.0202238	-0.654653	0.00273177	NA	NA	1.27144	0.000213927
105	MtrunA17Chr1g0206561		Putative protein kinase RLK-Pelle-DLSV family	NA	NA	-1.11864	5.39e-10	-0.790259	0.00539804	NA	NA	0.845807	0.0234722
106	MtrunA17Chr2g0302461		Putative [Pyruvate dehydrogenase (acetyl-transferring)] kinase	NA	NA	-0.984333	0.00116976	-0.596811	0.0128347	NA	NA	0.598378	0.0317566
107	MtrunA17Chr3g0110261	MtGS1b	cytosolic glutamine synthetase	NA	NA	-0.359031	0.00543837	-0.349967	0.0308913	NA	NA	0.565352	0.0300875
108	MtrunA17Chr7g0244441		Putative transcription factor bHLH family	NA	NA	-3.3817	0.0283477	-1.60559	0.0376837	NA	NA	NA	NA
109	MtrunA17Chr4g0052251	MtGA2ox3	Gibberellin C20-GA2-oxidase 3 (GA inactivation)	NA	NA	-2.17978	0.0154299	-1.66751	0.00530278	NA	NA	NA	NA
110	MtrunA17Chr1g0155971		Putative galactose oxidase	NA	NA	-2.117	4e-05	-2.00111	3.02e-13	NA	NA	NA	NA
111	MtrunA17Chr8g0385431		putative protein	NA	NA	-1.7568	0.00035251	-0.978291	0.000642415	NA	NA	NA	NA
112	MtrunA17Chr3g0115741		Putative sugar transport protein STP/MST-like, plant	NA	NA	-1.53638	7.6e-10	-0.664855	0.0380814	NA	NA	NA	NA
113	MtrunA17Chr5g0443651		Putative zeaxanthin epoxidase	NA	NA	-1.46314	0.0012738	-1.3161	0.0010588	NA	NA	NA	NA
114	MtrunA17Chr8g0336761		Putative deacetoxyvindoline 4-hydroxylase	NA	NA	-1.43453	0.000607132	-0.784803	0.0232249	NA	NA	NA	NA
115	MtrunA17Chr6g0471371		Putative alcohol O-acetyltransferase	NA	NA	-1.39688	0.0114241	-1.07897	0.029231	NA	NA	NA	NA
116	MtrunA17Chr7g0254601		Putative COMM domain-containing protein	NA	NA	-1.29335	0.000508333	-1.40766	1.39e-05	NA	NA	NA	NA
117	MtrunA17Chr7g0223531		Putative disease resistance protein	NA	NA	-1.29131	1.7e-07	-1.14559	0.00122474	NA	NA	NA	NA
118	MtrunA17Chr4g0024131		putative protein	NA	NA	-1.10037	0.0153432	-1.10594	0.00554663	NA	NA	NA	NA
119	MtrunA17Chr1g0205571		Putative primary-amine oxidase	NA	NA	-1.04083	1.48e-18	-0.562526	0.0178094	NA	NA	NA	NA
120	MtrunA17Chr1g0164411		hypothetical protein	NA	NA	-1.01608	3.26e-06	-0.910064	0.000185747	NA	NA	NA	NA
121	MtrunA17Chr2g0312321	MtNAC1	NAC domain containing protein 1	NA	NA	-0.995251	1.57e-13	-0.599142	0.0178534	NA	NA	NA	NA
122	MtrunA17Chr7g0260181	MtSULTR3.2	sulfate transporter	NA	NA	-0.923592	4.83e-08	-0.792865	0.00270242	NA	NA	NA	NA
123	MtrunA17Chr7g0219661		putative protein	NA	NA	-0.907918	0.000565621	-1.27893	0.000191818	NA	NA	NA	NA
124	MtrunA17Chr3g0145261		Putative cellulase	NA	NA	-0.854262	0.000517724	-0.743171	0.000119262	NA	NA	NA	NA
125	MtrunA17Chr3g0145461		Putative beta-fructofuranosidase	NA	NA	-0.815759	0.000180761	-0.939996	0.00323298	NA	NA	NA	NA
126	MtrunA17Chr7g0261371	MtPUB54	Plant U-box protein 54	NA	NA	-0.814451	0.000200008	-0.7131	0.00420648	NA	NA	NA	NA
127	MtrunA17Chr3g0115751	MtSTP5_1|MtSTP5.2	Sugar transport protein (putative monosaccharide-H+ symporter)	NA	NA	-0.650183	4.02e-06	-0.350113	0.0244683	NA	NA	NA	NA
128	MtrunA17Chr2g0330871		Putative 6-phosphofructokinase	NA	NA	-0.637323	2.82e-07	-0.58595	0.000819419	NA	NA	NA	NA
129	MtrunA17Chr8g0355281		Putative chlorophyll(ide) b reductase	NA	NA	-0.632177	0.00547227	-0.508648	0.0122684	NA	NA	NA	NA
130	MtrunA17Chr1g0209901		Putative glycosidase	NA	NA	-0.630241	0.000249651	-0.869124	0.000122089	NA	NA	NA	NA
131	MtrunA17Chr1g0181371		Putative Zinc finger, RING-CH-type, Zinc finger, RING/FYVE/PHD-type	NA	NA	-0.60835	2.21e-05	-0.520953	0.00242729	NA	NA	NA	NA
132	MtrunA17Chr8g0342921		Putative linoleate 9S-lipoxygenase	NA	NA	-0.594158	0.0111656	-0.674365	0.0449584	NA	NA	NA	NA
133	MtrunA17Chr5g0400761	MtEPFL15	Epidermal Patterning Factor-Like	NA	NA	-0.592652	0.0306867	-0.686277	0.0104243	NA	NA	NA	NA
134	MtrunA17Chr8g0384121		Putative pectinesterase	NA	NA	-0.577582	8.56e-06	-0.99329	1.47e-06	NA	NA	NA	NA
135	MtrunA17Chr7g0263321		Putative UPF0014 family protein	NA	NA	-0.575596	0.0047832	-0.763223	0.00169455	NA	NA	NA	NA
136	MtrunA17Chr7g0254011		Putative amino acid/polyamine transporter I, cationic amino acid transporter	NA	NA	-0.573502	1.26e-05	-0.453071	0.00894273	NA	NA	NA	NA
137	MtrunA17Chr3g0080421		Putative major facilitator superfamily, MFS transporter superfamily	NA	NA	-0.546728	0.03258	-0.582862	0.00538184	NA	NA	NA	NA
138	MtrunA17Chr8g0377171		Putative mannosyl-oligosaccharide glucosidase	NA	NA	-0.534382	4.19e-05	-0.405804	0.00424613	NA	NA	NA	NA
139	MtrunA17Chr4g0050591	Xyl2	Beta-xylosidase/alpha-L-arabinofuranosidase 2	NA	NA	-0.532746	0.0002869	-0.671953	0.0433063	NA	NA	NA	NA
140	MtrunA17Chr5g0445131	MtN5	Mtnodulin 5	NA	NA	-0.514879	0.00495254	-0.61104	0.02219	NA	NA	NA	NA
141	MtrunA17Chr8g0389761		putative protein	NA	NA	-0.50314	0.00902417	-0.507948	0.0140012	NA	NA	NA	NA
142	MtrunA17Chr8g0377971		Putative homoserine dehydrogenase, Aspartate kinase	NA	NA	-0.502533	0.00010289	-0.570599	9.55e-05	NA	NA	NA	NA
143	MtrunA17Chr6g0488891		Putative chloroplast envelope membrane protein, CemA	NA	NA	-0.501157	0.0112735	-0.60429	0.00064867	NA	NA	NA	NA
144	MtrunA17Chr2g0321131		Putative oxidoreductase	NA	NA	-0.499478	0.017175	-0.543794	0.0114425	NA	NA	NA	NA
145	MtrunA17Chr2g0322551		Putative oxidoreductase	NA	NA	-0.488128	0.000784911	-0.354933	0.0392599	NA	NA	NA	NA
146	MtrunA17Chr8g0341701	MtDMPP910	2,3-diketo-5-methylthio-1-phosphopentane phosphatase	NA	NA	-0.471802	0.0342256	-0.453167	0.0333322	NA	NA	NA	NA
147	MtrunA17Chr5g0417971		Putative acylaminoacyl-peptidase transcription factor WD40-like family	NA	NA	-0.430853	0.0265001	-0.278694	0.0372503	NA	NA	NA	NA
148	MtrunA17Chr4g0047701		Putative soluble epoxide hydrolase	NA	NA	-0.426802	0.00315511	-0.366115	0.0363813	NA	NA	NA	NA
149	MtrunA17Chr2g0285501		Putative protein PLASTID TRANSCRIPTIONALLY ACTIVE 12	NA	NA	-0.425965	0.00682704	-0.512129	0.0378995	NA	NA	NA	NA
150	MtrunA17Chr7g0242831		Putative chlorophyll synthase	NA	NA	-0.400819	0.00459542	-0.405878	0.0108788	NA	NA	NA	NA
151	MtrunA17Chr1g0151201	LOG-like1	Lonely Guy-like (CK biosynthesis)	NA	NA	-0.397749	0.00584222	-0.410227	0.0234369	NA	NA	NA	NA
152	MtrunA17Chr8g0380561		Putative acetolactate synthase	NA	NA	-0.382262	0.031526	-0.537307	0.000841759	NA	NA	NA	NA
153	MtrunA17Chr3g0120471		Putative glucose-1-phosphate adenylyltransferase	NA	NA	-0.352062	0.0183796	-0.365332	0.0310603	NA	NA	NA	NA
154	MtrunA17Chr1g0213271		Putative transketolase	NA	NA	-0.308121	0.0126125	-0.347064	0.00947545	NA	NA	NA	NA
155	MtrunA17Chr4g0005101		Putative disease resistance protein	NA	NA	0.321822	0.0435531	0.510835	0.0010538	NA	NA	NA	NA
156	MtrunA17Chr7g0214071		Putative transcription factor NAM family	NA	NA	0.347318	0.00639096	0.575301	4.92e-05	NA	NA	NA	NA
157	MtrunA17Chr5g0416331		Putative UAA transporter	NA	NA	0.434182	0.0168766	0.512423	0.0283151	NA	NA	NA	NA
158	MtrunA17Chr7g0269841		Putative DnaJ domain, Chaperone J-domain superfamily, DnaJ subfamily A member 1/2	NA	NA	0.435683	0.00054629	0.460775	0.0141022	NA	NA	NA	NA
159	MtrunA17Chr2g0293521		Putative UDP-arabinose 4-epimerase	NA	NA	0.472491	0.000589818	0.402239	0.0144	NA	NA	NA	NA
160	MtrunA17Chr4g0056001		Putative mitochondrial biogenesis protein AIM24	NA	NA	0.483812	0.00229349	0.386009	0.0197739	NA	NA	NA	NA
161	MtrunA17Chr1g0148341		Putative G-protein gamma	NA	NA	0.49036	0.0156455	0.537392	0.000627884	NA	NA	NA	NA
162	MtrunA17Chr7g0272591	MtRbohG	RESPIRATORY BURST OXIDASE HOMOLOG G	NA	NA	0.497517	0.0180841	0.424206	0.0364837	NA	NA	NA	NA
163	MtrunA17Chr4g0008781		Putative glutathione transferase	NA	NA	0.561009	0.000361432	0.641148	2.54e-06	NA	NA	NA	NA
164	MtrunA17Chr3g0099871		Putative transcription factor AP2-EREBP family	NA	NA	0.503586	0.000832934	0.441777	0.0486268	NA	NA	NA	NA
165	MtrunA17Chr5g0416961		putative protein	NA	NA	0.555568	0.0357537	0.421082	0.0281952	NA	NA	NA	NA
166	MtrunA17Chr6g0484691		Putative aluminum-activated malate transporter	NA	NA	0.55735	0.00036156	0.539905	0.0240352	NA	NA	NA	NA
167	MtrunA17Chr6g0455321		Putative protein kinase RLK-Pelle-CrRLK1L-1 family	NA	NA	0.559904	0.00053487	0.639527	0.000210345	NA	NA	NA	NA
168	MtrunA17Chr7g0263521		Putative protein kinase RLK-Pelle-RLCK-VIIa-1 family	NA	NA	0.582586	9.41e-05	0.434344	0.0168218	NA	NA	NA	NA
169	MtrunA17Chr4g0044651		Putative PLC-like phosphodiesterase, TIM beta/alpha-barrel domain superfamily	NA	NA	0.583625	0.0210776	0.697091	0.0023722	NA	NA	NA	NA
170	MtrunA17Chr6g0461791		Putative magnesium transporter NIPA	NA	NA	0.586642	0.00476597	0.504593	0.0102445	NA	NA	NA	NA
171	MtrunA17Chr8g0348461		Putative transcription factor C3H family	NA	NA	0.588863	4.62e-06	0.360859	0.0373292	NA	NA	NA	NA
172	MtrunA17Chr8g0384151		Putative trichome birefringence-like domain, PC-Esterase, protein trichome berefringence-like 7	NA	NA	0.601321	0.000757028	0.582666	0.00621007	NA	NA	NA	NA
173	MtrunA17Chr6g0461441		putative protein	NA	NA	0.62144	0.00657976	0.684435	0.00191461	NA	NA	NA	NA
174	MtrunA17Chr4g0027131		Putative arogenate dehydratase	NA	NA	0.616162	0.000448472	0.694478	0.000435165	NA	NA	NA	NA
175	MtrunA17Chr5g0432351	MtPrx70	peroxidase	NA	NA	0.627278	7.54e-05	0.680448	0.0488441	NA	NA	NA	NA
176	MtrunA17Chr1g0154381	MtAOS1|MtCYP74A1	allene oxide synthase 1 (TC101097)|Cytochrome P450 monooxygenase	NA	NA	0.628202	0.028366	0.91068	0.000498849	NA	NA	NA	NA
177	MtrunA17Chr5g0418841		Putative UDP-glucose 6-dehydrogenase	NA	NA	0.634737	3.5e-06	0.54368	0.00413536	NA	NA	NA	NA
178	MtrunA17Chr1g0200031		putative protein	NA	NA	0.640575	7.92e-07	0.470517	0.00124338	NA	NA	NA	NA
179	MtrunA17Chr3g0078371		Putative P-type phospholipid transporter	NA	NA	0.641178	0.00316069	0.808042	1.22e-06	NA	NA	NA	NA
180	MtrunA17Chr8g0359731		Putative SecY/SEC61-alpha family, translocon Sec61/SecY, plug domain, SecY domain superfamily	NA	NA	0.675007	6.46e-08	0.582793	0.000644723	NA	NA	NA	NA
181	MtrunA17Chr2g0279401		Putative 3,4-dihydroxy-2-butanone-4-phosphate synthase, GTP cyclohydrolase II	NA	NA	0.7044	0.0224367	0.499426	0.00920598	NA	NA	NA	NA
182	MtrunA17Chr2g0279881		Putative Mg2+ transporter protein, CorA-like/Zinc transport protein ZntB	NA	NA	0.708529	1.69e-06	0.396402	0.014328	NA	NA	NA	NA
183	MtrunA17Chr1g0171291		Putative transcription factor bZIP family	NA	NA	0.735485	0.000281649	0.427328	0.0176689	NA	NA	NA	NA
184	MtrunA17Chr6g0483931		Putative protein kinase RLK-Pelle-WAK-LRK10L-1 family	NA	NA	0.767891	4.35e-08	0.485691	0.000254414	NA	NA	NA	NA
185	MtrunA17Chr1g0185481		Putative transcription factor OFP family	NA	NA	0.778426	0.00123592	0.795176	0.000474	NA	NA	NA	NA
186	MtrunA17Chr8g0387591	MtRbohH	RESPIRATORY BURST OXIDASE HOMOLOG H	NA	NA	0.787121	9.99e-05	0.573608	0.0030446	NA	NA	NA	NA
187	MtrunA17Chr3g0127011		Putative ABI family protein	NA	NA	0.799794	1.69e-05	0.59751	0.0186513	NA	NA	NA	NA
188	MtrunA17Chr7g0273051		Putative transcription factor C2H2 family	NA	NA	0.805031	5.03e-05	0.666098	0.000124183	NA	NA	NA	NA
189	MtrunA17Chr8g0379101	MtCTLK1	cold tolerance LRR-RLK 1	NA	NA	0.818496	6.67e-05	0.657834	0.0056561	NA	NA	NA	NA
190	MtrunA17Chr7g0232401		Putative hydroquinone glucosyltransferase	NA	NA	0.839948	0.000203086	0.582116	0.000651795	NA	NA	NA	NA
191	MtrunA17Chr6g0451571	MtPrx79	MtRip6|peroxidase	NA	NA	0.850782	4.12e-11	0.860502	0.00131656	NA	NA	NA	NA
192	MtrunA17Chr1g0170531		Putative transcription factor AP2-EREBP family	NA	NA	0.853269	3.45e-09	0.468468	0.0321225	NA	NA	NA	NA
193	MtrunA17Chr2g0324481		Putative protein kinase RLK-Pelle-L-LEC family	NA	NA	0.867295	0.0131669	0.703014	0.0363906	NA	NA	NA	NA
194	MtrunA17Chr3g0141751		Putative mannan endo-1,4-beta-mannosidase	NA	NA	0.889731	6.56e-05	0.77638	0.00246181	NA	NA	NA	NA
195	MtrunA17Chr1g0177101		Putative RNA recognition motif domain, nucleotide-binding alpha-beta plait domain superfamily	NA	NA	0.893916	2.17e-05	0.706434	0.00382302	NA	NA	NA	NA
196	MtrunA17Chr7g0217021		Putative aldose 1-epimerase	NA	NA	0.907989	1.26e-05	0.867456	0.0144017	NA	NA	NA	NA
197	MtrunA17Chr8g0343681		Putative disease resistance protein	NA	NA	0.950195	0.0129484	0.672276	0.0244509	NA	NA	NA	NA
198	MtrunA17Chr5g0400661		Putative transcription factor bHLH family	NA	NA	1.03573	0.000208151	1.61966	1.52e-07	NA	NA	NA	NA
199	MtrunA17Chr3g0094671	MtECL19	Egg Cell1-Like	NA	NA	1.03943	0.00180551	1.16239	5.21e-07	NA	NA	NA	NA
200	MtrunA17Chr3g0122211		Putative MACPF domain-containing protein CAD1/NSL1	NA	NA	1.04006	2.11e-09	0.880781	0.00018956	NA	NA	NA	NA
201	MtrunA17Chr5g0442921		Putative nepenthesin	NA	NA	1.05888	5.22e-08	0.582977	7.65e-05	NA	NA	NA	NA
202	MtrunA17Chr3g0120291		Putative VQ motif-containing protein 15/22	NA	NA	1.10515	7.83e-06	0.661034	0.0220559	NA	NA	NA	NA
203	MtrunA17Chr8g0352871	MtRRA11|MtRR11	type-A response regulator	NA	NA	1.12077	0.000459346	1.41205	2.48e-08	NA	NA	NA	NA
204	MtrunA17Chr2g0307561		putative protein	NA	NA	1.19776	0.031245	1.10477	0.00333727	NA	NA	NA	NA
205	MtrunA17Chr6g0485321		Putative arabinogalactan protein 16/20/22/41	NA	NA	1.20189	0.0014287	0.707587	0.000668977	NA	NA	NA	NA
206	MtrunA17Chr4g0063251		Putative protein kinase RLK-Pelle-SD-2b family	NA	NA	1.28517	4.71e-05	0.777563	0.0287045	NA	NA	NA	NA
207	MtrunA17Chr6g0480091		Putative disease resistance protein	NA	NA	1.29978	7.79e-18	0.687791	3.32e-05	NA	NA	NA	NA
208	MtrunA17Chr6g0485351		Putative arabinogalactan protein 16/20/22/41	NA	NA	1.35783	5.08e-05	0.851278	0.0267656	NA	NA	NA	NA
209	MtrunA17Chr8g0367951		Putative fucosylgalactoside 3-alpha-galactosyltransferase	NA	NA	1.37952	0.00189825	0.999485	0.00828076	NA	NA	NA	NA
210	MtrunA17Chr1g0199351		putative protein	NA	NA	1.40003	0.0125967	1.36535	0.0383764	NA	NA	NA	NA
211	MtrunA17Chr8g0346271		hypothetical protein	NA	NA	1.41847	0.00323663	1.15284	0.00832647	NA	NA	NA	NA
212	MtrunA17Chr2g0299471		Putative transcription factor bHLH family	NA	NA	1.43792	8.55e-07	1.62614	2.82e-07	NA	NA	NA	NA
213	MtrunA17Chr4g0065191		hypothetical protein	NA	NA	1.5435	9.64e-15	1.16909	2.01e-06	NA	NA	NA	NA
214	MtrunA17Chr2g0285891		Putative VQ motif-containing protein 1/10	NA	NA	1.55592	0.00306673	1.44715	0.000431191	NA	NA	NA	NA
215	MtrunA17Chr2g0298531		Putative disease resistance protein	NA	NA	1.59549	8.67e-07	0.953032	0.0203415	NA	NA	NA	NA
216	MtrunA17Chr1g0209511		Putative glycerophosphodiester phosphodiesterase, protein kinase RLK-Pelle-LRK10L-2 family	NA	NA	1.60933	0.00011208	1.59077	8.93e-08	NA	NA	NA	NA
217	MtrunA17Chr5g0431821		Putative exocyst complex component Exo70, cullin repeat-like-containing domain superfamily	NA	NA	1.61683	0.0148268	1.59939	0.000453442	NA	NA	NA	NA
218	MtrunA17Chr2g0315311		putative protein	NA	NA	1.65125	0.000319463	2.14102	1.7e-21	NA	NA	NA	NA
219	MtrunA17Chr5g0397871		putative protein	NA	NA	1.67986	0.000215906	1.31481	0.00154478	NA	NA	NA	NA
220	MtrunA17Chr3g0131601		Putative transcription factor AP2-EREBP family	NA	NA	1.72514	0.0317307	2.24713	0.000148367	NA	NA	NA	NA
221	MtrunA17Chr2g0297841		Putative NADH dehydrogenase [ubiquinone] 1 beta subcomplex subunit 3	NA	NA	1.73108	9.75e-05	1.76937	2.1e-07	NA	NA	NA	NA
222	MtrunA17Chr2g0332831		putative protein	NA	NA	1.7391	0.00950134	1.69228	0.000204485	NA	NA	NA	NA
223	MtrunA17Chr7g0238321		Putative transcription factor WD40-like family	NA	NA	1.74731	9.62e-06	0.743328	0.0228832	NA	NA	NA	NA
224	MtrunA17Chr7g0239261		Putative protein kinase RLK-Pelle-L-LEC family	NA	NA	1.77056	0.00306673	0.979259	0.0037638	NA	NA	NA	NA
225	MtrunA17Chr2g0318861		Putative calcium-binding protein KIC/PBP1/KRP1	NA	NA	1.79186	8.33e-13	1.10133	1.82e-05	NA	NA	NA	NA
226	MtrunA17Chr7g0217801	MtPHO1.4	Phosphate transporter1.1 (export)	NA	NA	1.81341	1.88e-08	1.27197	0.00106155	NA	NA	NA	NA
227	MtrunA17Chr6g0462271		hypothetical protein	NA	NA	1.82672	8.04e-05	1.019	0.000139667	NA	NA	NA	NA
228	MtrunA17Chr5g0448291		putative protein	NA	NA	1.8793	2.82e-05	1.19154	0.012528	NA	NA	NA	NA
229	MtrunA17Chr6g0462311		Putative Bet v I/Major latex protein	NA	NA	1.89447	1.2e-09	0.833732	0.00712423	NA	NA	NA	NA
230	MtrunA17Chr4g0028591		Putative P-loop containing nucleoside triphosphate hydrolase	NA	NA	1.89613	0.00534235	0.975036	0.0267409	NA	NA	NA	NA
231	MtrunA17Chr2g0323211		Putative calcium-binding protein KIC/PBP1/KRP1	NA	NA	1.93921	0.00117765	0.88761	0.00298434	NA	NA	NA	NA
232	MtrunA17Chr8g0342361		Putative PADRE domain-containing protein	NA	NA	1.94262	1.11e-10	1.51804	8.46e-05	NA	NA	NA	NA
233	MtrunA17Chr4g0050061		Putative classical arabinogalactan protein	NA	NA	1.94766	1.74e-21	1.20531	1.15e-06	NA	NA	NA	NA
234	MtrunA17Chr2g0305061		putative protein	NA	NA	2.06913	1.22e-13	0.670423	0.0261066	NA	NA	NA	NA
235	MtrunA17Chr7g0251071		Putative glycerophosphodiester phosphodiesterase, protein kinase RLK-Pelle-LRK10L-2 family	NA	NA	2.13468	1.77e-11	1.49913	0.0155336	NA	NA	NA	NA
236	MtrunA17Chr8g0387981		Putative transcription factor WRKY family	NA	NA	2.36396	2.13e-18	1.06829	0.00106265	NA	NA	NA	NA
237	MtrunA17Chr7g0276591		Putative transcription factor C2H2 family	NA	NA	2.37165	0.0107782	1.23095	0.00108126	NA	NA	NA	NA
238	MtrunA17Chr5g0394621	MtHAG24	Histone acetyltransferase of the GNAT family	NA	NA	2.40651	4.01e-37	2.64526	1.19e-55	NA	NA	NA	NA
239	MtrunA17Chr7g0263131		Putative transcription factor C2H2 family	NA	NA	2.42229	0.0379655	0.948661	0.00882873	NA	NA	NA	NA
240	MtrunA17Chr6g0480971		Putative disease resistance protein	NA	NA	2.45819	7.7e-09	1.71821	0.000151963	NA	NA	NA	NA
241	MtrunA17Chr7g0214851		Putative carboxylesterase	NA	NA	2.47635	1.43e-05	1.65966	1.23e-05	NA	NA	NA	NA
242	MtrunA17Chr7g0274581	MtMYB012	Myeloblastosis (MYB) transcription factor 12	NA	NA	2.82842	3.91e-12	1.35699	0.0167552	NA	NA	NA	NA
243	MtrunA17Chr2g0325601		Putative heavy metal binding protein HIPP/ATX1	NA	NA	2.86641	0.0144925	6.55392	0.000414925	NA	NA	NA	NA
244	MtrunA17Chr5g0439451		Putative non-specific serine/threonine protein kinase	NA	NA	2.87826	0.0249684	3.79738	0.0189036	NA	NA	NA	NA
245	MtrunA17Chr4g0004911		Putative transcription factor WRKY family	NA	NA	3.043	0.000118571	3.33059	4.03e-10	NA	NA	NA	NA
246	MtrunA17Chr4g0025741		Putative disease resistance protein	NA	NA	3.06696	1.19e-05	2.56397	0.00800308	NA	NA	NA	NA
247	MtrunA17Chr5g0394637		Putative amino-acid N-acetyltransferase transcription regulator GNAT family	NA	NA	3.18398	1.39e-13	1.39815	4.45e-06	NA	NA	NA	NA
248	MtrunA17Chr1g0190491	MtIDA31	Inflorescence Deficient in Abscission	NA	NA	3.20765	0.000287533	1.95343	0.0296833	NA	NA	NA	NA
249	MtrunA17Chr4g0021971		putative protein	NA	NA	3.48494	0.00180305	1.98649	0.0306108	NA	NA	NA	NA
250	MtrunA17Chr5g0406411		Putative protein BPS1	NA	NA	3.84463	0.0118846	5.28492	0.00851197	NA	NA	NA	NA
251	MtrunA17Chr4g0033401		Putative beta-glucosidase	NA	NA	3.92212	2.52e-18	2.39974	1.17e-07	NA	NA	NA	NA
252	MtrunA17Chr7g0259871		Putative patatin-like phospholipase domain, Acyl transferase/acyl hydrolase/lysophospholipase	NA	NA	4.039	4.66e-07	4.49483	3.1e-05	NA	NA	NA	NA
253	MtrunA17Chr8g0339351		Putative ER lumen protein retaining receptor	NA	NA	4.13156	0.00180119	3.91107	0.033024	NA	NA	NA	NA
254	MtrunA17Chr1g0180161		Putative Thaumatin family	NA	NA	4.38887	0.000796534	3.26497	0.00216468	NA	NA	NA	NA
255	MtrunA17Chr5g0432691		Putative transcription factor MADS-type1 family	NA	NA	4.63773	0.00943375	2.08016	0.000173908	NA	NA	NA	NA
256	MtrunA17Chr1g0209431		Putative transferase, protein kinase RLK-Pelle-WAK-LRK10L-1 family	NA	NA	4.67165	0.000337921	2.91405	0.000437651	NA	NA	NA	NA
257	MtrunA17Chr2g0279421		putative protein	NA	NA	5.32631	0.0297532	6.19612	0.00521678	NA	NA	NA	NA
258	MtrunA17Chr2g0288671		Putative petal formation-expressed	NA	NA	5.45287	0.003922	6.37759	0.00253628	NA	NA	NA	NA
259	MtrunA17Chr7g0237671		putative protein	NA	NA	1.96245	0.000129109	2.04738	0.00235704	NA	NA	NA	NA
260	MtrunA17Chr4g0019581		putative protein	NA	NA	4.88703	7.69e-119	2.70113	2.61e-13	NA	NA	NA	NA
261	MtrunA17Chr4g0050141		Putative classical arabinogalactan protein	NA	NA	0.827466	3.29e-07	0.739563	0.000707347	NA	NA	NA	NA
262	MtrunA17Chr5g0402291		Putative transcription factor HSF-type-DNA-binding family	NA	NA	0.980787	2.67e-09	0.60642	0.000127913	NA	NA	NA	NA
263	MtrunA17Chr5g0420471	MtPUB43	Plant U-box protein 43	NA	NA	5.65632	0.00174856	3.48549	0.000717536	NA	NA	NA	NA
264	MtrunA17Chr1g0160851	MtCYP76F74	Cytochrome P450 monooxygenase	NA	NA	5.82642	0.00084464	8.99757	1.18e-10	NA	NA	NA	NA
265	MtrunA17Chr8g0364561		putative protein	NA	NA	6.09429	0.00163936	3.72905	0.0071518	NA	NA	NA	NA
266	MtrunA17Chr1g0179871		Putative Thaumatin family	NA	NA	7.53548	8.49e-07	7.53418	1.58e-06	NA	NA	NA	NA
267	MtrunA17Chr8g0339501	MtDefNS4|MtPDF7	symbiotic defensin 4|Plant Defensin 7	NA	NA	8.37738	5.38e-09	4.48996	4.33e-05	NA	NA	NA	NA
268	MtrunA17Chr1g0194901		Putative fungal lipase-like domain, alpha/Beta hydrolase, phospholipase A1 PLIP1/2/3	NA	NA	1.18264	3.67e-10	0.845806	8.85e-07	NA	NA	-0.404395	0.049889
269	MtrunA17Chr8g0350211		Putative C2 domain-containing protein	NA	NA	1.34643	0.046337	1.70133	0.00295563	NA	NA	-1.09581	0.00249755
270	MtrunA17Chr2g0326871	MtCNGC15c	cyclic nucleotide-gated channel	NA	NA	1.65608	1.57e-06	1.18328	0.00115131	NA	NA	-0.727421	0.0237137
271	MtrunA17Chr5g0394634		Putative diamine N-acetyltransferase transcription regulator GNAT family	NA	NA	2.79324	0.00104513	2.83228	1.22e-08	NA	NA	-1.13617	0.000316036
272	MtrunA17Chr5g0399451		Putative acyl-CoA oxidase, acyl-CoA dehydrogenase/oxidase and middle domain superfamily	NA	NA	0.633783	1.39e-05	0.311246	0.0458014	-0.273075	0.0491902	NA	NA
273	MtrunA17Chr4g0044411	MtPUB37	Plant U-box protein 37	NA	NA	0.407944	0.00285031	0.370019	0.00437286	-0.322253	0.0330899	NA	NA
274	MtrunA17Chr1g0147881		Putative transcription factor WRKY family	NA	NA	0.599956	8.57e-05	0.540175	4.61e-05	-0.327078	0.0302937	NA	NA
275	MtrunA17Chr8g0335571	MtPCY44|MtUC6	Plantacyanin/Chemocyanin 44|uclacyanin 6	NA	NA	0.840164	1.22e-05	0.364491	0.0195756	-0.679683	1.04e-09	NA	NA
276	MtrunA17Chr4g0060561		Putative microtubule-associated protein RP/EB	NA	NA	1.14109	6.3e-21	0.722543	0.000170166	-0.352059	0.0164348	NA	NA
277	MtrunA17Chr6g0487991		Putative vacuolar protein sorting-associated protein Ist1	NA	NA	0.976694	1.88e-17	0.477562	0.0265949	-0.375576	0.0131707	NA	NA
278	MtrunA17Chr2g0290131		Putative cytochrome b561 and DOMON domain-containing protein	NA	NA	0.981222	1.26e-12	0.635785	0.00226905	-0.446542	0.000159244	NA	NA
279	MtrunA17Chr6g0485141		Putative leucine-rich repeat domain superfamily	NA	NA	0.757566	2.03e-06	0.549119	0.0297641	-0.465801	0.000119345	NA	NA
280	MtrunA17Chr3g0111371	MtCML13	Calmodulin-like 13	NA	NA	1.31447	3.59e-12	0.544994	0.00821917	-0.495985	0.000863897	NA	NA
281	MtrunA17Chr5g0437251		Putative transcription factor C3H family	NA	NA	1.11831	1.21e-12	0.70802	8.08e-05	-0.506975	9.22e-06	NA	NA
282	MtrunA17Chr3g0118371		Putative Late embryogenesis abundant protein, LEA_2 subgroup	NA	NA	2.11102	1.87e-16	0.780605	0.0101102	-0.517887	0.0166988	NA	NA
283	MtrunA17Chr5g0434171	MtPUB44	Plant U-box protein 44	NA	NA	1.30249	1.59e-06	0.992811	1.94e-05	-0.553139	0.0156722	NA	NA
284	MtrunA17Chr4g0032601		Putative ccmE/CycJ protein	NA	NA	0.657508	0.00769777	0.593359	0.012528	-0.565337	0.000709453	NA	NA
285	MtrunA17Chr2g0306781		Putative very-long-chain 3-oxoacyl-CoA synthase	NA	NA	0.717245	4.36e-08	0.401501	0.0112684	-0.570176	1.76e-06	NA	NA
286	MtrunA17Chr3g0110121	MtPUB22	Plant U-box protein 22	NA	NA	1.71243	9.34e-09	1.76097	9.35e-12	-0.59004	0.00504771	NA	NA
287	MtrunA17Chr7g0266411		Putative calcium/calmodulin-dependent protein kinase	NA	NA	0.416243	0.0182823	0.426661	0.0276594	-0.606608	6.73e-09	NA	NA
288	MtrunA17Chr5g0432751	MtCYP73A3	Cytochrome P450 monooxygenase	NA	NA	0.436685	0.00106698	0.441344	0.00791635	-0.687546	1.24e-11	NA	NA
289	MtrunA17Chr1g0188171	MtCML10	Calmodulin-like 10	NA	NA	2.06985	1.99e-05	0.667599	0.00894438	-0.696229	2.69e-06	NA	NA
290	MtrunA17Chr5g0430481		Putative protein-serine/threonine phosphatase	NA	NA	1.45985	3.77e-08	0.649852	0.0393313	-0.698539	3.38e-06	NA	NA
291	MtrunA17Chr4g0066501		putative protein	NA	NA	0.815693	0.000201339	0.59552	0.00677145	-0.729442	0.00128783	NA	NA
292	MtrunA17Chr8g0391221		Putative CALMODULIN-BINDING PROTEIN60	NA	NA	0.848273	0.00831504	1.32537	1.76e-10	-0.744087	0.016421	NA	NA
293	MtrunA17Chr8g0391211		Putative CALMODULIN-BINDING PROTEIN60	NA	NA	0.830349	1.05e-07	0.721575	0.00012418	-0.758491	0.00103096	NA	NA
294	MtrunA17Chr4g0063731		Putative SPX domain-containing protein	NA	NA	0.530675	0.0214592	0.544516	0.0144	-0.780672	0.000241081	NA	NA
295	MtrunA17Chr2g0295571		Putative transcription factor C2H2 family	NA	NA	2.28542	2.9e-15	1.08356	9.37e-05	-0.784311	0.000503897	NA	NA
296	MtrunA17Chr4g0074161		Putative transcription factor bHLH family	NA	NA	0.395435	0.00928651	0.450713	0.0293767	-0.785799	1.98e-10	NA	NA
297	MtrunA17Chr6g0483921		Putative wall-associated receptor kinase, galacturonan-binding domain-containing protein	NA	NA	0.824158	7.9e-06	0.553749	0.00275796	-0.790745	0.0359525	NA	NA
298	MtrunA17Chr5g0403981		hypothetical protein	NA	NA	1.12328	0.00123459	0.799692	0.0419922	-0.801859	0.001581	NA	NA
299	MtrunA17Chr2g0292561		Putative AAA+ ATPase domain, ATPase, AAA-type, core, AAA-type ATPase domain-containing protein	NA	NA	0.92128	5.74e-08	0.444941	0.0230642	-0.803909	9.77e-10	NA	NA
300	MtrunA17Chr1g0156711		Putative Thaumatin family	NA	NA	0.599973	0.00355761	0.575108	0.0315512	-0.814525	2.78e-09	NA	NA
301	MtrunA17Chr1g0149561		Putative PB1 domain, tetratricopeptide-like helical domain superfamily, protein PHOX1-4	NA	NA	0.439209	0.0102543	0.492248	0.0391633	-0.875825	7.57e-11	NA	NA
302	MtrunA17Chr3g0113651		Putative transcription factor C3H family	NA	NA	2.72915	0.000942454	2.082	3.09e-18	-0.89575	0.000615304	NA	NA
303	MtrunA17Chr6g0479001		Putative disease resistance protein	NA	NA	1.69817	1.81e-13	0.873123	0.000608641	-0.921801	0.0015196	NA	NA
304	MtrunA17Chr4g0055781		Putative transcription factor AP2-EREBP family	NA	NA	0.388216	0.0385525	0.438218	0.0162614	-0.947407	2.32e-09	NA	NA
305	MtrunA17Chr8g0345211		Putative pectinesterase	NA	NA	1.51129	2.97e-13	0.770902	0.00187832	-0.981886	1.02e-11	NA	NA
306	MtrunA17Chr2g0319481		Putative protein NDR1	NA	NA	1.3507	1.71e-12	0.895523	9.4e-06	-0.987763	5.38e-08	NA	NA
307	MtrunA17Chr2g0328401		Putative transcription factor GRAS family	NA	NA	0.668207	0.000273639	0.677412	0.0263705	-1.02017	1.31e-12	NA	NA
308	MtrunA17Chr8g0387291		Putative transcription factor C2H2 family	NA	NA	0.579168	0.000143785	0.623128	0.0162733	-1.1937	7.57e-15	NA	NA
309	MtrunA17Chr1g0187761	MtMYB010	Myeloblastosis (MYB) transcription factor 10	NA	NA	0.362345	0.0197879	0.499996	0.0017468	-1.21586	2.25e-22	NA	NA
310	MtrunA17Chr2g0281971		Putative protein kinase RLK-Pelle-DLSV family	NA	NA	0.565479	0.00034387	0.777077	0.000764657	-1.23302	5.72e-20	NA	NA
311	MtrunA17Chr3g0088081		putative protein	NA	NA	2.22952	4.59e-17	1.03985	0.000943187	-1.25643	1.52e-09	NA	NA
312	MtrunA17Chr8g0356021		Putative Acid phosphatase	NA	NA	0.688964	6.72e-06	0.551729	0.000863994	-1.3547	3.23e-21	NA	NA
313	MtrunA17Chr5g0407721		Putative protein kinase RLK-Pelle-L-LEC family	NA	NA	0.53325	5.58e-05	0.365239	0.0283193	-1.35605	2.72e-24	NA	NA
314	MtrunA17Chr3g0124141		Putative C2 domain-containing protein	NA	NA	1.08647	0.0109983	1.28293	0.0222787	-1.36983	0.0191712	NA	NA
315	MtrunA17Chr3g0132381		Putative protein OCTOPUS	NA	NA	1.93796	0.00251644	1.56295	2.57e-06	-1.37393	0.0309859	NA	NA
316	MtrunA17Chr7g0274321	MtIDA35	Inflorescence Deficient in Abscission	NA	NA	1.86891	4.53e-09	1.30698	0.000879226	-1.37526	1.41e-10	NA	NA
317	MtrunA17Chr2g0317871		Putative CBS domain-containing protein	NA	NA	0.676797	0.00459542	0.834206	0.00395907	-1.38341	1.1e-12	NA	NA
318	MtrunA17Chr8g0358631		ncRNA	NA	NA	0.8139	9.22e-11	0.556732	0.000314617	-1.45207	5.36e-34	NA	NA
319	MtrunA17Chr3g0106491		Putative transcription factor WRKY family	NA	NA	0.539666	0.0235647	0.42171	0.0353856	-1.4576	4.9e-27	NA	NA
320	MtrunA17Chr5g0409411		Putative sterol 24-C-methyltransferase	NA	NA	1.22787	1.37e-33	0.841361	2.65e-07	-1.48508	2.6e-49	NA	NA
321	MtrunA17Chr3g0126391		Putative transcription factor WRKY family	NA	NA	4.63058	0.00596446	2.01448	0.0229947	-1.55637	0.0300364	NA	NA
322	MtrunA17Chr1g0167691	MtMYB009	Myeloblastosis (MYB) transcription factor 9	NA	NA	1.00526	8.45e-06	0.662691	0.0125878	-1.56899	1.19e-20	NA	NA
323	MtrunA17Chr7g0264341		Putative phenylalanine ammonia-lyase	NA	NA	0.696335	0.000134199	0.645401	0.00112199	-1.61822	2.25e-10	NA	NA
324	MtrunA17Chr1g0162551		putative protein	NA	NA	0.898469	4.71e-06	0.526022	0.0390317	-1.78184	1.58e-10	NA	NA
325	MtrunA17Chr4g0058071		Putative chromatin remodeling & transcription regulator BTB-POZ family	NA	NA	0.622259	8.51e-06	0.480232	0.00671611	-1.81529	1.59e-40	NA	NA
326	MtrunA17Chr8g0387531		hypothetical protein	NA	NA	0.375509	0.0347346	0.635861	1.17e-05	-1.86379	6.14e-13	NA	NA
327	MtrunA17Chr4g0049601		Putative protein kinase RLK-Pelle-L-LEC family	NA	NA	1.25351	2.2e-21	0.68771	0.0089991	-1.92265	4.13e-08	NA	NA
328	MtrunA17Chr4g0010861		putative protein	NA	NA	1.31496	0.000785338	1.04347	0.0101518	-2.01685	1.55e-12	NA	NA
329	MtrunA17Chr8g0386681		Putative poly(A)-specific ribonuclease	NA	NA	2.01188	1.57e-11	1.77346	4.48e-09	-2.12161	1.29e-21	NA	NA
330	MtrunA17Chr4g0066491		Putative protein DMP	NA	NA	1.17439	0.000153113	1.59442	2.23e-09	-2.21169	1.77e-12	NA	NA
331	MtrunA17Chr3g0080741		Putative disease resistance protein	NA	NA	1.83949	0.000438826	1.96237	0.00015077	-2.26628	0.00171617	NA	NA
332	MtrunA17Chr2g0321721		Putative cytokinin-induced F-Box protein AT3G44326	NA	NA	0.583809	0.000208135	0.595473	0.000196876	-2.39336	8.74e-75	NA	NA
333	MtrunA17Chr2g0321631		Putative transcription factor NAM family	NA	NA	2.50004	4.46e-06	1.57399	0.012528	-2.52315	0.00107522	NA	NA
334	MtrunA17Chr3g0145061		Putative transcription factor interactor and regulator Znf-B family	NA	NA	1.67643	0.000183026	1.02862	0.00744476	-2.9314	3.21e-15	NA	NA
335	MtrunA17Chr1g0185651		Putative nepenthesin	NA	NA	0.681586	0.0131659	0.672311	0.00547511	-3.01257	1.57e-94	NA	NA
336	MtrunA17Chr4g0042781		putative protein	NA	NA	1.42353	3.14e-20	0.812637	7.67e-08	-3.02753	1.2e-73	NA	NA
337	MtrunA17Chr8g0386691		Putative poly(A)-specific ribonuclease	NA	NA	1.31168	1.55e-10	0.900611	3.03e-09	-3.26324	2.45e-48	NA	NA
338	MtrunA17Chr6g0462681		Putative Heat shock protein 70 family	NA	NA	0.540789	0.00026014	0.826547	4.79e-09	-3.31465	5.01e-40	NA	NA
339	MtrunA17Chr3g0134711	MtZPT2-1	Kruppel-like (or TFIIIA) zinc finger protein (TC114184)	NA	NA	0.678534	0.000146048	0.38756	0.0175823	-3.45054	1.24e-259	NA	NA
340	MtrunA17Chr4g0057661		Putative EF-hand domain-containing protein	NA	NA	2.32122	0.000588269	1.20374	0.000178905	-3.46105	1.12e-26	NA	NA
341	MtrunA17Chr1g0147391		putative protein	NA	NA	2.68246	6.21e-06	2.50837	4.58e-06	-3.66742	2.25e-08	NA	NA
342	MtrunA17Chr2g0315321		putative protein	NA	NA	0.84824	0.0146924	0.774644	0.0215795	-1.43446	1.51e-10	-0.637117	0.033432
343	MtrunA17Chr4g0030621		Putative exocyst complex component Exo70, cullin repeat-like-containing domain superfamily	NA	NA	0.724062	0.0183313	1.25263	6.62e-06	NA	NA	0.760693	0.00110957
344	MtrunA17Chr8g0354281		Putative protein kinase RLK-Pelle-DLSV family	NA	NA	0.805344	0.0431331	1.15093	0.00165057	NA	NA	2.90636	0.00828771
345	MtrunA17Chr4g0051881		Putative transcription factor WRKY family	NA	NA	1.1658	0.00960411	0.879983	0.00226415	NA	NA	0.704835	0.0375585
346	MtrunA17Chr8g0367941		Putative PADRE domain-containing protein	NA	NA	1.17198	0.00138417	1.1796	0.000128897	NA	NA	2.44511	1.66e-19
347	MtrunA17Chr7g0270841		Putative chitinase	NA	NA	1.6551	1.13e-09	1.81123	8.53e-08	NA	NA	1.57591	0.0043114
348	MtrunA17Chr8g0379571		Putative protein kinase RLK-Pelle-LRR-III family	NA	NA	1.96644	0.0320928	1.66773	0.0362569	NA	NA	5.30513	1.07e-32
349	MtrunA17Chr4g0013291		Putative tubby-like protein	NA	NA	2.43717	0.000924048	2.41304	0.0110637	NA	NA	1.50144	0.000654944
350	MtrunA17Chr2g0314461		Putative neprosin	NA	NA	2.51522	0.00253147	2.08947	0.00461963	NA	NA	1.02498	0.012605
351	MtrunA17Chr8g0379581		Putative glutathione transferase	NA	NA	0.649486	0.000471135	0.541347	0.00136408	NA	NA	1.1062	2.38e-05
352	MtrunA17Chr1g0147151	MtSPP	signal peptide peptidase (TC44385)	NA	NA	0.528877	6.63e-05	0.467256	0.0182213	NA	NA	0.326378	0.0044495
353	MtrunA17Chr6g0463511		hypothetical protein	NA	NA	0.529431	0.00266521	0.463618	0.023303	NA	NA	1.03958	0.00815549
354	MtrunA17Chr6g0463501		putative protein	NA	NA	0.532158	0.00134201	0.530767	0.00308502	NA	NA	1.11135	0.00213203
355	MtrunA17Chr3g0137241	MtKNOX5	KNOX transcription factor	NA	NA	1.29	9.3e-06	0.884711	0.00196439	-0.904442	4.6e-09	1.0693	0.03042
356	MtrunA17Chr3g0081581		putative protein	NA	NA	2.52748	0.0406227	2.83486	0.000145194	4.34165	0.00582655	NA	NA
357	MtrunA17Chr6g0458281		Putative Ubiquitin-like domain-containing protein	NA	NA	1.58269	0.00469728	2.0985	0.00268055	2.86396	1.28e-07	NA	NA
358	MtrunA17Chr5g0400961		Putative VQ motif-containing protein	NA	NA	2.23352	0.000289613	2.62927	3.63e-14	2.7194	4.4e-22	NA	NA
359	MtrunA17Chr7g0220181		Putative chalcone synthase	NA	NA	1.97811	1.54e-20	1.28207	1.9e-22	2.27041	0.000151857	NA	NA
360	MtrunA17Chr2g0281791		Putative protein CHUP1	NA	NA	1.63913	9.05e-22	1.05721	7.7e-05	2.24593	1.86e-19	NA	NA
361	MtrunA17Chr7g0243151		Putative transcription factor GRAS family	NA	NA	1.88107	0.00241218	1.867	0.00109989	2.0584	3.12e-10	NA	NA
362	MtrunA17Chr2g0314451		Putative neprosin	NA	NA	1.00428	0.00102369	1.07943	0.000821619	2.04302	0.000862245	NA	NA
363	MtrunA17Chr7g0265981		Putative ABC-type sulfate transporter	NA	NA	0.942251	1.69e-07	0.825358	0.0171931	1.76618	5.34e-21	NA	NA
364	MtrunA17Chr2g0318341	MtRC6	Root Cap 6	NA	NA	1.37471	6.52e-18	1.2736	1.12e-11	1.67633	0.00140667	NA	NA
365	MtrunA17Chr7g0243861		Putative soyasapogenol B glucuronide galactosyltransferase	NA	NA	1.56078	4.39e-05	1.91965	4.73e-07	1.5897	4.21e-08	NA	NA
366	MtrunA17Chr2g0309421		Putative protein kinase AGC-RSK-2 family	NA	NA	1.24474	0.00812555	1.33255	0.00155502	1.56666	0.000187273	NA	NA
367	MtrunA17Chr8g0381901		putative protein	NA	NA	2.55597	1.89e-09	2.07487	1.45e-33	1.52778	3.1e-11	NA	NA
368	MtrunA17Chr7g0217621	MtCML37	Calmodulin-like 37	NA	NA	2.33473	4.36e-17	1.86254	0.0121168	1.50496	3.19e-08	NA	NA
369	MtrunA17Chr4g0033321		Putative beta-glucosidase	NA	NA	3.24222	5.75e-08	3.96952	8.52e-12	1.49931	0.00431183	NA	NA
370	MtrunA17Chr8g0345451	LEC1	Lectin 1	NA	NA	0.92623	8.68e-09	0.853274	0.000962909	1.34592	3.65e-17	NA	NA
371	MtrunA17Chr4g0013581		Putative major facilitator, sugar transporter, major facilitator superfamily	NA	NA	0.544361	0.0234321	0.868661	0.000196854	1.33545	1.97e-23	NA	NA
372	MtrunA17Chr7g0267691		putative protein	NA	NA	1.24016	0.00085331	1.45888	0.00138638	1.25741	7.37e-05	NA	NA
373	MtrunA17Chr8g0361441		Putative protein kinase RLK-Pelle-DLSV family	NA	NA	1.74811	0.007044	1.63594	6.13e-05	1.20671	1.24e-09	NA	NA
374	MtrunA17Chr2g0297061		Putative VQ motif-containing protein 15/22	NA	NA	1.35792	1.7e-10	0.996556	0.00565683	1.20379	3.94e-06	NA	NA
375	MtrunA17Chr8g0346481		Putative calcium-binding protein KIC/PBP1/KRP1	NA	NA	0.639426	0.00416533	0.553091	0.00130945	1.0384	1.33e-09	NA	NA
376	MtrunA17Chr4g0061701		Putative rossmann-like alpha/beta/alpha sandwich protein	NA	NA	1.06014	5.83e-11	0.934451	0.000191953	1.02806	1.66e-08	NA	NA
377	MtrunA17Chr1g0210091	MtCYP73A121	Cytochrome P450 monooxygenase	NA	NA	0.773465	1.72e-09	0.693765	0.000180807	1.00653	0.00297796	NA	NA
378	MtrunA17Chr7g0219951		Putative UDP-arabinopyranose mutase	NA	NA	1.36292	7.45e-09	0.92308	0.00238771	1.00396	4.47e-18	NA	NA
379	MtrunA17Chr8g0356531		putative protein	NA	NA	0.542706	0.00288865	0.564865	0.000355649	0.980135	2.31e-15	NA	NA
380	MtrunA17Chr4g0068171		Putative small GTP-binding protein	NA	NA	0.76416	9.97e-07	0.4876	0.0118435	0.917495	0.000407243	NA	NA
381	MtrunA17Chr4g0071941		Putative EF-hand domain-containing protein	NA	NA	2.03481	0.000448472	1.34808	0.000405218	0.905021	0.0260543	NA	NA
382	MtrunA17Chr4g0024421		Putative sigma intracellular receptor 2, EXPERA domain-containing protein	NA	NA	0.845333	0.000659197	0.594815	0.0442745	0.893172	7.74e-08	NA	NA
383	MtrunA17Chr6g0458271		Putative Ubiquitin-like domain-containing protein	NA	NA	0.95029	0.00174074	1.27191	0.00386166	0.891502	0.000868115	NA	NA
384	MtrunA17Chr4g0067451		putative protein	NA	NA	0.976535	7.24e-07	0.706602	0.010445	0.858861	5.83e-05	NA	NA
385	MtrunA17Chr5g0399491	MtATHB2	Homeodomain transcription factor 2	NA	NA	0.53715	0.00026943	0.8213	0.0178012	0.853444	4.32e-12	NA	NA
386	MtrunA17Chr1g0208551		Putative transcription factor C2H2 family	NA	NA	0.72629	5.44e-05	0.581499	0.0156619	0.850608	7.02e-06	NA	NA
387	MtrunA17Chr7g0263971		Putative DnaJ protein P58IPK	NA	NA	0.837765	2.28e-07	0.862592	0.000502574	0.84797	4.44e-11	NA	NA
388	MtrunA17Chr4g0037561		Putative protein kinase RLK-Pelle-LRR-III family	NA	NA	0.356859	0.026236	0.462646	0.0297641	0.766479	1.15e-06	NA	NA
389	MtrunA17Chr7g0222921		Putative leucine-rich repeat-containing, plant-type, leucine-rich repeat domain superfamily	NA	NA	2.31471	2.8e-06	0.907237	0.00815073	0.76107	0.000133446	NA	NA
390	MtrunA17Chr3g0098661		Putative MFS transporter superfamily, biopterin transporter family	NA	NA	0.789195	0.00293127	1.14378	0.000659622	0.757153	0.00131077	NA	NA
391	MtrunA17Chr3g0087791	MtDNF1	DOES NOT FIX NITROGEN 1 (Signal peptidase complex 22-kD subunit, SPC22)	NA	NA	0.463466	0.00401805	0.645734	2.02e-05	0.746766	6.87e-05	NA	NA
392	MtrunA17Chr3g0124851		Putative protein disulfide-isomerase	NA	NA	0.45687	0.00166285	0.570164	0.0250401	0.73519	2.39e-09	NA	NA
393	MtrunA17Chr1g0206881		Putative tubulin	NA	NA	0.353948	0.0117388	0.498338	0.0484956	0.734653	1.6e-06	NA	NA
394	MtrunA17Chr3g0093761		Putative oxoglutarate/iron-dependent dioxygenase, non-haem dioxygenase domain-containing protein	NA	NA	2.34702	5.89e-06	1.93945	1.74e-05	0.70555	0.00201785	NA	NA
395	MtrunA17Chr1g0183961		Putative transcription factor AP2-EREBP family	NA	NA	2.03262	4.68e-12	1.74587	4.76e-07	0.652124	0.0280383	NA	NA
396	MtrunA17Chr1g0191601		Putative transcription factor C2H2 family	NA	NA	0.9753	2.7e-05	0.592566	0.0084477	0.635994	9.24e-05	NA	NA
397	MtrunA17Chr1g0166281	MtCML7	Calmodulin-like 7	NA	NA	2.61148	2.93e-16	0.851176	0.0193316	0.629445	0.000359116	NA	NA
398	MtrunA17Chr1g0159601		Putative SPARK domain-containing protein	NA	NA	1.43258	1.19e-09	1.36384	6.78e-18	0.626082	0.0482284	NA	NA
399	MtrunA17Chr4g0021961		hypothetical protein	NA	NA	0.470459	0.0211822	0.587459	0.00098143	0.60748	0.00899511	NA	NA
400	MtrunA17Chr3g0131441		Putative calreticulin/calnexin, concanavalin A-like lectin/glucanase domain superfamily	NA	NA	0.706873	1.67e-07	0.825945	0.00218512	0.592324	2.3e-07	NA	NA
401	MtrunA17Chr4g0076091		Putative transcription factor GRAS family	NA	NA	1.23915	3.44e-13	0.479012	0.0349357	0.567558	3.73e-05	NA	NA
402	MtrunA17Chr6g0480181		Putative disease resistance protein	NA	NA	1.59419	2.73e-22	0.616846	0.000196161	0.561115	0.000138022	NA	NA
403	MtrunA17Chr7g0240991		Putative laccase	NA	NA	0.26872	0.0389924	0.791864	1.23e-08	0.541223	8.39e-05	NA	NA
404	MtrunA17Chr1g0204361		Putative transcription factor bHLH family	NA	NA	1.071	0.00599716	0.951094	0.0127835	0.508265	0.00982451	NA	NA
405	MtrunA17Chr3g0100191		Phytohormone-binding protein	NA	NA	0.374032	0.0253779	0.537768	0.013666	0.450963	0.00131898	NA	NA
406	MtrunA17Chr3g0103791		Putative protein kinase RLK-Pelle-RLCK-IV family	NA	NA	0.597316	0.0190396	0.431313	0.0292826	0.443785	0.00646717	NA	NA
407	MtrunA17Chr8g0388761		Putative Heat shock protein 70 family	NA	NA	0.572571	5.65e-06	0.686189	0.0082048	0.421972	0.000852031	NA	NA
408	MtrunA17Chr5g0434951	MtCML33	Calmodulin-like 33	NA	NA	0.960194	0.000356177	0.780411	6.13e-05	0.398647	0.0357184	NA	NA
409	MtrunA17Chr4g0012821		Putative protein transport protein SecG/Sec61-beta/Sbh	NA	NA	0.757332	4.61e-08	0.64526	0.00191393	0.397167	0.0278638	NA	NA
410	MtrunA17Chr7g0251311		putative protein	NA	NA	0.621983	0.00474124	0.429829	0.00516369	0.39502	0.0115572	NA	NA
411	MtrunA17Chr2g0320971		Putative arogenate dehydratase	NA	NA	0.948915	7.85e-07	0.879752	2.31e-12	0.377148	0.020991	NA	NA
412	MtrunA17Chr3g0120101		Putative Heat shock protein 70 family	NA	NA	0.711992	2.31e-05	0.805274	0.00749274	0.333178	0.035539	NA	NA
413	MtrunA17Chr3g0121531	MtCHS-1B	Chalcone synthase 1B	NA	NA	0.395131	0.0143255	0.822069	2.21e-08	1.00531	2.24e-05	NA	NA
414	MtrunA17Chr3g0131121	MtMYB119	Myeloblastosis (MYB) transcription factor 119	NA	NA	1.26585	1.65e-05	1.28987	0.00211262	0.475639	0.000633011	NA	NA
415	MtrunA17Chr5g0447941		Putative 6'-deoxychalcone synthase	NA	NA	1.23266	0.000143879	1.28867	0.000785646	0.935676	0.0199972	NA	NA
416	MtrunA17Chr5g0441691	MtCDPK20	calcium-dependent protein kinase20	NA	NA	1.15436	0.00166786	1.37548	2.93e-06	2.03484	3.59e-14	NA	NA
417	MtrunA17Chr8g0366401	MtCML45	Calmodulin-like 45	NA	NA	0.767194	0.00133375	0.829375	0.00189944	1.10259	2.1e-07	NA	NA
418	MtrunA17Chr8g0388671		Putative Heat shock protein 70 family	NA	NA	1.03342	4.88e-11	1.14998	7.57e-05	0.892841	8.6e-14	NA	NA
419	MtrunA17Chr5g0438731		Putative protein disulfide-isomerase	NA	NA	0.516686	8.8e-05	0.59402	0.0102218	0.53255	0.000180813	NA	NA
420	MtrunA17Chr3g0128761		Putative chalcone isomerase	NA	NA	0.423357	0.00409998	0.3006	0.0299627	0.307968	0.0305089	NA	NA
421	MtrunA17Chr4g0050131		Putative classical arabinogalactan protein	NA	NA	1.41175	6.74e-10	1.27063	1.02e-05	0.731218	4.69e-07	NA	NA
422	MtrunA17Chr4g0033291	MtTSAR2	triterpene saponin activation regulator 2	NA	NA	1.5018	0.00174763	1.2654	0.04386	1.13422	4.88e-08	NA	NA
423	MtrunA17Chr4g0076211	MtPrx18	peroxidase	NA	NA	1.6866	1.78e-19	0.938556	0.00395907	1.66488	1.01e-25	NA	NA
424	MtrunA17Chr8g0392591		Putative protein O-GlcNAc transferase	NA	NA	1.39164	1.71e-09	1.03586	0.00614198	1.26973	1.78e-11	NA	NA
425	MtrunA17Chr8g0383741		putative protein	NA	NA	1.14497	3.31e-13	1.139	1.12e-05	1.15105	5.29e-16	NA	NA
426	MtrunA17Chr3g0113941	MtLAT52/POE_9	Late Anther Tomato52/Pollen Ole e 1 Allergen and Extensin	NA	NA	1.40891	1.34e-13	1.11045	4.87e-07	1.86336	5e-35	NA	NA
427	MtrunA17Chr3g0137031		Putative Mir domain superfamily protein	NA	NA	0.431694	0.00788138	0.491139	0.004347	0.255017	0.0476457	NA	NA
428	MtrunA17Chr5g0417401		Putative ribonuclease T(2)	NA	NA	2.49493	0.000876913	4.59816	0.00229542	0.541418	0.0351773	NA	NA
429	MtrunA17Chr2g0296501		Putative chloroplast enhancing stress tolerance protein	NA	NA	2.20703	1.84e-33	1.6248	2.78e-08	2.4579	1.14e-19	NA	NA
430	MtrunA17Chr5g0397581		Putative exostosin	NA	NA	1.46686	3.49e-05	1.14467	0.000264699	1.02329	0.000252098	NA	NA
431	MtrunA17Chr8g0372921		putative protein	NA	NA	1.36979	1.01e-07	1.80987	1.98e-18	0.991685	1.07e-06	-0.645152	0.0300686
432	MtrunA17Chr4g0019601		putative protein	NA	NA	4.13632	0.0235815	2.72719	0.0307535	0.927226	0.00810765	-0.598389	0.000395844
433	MtrunA17Chr3g0077491		Putative translation initiation factor 1A (eIF-1A), RNA-binding domain, S1, IF1 type	NA	NA	0.637143	0.00247033	0.922093	0.031479	0.5455	0.000862372	0.880284	0.00468268
434	MtrunA17Chr4g0039311		Putative NAD-dependent epimerase/dehydratase, NAD(P)-binding domain superfamily	NA	NA	1.23187	0.000329522	1.35387	5.89e-08	1.6131	0.00067161	1.44129	2.66e-15
435	MtrunA17Chr4g0005131		Putative dirigent protein	NA	NA	0.406841	0.0310171	0.789209	2.21e-08	1.19686	1.71e-14	0.440917	0.00544899
436	MtrunA17Chr8g0386921	MtEGL3	ENHANCER OF GLABRA3 (KEH21065)	NA	NA	1.0082	3.67e-10	0.873723	0.0025667	0.362799	0.0327322	0.536379	0.0269691
437	MtrunA17Chr7g0239821	MtSRL1	Senescence-Related-Like 1	NA	NA	6.33753	3.63e-09	4.05782	6.37e-10	2.81668	0.00345799	0.686121	0.00248881
438	MtrunA17Chr7g0254691		Putative dihydrofolate reductase	NA	NA	0.574841	0.00305165	0.539641	0.000584934	0.379165	0.030737	0.717849	0.00230554
439	MtrunA17Chr8g0343671		Putative disease resistance protein	NA	NA	1.11731	0.000165224	0.927694	5.19e-05	0.608729	0.00918892	0.725858	0.00521141
440	MtrunA17Chr2g0295081		Putative Bet v I/Major latex protein	NA	NA	0.779063	1.01e-07	0.690916	5.04e-09	0.740761	0.000129206	0.776294	0.000119943
441	MtrunA17Chr7g0222881		Putative leucine-rich repeat-containing, plant-type, leucine-rich repeat domain superfamily	NA	NA	1.75587	5.14e-21	0.78723	0.00578151	1.49601	9.29e-12	0.992465	5.22e-05
442	MtrunA17Chr5g0395431	Mt4CL-2	4-coumarate--CoA ligase 2	NA	NA	1.15771	6.53e-16	0.611596	0.00012418	0.917351	2.64e-08	0.999025	1.31e-11
443	MtrunA17Chr5g0448361	MtPAL1	phenylalanine ammonia lyase 1	NA	NA	0.887611	6.03e-14	0.402323	0.029231	1.20343	8.47e-06	1.08689	0.000499823
444	MtrunA17Chr1g0201391		Putative chalcone synthase	NA	NA	2.75522	1.34e-18	1.69664	1.31e-09	1.54565	0.00794759	1.33764	0.00164558
445	MtrunA17Chr2g0304871	MtCYP82D47	Cytochrome P450 monooxygenase	NA	NA	1.06939	0.0131659	1.0601	0.0113162	1.08567	1.63e-11	1.38636	5.16e-07
446	MtrunA17Chr1g0201371		Putative chalcone synthase	NA	NA	2.51997	5.72e-13	2.28301	1.24e-10	1.61104	0.0109511	1.42854	0.010269
447	MtrunA17Chr8g0379561		Putative glutathione transferase	NA	NA	0.618209	0.0218682	0.698363	0.00564721	1.27703	1.66e-09	1.45082	5.56e-05
448	MtrunA17Chr4g0006771	MtSIR1	Symbiosis Induced Resistance gene 1	NA	NA	0.831878	0.000103674	0.6228	0.0115708	0.718333	0.00922929	1.48221	2.97e-08
449	MtrunA17Chr1g0163621		Putative methyltransferase	NA	NA	0.930403	0.0310171	2.22734	1.7e-10	2.45391	8.01e-29	1.58994	9.87e-13
450	MtrunA17Chr1g0201381		Putative chalcone synthase	NA	NA	2.84356	1.33e-17	2.54067	4.01e-19	1.77091	0.00123664	1.7265	4.82e-05
451	MtrunA17Chr4g0046341	HI4'OMT	Isoflavone 4'-O-methyltransferase	NA	NA	0.651119	0.000290174	0.778017	3.03e-06	0.684577	3.52e-06	0.795041	0.000856245
452	MtrunA17Chr1g0200151		putative protein	NA	NA	1.62038	1.23e-10	1.21097	1.58e-05	3.47475	0.00385951	1.98216	0.000411537
453	MtrunA17Chr4g0014931		Putative NADPH:quinone reductase	NA	NA	5.59166	5.55e-05	4.00529	0.0233633	1.68905	0.00535643	3.53309	0.00862573

## Sheet: Ext. Data Fig8d
NIN					CHS-1B; MtrunA17Chr3g0121531
WT	WT 21dpi	cngc15aGOF	cngc15aGOF 21dpi		WT	WT 21dpi	cngc15aGOF	cngc15aGOF 21dpi
-3.83565	-1.43533	-4.38616	-1.67572		-3.46852	-3.08197	-3.44733	-2.58838
-3.91364	-1.451	-4.12321	-1.6216		-3.6216	-3.06753	-3.58004	-2.38405
-4.01323	-1.50031	-3.77211	-1.35556		-3.46344	-3.20621	-3.43533	-2.69465

## Sheet: Ext. Data 8e
WT + 3hNF (2718)							WT+KNO3+NF (3494)							cngc15aGoF+KNO3+NF (924)
#	gene	GN	PRODUCT	log2FoldChange.WT	padj.WT		#	gene	GN	PRODUCT	log2FoldChange	padj		#	gene	GN	PRODUCT	log2FoldChange	padj
1	MtrunA17Chr0c01g0489261	MtIDA20	Inflorescence Deficient in Abscission	1.68348	3.63e-05		1	MtrunA17Chr1g0196501	ABP1	auxin binding protein 1	-0.598044	0.0376632		1	MtrunA17Chr7g0228861		Putative F-box domain-containing protein	-0.879795	0.00359935
2	MtrunA17Chr0c01g0489311		putative protein	1.0156	0.0143147		2	MtrunA17Chr1g0184161	AtDMR6-like	DOWNY MILDEW RESISTANCE6-like	1.79775	1.18e-18		2	MtrunA17Chr8g0385111		Putative protein PSK SIMULATOR	0.717873	0.0195863
3	MtrunA17Chr0c01g0489481		Putative protein kinase RLK-Pelle-PERK-1 family	0.655255	0.0170044		3	MtrunA17Chr5g0395361	AtILP1-like	increased level of ploidy 1	0.473646	0.0280097		3	MtrunA17Chr4g0072901	MtSPK|MtKIN2	Symbiotic Protein Kinase 1	8.64359	3.24e-18
4	MtrunA17Chr0c19g0493771	MtCYP97A10	Cytochrome P450 monooxygenase	0.836884	0.00226664		4	MtrunA17Chr1g0196001	EFR-like	EFTu receptor	3.25719	4.72e-08		4	MtrunA17Chr2g0332141		Putative transcription factor interactor and regulator AUX-IAA family	-5.97213	0.0324033
5	MtrunA17Chr1g0146161	MtTIP1e	tonoplast intrinsic protein 1e (aquaporin)	-0.634742	0.00743927		5	MtrunA17Chr3g0082994	ENOD11	Early nodulin-11	10.5425	7.79e-15		5	MtrunA17Chr3g0106901		Putative peroxidase	1.98957	0.00692968
6	MtrunA17Chr1g0146661		Putative Rab-GTPase-TBC domain-containing protein	1.67495	4.9e-29		6	MtrunA17Chr4g0046341	HI4'OMT	Isoflavone 4'-O-methyltransferase	0.556434	0.0442226		6	MtrunA17Chr2g0330471		Putative protein kinase RLK-Pelle-PERK-2 family	3.115	4.01e-08
7	MtrunA17Chr1g0146671		Putative tetratricopeptide-like helical domain superfamily	3.54126	7.5e-14		7	MtrunA17Chr8g0345451	LEC1	Lectin 1	0.978347	0.00168461		7	MtrunA17Chr3g0110861		putative protein	6.63701	0.000145853
8	MtrunA17Chr1g0146771		Putative transcription factor WD40-like family	1.34461	4.03e-19		8	MtrunA17Chr5g0411771	LEC10	Lectin 10	10.0456	1.92e-13		8	MtrunA17Chr3g0111551		Putative protein kinase RLK-Pelle-RLCK-VIIa-2 family	5.85237	0.00577823
9	MtrunA17Chr1g0146781		hypothetical protein	1.1666	2.45e-08		9	MtrunA17Chr5g0395431	Mt4CL-2	4-coumarate--CoA ligase 2	0.692749	0.0123389		9	MtrunA17Chr1g0190651	MtPR4	pathogenesis-related protein 4, SA-inducible	3.16232	0.000182141
10	MtrunA17Chr1g0147051		Putative pectinesterase	-0.862945	5.84e-05		10	MtrunA17Chr3g0123411	MtABAB10	ATP-Binding-Cassette (ABC) transporter typeB (P-glycoprotein (MDR/PGP/ABCB) efflux/conditional auxin transporter)	2.969	0.00498052		10	MtrunA17Chr7g0220161		Putative chalcone synthase	2.46599	3.03e-07
11	MtrunA17Chr1g0147111		Putative transcription factor C2C2-CO-like family	-0.800375	0.000305544		11	MtrunA17Chr4g0041871	MtABAB14	ATP-Binding-Cassette (ABC) transporter typeB (P-glycoprotein (MDR/PGP/ABCB) efflux/conditional auxin transporter)	12.0649	2.8e-15		11	MtrunA17Chr7g0243771		Putative soyasapogenol B glucuronide galactosyltransferase	6.39274	7.31e-06
12	MtrunA17Chr1g0147271		Putative BURP domain-containing protein	2.84298	0.0458282		12	MtrunA17Chr4g0069361	MtABAB16	ATP-Binding-Cassette (ABC) transporter typeB (P-glycoprotein (MDR/PGP/ABCB) efflux/conditional auxin transporter)	0.885343	0.00220546		12	MtrunA17Chr1g0196781		Putative transcription factor AP2-EREBP family	-0.799563	0.00155502
13	MtrunA17Chr1g0147571		Putative small auxin-up RNA	-1.8441	3.01e-05		13	MtrunA17Chr6g0452081	MtABAB25	ATP-Binding-Cassette (ABC) transporter typeB (P-glycoprotein (MDR/PGP/ABCB) efflux/conditional auxin transporter)	-0.876734	0.00537081		13	MtrunA17Chr3g0109461		Putative protein kinase RLK-Pelle-DLSV family	2.97712	2.38e-06
14	MtrunA17Chr1g0148141	MtFPF	flowering-promoting factor-like protein	3.0993	0.0330609		14	MtrunA17Chr8g0344651	MtABAB35|MtABCB12	ATP-Binding-Cassette (ABC) transporter typeB (P-glycoprotein (MDR/PGP/ABCB) efflux/conditional auxin transporter)	11.2115	5.22e-18		14	MtrunA17Chr1g0187341		Putative PLAC8 motif-containing protein	8.24081	1.85e-07
15	MtrunA17Chr1g0148451	MtMOT1.1	Molybdate transporter	-1.64222	4.96e-08		15	MtrunA17Chr2g0332241	MtABCG10	ATP-binding cassette (ABC) transporter type G (XM_003597771)	1.44979	3.61e-08		15	MtrunA17Chr8g0371311	MtSPK2	Symbiotic Protein Kinase 2	8.29199	2.55e-08
16	MtrunA17Chr1g0148461		Putative protein kinase RLK-Pelle-WAK family	9.43997	3.81e-12		16	MtrunA17Chr2g0332221	MtABCG11	ATP-binding cassette (ABC) transporter type G (XM_003597770)	1.52623	4.54e-07		16	MtrunA17Chr1g0167761	MtPT2	phosphate transporter	-1.6064	1.01e-06
17	MtrunA17Chr1g0149051		Putative Galactose-binding-like domain superfamily	-1.68848	5.52e-10		17	MtrunA17Chr7g0262231	MtABCG37	ATP-binding cassette (ABC) transporter type G	2.40661	3.88e-24		17	MtrunA17Chr4g0000191		Putative beta-amyrin synthase	3.84448	0.000597593
18	MtrunA17Chr1g0149381		Putative protein kinase RLK-Pelle-SD-2b family	1.65558	1.01e-10		18	MtrunA17Chr7g0262241	MtABCG39	ATP-binding cassette (ABC) transporter type G	1.45199	1.33e-09		18	MtrunA17Chr6g0488041	MtACS3	1-aminocyclopropane-1-carboxylate synthase (ethylene synthase)	0.720146	0.0297378
19	MtrunA17Chr1g0149401		Putative sugar phosphate transporter domain-containing protein	0.943488	1.62e-11		19	MtrunA17Chr7g0261971	MtABCG56	ATP-binding cassette (ABC) transporter type G	1.86509	8.81e-05		19	MtrunA17Chr7g0254691		Putative dihydrofolate reductase	0.960359	0.000149604
20	MtrunA17Chr1g0149451		Putative protein kinase TKL-Pl-1 family	0.909133	4.9e-10		20	MtrunA17Chr2g0332211	MtABCG9	ATP-binding cassette (ABC) transporter type G (XM_003597768)	1.12788	5.25e-06		20	MtrunA17Chr8g0369391		Putative oxidoreductase	0.710748	0.0376428
21	MtrunA17Chr1g0149651	MtKNOX3	KNOX transcription factor	1.25377	2.16e-12		21	MtrunA17Chr7g0275191	MtABIL	ABI-like (actin and microtubule organization)	1.05409	0.000190239		21	MtrunA17Chr2g0332831		putative protein	1.62378	0.000301458
22	MtrunA17Chr1g0149711		Putative protein kinase RLK-Pelle-RLCK-X family	-1.54882	3.69e-09		22	MtrunA17Chr8g0389321	MtACS1	1-aminocyclopropane-1-carboxylate synthase (ethylene synthase)	3.60569	6.14e-05		22	MtrunA17Chr7g0257331		Putative transcription factor HSF-type-DNA-binding family	1.63467	0.0204881
23	MtrunA17Chr1g0149821	MtCHIT5a	chitinase 5 a	2.00855	3.81e-15		23	MtrunA17Chr4g0054371	MtACS2	1-aminocyclopropane-1-carboxylate synthase (ethylene synthase)	1.61566	4.33e-06		23	MtrunA17Chr8g0343491		Putative transferase	0.728857	0.00622176
24	MtrunA17Chr1g0149931		hypothetical protein	3.35226	0.00696406		24	MtrunA17Chr6g0488041	MtACS3	1-aminocyclopropane-1-carboxylate synthase (ethylene synthase)	2.17041	1.57e-34		24	MtrunA17Chr2g0327891		Putative alpha-galactosidase	-0.981595	0.0488923
25	MtrunA17Chr1g0150241		Putative chorismate mutase	1.32844	2.77e-09		25	MtrunA17Chr8g0335291	MtAHA1	(MtHA1) Plasma membrane proton pump	7.85143	1.43e-07		25	MtrunA17Chr7g0253424	MtERN1	ERF required for nodulation-1	1.55793	2.1e-13
26	MtrunA17Chr1g0150511	MtHK6	histidine kinase 6 (no CHASE domain)	-0.908002	0.0266579		26	MtrunA17Chr3g0141271	MtAOS2	allene oxide synthase 2 (TC110784)|Cytochrome P450 monooxygenase	8.88187	3.98e-10		26	MtrunA17Chr8g0342171		hypothetical protein	2.36717	0.0494383
27	MtrunA17Chr1g0150531	MtHK7	histidine kinase 7 (no CHASE domain)	-3.62164	0.0185733		27	MtrunA17Chr1g0199681	MtARF1|MtARF16a	auxin response factor	3.21824	2.63e-20		27	MtrunA17Chr5g0399811		Putative rlpA-like protein, double-psi beta-barrel	1.21955	0.0371622
28	MtrunA17Chr1g0150551		Putative tocopherol C-methyltransferase	-0.395504	0.0387397		28	MtrunA17Chr3g0115271	MtARF10	auxin response factor 10	0.84389	0.00211813		28	MtrunA17Chr8g0343681		Putative disease resistance protein	1.49762	0.00059206
29	MtrunA17Chr1g0150561		Putative F-box domain-containing protein	0.99707	0.000374988		29	MtrunA17Chr4g0070181	MtARF13	auxin response factor 13	1.02061	0.000314843		29	MtrunA17Chr1g0195691		Putative ABC-type xenobiotic transporter	0.762991	0.0140171
30	MtrunA17Chr1g0150741		Putative protein kinase RLK-Pelle-RLCK-VIIa-2 family	0.90637	0.00151872		30	MtrunA17Chr8g0343841	MtATG12	Autophagy related gene	-0.662473	0.0468879		30	MtrunA17Chr5g0403251	MtBELL1-1	BEL-Like homeodomain protein	2.23853	2.29e-11
31	MtrunA17Chr1g0151041		Putative protein kinase RLK-Pelle-LRR-XIIIb family	-1.09633	0.0301305		31	MtrunA17Chr2g0319371	MtATG18f	Autophagy related gene	0.641295	0.0147029		31	MtrunA17Chr5g0417701		Putative rlpA-like protein, double-psi beta-barrel	1.088	0.00401223
32	MtrunA17Chr1g0151081		Putative chalcone isomerase	0.607494	0.0102428		32	MtrunA17Chr1g0191361	MtATG18h	Autophagy related gene	0.749972	0.000408137		32	MtrunA17Chr3g0082691		Putative lyase	3.32707	4.54e-08
33	MtrunA17Chr1g0151161		hypothetical protein	1.99757	2.24e-09		33	MtrunA17Chr3g0129721	MtATG1t	Autophagy related gene	-1.17532	0.011081		33	MtrunA17Chr7g0250031		Putative AT-hook motif nuclear-localized protein 15-29	1.23645	0.00219701
34	MtrunA17Chr1g0151501		Putative glycine dehydrogenase (aminomethyl-transferring)	-0.566926	0.0186499		34	MtrunA17Chr4g0045031	MtATG2	Autophagy related gene	0.785701	0.0223356		34	MtrunA17Chr3g0126211		Putative VQ motif-containing protein 8/17/18/20/21/25	0.891392	0.0256056
35	MtrunA17Chr1g0151621		Putative EF-hand domain, calcineurin B	-0.77272	0.0116925		35	MtrunA17Chr2g0322571	MtATG8d	Autophagy related gene	-0.530086	0.0257612		35	MtrunA17Chr8g0381821		Putative protein kinase CAMK-OST1L family	-0.785814	0.0135685
36	MtrunA17Chr1g0151661		Putative polyketide cyclase/dehydrase, START-like domain superfamily	-0.700777	0.00473267		36	MtrunA17Chr1g0184191	MtATG9b	Autophagy related gene	0.672554	0.0212275		36	MtrunA17Chr1g0193111		putative protein	-6.59064	0.00838902
37	MtrunA17Chr1g0151781		Putative protein-serine/threonine phosphatase	1.93849	1.37e-07		37	MtrunA17Chr2g0278831	MtBAK1	BRASSINOSTEROIDS INSENSITIVE 1-associated receptor kinase 1-like	0.393366	0.0470347		37	MtrunA17Chr1g0180251		Putative metal-dependent hydrolase	6.00062	0.0160781
38	MtrunA17Chr1g0151821		putative protein	-0.895628	0.0129376		38	MtrunA17Chr7g0247581	MtBBPI15	Bowman-Birk peptidase Inhibitor	2.55208	3.48e-07		38	MtrunA17Chr1g0205741		Putative non-specific serine/threonine protein kinase	0.862837	7.67e-05
39	MtrunA17Chr1g0151971		Putative transcription factor Homobox-WOX family	1.35351	0.00177094		39	MtrunA17Chr7g0247511	MtBBPI9	Bowman-Birk peptidase Inhibitor	-0.970097	0.00156713		39	MtrunA17Chr1g0195331		Putative pectinesterase	-1.05658	0.00862258
40	MtrunA17Chr1g0152031		Putative calcium-dependent channel, 7TM region phosphate	0.742312	4.39e-06		40	MtrunA17Chr7g0253681	MtBCP1-like|MtPCY17|MtSC16	blue copper protein 1-like|Plantacyanin/Chemocyanin 17|stellacyanin 16	7.1704	2.19e-05		40	MtrunA17Chr4g0070711		Putative protein BIG GRAIN 1	-1.29103	7.1e-05
41	MtrunA17Chr1g0152191		Putative transcription factor interactor and regulator C3H-WRC/GRF family	-0.902584	0.000146037		41	MtrunA17Chr5g0403251	MtBELL1-1	BEL-Like homeodomain protein	2.48698	1.05e-12		41	MtrunA17Chr3g0094781		Putative Sulfotransferase domain, P-loop containing nucleoside triphosphate hydrolase	4.55949	2.95e-12
42	MtrunA17Chr1g0152201		putative protein	8.55731	3.53e-10		42	MtrunA17Chr8g0387321	MtBELL1-4	BEL-Like homeodomain protein	1.85839	4.47e-07		42	MtrunA17Chr3g0124081		ncRNA	0.937935	0.0076785
43	MtrunA17Chr1g0152431		Putative transcription factor interactor and regulator LIM family	-0.644362	0.000694017		43	MtrunA17Chr5g0439251	MtBG11	beta-1,3-Glucanase 11	-0.581592	0.0460005		43	MtrunA17Chr1g0203531	MtCLE05	CLAVATA3/EMBRYO-SURROUNDING REGION (CLE) family	1.77152	0.000427708
44	MtrunA17Chr1g0152651		Putative transcription factor bHLH family	-0.955909	1.3e-05		44	MtrunA17Chr7g0223961	MtBG14	beta-1,3-Glucanase 14	-0.512648	0.0358388		44	MtrunA17Chr7g0240691		Putative glutathione transferase	1.14461	1.48e-06
45	MtrunA17Chr1g0152661		Putative transcription factor C2H2 family	0.532477	0.0054787		45	MtrunA17Chr4g0039011	MtBG22	beta-1,3-Glucanase 22	1.23752	0.00195556		45	MtrunA17Chr7g0220911		Putative allene-oxide cyclase	0.991022	0.000805907
46	MtrunA17Chr1g0152851	MtGASA1	Gibberellic Acid-Stimulated in Arabidopsis	-0.910261	6.57e-05		46	MtrunA17Chr1g0154991	MtBG42	beta-1,3-Glucanase 42	-0.799985	0.00315743		46	MtrunA17Chr2g0297861		Putative translocase	4.57853	0.000268678
47	MtrunA17Chr1g0152951		Putative F-box domain, leucine-rich repeat domain superfamily, F-box-like domain superfamily	0.336122	0.0399964		47	MtrunA17Chr1g0152571	MtBGAL1	beta-galactosidase 1	1.27345	0.0277794		47	MtrunA17Chr7g0237001		Putative lyase	2.97411	0.0272384
48	MtrunA17Chr1g0153281	MtREM5.1	remorin 5.1	-0.878899	0.0109628		48	MtrunA17Chr3g0124931	MtBGAL10	beta-galactosidase 10	0.554389	0.0245441		48	MtrunA17Chr3g0107521		Putative Zinc finger, FYVE/PHD-type	6.54989	3.84e-11
49	MtrunA17Chr1g0153481		Putative glucuronosyltransferase	-0.635088	0.0174721		49	MtrunA17Chr3g0130711	MtBGAL11	beta-galactosidase 11	1.20153	5.68e-10		49	MtrunA17Chr6g0469911	MtCBS1	Cystathionine-beta-synthase-like domain protein 1	7.961	2.41e-43
50	MtrunA17Chr1g0153781		Putative patatin-like phospholipase domain, Acyl transferase/acyl hydrolase/lysophospholipase	1.20564	1.35e-06		50	MtrunA17Chr5g0406921	MtBGAL20	beta-galactosidase 20	3.43614	0.0025102		50	MtrunA17Chr6g0462291		Putative Bet v I/Major latex protein	3.07026	0.0165569
51	MtrunA17Chr1g0153831		Putative calcineurin-like phosphoesterase domain, ApaH type, metallo-dependent phosphatase	0.800432	0.00709913		51	MtrunA17Chr8g0342001	MtBGAL23	beta-galactosidase 23	0.940039	0.000559781		51	MtrunA17Chr1g0150241		Putative chorismate mutase	1.14543	1.17e-07
52	MtrunA17Chr1g0153961		putative protein	0.659041	0.0053907		52	MtrunA17Chr2g0299161	MtBGAL3	beta-galactosidase 3	1.35199	6.09e-14		52	MtrunA17Chr2g0320071	MtPrx57	peroxidase 57	3.18554	7.75e-21
53	MtrunA17Chr1g0154351		Putative protein kinase RLK-Pelle-DLSV family	10.1004	1.14e-14		53	MtrunA17Chr5g0400621	MtbHLH476	basic helix-loop-helix transcription factor 476	1.37081	1.6e-06		53	MtrunA17Chr3g0106351		hypothetical protein	7.26915	2.39e-08
54	MtrunA17Chr1g0154361		Putative Gnk2-like domain-containing protein	3.27041	7.59e-23		54	MtrunA17Chr1g0147491	MtbZIP-627	bZIP transcription factor 627 (TC120540)	-0.663095	0.0185644		54	MtrunA17Chr3g0140491		Putative glycoside hydrolase family 18, catalytic domain, glycoside hydrolase superfamily	1.11129	2.63e-06
55	MtrunA17Chr1g0154571		Putative ELO family protein	1.28527	0.0086614		55	MtrunA17Chr2g0280351	MtCAPE10	CAP-derived peptide	6.98186	7.5e-05		55	MtrunA17Chr4g0050881		Putative EamA domain-containing protein	2.60498	7.71e-14
56	MtrunA17Chr1g0154621		Putative histone deacetylase complex subunit SAP30/SAP30, SAP30 domain superfamily	-0.803895	4.17e-05		56	MtrunA17Chr4g0072781	MtCAPE15|MtPR-1	CAP-derived peptide|pathogenesis-related protein 1 (TC143335)	2.00582	9.82e-20		56	MtrunA17Chr1g0154621		Putative histone deacetylase complex subunit SAP30/SAP30, SAP30 domain superfamily	-0.893377	0.00494875
57	MtrunA17Chr1g0155221	MtESL6_1|MtESL3.3	early-responsive to dehydration six-like (Sugar transporter)	0.47728	0.0364812		57	MtrunA17Chr4g0072791	MtCAPE18	CAP-derived peptide	-1.1423	0.003451		57	MtrunA17Chr8g0385291		Putative CRAL-TRIO lipid binding domain, GOLD domain, CRAL/TRIO domain, CRAL/TRIO domain superfamily	1.72216	2.33e-12
58	MtrunA17Chr1g0155431	MtDFR1	dihydroflavonol 4-reductase (XP_013466134)	-5.18501	3.93e-17		58	MtrunA17Chr6g0469911	MtCBS1	Cystathionine-beta-synthase-like domain protein 1	12.0439	4.36e-21		58	MtrunA17Chr6g0464071	MtLegin20	Leginsulin	-1.45713	7.69e-05
59	MtrunA17Chr1g0155611	MtPrx45	peroxidase	-0.784533	0.000918582		59	MtrunA17Chr4g0057131	MtCCS52a	cell cycle switch gene 52 a (anaphase-promoting complex activator)	1.05213	4.76e-06		59	MtrunA17Chr3g0118041		Putative alpha-N-acetylglucosaminidase	1.19753	0.000775514
60	MtrunA17Chr1g0155701	MtBGAL2	beta-galactosidase 2	-1.00793	7.34e-05		60	MtrunA17Chr6g0460731	MtCDFd1_13	CYCLING DOF FACTOR	-0.678433	0.0165138		60	MtrunA17Chr1g0200151		putative protein	2.15596	2.53e-08
61	MtrunA17Chr1g0155991		Putative disease resistance protein	1.82571	5.57e-14		61	MtrunA17Chr7g0254161	MtCDFd1_33	CYCLING DOF FACTOR	-0.63962	0.0262837		61	MtrunA17Chr1g0204231		Putative non-specific protein-tyrosine kinase RLK-Pelle-RLCK-XV family	2.06911	1.81e-05
62	MtrunA17Chr1g0156001		putative protein	1.53938	1.02e-05		62	MtrunA17Chr2g0283811	MtCDFe3	CYCLING DOF FACTOR	0.714153	0.0357639		62	MtrunA17Chr6g0479391		Putative annexin	0.963823	0.000272478
63	MtrunA17Chr1g0156491		Putative protein disulfide-isomerase	-1.29775	0.0276092		63	MtrunA17Chr7g0267751	MtCDPK11	calcium-dependent protein kinase11	2.81566	6.46e-10		63	MtrunA17Chr2g0323161		Putative xyloglucan:xyloglucosyl transferase	-1.16934	0.0140153
64	MtrunA17Chr1g0156671		Putative protein PSK SIMULATOR	2.16026	0.0011836		64	MtrunA17Chr5g0444171	MtCDPK13	calcium-dependent protein kinase13	0.499423	0.032047		64	MtrunA17Chr4g0066721		Putative casparian strip membrane protein	1.5181	3.11e-07
65	MtrunA17Chr1g0156731		Putative Heat shock protein Hsp90 family	0.948508	0.000855572		65	MtrunA17Chr5g0441691	MtCDPK20	calcium-dependent protein kinase20	1.60508	3.36e-08		65	MtrunA17Chr5g0399451		Putative acyl-CoA oxidase, acyl-CoA dehydrogenase/oxidase and middle domain superfamily	0.564532	0.0360803
66	MtrunA17Chr1g0157061		Putative rlpA-like protein, double-psi beta-barrel	-10.1398	0.0301943		66	MtrunA17Chr4g0059951	MtCDPK26	calcium-dependent protein kinase26	0.645602	0.00879836		66	MtrunA17Chr6g0454021		Putative Calmodulin-binding domain, plant	-0.661543	0.0062317
67	MtrunA17Chr1g0157341		Putative L-ascorbate oxidase	-2.78561	0.000777338		67	MtrunA17Chr1g0176751	MtCDPK9	calcium-dependent protein kinase9	2.69912	9.69e-23		67	MtrunA17Chr3g0108371		Putative ribosomal protein L10e	1.51236	3.74e-08
68	MtrunA17Chr1g0158021		Putative aminocyclopropanecarboxylate oxidase	1.17118	0.00626384		68	MtrunA17Chr3g0128851	MtCEP16	C-terminally encoded peptide	-0.658807	0.0131322		68	MtrunA17Chr2g0278571		putative protein	-1.68007	0.00148278
69	MtrunA17Chr1g0158201		Putative protein kinase RLK-Pelle-WAK family	9.0913	2.85e-11		69	MtrunA17Chr7g0256371	MtCER1-2	ECERIFERUM 1 (suberin biosynthesis)	3.55092	6.02e-50		69	MtrunA17Chr3g0079271		Putative MFS transporter superfamily, biopterin transporter family	1.03136	0.000476934
70	MtrunA17Chr1g0158611		Putative glycerophosphodiester phosphodiesterase, protein kinase RLK-Pelle-LRK10L-2 family	2.82046	3.75e-19		70	MtrunA17Chr4g0073231	MtCER3	ECERIFERUM 3 (suberin biosynthesis)	1.67455	5.07e-06		70	MtrunA17Chr7g0253631	MtENODL41|MtPCY35	ENOD-like 41|Plantacyanin/Chemocyanin 42	7.75777	1.26e-06
71	MtrunA17Chr1g0158621		Putative probable receptor-like serine/threonine-protein kinase LRK10	3.03697	2.06e-15		71	MtrunA17Chr5g0405401	MtCHI	Chlacone isomerase	-0.878444	0.048533		71	MtrunA17Chr5g0414421		putative protein	1.92953	0.017388
72	MtrunA17Chr1g0158631		Putative glycerophosphodiester phosphodiesterase, protein kinase RLK-Pelle-LRK10L-2 family	6.23986	0.000287225		72	MtrunA17Chr1g0149821	MtCHIT5a	chitinase 5 a	1.19823	0.000224008		72	MtrunA17Chr7g0248871		Putative tripeptidyl-peptidase II	1.33564	0.0194505
73	MtrunA17Chr1g0158711		Putative glycerophosphodiester phosphodiesterase, protein kinase RLK-Pelle-LRK10L-2 family	5.95405	0.00563463		73	MtrunA17Chr4g0065511	MtCHIT5b	chitinase 5 b	10.0177	2.69e-28		73	MtrunA17Chr6g0467711		Putative glycerophosphodiester phosphodiesterase, protein kinase RLK-Pelle-LRK10L-2 family	6.74928	0.000217501
74	MtrunA17Chr1g0158841		Putative retrotransposon gag domain-containing protein	-2.05395	0.0484541		74	MtrunA17Chr8g0392301	MtCHK1/MtCRE1	CHASE-domain containing histidine kinase 1	0.653945	0.00790815		74	MtrunA17Chr4g0005131		Putative dirigent protein	0.755686	0.00337822
75	MtrunA17Chr1g0159001		Putative arabinogalactan protein 16/20/22/41	-1.93374	0.0283053		75	MtrunA17Chr3g0121541	MtCHS-1A	Chalcone synthase 1A	2.57897	3.85e-17		75	MtrunA17Chr1g0149711		Putative protein kinase RLK-Pelle-RLCK-X family	-0.902218	0.0167978
76	MtrunA17Chr1g0159031		putative protein	-1.2969	0.0200898		76	MtrunA17Chr8g0352441	MtCIF1	Casperian strip integrity factor	-0.844038	0.00110946		76	MtrunA17Chr3g0133341	MtNPF4.7	NRT1/ PTR FAMILY|nitrate transporter / peptide transporter	1.54944	8.86e-08
77	MtrunA17Chr1g0159211		Putative glycolipid transfer protein	-1.08096	0.00465913		77	MtrunA17Chr1g0150941	MtCKX1	cytokinin oxidase 1	0.810803	0.000291268		77	MtrunA17Chr3g0106521		Putative wound-induced protein Wun1	7.56702	2.52e-09
78	MtrunA17Chr1g0159571		putative protein	0.888141	0.000151284		78	MtrunA17Chr4g0071111	MtCKX2	cytokinin oxidase 2	5.40659	0.0245117		78	MtrunA17Chr3g0129421		Putative transcription factor AP2-EREBP family	1.54932	1.67e-06
79	MtrunA17Chr1g0159611		Putative protein kinase RLK-Pelle-RKF3 family	0.423624	0.0215968		79	MtrunA17Chr2g0299371	MtCKX3	cytokinin oxidase 3	3.8748	5.62e-29		79	MtrunA17Chr7g0245641	MtVRC2	vestitone reductase cluster gene 2	9.69435	8.82e-11
80	MtrunA17Chr1g0159791		Putative nepenthesin	0.497007	0.000987417		80	MtrunA17Chr5g0400771	MtCLE04	CLAVATA3/EMBRYO-SURROUNDING REGION (CLE) family	-1.16056	0.00174392		80	MtrunA17Chr4g0041051		Putative transcription factor bHLH family	1.07787	8.23e-06
81	MtrunA17Chr1g0160031	MtENOD8.1	early nodulin 8|AAC26810	2.70873	6.4e-05		81	MtrunA17Chr1g0203531	MtCLE05	CLAVATA3/EMBRYO-SURROUNDING REGION (CLE) family	1.26427	0.000239916		81	MtrunA17Chr5g0443851		Putative TIR domain, P-loop containing nucleoside triphosphate hydrolase	1.81196	0.0157415
82	MtrunA17Chr1g0160171		Putative EamA domain-containing protein	0.869886	0.000249552		82	MtrunA17Chr4g0040951	MtCLE13	CLAVATA3/EMBRYO-SURROUNDING REGION (CLE) family	2.12284	0.0213451		82	MtrunA17Chr1g0146771		Putative transcription factor WD40-like family	1.34492	0.00139771
83	MtrunA17Chr1g0160391		Putative Bet v I/Major latex protein	-1.53086	0.0485189		83	MtrunA17Chr8g0354971	MtCLE51	CLAVATA3/EMBRYO-SURROUNDING REGION (CLE) family	-4.94216	0.0333269		83	MtrunA17Chr3g0121531	MtCHS-1B	Chalcone synthase 1B	1.12156	1.46e-06
84	MtrunA17Chr1g0160461	MtPIN3	PIN-FORMED auxin efflux carrier component	-0.92198	0.00082219		84	MtrunA17Chr2g0329371	MtCML12	Calmodulin-like 12	1.59794	1.5e-13		84	MtrunA17Chr1g0203791	MtMATE58	multidrug and toxic compound extrusion family	2.2188	3.36e-14
85	MtrunA17Chr1g0160501		Putative bis(5'-nucleosyl)-tetraphosphatase (asymmetrical)	-0.488063	0.00180373		85	MtrunA17Chr3g0116151	MtCML15	Calmodulin-like 15	2.7684	4.58e-05		85	MtrunA17Chr3g0139541		Putative transmembrane protein TauE	1.00325	0.0297378
86	MtrunA17Chr1g0160921		Putative protein kinase RLK-Pelle-DLSV family	0.420459	0.0158032		86	MtrunA17Chr4g0044961	MtCML20	Calmodulin-like 20	-0.672436	0.021334		86	MtrunA17Chr6g0476261		putative protein	-0.887664	0.0167178
87	MtrunA17Chr1g0161151		Putative transcription factor WD40-like family	0.810365	0.000833887		87	MtrunA17Chr5g0408251	MtCML32	Calmodulin-like 32	3.71714	1.42e-40		87	MtrunA17Chr5g0406601		Putative protein BPS1	-2.07698	0.0495443
88	MtrunA17Chr1g0161231		Putative PGG domain, ankyrin repeat-containing domain superfamily	-0.884868	0.019476		88	MtrunA17Chr5g0434951	MtCML33	Calmodulin-like 33	1.44614	1.4e-09		88	MtrunA17Chr3g0091041		Putative disease resistance protein	0.907108	0.00848663
89	MtrunA17Chr1g0161591		Putative RNA recognition motif domain, nucleotide-binding alpha-beta plait domain superfamily	-0.835828	0.0348266		89	MtrunA17Chr7g0217621	MtCML37	Calmodulin-like 37	1.36103	0.00101056		89	MtrunA17Chr3g0116591		Putative transferase, protein kinase RLK-Pelle-LRR-XI-2 family	0.795032	0.00423274
90	MtrunA17Chr1g0162221		Putative tetratricopeptide-like helical domain superfamily	-0.92209	0.0150752		90	MtrunA17Chr7g0245371	MtCML39|MtCML42	Calmodulin-like 39|Calmodulin-like 42	1.14059	0.000378217		90	MtrunA17Chr2g0332221	MtABCG11	ATP-binding cassette (ABC) transporter type G (XM_003597770)	1.27603	0.000472027
91	MtrunA17Chr1g0162521		Putative RNA-directed DNA polymerase	0.980641	0.0332257		91	MtrunA17Chr7g0245911	MtCML40	Calmodulin-like 40	3.18563	8.51e-12		91	MtrunA17Chr2g0284461	MtPUB17	Plant U-box protein 17	0.840369	0.00852361
92	MtrunA17Chr1g0162561		Putative G protein alpha subunit, helical insertion	1.72607	9.59e-07		92	MtrunA17Chr7g0233081	MtCML43	Calmodulin-like 43	-0.612054	0.0167604		92	MtrunA17Chr5g0404581		putative protein	3.10192	1.16e-05
93	MtrunA17Chr1g0162801	MtCYP71D437	Cytochrome P450 monooxygenase	0.969728	0.00675491		93	MtrunA17Chr8g0368681	MtCML46	Calmodulin-like 46	0.892432	0.0254676		93	MtrunA17Chr7g0275911	MtMYB040	Myeloblastosis (MYB) transcription factor 40	2.37096	3.48e-12
94	MtrunA17Chr1g0163291		Putative DEP domain, glutaredoxin, Thioredoxin-like superfamily	0.840344	0.0146468		94	MtrunA17Chr1g0166281	MtCML7	Calmodulin-like 7	1.14938	8.52e-06		94	MtrunA17Chr8g0335291	MtAHA1	(MtHA1) Plasma membrane proton pump	7.42267	1.11e-06
95	MtrunA17Chr1g0163311		Putative SKP1/BTB/POZ domain superfamily, NPH3 domain, NPH3/RPT2-like family protein	-0.914245	0.00541918		95	MtrunA17Chr3g0139071	MtCNGC14	cyclic nucleotide-gated channel	0.881586	0.000297795		95	MtrunA17Chr8g0359691		Putative protein kinase RLK-Pelle-DLSV family	0.655664	0.0490179
96	MtrunA17Chr1g0163321		Putative exostosin	-1.42847	9.15e-13		96	MtrunA17Chr2g0326871	MtCNGC15c	cyclic nucleotide-gated channel	2.45903	2.47e-12		96	MtrunA17Chr6g0452451		Putative AAA+ ATPase domain, ATPase, AAA-type, core, AAA-type ATPase domain-containing protein	1.4562	0.0244028
97	MtrunA17Chr1g0163331		Putative exostosin	-1.62062	0.000270549		97	MtrunA17Chr3g0136431	MtCOPT3	copper transporter	-0.51045	0.0189598		97	MtrunA17Chr3g0120531		Putative heavy metal-associated isoprenylated plant protein 16/46/47	8.20825	2.17e-06
98	MtrunA17Chr1g0163381	MtKunitz26	Kunitz-P Trypsin Inhibitor	-3.04648	0.0113172		98	MtrunA17Chr4g0045261	MtCRK2	CDPK-related kinase	0.533739	0.0226976		98	MtrunA17Chr6g0453031		Putative glutaredoxin, Thioredoxin-like superfamily	0.965233	0.0076785
99	MtrunA17Chr1g0164171		Putative transcription factor C2H2 family	0.59702	0.0084853		99	MtrunA17Chr7g0276111	MtCRK5	CDPK-related kinase 5	0.447291	0.0456354		99	MtrunA17Chr2g0302351		Putative guanine deaminase	-0.924621	0.0357446
100	MtrunA17Chr1g0164371	MtCYP707A105	Cytochrome P450 monooxygenase	5.31803	1.23e-21		100	MtrunA17Chr8g0374701	MtCRK6	CDPK-related kinase	0.429328	0.0437547		100	MtrunA17Chr3g0087671	NA	NA	6.31833	0.00421668
101	MtrunA17Chr1g0164461	MtGT-2	trihelix transcription factor (GT) 2	-1.42762	0.00604349		101	MtrunA17Chr8g0379101	MtCTLK1	cold tolerance LRR-RLK 1	0.81057	0.0051186		101	MtrunA17Chr5g0413071	MtLYK10	LysM domain-containing receptor-like kinase 10 (EPR3 / exopolysaccharide receptor)	1.42778	0.00418236
102	MtrunA17Chr1g0164931		Putative myosin ATPase	0.45818	0.0154311		102	MtrunA17Chr4g0067011	MtCUL2	CULLIN-like2	0.439684	0.0202073		102	MtrunA17Chr3g0118231		Putative formin, FH2 domain, Formin-like family, plant, formin, FH2 domain superfamily	3.46054	1.19e-13
103	MtrunA17Chr1g0165681		Putative benzyl alcohol O-benzoyltransferase	1.57668	0.0288136		103	MtrunA17Chr5g0401271	MtCycD5-3	Cyclin D type	-0.652099	0.0295233		103	MtrunA17Chr8g0375671		Putative thebaine 6-O-demethylase	1.7125	8.59e-13
104	MtrunA17Chr1g0166331		Putative ribosomal protein L28/L24	-0.514257	0.0356806		104	MtrunA17Chr7g0231431	MtCycU2-1	Cyclin U type (BT052177.1)	2.084	0.00489355		104	MtrunA17Chr3g0087701		Putative disease resistance protein	4.23065	4.5e-06
105	MtrunA17Chr1g0167351		Putative protein kinase AGC-NDR family	0.673785	0.00371866		105	MtrunA17Chr3g0120081	MtCYM1	Cysteine-rich TM module1	9.61159	7.92e-41		105	MtrunA17Chr2g0295051	MtPR10-3	Pathogenesis-related protein 10 (TC76511)	2.9262	1.15e-10
106	MtrunA17Chr1g0167651		Putative malate dehydrogenase	-0.513073	0.0406619		106	MtrunA17Chr2g0334021	MtCYP701A17|MtKO|MtKO1	Cytochrome P450 monooxygenase|ENT-KAURENE OXIDASE	1.01619	2.74e-05		106	MtrunA17Chr6g0464141		Putative protein kinase RLK-Pelle-LRR-XII-1 family	10.0327	1.27e-13
107	MtrunA17Chr1g0167741	MtPT1	phosphate transporter	-1.25466	0.0189959		107	MtrunA17Chr4g0056951	MtCYP706A12	Cytochrome P450 monooxygenase	2.0272	5.22e-20		107	MtrunA17Chr1g0176751	MtCDPK9	calcium-dependent protein kinase9	1.3049	1.61e-08
108	MtrunA17Chr1g0167751		Putative protein-serine/threonine phosphatase	-0.604373	0.0080784		108	MtrunA17Chr1g0164371	MtCYP707A105	Cytochrome P450 monooxygenase	2.21764	6.62e-08		108	MtrunA17Chr8g0371941	MtGASA24	Gibberellic Acid-Stimulated in Arabidopsis	-1.05173	0.0430209
109	MtrunA17Chr1g0167761	MtPT2	phosphate transporter	-1.65368	2.09e-06		109	MtrunA17Chr2g0286091	MtCYP710A15	Cytochrome P450 monooxygenase	0.751062	0.000207528		109	MtrunA17Chr6g0466121		Putative lyase	1.95218	0.0329431
110	MtrunA17Chr1g0167781		Putative transcription factor AP2-EREBP family	1.43354	0.000644928		110	MtrunA17Chr4g0058261	MtCYP71A31	Cytochrome P450 monooxygenase	1.50455	2.19e-06		110	MtrunA17Chr3g0104871		Putative alpha/beta hydrolase-1, epoxide hydrolase, methylesterase/Alpha-hydroxynitrile lyase	1.49243	5.03e-07
111	MtrunA17Chr1g0168001		Putative deacetoxyvindoline 4-hydroxylase	1.04603	0.0063608		111	MtrunA17Chr4g0058191	MtCYP71AU60	Cytochrome P450 monooxygenase	1.63959	0.00756979		111	MtrunA17Chr1g0178941		Putative GDSL lipase/esterase, SGNH hydrolase superfamily	3.18854	0.0430028
112	MtrunA17Chr1g0168081		putative protein	-0.866915	0.000409652		112	MtrunA17Chr4g0058201	MtCYP71AU61	Cytochrome P450 monooxygenase	2.51646	0.00856		112	MtrunA17Chr3g0104881		Putative protein kinase RLK-Pelle-CR4L family	1.42836	0.000100423
113	MtrunA17Chr1g0168241	MtIDA26	Inflorescence Deficient in Abscission	1.22037	0.0294945		113	MtrunA17Chr1g0162811	MtCYP71D356	Cytochrome P450 monooxygenase	1.1167	0.00389737		113	MtrunA17Chr1g0211071		Putative phospholipase	0.59913	0.045753
114	MtrunA17Chr1g0168451		Putative Acid phosphatase	-3.03341	3.58e-15		114	MtrunA17Chr3g0101721	MtCYP71D422	Cytochrome P450 monooxygenase	1.65235	5.59e-07		114	MtrunA17Chr1g0177871		putative protein	-1.04277	8.39e-05
115	MtrunA17Chr1g0168601		Putative RNA recognition motif domain, nucleotide-binding alpha-beta plait domain superfamily	-1.13125	0.0294954		115	MtrunA17Chr1g0162801	MtCYP71D437	Cytochrome P450 monooxygenase	1.52407	6.32e-13		115	MtrunA17Chr2g0297871		Putative translocase	1.08198	0.00402987
116	MtrunA17Chr1g0169081		Putative transcription factor B3-Domain family	1.50083	0.0406619		116	MtrunA17Chr5g0445451	MtCYP71D63	Cytochrome P450 monooxygenase	-2.22411	0.0435347		116	MtrunA17Chr7g0221011		Putative leucine-rich repeat domain superfamily	5.15647	7.94e-11
117	MtrunA17Chr1g0169301		Putative hydroxyethylthiazole kinase	-0.916925	0.018382		117	MtrunA17Chr3g0101631	MtCYP71D75	Cytochrome P450 monooxygenase	4.5636	6.23e-06		117	MtrunA17Chr5g0414891		Putative envelysin	2.36058	3.4e-05
118	MtrunA17Chr1g0170201		Putative protein kinase RLK-Pelle-L-LEC family	3.16638	0.013749		118	MtrunA17Chr3g0101671	MtCYP71D79	Cytochrome P450 monooxygenase	5.82522	0.00256916		118	MtrunA17Chr8g0369021		Putative chloroplast enhancing stress tolerance protein	-2.29077	0.000348833
119	MtrunA17Chr1g0170351		putative protein	-1.36249	0.0079078		119	MtrunA17Chr6g0478161	MtCYP720A1	Cytochrome P450 monooxygenase	1.93391	1.94e-08		119	MtrunA17Chr1g0148811	MtPDR1b	pleiotropic drug resistance protein 1b (ABC transporter)	2.49621	0.00712235
120	MtrunA17Chr1g0170471		Putative transcription factor AP2-EREBP family	-0.676331	0.0109139		120	MtrunA17Chr8g0372711	MtCYP722C1	Cytochrome P450 monooxygenase	1.73865	6.37e-09		120	MtrunA17Chr6g0479471		Putative Ccc1 family protein	0.879709	0.0371622
121	MtrunA17Chr1g0170881		Putative AAA+ ATPase domain, P-loop containing nucleoside triphosphate hydrolase	0.84738	0.00192659		121	MtrunA17Chr5g0443731	MtCYP728B29	Cytochrome P450 monooxygenase	3.44655	1.43e-41		121	MtrunA17Chr1g0183131		Putative oxidoreductase	0.685684	0.0397739
122	MtrunA17Chr1g0171301		Putative EamA domain-containing protein	2.4392	7.34e-12		122	MtrunA17Chr3g0107511	MtCYP728H7	Cytochrome P450 monooxygenase	1.46532	6.51e-05		122	MtrunA17Chr3g0116401		Putative nucleobase cation symporter 2 family, adenine/guanine permease AZG2	0.78358	0.0193582
123	MtrunA17Chr1g0172541		Putative disease resistance protein	9.22191	1.07e-24		123	MtrunA17Chr6g0457421	MtCYP735A10	Cytochrome P450 monooxygenase	2.47468	3.69e-15		123	MtrunA17Chr7g0237771		Putative transcription factor bHLH family	-3.99061	0.000435859
124	MtrunA17Chr1g0172721		Putative probable calcium-binding protein CML48/49/50	0.827199	1.45e-05		124	MtrunA17Chr6g0484811	MtCYP736A13	Cytochrome P450 monooxygenase	1.10807	0.0123389		124	MtrunA17Chr2g0292901		Putative germin, rmlC-like cupin domain superfamily, rmlC-like jelly roll, germin, manganese binding	10.138	1.2e-13
125	MtrunA17Chr1g0173541	MtCDPK22	calcium-dependent protein kinase22	0.4903	0.000637907		125	MtrunA17Chr8g0382901	MtCYP736A140	Cytochrome P450 monooxygenase	10.5197	7.12e-16		125	MtrunA17Chr7g0271961		Putative minus-end-directed kinesin ATPase	1.21	5.57e-06
126	MtrunA17Chr1g0173651		Putative EGF-like domain, exostosin, EGF-like domain, extracellular, exostosin, GT47	0.721177	0.000175163		126	MtrunA17Chr1g0162571	MtCYP74C12	Cytochrome P450 monooxygenase	1.00602	4.07e-07		126	MtrunA17Chr8g0355021		Putative endonuclease/exonuclease/phosphatase, inositol polyphosphate 5-phosphatase, plant	1.09579	0.00186755
127	MtrunA17Chr1g0173751		Putative stress up-regulated Nod 19	4.75059	2.95e-10		127	MtrunA17Chr3g0086661	MtCYP75B83|MtF3H-2	Cytochrome P450 monooxygenase|Flavonoid 3'-monooxygenase	1.71927	1.49e-13		127	MtrunA17Chr7g0254251	MtWOX11	WUSCHEL-related homeobox 11	-6.64771	0.00646372
128	MtrunA17Chr1g0173761		Putative stress up-regulated Nod 19	1.72802	0.0146028		128	MtrunA17Chr4g0061381	MtCYP75B86	Cytochrome P450 monooxygenase	4.26137	0.00115377		128	MtrunA17Chr6g0468271		Putative disease resistance protein	1.20177	0.00612015
129	MtrunA17Chr1g0174471		Putative 3,9-dihydroxypterocarpan 6A-monooxygenase	-1.4284	0.0414364		129	MtrunA17Chr7g0246221	MtCYP76E22	Cytochrome P450 monooxygenase	0.717861	0.00251139		129	MtrunA17Chr7g0238701		Putative peptidase S54, rhomboid, Rhomboid-like superfamily	4.30913	0.0157937
130	MtrunA17Chr1g0175451		Putative protein kinase RLK-Pelle-L-LEC family	2.89224	9.53e-12		130	MtrunA17Chr8g0355961	MtCYP76F70	Cytochrome P450 monooxygenase	1.49201	0.00499341		130	MtrunA17Chr7g0245371	MtCML39|MtCML42	Calmodulin-like 39|Calmodulin-like 42	1.14403	0.000357983
131	MtrunA17Chr1g0175731		Putative protein kinase RLK-Pelle-RLCK-VIII family	-2.47501	0.00168416		131	MtrunA17Chr8g0356001	MtCYP76F71	Cytochrome P450 monooxygenase	1.99698	8.85e-10		131	MtrunA17Chr8g0374291		Putative disease resistance protein, RPW8	0.651167	0.0203078
132	MtrunA17Chr1g0175981		Putative F-box domain-containing protein	0.739792	0.0189831		132	MtrunA17Chr4g0039901	MtCYP76F72	Cytochrome P450 monooxygenase	0.85594	0.00108167		132	MtrunA17Chr5g0398821	MtnsLTP61	non-specific Lipid Transfer Protein	7.57429	3.83e-06
133	MtrunA17Chr1g0176311		Putative universal stress protein A family	-5.34691	0.0417376		133	MtrunA17Chr1g0205371	MtCYP76F77	Cytochrome P450 monooxygenase	2.412	2.06e-10		133	MtrunA17Chr4g0042751		Putative calcium-dependent channel, 7TM region phosphate	1.05328	8.71e-08
134	MtrunA17Chr1g0176461		Putative prolycopene isomerase	1.03268	4.61e-17		134	MtrunA17Chr5g0419451	MtCYP78A125	Cytochrome P450 monooxygenase	-2.06131	1.46e-15		134	MtrunA17Chr8g0370921		Putative protein BPS1	2.21707	1.5e-15
135	MtrunA17Chr1g0176751	MtCDPK9	calcium-dependent protein kinase9	2.06698	1.33e-07		135	MtrunA17Chr8g0346261	MtCYP78A29	Cytochrome P450 monooxygenase	-0.632445	0.00327996		135	MtrunA17Chr7g0242161		putative protein	1.2131	0.000156533
136	MtrunA17Chr1g0176831	MtCYP76X15	Cytochrome P450 monooxygenase	7.99506	4.05e-08		136	MtrunA17Chr8g0370641	MtCYP79D13	Cytochrome P450 monooxygenase	2.78933	8.36e-16		136	MtrunA17Chr7g0271001		Putative rlpA-like protein, double-psi beta-barrel	2.09267	5.13e-06
137	MtrunA17Chr1g0177091	MtNF-YA1	nuclear factor Y subunit A1	4.01923	1.27e-28		137	MtrunA17Chr5g0401681	MtCYP81E7-like|MtCYP81E8v2	Isoflavone 2'-hydroxylase-like|Cytochrome P450 monooxygenase	0.74519	0.0141986		137	MtrunA17Chr3g0120081	MtCYM1	Cysteine-rich TM module1	12.8711	1.63e-23
138	MtrunA17Chr1g0177121		Putative target SNARE coiled-coil domain, syntaxin domain, syntaxin/epimorphin	0.943366	8.8e-08		138	MtrunA17Chr2g0296661	MtCYP81E9	Cytochrome P450 monooxygenase	4.05953	3.74e-65		138	MtrunA17Chr3g0106111		Putative cinnamoyl-CoA reductase	-2.55073	0.000239776
139	MtrunA17Chr1g0177131		Putative target SNARE coiled-coil domain, syntaxin domain, syntaxin/epimorphin	0.476269	0.014491		139	MtrunA17Chr3g0082701	MtCYP82A16	Cytochrome P450 monooxygenase	1.76198	0.00989387		139	MtrunA17Chr1g0152191		Putative transcription factor interactor and regulator C3H-WRC/GRF family	-1.06011	0.0403744
140	MtrunA17Chr1g0177391	MtLOG3	cytokinin biosynthesis	2.11262	2.09e-14		140	MtrunA17Chr8g0339331	MtCYP82J8	Cytochrome P450 monooxygenase	2.00458	3.75e-05		140	MtrunA17Chr2g0308921		Putative VQ motif-containing protein 8/17/18/20/21/25	1.71725	9.47e-08
141	MtrunA17Chr1g0177521		Putative protein NDR1	1.20983	0.000194745		141	MtrunA17Chr7g0218611	MtCYP83E10	Cytochrome P450 monooxygenase	0.814096	0.0352349		141	MtrunA17Chr4g0057931		putative protein	2.70163	1.08e-09
142	MtrunA17Chr1g0178291		Putative small GTPase, armadillo-like helical, P-loop containing nucleoside triphosphate hydrolase	0.392689	0.0465468		142	MtrunA17Chr4g0011921	MtCYP83E42	Cytochrome P450 monooxygenase	1.86802	6.91e-16		142	MtrunA17Chr2g0318411		putative protein	0.94907	0.0156014
143	MtrunA17Chr1g0178451		Putative small auxin-up RNA	-2.15272	0.000148664		143	MtrunA17Chr5g0431511	MtCYP83G2	Cytochrome P450 monooxygenase	1.85083	0.00671897		143	MtrunA17Chr4g0027241		Putative amino acid transporter, transmembrane domain-containing protein	1.42569	7.27e-09
144	MtrunA17Chr1g0178601		Putative carbonic anhydrase	-1.65291	8.99e-06		144	MtrunA17Chr6g0455461	MtCYP85A1	Cytochrome P450 monooxygenase	-1.22547	0.000215023		144	MtrunA17Chr0c01g0489261	MtIDA20	Inflorescence Deficient in Abscission	1.93917	0.0242907
145	MtrunA17Chr1g0178761		hypothetical protein	-2.80975	0.0115202		145	MtrunA17Chr1g0164321	MtCYP86B1-1|MtCYP86B18	Cytochrome P450 monooxygenase	1.94056	0.00196804		145	MtrunA17Chr1g0182291		Putative EamA domain-containing protein	2.2886	6.37e-05
146	MtrunA17Chr1g0178891		Putative LysM domain-containing protein	-1.63355	0.00025862		146	MtrunA17Chr5g0397971	MtCYP87A9	Cytochrome P450 monooxygenase	1.0522	0.000593257		146	MtrunA17Chr7g0225531	MtCYP94B54	Cytochrome P450 monooxygenase	0.709122	0.0134445
147	MtrunA17Chr1g0178931		Putative sinapine esterase	0.576958	0.0020849		147	MtrunA17Chr2g0293421	MtCYP88A54|MtKAO1|MtKAO2	Cytochrome P450 monooxygenase|Ent-kaurenoic acidoxidase|ent-kaurenoic acid hydroxylase	1.07017	1.93e-05		147	MtrunA17Chr4g0041871	MtABAB14	ATP-Binding-Cassette (ABC) transporter typeB (P-glycoprotein (MDR/PGP/ABCB) efflux/conditional auxin transporter)	11.2654	3.21e-17
148	MtrunA17Chr1g0178941		Putative GDSL lipase/esterase, SGNH hydrolase superfamily	3.44371	3.09e-36		148	MtrunA17Chr8g0364651	MtCYP89A126	Cytochrome P450 monooxygenase	1.29143	0.00843503		148	MtrunA17Chr1g0196721		Putative glutathione transferase	0.746091	0.0491285
149	MtrunA17Chr1g0179151		putative protein	-0.69193	0.0154928		149	MtrunA17Chr7g0258221	MtCYP93A8	Cytochrome P450 monooxygenase	3.9828	5.06e-26		149	MtrunA17Chr1g0202221		Putative ABC-type xenobiotic transporter	1.05885	5.78e-07
150	MtrunA17Chr1g0179381		Putative glucomannan 4-beta-mannosyltransferase	-1.45104	0.032418		150	MtrunA17Chr7g0224561	MtCYP93B11	Cytochrome P450 monooxygenase	6.94991	1.47e-05		150	MtrunA17Chr3g0081391		Putative disease resistance protein	1.46662	0.000172846
151	MtrunA17Chr1g0179421		Putative glucomannan 4-beta-mannosyltransferase	-1.92979	0.0123274		151	MtrunA17Chr1g0207841	MtCYP93B12	Cytochrome P450 monooxygenase	-0.814426	0.0124593		151	MtrunA17Chr4g0074601		Putative phospholipase A(1)	0.636021	0.0490179
152	MtrunA17Chr1g0179781		Putative transcription repressor PLATZ family	-1.25272	0.00354484		152	MtrunA17Chr4g0046331	MtCYP93C19	Cytochrome P450 monooxygenase	1.41407	5.89e-09		152	MtrunA17Chr1g0210291		Putative MFS transporter superfamily	1.2892	0.00477167
153	MtrunA17Chr1g0179791		Putative purine-cytosine permease	-4.00495	8.68e-06		153	MtrunA17Chr4g0046351	MtCYP93C20	Cytochrome P450 monooxygenase	1.30963	1.14e-05		153	MtrunA17Chr8g0345601		Putative calcineurin-like phosphoesterase domain, ApaH type, phosphoesterase	0.931391	0.0270431
154	MtrunA17Chr1g0179811	MtCYP97C10	Cytochrome P450 monooxygenase	-0.920865	0.00568451		154	MtrunA17Chr7g0225531	MtCYP94B54	Cytochrome P450 monooxygenase	0.759045	0.0242417		154	MtrunA17Chr7g0267181		Putative Late embryogenesis abundant protein, LEA_2 subgroup	1.53832	0.00207801
155	MtrunA17Chr1g0179821		Putative transcription factor bZIP family	-0.841154	0.00310253		155	MtrunA17Chr0c19g0493771	MtCYP97A10	Cytochrome P450 monooxygenase	1.11811	2.66e-09		155	MtrunA17Chr4g0037601		Putative gibberellin 2-beta-dioxygenase	7.61299	1.66e-09
156	MtrunA17Chr1g0179891		Putative Thaumatin family	4.37497	0.00349719		156	MtrunA17Chr5g0396521	MtCYP97B13	Cytochrome P450 monooxygenase	-0.49262	0.0426251		156	MtrunA17Chr3g0092261		Putative disease resistance protein	1.81044	1.77e-05
157	MtrunA17Chr1g0180221		Putative Thaumatin family	5.90447	2e-09		157	MtrunA17Chr1g0184911	MtD27	MtDWARF27 (beta carotene isomerase|strigolactone biosynthesis)	3.52909	5.62e-29		157	MtrunA17Chr5g0393741		hypothetical protein	2.55428	3.38e-08
158	MtrunA17Chr1g0180231		Putative Thaumatin family	8.2303	8.01e-08		158	MtrunA17Chr8g0368961	MtDEF4	defensin	-0.809474	0.00993728		158	MtrunA17Chr2g0288271		putative protein	-1.84219	3.46e-06
159	MtrunA17Chr1g0180241	MtN6	Mtnodulin 6 (AJ133118 GENBANK)	4.64156	0.0434189		159	MtrunA17Chr8g0339481	MtDefNS3|MtPDF5	symbiotic defensin 3|Plant Defensin 5	6.10057	0.000846394		159	MtrunA17Chr8g0384961		Putative diacylglycerol kinase (ATP)	0.771799	0.00108292
160	MtrunA17Chr1g0180371		Putative carbonic anhydrase	0.556621	0.0187125		160	MtrunA17Chr8g0345161	MtDefNS6|MtPDF27	symbiotic defensin6|Plant Defensin 27	-1.24713	0.0479479		160	MtrunA17Chr3g0121001		Putative 6'-deoxychalcone synthase	0.606333	0.029422
161	MtrunA17Chr1g0180421		Putative [Protein-PII] uridylyltransferase	0.546281	0.00783644		161	MtrunA17Chr1g0155431	MtDFR1	dihydroflavonol 4-reductase (XP_013466134)	-1.24628	0.00837398		161	MtrunA17Chr1g0165891		Putative protein kinase RLK-Pelle-LRR-XI-1 family	2.89619	0.00329565
162	MtrunA17Chr1g0180601	MtABAB2	ATP-Binding-Cassette (ABC) transporter typeB (P-glycoprotein (MDR/PGP/ABCB) efflux/conditional auxin transporter)	-1.07629	0.0026957		162	MtrunA17Chr1g0155411	MtDFR2	dihydroflavonol 4-reductase (XP_013466133)	2.87439	0.0350322		162	MtrunA17Chr8g0392601	MtMATE36	multidrug and toxic compound extrusion family	3.75123	0.000641284
163	MtrunA17Chr1g0180641		Putative ribonuclease H domain-containing protein	2.36023	0.000115871		163	MtrunA17Chr7g0267461	MtDGD1	Digalactosyldiacylglycerol synthase 1 (XM_01359759.2)	0.747797	8.83e-05		163	MtrunA17Chr2g0292241	MtRip7|MtPrx11|MtPRX3	peroxidase	0.968565	6.33e-05
164	MtrunA17Chr1g0180741		Putative small auxin-up RNA	2.65535	2.87e-06		164	MtrunA17Chr4g0054341	MtDHY1	short chain dehydrogenase/reductase 1	7.0708	3.28e-05		164	MtrunA17Chr3g0124371		Putative SLC26A/SulP transporter, STAS domain, STAS domain superfamily	5.37205	8.33e-30
165	MtrunA17Chr1g0180751		Putative small auxin-up RNA	3.98063	3.44e-06		165	MtrunA17Chr5g0411631	MtDMI2	does not make infection 2 (receptor-like kinase)	0.876677	3.67e-06		165	MtrunA17Chr7g0248021		Putative cysteine synthase, L-3-cyanoalanine synthase	0.98339	3.19e-06
166	MtrunA17Chr1g0180761		Putative TPM domain-containing protein	-0.964619	0.00813999		166	MtrunA17Chr8g0355131	MtDMI3	does not make infection 3	0.443655	0.0419915		166	MtrunA17Chr3g0123331	MtNPL	nodulation pectate lyase (LjNPL orthologue)	10.7084	2.26e-15
167	MtrunA17Chr1g0180921		hypothetical protein	2.3281	6.36e-05		167	MtrunA17Chr8g0341701	MtDMPP910	2,3-diketo-5-methylthio-1-phosphopentane phosphatase	0.522046	0.0382801		167	MtrunA17Chr1g0209811		putative protein	0.983458	2.36e-05
168	MtrunA17Chr1g0180931		putative protein	2.96951	0.000273059		168	MtrunA17Chr8g0341731	MtDMPP950	2,3-diketo-5-methylthio-1-phosphopentane phosphatase	3.50372	1.97e-18		168	MtrunA17Chr5g0411771	LEC10	Lectin 10	10.8283	4.71e-16
169	MtrunA17Chr1g0180941		Putative ubiquitinyl hydrolase 1	0.894766	0.00381852		169	MtrunA17Chr6g0451261	MtDOX	Pathogen-inducible alpha-dioxygenase	0.585143	0.0492452		169	MtrunA17Chr5g0406301		Putative CRAL-TRIO lipid binding domain-containing protein	0.985729	0.00146262
170	MtrunA17Chr1g0181061		Putative disease resistance protein	5.6884	0.00186776		170	MtrunA17Chr8g0367181	MtDXS2	1-deoxy-D-xylulose 5-phosphate synthase 2 (plastidial methylerythritol phosphate (MEP) pathway)	4.34265	3.28e-33		170	MtrunA17Chr0c12g0493661		Putative glucosylceramidase	0.72355	0.0429478
171	MtrunA17Chr1g0181271		Putative ribonuclease H domain-containing protein	0.81783	0.0255707		171	MtrunA17Chr8g0386921	MtEGL3	ENHANCER OF GLABRA3 (KEH21065)	1.08029	3.63e-07		171	MtrunA17Chr5g0409641		Putative oxidoreductase	-0.722541	0.0429478
172	MtrunA17Chr1g0181361		putative protein	-1.21225	0.0317842		172	MtrunA17Chr2g0329151	MtEIN3l	ETHYLENE INSENSITIVE 3-like (XM003597428)	0.51313	0.0180585		172	MtrunA17Chr7g0243301		Putative trichome birefringence-like domain, PC-Esterase	-0.630282	0.0426129
173	MtrunA17Chr1g0181381	MtJKD	JACKDAW (Zinc finger protein)	-0.778264	0.0338277		173	MtrunA17Chr3g0082981	MtENOD12	early nodulin 12	9.00413	2.31e-10		173	MtrunA17Chr3g0105371		Putative protein-serine/threonine phosphatase	4.5155	4.67e-10
174	MtrunA17Chr1g0181401		Putative transcription factor C2H2 family	0.735887	0.0192776		174	MtrunA17Chr3g0133581	MtENODL16|MtPCY85	ENOD-like 16|Plantacyanin/Chemocyanin	2.85589	2.4e-13		174	MtrunA17Chr1g0184911	MtD27	MtDWARF27 (beta carotene isomerase|strigolactone biosynthesis)	2.57053	1.77e-18
175	MtrunA17Chr1g0181421		Putative Hemopexin-like domain superfamily	1.41819	2.02e-19		175	MtrunA17Chr4g0041811	MtENODL22|MtPCY54	ENOD-like 22|Plantacyanin/Chemocyanin 54	-0.631145	0.0184037		175	MtrunA17Chr8g0378821		Putative tubulin	-0.625483	0.0339552
176	MtrunA17Chr1g0181431	MtPrx56	peroxidase	1.49096	9.11e-06		176	MtrunA17Chr4g0064031	MtENODL25|MtPCY14	ENOD-like 25|Plantacyanin/Chemocyanin 14	5.33759	1.14e-13		176	MtrunA17Chr6g0449771		Putative germin, rmlC-like cupin domain superfamily, rmlC-like jelly roll, germin, manganese binding	8.67438	5.94e-09
177	MtrunA17Chr1g0182041		Putative exocyst complex component Exo70, cullin repeat-like-containing domain superfamily	3.0515	0.000147113		177	MtrunA17Chr7g0253631	MtENODL41|MtPCY35	ENOD-like 41|Plantacyanin/Chemocyanin 42	9.22946	2.04e-11		177	MtrunA17Chr4g0037611	MtGA2ox10	Gibberellin C20-GA2-oxidase 10 (GA inactivation)	5.44292	1.37e-41
178	MtrunA17Chr1g0182291		Putative EamA domain-containing protein	4.86425	1.49e-09		178	MtrunA17Chr7g0253641	MtENODL42|MtPCY33	ENOD-like 42|Plantacyanin/Chemocyanin 33	10.0067	4.92e-14		178	MtrunA17Chr3g0137271	MtFLOT4	Flotillin 4 (TC133140)	3.92615	3.19e-17
179	MtrunA17Chr1g0182381		putative protein	0.32389	0.029603		179	MtrunA17Chr2g0289741	MtENODL5|MtPCY69	ENOD-like 5|Plantacyanin/Chemocyanin	-0.890029	0.0205561		179	MtrunA17Chr6g0482511		Putative disease resistance protein	2.82787	8.16e-08
180	MtrunA17Chr1g0182931		Putative photosystem I PsaE, reaction centre subunit IV	-0.85225	0.00878998		180	MtrunA17Chr2g0319611	MtENODL7|MtPCY53	ENOD-like 7|Plantacyanin/Chemocyanin	-0.65679	0.0185923		180	MtrunA17Chr7g0220171		Putative chalcone synthase	1.13826	0.000510152
181	MtrunA17Chr1g0183231		Putative protein kinase RLK-Pelle-LRR-XI-1 family	-1.22694	0.00181666		181	MtrunA17Chr5g0400761	MtEPFL15	Epidermal Patterning Factor-Like	-0.896021	0.0300179		181	MtrunA17Chr5g0425361		Putative glucan 1,3-beta-glucosidase	1.68811	5.13e-06
182	MtrunA17Chr1g0183641	MtSCL2	SCARECROW-Like 2 (GRAS transcription factor)	9.64305	1.29e-13		182	MtrunA17Chr3g0132211	MtEPP1	early phospohorylated protein 1	0.978993	1.23e-05		182	MtrunA17Chr5g0443861		Putative TIR domain, AAA+ ATPase domain, P-loop containing nucleoside triphosphate hydrolase	1.18533	0.00153092
183	MtrunA17Chr1g0184021		putative protein	0.724242	0.00779896		183	MtrunA17Chr7g0253424	MtERN1	ERF required for nodulation-1	3.55922	5.75e-35		183	MtrunA17Chr3g0084271		Putative nucleotidyltransferase, Ribonuclease H	1.47156	1.77e-08
184	MtrunA17Chr1g0184121		Putative hyoscyamine (6S)-dioxygenase	-1.80195	0.00111348		184	MtrunA17Chr6g0461271	MtERN2	ERF required for nodulation-2	2.16826	5.37e-14		184	MtrunA17Chr6g0461211		Putative glucan 1,3-beta-glucosidase	1.28634	3.11e-05
185	MtrunA17Chr1g0184151		Putative oxoglutarate/iron-dependent dioxygenase, non-haem dioxygenase domain-containing protein	-2.52886	0.0109169		185	MtrunA17Chr2g0286721	MtESL16_1|MtESL2.4	early-responsive to dehydration six-like (Sugar transporter)	0.572692	0.0205334		185	MtrunA17Chr3g0118891	SCP1	Serine carboxypeptidase 1	5.73559	3.92e-22
186	MtrunA17Chr1g0184161	AtDMR6-like	DOWNY MILDEW RESISTANCE6-like	2.60719	3.6e-28		186	MtrunA17Chr7g0273261	MtESL5_1|MtESL1.1	Sugar transporter ERD6-like|early-responsive to dehydration six-like	-0.788631	0.000586484		186	MtrunA17Chr5g0393601		putative protein	6.32054	0.0280335
187	MtrunA17Chr1g0184281		Putative transcription factor AS2-LOB family	-1.27675	0.000220408		187	MtrunA17Chr5g0404181	MtESL6_4	early-responsive to dehydration six-like (Sugar transporter)	-0.699658	0.0215653		187	MtrunA17Chr1g0194271	MtPrx87	peroxidase	6.77668	7.03e-07
188	MtrunA17Chr1g0184791		Putative transcription factor interactor and regulator AUX-IAA family	-1.60154	0.000667763		188	MtrunA17Chr4g0057561	MtEXO70	exocyst complex component	0.68472	0.00265438		188	MtrunA17Chr4g0060151		Putative Band 7 domain-containing protein	0.997451	0.0172823
189	MtrunA17Chr1g0184911	MtD27	MtDWARF27 (beta carotene isomerase|strigolactone biosynthesis)	3.66553	3.18e-47		189	MtrunA17Chr1g0152401	MtEXO70l	EXOCYST complex component	3.78765	1.14e-07		189	MtrunA17Chr7g0258911		Putative xyloglucan:xyloglucosyl transferase	-1.20034	0.000643
190	MtrunA17Chr1g0185101		Putative transcription factor WD40-like family	0.962454	1.59e-10		190	MtrunA17Chr5g0398271	MtEXP7	expansin7	0.796946	0.00519789		190	MtrunA17Chr8g0380701		Putative kinetochore protein Nuf2	-0.793808	0.0174271
191	MtrunA17Chr1g0185331		Putative Zf-FLZ domain, FCS-Like Zinc finger 8/MARD1	-0.748463	0.00142924		191	MtrunA17Chr2g0310011	MtFE	FLOWERING LOCUS E	-0.539688	0.0364518		191	MtrunA17Chr8g0342491		Putative beta-fructofuranosidase	2.32634	7.85e-12
192	MtrunA17Chr1g0185611		putative protein	-1.00234	0.000319751		192	MtrunA17Chr4g0070791	MtFIE.17	FERTILIZATION-INDEPENDENT ENDOSPERM (Polycomb group PcG protein)	-0.658079	0.00771857		192	MtrunA17Chr7g0220201		Putative chalcone synthase	1.62696	6.97e-09
193	MtrunA17Chr1g0185661		Putative nepenthesin	0.497639	0.0122024		193	MtrunA17Chr3g0137271	MtFLOT4	Flotillin 4 (TC133140)	3.60983	4.76e-05		193	MtrunA17Chr8g0345211		Putative pectinesterase	0.735851	0.0361322
194	MtrunA17Chr1g0185691		Putative trans-2,3-dihydro-3-hydroxyanthranilate isomerase	-1.98948	0.0115837		194	MtrunA17Chr6g0461061	MtFLOT7|MtVPY	Flotillin 7 (TC117648)|VAPYRIN (TC104091)	7.01498	8.85e-89		194	MtrunA17Chr3g0102251		Putative disease resistance protein	2.66601	4.08e-14
195	MtrunA17Chr1g0185791		Putative glutathione peroxidase	-1.55846	5.61e-14		195	MtrunA17Chr1g0148141	MtFPF	flowering-promoting factor-like protein	3.19887	3.47e-06		195	MtrunA17Chr7g0236991		Putative lyase	4.69424	0.0418528
196	MtrunA17Chr1g0185991		Putative armadillo-like helical protein	0.609084	0.00376776		196	MtrunA17Chr3g0125421	MtGA20ox4	Gibberellin 20 oxidase (gibberellin biosynthesis)	7.54066	2.92e-06		196	MtrunA17Chr2g0330581		putative protein	1.81759	2.42e-08
197	MtrunA17Chr1g0186301		Putative Acid phosphatase	-1.45869	0.00140993		197	MtrunA17Chr3g0130391	MtGA20ox5	Gibberellin 20 oxidase|gibberellin biosynthesis	0.643827	0.00280252		197	MtrunA17Chr4g0030621		Putative exocyst complex component Exo70, cullin repeat-like-containing domain superfamily	1.72867	0.0098097
198	MtrunA17Chr1g0186611		Putative EamA domain-containing protein	6.81476	1.34e-05		198	MtrunA17Chr4g0037611	MtGA2ox10	Gibberellin C20-GA2-oxidase 10 (GA inactivation)	7.20707	8.65e-50		198	MtrunA17Chr4g0075231		Putative pectate lyase	1.22143	1.45e-05
199	MtrunA17Chr1g0186661		Putative transcription factor C2H2 family	-1.44669	0.00503344		199	MtrunA17Chr2g0332191	MtGA3ox1|MtSSL	GIBBERELLIN 3-OXIDASE 1 (Gibberellin biosynthesis)|SMALL AND SERRATED LEAF	1.38627	1.79e-09		199	MtrunA17Chr7g0270401		Putative transcription factor B3-Domain family	-1.27582	0.010622
200	MtrunA17Chr1g0187121		Putative protein WAVE-DAMPENED 2	-1.02794	0.000513572		200	MtrunA17Chr1g0148771	MtGA3ox2	GIBBERELLIN 3-OXIDASE 2|Gibberellin 3-beta-dioxygenase (Gibberellin biosynthesis)	2.61959	3.51e-06		200	MtrunA17Chr1g0160391		Putative Bet v I/Major latex protein	-0.96457	0.0178767
201	MtrunA17Chr1g0187341		Putative PLAC8 motif-containing protein	9.14606	1.94e-11		201	MtrunA17Chr1g0156601	MtGASA2	Gibberellic Acid-Stimulated in Arabidopsis 2	-1.28279	0.00155977		201	MtrunA17Chr6g0462601		Putative Heat shock protein 70 family	3.12135	1.11e-07
202	MtrunA17Chr1g0187481		Putative protein-serine/threonine phosphatase	6.16232	7.67e-67		202	MtrunA17Chr1g0156621	MtGASA3	Gibberellic Acid-Stimulated in Arabidopsis	-0.860072	0.000582135		202	MtrunA17Chr6g0483381	MtMATE39	multidrug and toxic compound extrusion family	1.38635	0.00156042
203	MtrunA17Chr1g0187841		Putative nepenthesin	0.805185	0.0276506		203	MtrunA17Chr7g0219071	MtGBP2	beta-glucan-binding protein 2 (DQ190941)	1.18967	8.82e-10		203	MtrunA17Chr7g0253291		putative protein	4.25136	2.09e-07
204	MtrunA17Chr1g0187921		Putative transcription factor interactor and regulator AUX-IAA family	-0.581966	0.0334833		204	MtrunA17Chr6g0456581	MtGBP3	beta-glucan-binding protein 3 (DQ190942)(TC90402)	1.37544	0.00442131		204	MtrunA17Chr8g0339481	MtDefNS3|MtPDF5	symbiotic defensin 3|Plant Defensin 5	5.86695	0.0062583
205	MtrunA17Chr1g0188041	MtPUB7	Plant U-box protein 7	0.930585	0.0484586		205	MtrunA17Chr5g0421331	MtGH3	Gretchen Hagen3 (auxin-responsive GH3 family)	-1.47752	3.5e-10		205	MtrunA17Chr8g0342161		Putative disease resistance protein	1.38525	1.78e-07
206	MtrunA17Chr1g0188131		Putative G-protein gamma	-0.789729	0.0176032		206	MtrunA17Chr5g0401641	MtGH3.1	Gretchen Hagen3.1 (auxin responsive GH3 family)	2.63997	2.6e-22		206	MtrunA17Chr4g0005151		Putative intramolecular oxidoreductase	1.35424	6.35e-06
207	MtrunA17Chr1g0188371		Putative isoflavone 7-O-methyltransferase	7.15572	1.63e-05		207	MtrunA17Chr1g0190481	MtGIF1	GRF-INTERACTING FACTOR1	-0.867362	0.024699		207	MtrunA17Chr3g0128791		Putative rlpA-like protein, double-psi beta-barrel	1.96161	2.53e-05
208	MtrunA17Chr1g0188451		Putative stizolobate synthase	0.986825	0.0161432		208	MtrunA17Chr8g0346111	MtGIF3	GRF-INTERACTING FACTOR3	-0.452152	0.0343423		208	MtrunA17Chr4g0054191		Putative PADRE domain-containing protein	4.32193	2.91e-36
209	MtrunA17Chr1g0188581		putative protein	0.896692	0.000856575		209	MtrunA17Chr1g0197731	MtGINT1	GLUCOSAMINE INOSITOL PHOSPHORYLCERAMIDE TRANSFERASE1	0.78225	0.00254601		209	MtrunA17Chr5g0400671		Putative transcription factor bHLH family	1.10507	0.0124234
210	MtrunA17Chr1g0188761		Putative alpha-galactosidase	1.944	0.00366715		210	MtrunA17Chr7g0265931	MtGRF6	growth-regulating factor 6 (plant-specific transcription factor)	-0.918829	0.0105695		210	MtrunA17Chr1g0160201		Putative heavy metal binding protein HIPP/ATX1	-3.29298	0.000125173
211	MtrunA17Chr1g0188821		Putative BRO1 domain-containing protein BROX	1.51514	6.68e-21		211	MtrunA17Chr1g0157211	MtGST	GLUTATHIONE S-TRANSFERASE	-0.550864	0.0209794		211	MtrunA17Chr4g0018281		Putative pectinesterase	2.38093	0.000229526
212	MtrunA17Chr1g0188871		Putative aluminum-activated malate transporter	1.10399	0.0109169		212	MtrunA17Chr3g0116171	MtGT-19	trihelix transcription factor (GT) 19	0.55577	0.0385917		212	MtrunA17Chr8g0365951		Putative peroxiredoxin-like 2A/B/C	3.61925	3.89e-07
213	MtrunA17Chr1g0188981	MtENODL2|MtPCY76	ENOD-like 2|Plantacyanin/Chemocyanin	-1.9573	0.000410934		213	MtrunA17Chr6g0463911	MtGT-28	trihelix transcription factor (GT) 28	0.509484	0.00754191		213	MtrunA17Chr1g0182041		Putative exocyst complex component Exo70, cullin repeat-like-containing domain superfamily	4.74864	0.0245264
214	MtrunA17Chr1g0189111		Putative glucan endo-1,3-beta-D-glucosidase	-1.1199	0.000121799		214	MtrunA17Chr1g0184561	MtH1.1	Histone H1	-0.655523	0.00186386		214	MtrunA17Chr5g0432441	MtPrx29	peroxidase	0.553744	0.00928125
215	MtrunA17Chr1g0189131		Putative NDP-glucose--starch glucosyltransferase	-0.735865	0.00547965		215	MtrunA17Chr1g0184661	MtH1.2	Histone H1	-0.71114	0.0016666		215	MtrunA17Chr7g0236231		Putative protein kinase RLK-Pelle-DLSV family	0.749824	0.0130982
216	MtrunA17Chr1g0189231		Putative phosphoinositide 5-phosphatase transcription factor WD40-like family	0.542846	0.000177038		216	MtrunA17Chr1g0190561	MtH1.3	Histone H1	-0.638071	0.0112533		216	MtrunA17Chr2g0297941		Putative protein kinase RLK-Pelle-RLCK-Os family	2.88591	0.0101801
217	MtrunA17Chr1g0189541		Putative phloem protein	0.918675	0.000526186		217	MtrunA17Chr2g0327931	MtH2A.W-1	Histone H2A variant W	-0.618088	0.0199588		217	MtrunA17Chr3g0082701	MtCYP82A16	Cytochrome P450 monooxygenase	3.64544	2.52e-10
218	MtrunA17Chr1g0189901		Putative triacylglycerol lipase	-2.23925	3.59e-06		218	MtrunA17Chr2g0327951	MtH2A.W-2	Histone H2A variant W	-0.624871	0.00671897		218	MtrunA17Chr3g0124411		Putative heavy metal binding protein HIPP/ATX1	-1.53835	0.00114474
219	MtrunA17Chr1g0189971		Putative ammonium transporter, ammonium/urea transporter	4.93932	9.56e-12		219	MtrunA17Chr4g0031041	MtH2A.W-4	Histone H2A variant W	-0.730043	0.0497443		219	MtrunA17Chr1g0158621		Putative probable receptor-like serine/threonine-protein kinase LRK10	2.89478	0.000174627
220	MtrunA17Chr1g0190891		Putative alpha/Beta hydrolase	-1.1123	0.000476847		220	MtrunA17Chr4g0054151	MtH3L	histone H3	-0.640768	0.00039783		220	MtrunA17Chr4g0059061		Putative poly(ADP-ribose) polymerase, catalytic domain, RST domain-containing protein	0.779353	0.00972955
221	MtrunA17Chr1g0190941	MtZDS	zeta-carotene desaturase (carotenoid biosynthesis)	0.915441	3.33e-08		221	MtrunA17Chr5g0425951	MtH4	histone H4	-1.14048	0.00329848		221	MtrunA17Chr1g0148461		Putative protein kinase RLK-Pelle-WAK family	6.49985	0.000271378
222	MtrunA17Chr1g0190951		Putative protein kinase WNK-NRBP family	0.668501	0.00397844		222	MtrunA17Chr4g0000031	MtHAC4	histone acetyltransferase 4	0.543639	0.0386777		222	MtrunA17Chr7g0258311		Putative leucine-rich repeat-containing, plant-type, leucine-rich repeat domain superfamily	0.925829	0.00020105
223	MtrunA17Chr1g0190971		Putative guanine deaminase	-1.63624	0.000195236		223	MtrunA17Chr3g0088851	MtHAG8	Histone acetyltransferase of the GNAT family	-0.887229	0.0450468		223	MtrunA17Chr7g0258221	MtCYP93A8	Cytochrome P450 monooxygenase	4.02864	3.83e-25
224	MtrunA17Chr1g0191001		Putative guanine deaminase	-0.654229	0.000111605		224	MtrunA17Chr3g0090311	MtHAG9	Histone acetyltransferase of the GNAT family	-0.452071	0.0442226		224	MtrunA17Chr3g0102131		Putative disease resistance protein	1.90081	1.96e-08
225	MtrunA17Chr1g0191511		Putative Acid phosphatase	-0.630461	0.00913007		225	MtrunA17Chr4g0055851	MtHAT4	Homeobox-leucine zipper protein	-0.932691	2.76e-05		225	MtrunA17Chr3g0144871		Putative theobromine synthase	-0.828248	0.00389603
226	MtrunA17Chr1g0191571		Putative transcription factor bHLH family	-0.89342	9.56e-09		226	MtrunA17Chr1g0155921	MtHDMA1	Histone demethylase KDM1/LSD1-like	0.828116	0.0132576		226	MtrunA17Chr6g0474761		Putative disease resistance protein	3.52438	2.38e-06
227	MtrunA17Chr1g0192111		Putative formin, FH2 domain, Formin-like family, plant, formin, FH2 domain superfamily	-1.55926	6.15e-07		227	MtrunA17Chr3g0142301	MtHDMA6	Histone demethylase KDM1/LSD1-like	1.06301	0.0238696		227	MtrunA17Chr2g0330151		Putative beta-fructofuranosidase	1.19469	8.37e-06
228	MtrunA17Chr1g0192331		Putative pectinesterase	-1.9899	1.44e-08		228	MtrunA17Chr4g0034851	MtHDMA8	Histone demethylase KDM1/LSD1-like	0.533626	0.0385336		228	MtrunA17Chr2g0332971		Putative endo-polygalacturonase	-3.16807	0.0429478
229	MtrunA17Chr1g0192341		Putative Glycine-rich domain-containing protein	0.480598	0.00179914		229	MtrunA17Chr2g0320884	MtHDT2	Histone deacetylase 2 (AFK45592)|bad Mt5.0 gene model	-0.52746	0.0412488		229	MtrunA17Chr5g0402451		Putative patatin-like phospholipase domain, Acyl transferase/acyl hydrolase/lysophospholipase	4.5129	2.87e-20
230	MtrunA17Chr1g0192611		putative protein	-5.845	0.00736789		230	MtrunA17Chr1g0150511	MtHK6	histidine kinase 6 (no CHASE domain)	-0.776677	0.0409547		230	MtrunA17Chr7g0218281		hypothetical protein	0.854648	0.0242907
231	MtrunA17Chr1g0193011		Putative inositol 3-alpha-galactosyltransferase	2.04797	0.00234111		231	MtrunA17Chr4g0071051	MtHSFA9	heat shock factor A9	3.04408	0.000244502		231	MtrunA17Chr1g0164891	MtPrx50	peroxidase	-1.63061	0.0297596
232	MtrunA17Chr1g0193131		Putative glucan endo-1,3-beta-D-glucosidase	0.558063	0.0224435		232	MtrunA17Chr8g0354001	MtHYP6	hypothetical protein 6	8.097	2.24e-22		232	MtrunA17Chr2g0297921		Putative protein kinase RLK-Pelle-RLCK-Os family	1.77225	2.43e-08
233	MtrunA17Chr1g0193221		Putative plus-end-directed kinesin ATPase	0.631194	0.0358921		233	MtrunA17Chr8g0384031	MtIDA17	Inflorescence Deficient in Abscission	-0.979106	0.0234407		233	MtrunA17Chr4g0043391	MtPrx67	peroxidase	3.45995	0.00119491
234	MtrunA17Chr1g0193261		putative protein	-5.68983	0.0168187		234	MtrunA17Chr1g0199341	MtIDA24	Inflorescence Deficient in Abscission	2.2518	3.46e-10		234	MtrunA17Chr8g0377611	MtZ-ISO	15-cis-zeta-carotene isomerase (carotenoid biosynthesis)	1.40672	1.54e-05
235	MtrunA17Chr1g0193391	MtNPF4.10	NRT1/ PTR FAMILY|nitrate transporter / peptide transporter	-1.28918	0.00882818		235	MtrunA17Chr3g0082461	MtIDA32	Inflorescence Deficient in Abscission	-0.843839	0.0124881		235	MtrunA17Chr1g0153781		Putative patatin-like phospholipase domain, Acyl transferase/acyl hydrolase/lysophospholipase	0.899471	0.0195752
236	MtrunA17Chr1g0193451		hypothetical protein	-0.83399	0.0483293		236	MtrunA17Chr1g0198891	MtIDA5	Inflorescence Deficient in Abscission	-0.917259	0.0483236		236	MtrunA17Chr8g0344101	MtNSP1	Nodulation Signaling Pathway 1	2.83935	1.53e-10
237	MtrunA17Chr1g0193631		Putative rlpA-like protein, double-psi beta-barrel	-0.870689	0.0294945		237	MtrunA17Chr2g0287691	MtIPT1|MtIPT4	isopentenyl transferase	1.39688	1.1e-06		237	MtrunA17Chr7g0218261		Putative methyltransferase	2.38822	4.63e-14
238	MtrunA17Chr1g0193671		Putative germin, rmlC-like cupin domain superfamily, rmlC-like jelly roll, germin, manganese binding	-0.631283	0.0125844		238	MtrunA17Chr4g0065731	MtIPT2	isopentenyl transferase	2.48392	5.62e-20		238	MtrunA17Chr2g0279041	MtPrx06	peroxidase	1.51086	1.61e-06
239	MtrunA17Chr1g0193711		Putative peptidylprolyl isomerase	-0.644778	0.0154311		239	MtrunA17Chr5g0410721	MtJMJ25	Histone demethylase JmjC domain-containing	0.723172	0.0120083		239	MtrunA17Chr1g0158631		Putative glycerophosphodiester phosphodiesterase, protein kinase RLK-Pelle-LRK10L-2 family	5.79565	0.0473892
240	MtrunA17Chr1g0193801	MtMYB058	Myeloblastosis (MYB) transcription factor 58	1.06056	0.000395063		240	MtrunA17Chr1g0189211	MtJMJ6	Histone demethylase JmjC domain-containing	0.557162	0.02347		240	MtrunA17Chr4g0046321	MtCYP93C27	Cytochrome P450 monooxygenase	2.20933	7.38e-09
241	MtrunA17Chr1g0194151	MtPrx65	peroxidase	1.5599	9.98e-05		241	MtrunA17Chr1g0188051	MtKCS2	3-ketoacyl-CoA synthase (suberin biosynthesis)	1.05944	0.00663384		241	MtrunA17Chr4g0042211		Putative-like superfamily protein	-0.827818	0.0130295
242	MtrunA17Chr1g0194271	MtPrx87	peroxidase	3.70068	4.61e-08		242	MtrunA17Chr4g0056851	MtKEULE	SNARE-interacting protein	0.497051	0.0268167		242	MtrunA17Chr3g0082001		Putative delta(4)-3-oxosteroid 5-beta-reductase	1.26694	0.00852361
243	MtrunA17Chr1g0194481		Putative transcription factor WRKY family	0.86717	3.92e-08		243	MtrunA17Chr6g0451071	MtKIN6	protein kinase 6	6.37765	2.46e-28		243	MtrunA17Chr8g0373801		Putative transcription factor Homeodomain-TALE-BEL family	2.27208	2.21e-10
244	MtrunA17Chr1g0194611		putative protein	-0.585258	0.0174459		244	MtrunA17Chr2g0305101	MtKNOX10	KNOX transcription factor	0.507428	0.00531046		244	MtrunA17Chr5g0414981		Putative polygalacturonate 4-alpha-galacturonosyltransferase	-0.65515	0.0392091
245	MtrunA17Chr1g0194681		Putative transcription factor bZIP family	0.504011	0.0206202		245	MtrunA17Chr1g0149651	MtKNOX3	KNOX transcription factor	1.00712	0.00187831		245	MtrunA17Chr6g0480741	MtCNGCIVAd	cyclic nucleotide-gated channel	-3.85225	0.0169918
246	MtrunA17Chr1g0194851		Putative DnaJ domain, tetratricopeptide-like helical domain superfamily	-0.849623	0.0073133		246	MtrunA17Chr3g0137241	MtKNOX5	KNOX transcription factor	0.78782	0.0041178		246	MtrunA17Chr7g0267501	MtPUB55	Plant U-box protein 55	0.678203	0.0322795
247	MtrunA17Chr1g0195011		putative protein	-2.33263	0.0158987		247	MtrunA17Chr3g0101681	MtKS2|MtTPS19	Ent-kaurene synthase|terpene synthase 19	1.07461	0.0057455		247	MtrunA17Chr1g0194481		Putative transcription factor WRKY family	0.820082	0.00810085
248	MtrunA17Chr1g0195031		putative protein	-1.13487	0.00982024		248	MtrunA17Chr6g0467621	MtKunitz32	Kunitz-P Trypsin Inhibitor	1.75463	0.00218258		248	MtrunA17Chr8g0376901		Putative vinorine synthase	4.12181	0.0396916
249	MtrunA17Chr1g0195071		putative protein	-0.94297	0.00687729		249	MtrunA17Chr6g0476871	MtKunitz39	Kunitz-P Trypsin Inhibitor	-0.541095	0.0491074		249	MtrunA17Chr2g0331081		Putative ABC-type sulfate transporter	1.48172	2.98e-06
250	MtrunA17Chr1g0195181	MtLAT52/POE_5	Late Anther Tomato52/Pollen Ole e 1 Allergen and Extensin	-0.882177	3.3e-05		250	MtrunA17Chr2g0314441	MtKunitz6	Kunitz-P Trypsin Inhibitor	1.12333	1.54e-08		250	MtrunA17Chr4g0074181	NA	NA	-2.42772	0.0466933
251	MtrunA17Chr1g0195201	MtLAT52/POE_6	Late Anther Tomato52/Pollen Ole e 1 Allergen and Extensin	-2.00474	0.0190181		251	MtrunA17Chr7g0214211	MtLAT52/POE_12	Late Anther Tomato52/Pollen Ole e 1 Allergen and Extensin	-1.17808	2.1e-07		251	MtrunA17Chr1g0180941		Putative ubiquitinyl hydrolase 1	0.841297	0.0213655
252	MtrunA17Chr1g0195311		Putative pectinesterase	-2.79128	2.17e-05		252	MtrunA17Chr7g0265311	MtLAT52/POE_16	Late Anther Tomato52/Pollen Ole e 1 Allergen and Extensin	0.605144	0.0440044		252	MtrunA17Chr1g0201381		Putative chalcone synthase	2.82738	2.62e-10
253	MtrunA17Chr1g0195331		Putative pectinesterase	-3.16497	2.09e-10		253	MtrunA17Chr1g0195181	MtLAT52/POE_5	Late Anther Tomato52/Pollen Ole e 1 Allergen and Extensin	0.79796	0.00156713		253	MtrunA17Chr4g0046331	MtCYP93C19	Cytochrome P450 monooxygenase	2.79769	9.53e-11
254	MtrunA17Chr1g0195351		Putative pectinesterase	-3.11457	0.000387179		254	MtrunA17Chr3g0113941	MtLAT52/POE_9	Late Anther Tomato52/Pollen Ole e 1 Allergen and Extensin	1.04358	5.99e-07		254	MtrunA17Chr1g0195201	MtLAT52/POE_6	Late Anther Tomato52/Pollen Ole e 1 Allergen and Extensin	-0.759639	0.0204881
255	MtrunA17Chr1g0195391		Putative Late embryogenesis abundant protein, LEA_3 subgroup	2.60332	1e-18		255	MtrunA17Chr7g0260971	MtLBD16	LOB Domain protein 16	1.37107	1.36e-05		255	MtrunA17Chr2g0320061	MtPrx28	peroxidase 28	2.03497	9.48e-16
256	MtrunA17Chr1g0195401		Putative NAD(+) ADP-ribosyltransferase transcription regulator SAP family	0.754807	0.0108271		256	MtrunA17Chr4g0043421	MtLBD4	LOB Domain protein 11	1.97242	1.9e-27		256	MtrunA17Chr3g0081511	MtN21	Mtnodulin 21	5.13966	4.36e-11
257	MtrunA17Chr1g0195731		Putative transcription factor interactor and regulator FHA-SMAD family	-0.503324	0.0161432		257	MtrunA17Chr3g0127951	MtLEA	Late Embryogenesis Abundant	-0.944395	0.0132791		257	MtrunA17Chr5g0398171	MtPLD13	phospholipase D13	1.02753	0.00219951
258	MtrunA17Chr1g0195971	Glutaredoxin-9	Glutaredoxin family protein	1.04895	0.000126716		258	MtrunA17Chr4g0025571	MtLHW	LONESOME HIGHWAY (bHLH transcription factor)	0.925905	6.6e-06		258	MtrunA17Chr3g0085211		Putative methyltransferase	5.27819	3.18e-07
259	MtrunA17Chr1g0196001	EFR-like	EFTu receptor	5.24881	6.57e-17		259	MtrunA17Chr1g0196911	MtLIN|MtPUB9	lumpy infections|Plant U-box protein 9	1.42438	6.23e-06		259	MtrunA17Chr1g0204911		Putative leucine-rich repeat-containing, plant-type, leucine-rich repeat domain superfamily	2.75457	1.3e-24
260	MtrunA17Chr1g0196031		Putative protein kinase RLK-Pelle-LRR-XII-1 family	1.00984	8.57e-09		260	MtrunA17Chr2g0320051	MtLIP|MtPrx43	Lignin biosynthetic peroxidase|peroxidase 43	1.78742	0.0430448		260	MtrunA17Chr1g0213061	MtPrx39|MtRIP2	peroxidase 39	1.65233	7.64e-06
261	MtrunA17Chr1g0196341		Putative non-specific serine/threonine protein kinase	-0.8069	0.00168303		261	MtrunA17Chr1g0181131	MtLOG2	cytokinin biosynthesis	-0.93896	0.00692801		261	MtrunA17Chr8g0358831		Putative transferase, protein kinase RLK-Pelle-LRR-I-1 family	4.40162	0.0123283
262	MtrunA17Chr1g0196421		Putative endonuclease/exonuclease/phosphatase	-0.656542	0.00370318		262	MtrunA17Chr1g0177391	MtLOG3	cytokinin biosynthesis	2.34065	9.66e-28		262	MtrunA17Chr3g0134041		Putative shikimate O-hydroxycinnamoyltransferase	0.700093	0.0376428
263	MtrunA17Chr1g0196531		Putative oxoglutarate/iron-dependent dioxygenase, RNA demethylase ALKBH9B/ALKBH10B	-0.70683	4.86e-07		263	MtrunA17Chr4g0033171	MtLOX1	lipoxygenase (TC100514)	3.79044	0.0061333		263	MtrunA17Chr8g0356001	MtCYP76F71	Cytochrome P450 monooxygenase	1.0789	0.0152671
264	MtrunA17Chr1g0196801	MtENODL3|MtPCY48	ENOD-like 3|Plantacyanin/Chemocyanin 48	-3.36612	0.0125173		264	MtrunA17Chr8g0343021	MtLOX3	lipoxygenase (TC100155)	0.65656	0.0163497		264	MtrunA17Chr1g0180221		Putative Thaumatin family	9.62532	2.23e-16
265	MtrunA17Chr1g0196841		Putative oleosin	-5.52907	0.0237936		265	MtrunA17Chr5g0413071	MtLYK10	LysM domain-containing receptor-like kinase 10 (EPR3 / exopolysaccharide receptor)	2.33386	2.04e-07		265	MtrunA17Chr7g0223321		Putative casparian strip membrane protein	2.50905	2.94e-16
266	MtrunA17Chr1g0196851		Putative anthocyanidin 3-O-glucosyltransferase	-0.752176	0.010456		266	MtrunA17Chr5g0439631	MtLYK3	LysM domain-containing receptor-like kinase 3	0.779171	0.00848276		266	MtrunA17Chr2g0311591		Putative transcription factor C2C2-CO-like family	-2.02645	0.0143412
267	MtrunA17Chr1g0196911	MtLIN|MtPUB9	lumpy infections|Plant U-box protein 9	1.26868	1.75e-10		267	MtrunA17Chr5g0439334	MtLYR4	LYK (LysM domain-RLK)-related 4	0.949325	1.56e-05		267	MtrunA17Chr2g0327741		Putative exocyst complex component Exo70, cullin repeat-like-containing domain superfamily	1.17632	0.000284138
268	MtrunA17Chr1g0197161		Putative FAD-binding domain, FAD/NAD(P)-binding domain superfamily	1.80124	0.00368614		268	MtrunA17Chr7g0248881	MtLYR6	LYK (LysM domain-RLK)-related 6	2.2501	2.31e-07		268	MtrunA17Chr1g0212451		Putative chromatin regulator PHD family	5.38018	4.84e-20
269	MtrunA17Chr1g0197171		Putative transcription factor MYB-HB-like family	-0.57805	0.0067596		269	MtrunA17Chr5g0412271	MtMADS1	MADS box transcription factor	-0.834144	0.000524157		269	MtrunA17Chr1g0170421	MtRAM2	REQUIRED FOR ARBUSCULAR MYCORHIZATION 2 (Glycerol-3-phosphate acyl-transferase)	2.11364	0.0475791
270	MtrunA17Chr1g0197491	MtRPG	Rhizobium-directed polar growth	10.9188	5.53e-13		270	MtrunA17Chr2g0287271	MtMAPK16	MAP kinase	0.518881	0.0147815		270	MtrunA17Chr4g0054121		Putative pentatricopeptide repeat-containing protein DG1/EMB2279	-0.722503	0.0397739
271	MtrunA17Chr1g0197711		Putative phytol kinase	0.877045	0.0086614		271	MtrunA17Chr2g0314321	MtMAPK19	MAP kinase	0.456677	0.0389181		271	MtrunA17Chr4g0043421	MtLBD4	LOB Domain protein 11	1.84231	3.37e-16
272	MtrunA17Chr1g0197731	MtGINT1	GLUCOSAMINE INOSITOL PHOSPHORYLCERAMIDE TRANSFERASE1	1.16546	3.91e-10		272	MtrunA17Chr5g0443351	MtMAPK20-3	MAP kinase	1.4599	4.24e-13		272	MtrunA17Chr2g0325521		Putative transcription factor bHLH family	0.833248	0.0142792
273	MtrunA17Chr1g0197851		Putative geraniol 8-hydroxylase	-2.61792	0.00444948		273	MtrunA17Chr5g0409421	MtMAPK23	MAP kinase	0.583485	0.0221158		273	MtrunA17Chr4g0024121	MtPrx53	peroxidase	-0.586163	0.0246476
274	MtrunA17Chr1g0198291		Putative ABC-type ferric hydroxamate transporter	-1.72271	0.0104635		274	MtrunA17Chr6g0487231	MtMAPKK6	MAP kinase kinase	-0.601294	0.0180585		274	MtrunA17Chr1g0185101		Putative transcription factor WD40-like family	0.826016	0.0330644
275	MtrunA17Chr1g0198351		Putative GDSL lipase/esterase, SGNH hydrolase superfamily	-3.1055	0.0396077		275	MtrunA17Chr7g0219241	MtMAT3	isoflavonoid malonyl transferase 3	5.59399	2.58e-67		275	MtrunA17Chr3g0080651		Putative disease resistance protein	3.72677	0.00046476
276	MtrunA17Chr1g0198601		Putative transcription factor MYB-HB-like family	1.58598	3.44e-06		276	MtrunA17Chr8g0392601	MtMATE36	multidrug and toxic compound extrusion family	5.63443	1.14e-13		276	MtrunA17Chr4g0040431		Putative reticulon-like protein B17/18/21	0.870766	0.0260383
277	MtrunA17Chr1g0198731	MtRTFL/DVL_1	Rotundifolia/Devil	-0.615771	0.00986902		277	MtrunA17Chr5g0397991	MtMATE56	multidrug and toxic compound extrusion family	2.34573	0.000147879		277	MtrunA17Chr4g0023071		Putative protein kinase RLK-Pelle-SD-2b family	0.971014	0.000779996
278	MtrunA17Chr1g0198931		Putative AAA+ ATPase domain, ABC-2 type transporter, ABC transporter	-1.15999	0.00581522		278	MtrunA17Chr6g0473701	MtMATE57	multidrug and toxic compound extrusion family	2.24798	3.66e-14		278	MtrunA17Chr1g0200601	MtCDPK4	calcium-dependent protein kinase4	-1.04707	0.0496559
279	MtrunA17Chr1g0198941		putative protein	-6.33175	0.00314019		279	MtrunA17Chr1g0203791	MtMATE58	multidrug and toxic compound extrusion family	4.03018	3.09e-62		279	MtrunA17Chr7g0214191	MtSWEET15c|MtN3|MtSWEET15.3	probable Sucrose transporter|Mt nodulin 3	-1.42934	0.0397739
280	MtrunA17Chr1g0199471		Putative ABC-type D-allose transporter	1.06795	1.52e-11		280	MtrunA17Chr3g0135841	MtMAX1a|MtCYP711A12	MORE AXILLARY BRANCHES 1|Cytochrome P450 monooxygenase	1.01276	0.000169148		280	MtrunA17Chr4g0005111		Putative dirigent protein	2.59321	1.13e-06
281	MtrunA17Chr1g0199531		Putative small auxin-up RNA	-2.74018	3.59e-07		281	MtrunA17Chr7g0263361	MtMCA8	type IIA calcium ATPase 8 (BK007879)	0.873167	0.000129315		281	MtrunA17Chr5g0431571	MtTPS10	terpene synthase 10	4.26759	4.89e-53
282	MtrunA17Chr1g0199551	MtPAL2	phenylalanine ammonia lyase 2	0.566341	0.0325715		282	MtrunA17Chr2g0286331	MtMIEL1	MYB30-INTERACTING E3 LIGASE 1	0.561839	0.0207306		282	MtrunA17Chr7g0230891		Putative endo-polygalacturonase	-1.3525	0.0371622
283	MtrunA17Chr1g0199671		Putative transcription factor C2C2-GATA family	-0.6409	0.00541918		283	MtrunA17Chr1g0148451	MtMOT1.1	Molybdate transporter	-1.08043	0.00564789		283	MtrunA17Chr2g0325601		Putative heavy metal binding protein HIPP/ATX1	2.19939	0.00832305
284	MtrunA17Chr1g0199681	MtARF1|MtARF16a	auxin response factor	2.7098	2.69e-08		284	MtrunA17Chr6g0453211	MtMYB002	Myeloblastosis (MYB) transcription factor 2	3.35466	2.42e-08		284	MtrunA17Chr2g0292111	MtPrx17	peroxidase	2.18473	2.03e-05
285	MtrunA17Chr1g0199991		Putative carboxypeptidase D	-0.921645	1.41e-06		285	MtrunA17Chr4g0044421	MtMYB018	Myeloblastosis (MYB) transcription factor 18	5.47133	0.0292894		285	MtrunA17Chr4g0005991		Putative transferase	2.89751	0.0142817
286	MtrunA17Chr1g0200271		putative protein	0.820225	1.87e-05		286	MtrunA17Chr8g0385321	MtMYB020	Myeloblastosis (MYB) transcription factor 20	-0.684226	0.0452202		286	MtrunA17Chr2g0323131	MtTPS6	terpene synthase 6	1.67475	4.82e-09
287	MtrunA17Chr1g0200471		Putative receptor protein-tyrosine kinase RLK-Pelle-LRR-XI-1 family	1.21185	9.2e-10		287	MtrunA17Chr7g0275911	MtMYB040	Myeloblastosis (MYB) transcription factor 40	3.00195	2.35e-23		287	MtrunA17Chr7g0262231	MtABCG37	ATP-binding cassette (ABC) transporter type G	1.65801	2.53e-14
288	MtrunA17Chr1g0200491		Putative methyltransferase	2.04097	4.77e-16		288	MtrunA17Chr8g0346561	MtMYB041	Myeloblastosis (MYB) transcription factor 41	1.48137	1.52e-05		288	MtrunA17Chr2g0283801	MtLAT52/POE_21	Late Anther Tomato52/Pollen Ole e 1 Allergen and Extensin	1.76955	0.0364505
289	MtrunA17Chr1g0200601	MtCDPK4	calcium-dependent protein kinase4	-1.31521	0.00671769		289	MtrunA17Chr4g0048511	MtMYB056	Myeloblastosis (MYB) transcription factor 56	2.11642	0.0445449		289	MtrunA17Chr7g0240641		Putative glutathione transferase	1.32458	4.39e-12
290	MtrunA17Chr1g0200631		Putative transcription factor bHLH family	-6.17615	4.92e-05		290	MtrunA17Chr1g0193371	MtMYB057	Myeloblastosis (MYB) transcription factor 57	0.983208	2.95e-08		290	MtrunA17Chr1g0163291		Putative DEP domain, glutaredoxin, Thioredoxin-like superfamily	1.10087	0.00177617
291	MtrunA17Chr1g0200851		Putative ribonuclease H domain-containing protein	-0.618784	0.00223634		291	MtrunA17Chr1g0193801	MtMYB058	Myeloblastosis (MYB) transcription factor 58	0.689156	0.00260012		291	MtrunA17Chr4g0071601		Putative transcription factor MADS-type1 family	1.78834	0.000288222
292	MtrunA17Chr1g0200881		Putative 1-phosphatidylinositol-3-phosphate 5-kinase	0.647836	0.0036011		292	MtrunA17Chr1g0152011	MtMYB065	Myeloblastosis (MYB) transcription factor 65	-0.875525	0.00089545		292	MtrunA17Chr7g0265101		Putative trans-zeatin O-beta-D-glucosyltransferase	1.5407	1.07e-05
293	MtrunA17Chr1g0200991		putative protein	-1.14414	0.0269919		293	MtrunA17Chr1g0203441	MtMYB074	Myeloblastosis (MYB) transcription factor 74	5.05265	3.65e-47		293	MtrunA17Chr4g0011921	MtCYP83E42	Cytochrome P450 monooxygenase	1.38923	3.14e-08
294	MtrunA17Chr1g0201041		Putative sphingolipid C4-monooxygenase	1.30552	0.0214682		294	MtrunA17Chr6g0470971	MtMYB075	Myeloblastosis (MYB) transcription factor 75	-1.20563	3.78e-07		294	MtrunA17Chr4g0039941		Putative (S)-norcoclaurine synthase	2.22954	1.14e-14
295	MtrunA17Chr1g0201271		Putative inositol-polyphosphate 5-phosphatase	-0.737444	0.0249019		295	MtrunA17Chr7g0254261	MtMYB099	Myeloblastosis (MYB) transcription factor 99	-1.23413	0.0375306		295	MtrunA17Chr5g0439701	MtLYK2	LysM domain-containing receptor-like kinase 2	-1.97368	3.88e-09
296	MtrunA17Chr1g0201331		Putative major intrinsic protein	-0.643812	0.0446741		296	MtrunA17Chr3g0110351	MtMYB116	Myeloblastosis (MYB) transcription factor 116	0.747098	0.027024		296	MtrunA17Chr8g0372711	MtCYP722C1	Cytochrome P450 monooxygenase	1.86541	0.000202723
297	MtrunA17Chr1g0201421		Putative chalcone synthase	2.06951	0.000222994		297	MtrunA17Chr4g0030881	MtMYB122	Myeloblastosis (MYB) transcription factor 122	-0.824037	5.43e-05		297	MtrunA17Chr2g0278531	MtTHL30	Thionin-like	0.865825	0.00189988
298	MtrunA17Chr1g0201571		Putative protein-serine/threonine kinase CMGC-CDK-CRK7-CDK9 family	2.79533	4.56e-54		298	MtrunA17Chr5g0416341	MtMYB129	Myeloblastosis (MYB) transcription factor 129	-0.456404	0.0297055		298	MtrunA17Chr5g0397291		hypothetical protein	-1.60753	0.0323459
299	MtrunA17Chr1g0201581		putative protein	0.474553	0.00444294		299	MtrunA17Chr6g0458807	MtN1e	early nodulin 1 gene cluster	6.52004	0.00118858		299	MtrunA17Chr1g0152201		putative protein	4.04323	0.000583758
300	MtrunA17Chr1g0201751		Putative transcription factor bZIP family	0.486625	0.0279259		300	MtrunA17Chr7g0253571	MtN20	Mtnodulin 20	5.11267	0.0161419		300	MtrunA17Chr1g0158201		Putative protein kinase RLK-Pelle-WAK family	7.8999	7.97e-07
301	MtrunA17Chr1g0201911	MtGT-8	trihelix transcription factor (GT) 8	-0.719991	0.00108367		301	MtrunA17Chr3g0081511	MtN21	Mtnodulin 21	9.17237	1.39e-11		301	MtrunA17Chr2g0297851		Putative vesicle-fusing ATPase	2.3998	2.58e-05
302	MtrunA17Chr1g0202031	MtVTL1	Vacuolar iron Transporter-Like protein 1	-1.1066	0.00256107		302	MtrunA17Chr1g0190821	MtN26-2	Nodulin26	2.11379	1.06e-09		302	MtrunA17Chr7g0220991		Putative leucine-rich repeat domain superfamily	2.52806	1.2e-05
303	MtrunA17Chr1g0202231		Putative chitinase	1.72712	5.49e-06		303	MtrunA17Chr5g0445131	MtN5	Mtnodulin 5	-0.765491	0.0166115		303	MtrunA17Chr8g0344651	MtABAB35|MtABCB12	ATP-Binding-Cassette (ABC) transporter typeB (P-glycoprotein (MDR/PGP/ABCB) efflux/conditional auxin transporter)	11.4055	3.51e-18
304	MtrunA17Chr1g0202241		Putative chitinase	1.85441	6.04e-17		304	MtrunA17Chr2g0312321	MtNAC1	NAC domain containing protein 1	0.744291	0.00420727		304	MtrunA17Chr2g0292831		Putative germin, rmlC-like cupin domain superfamily, rmlC-like jelly roll, germin, manganese binding	10.7889	3.31e-16
305	MtrunA17Chr1g0202261		Putative chitinase	0.655247	0.00236793		305	MtrunA17Chr1g0192781	MtNAS1	nicotianamide synthase	-0.91702	0.0488181		305	MtrunA17Chr2g0297841		Putative NADH dehydrogenase [ubiquinone] 1 beta subcomplex subunit 3	1.66198	0.000560258
306	MtrunA17Chr1g0202331		Putative protein kinase RLK-Pelle-SD-2b family	1.92475	0.00942274		306	MtrunA17Chr7g0271801	MtNAS3	nicotianamide synthase	1.06914	3.87e-07		306	MtrunA17Chr7g0243871		Putative soyasapogenol B glucuronide galactosyltransferase	4.03268	0.00417484
307	MtrunA17Chr1g0202401		Putative reticulon-like protein, plant	-1.95261	0.0480873		307	MtrunA17Chr7g0246241	MtNBEL	Neurobeachin-like protein	0.729219	0.0133831		307	MtrunA17Chr3g0082981	MtENOD12	early nodulin 12	9.80576	2e-12
308	MtrunA17Chr1g0202431		Putative ABC-type sulfate transporter	-0.623624	0.000222877		308	MtrunA17Chr6g0474171	MtNCR150	Nodule-specific Cysteine-Rich peptide	6.03275	0.00687877		308	MtrunA17Chr2g0279061	MtPrx[P]06	peroxidase	4.40119	2.72e-05
309	MtrunA17Chr1g0202561		Putative heavy metal-associated domain, HMA, heavy metal-associated domain superfamily	0.604786	0.0146174		309	MtrunA17Chr1g0177091	MtNF-YA1	nuclear factor Y subunit A1	5.06073	6.12e-18		309	MtrunA17Chr8g0359791		Putative protein gravitropic in the light 1	0.818978	0.00479877
310	MtrunA17Chr1g0202581		Putative heavy metal-associated domain, HMA	1.56841	0.000126623		310	MtrunA17Chr7g0267581	MtNF-YA2	nuclear factor Y subunit A2	1.00572	1.3e-07		310	MtrunA17Chr4g0042831		Putative transcription factor WRKY family	0.754634	0.0495443
311	MtrunA17Chr1g0202601		Putative Heat shock protein Hsp90 family	5.13967	0.0119529		311	MtrunA17Chr4g0067091	MtNF-YB16	nuclear factor Y subunit B16	6.97944	0.000111193		311	MtrunA17Chr5g0435141		putative protein	4.07874	0.0432762
312	MtrunA17Chr1g0202731		Putative ferric-chelate reductase (NADH)	-1.29633	0.0263391		312	MtrunA17Chr8g0382931	MtNF-YB7|MtCbf3	nuclear factor Y subunit B7|CAAT-box transcription factor 3	4.39462	1.05e-63		312	MtrunA17Chr1g0161151		Putative transcription factor WD40-like family	0.973794	2.78e-07
313	MtrunA17Chr1g0203101		Putative pectinacetylesterase/NOTUM	-1.23773	7.34e-06		313	MtrunA17Chr4g0065501	MtNFH1	Nod factor hydrolase 1 (MtCHIT5)	5.19992	4.45e-65		313	MtrunA17Chr1g0196001	EFR-like	EFTu receptor	3.8535	0.00196344
314	MtrunA17Chr1g0203121		Putative pectinacetylesterase/NOTUM	-1.87097	9.95e-05		314	MtrunA17Chr5g0403371	MtNFP	Nod factor perception	1.70787	9.79e-11		314	MtrunA17Chr4g0005931		putative protein	-1.18113	0.0118019
315	MtrunA17Chr1g0203401	MtREM1.1	remorin 1.1	-0.701161	0.0024832		315	MtrunA17Chr5g0448621	MtNIN	NODULE INCEPTION	5.80093	1.57e-120		315	MtrunA17Chr1g0207531		Putative transferase	1.03872	7.94e-07
316	MtrunA17Chr1g0203441	MtMYB074	Myeloblastosis (MYB) transcription factor 74	4.67974	8.04e-29		316	MtrunA17Chr8g0379901	MtNIP1	NOD26-like intrinsic protein 1 (aquaporin)	5.22618	4.61e-60		316	MtrunA17Chr6g0461271	MtERN2	ERF required for nodulation-2	0.993764	0.00851706
317	MtrunA17Chr1g0203791	MtMATE58	multidrug and toxic compound extrusion family	4.4203	3.06e-39		317	MtrunA17Chr1g0203081	MtNLP4	NIN-like protein 4 (MtNLP3 |PMID:24987011)	0.447796	0.0423415		317	MtrunA17Chr2g0311551		Putative protein kinase RLK-Pelle-SD-2b family	4.26834	1.12e-19
318	MtrunA17Chr1g0203891	MtLYE2	Putative LysM domain-containing protein	-1.49403	0.0281963		318	MtrunA17Chr5g0393841	MtNMN1	Nucleolar/Mitochondrial protein involved in Nodulation	8.51263	1.78e-12		318	MtrunA17Chr2g0290421		putative protein	1.65168	0.00978828
319	MtrunA17Chr1g0204121		Putative GDP-fucose protein O-fucosyltransferase	-0.551422	0.0137767		319	MtrunA17Chr7g0253321	MtNodGRP45	Nodule-specific Glycine-rich	-0.594113	0.00335467		319	MtrunA17Chr7g0242601		Putative acyl-lipid Delta(12)-acetylenase	0.921923	0.0116599
320	MtrunA17Chr1g0204201		Putative carboxylesterase	0.74174	0.00630739		320	MtrunA17Chr7g0256321	MtNOOT1	NODULE ROOT 1	0.639399	0.000770862		320	MtrunA17Chr2g0289161		Putative protein kinase RLK-Pelle-LRR-V family	-0.639133	0.011745
321	MtrunA17Chr1g0204221		Putative non-specific protein-tyrosine kinase RLK-Pelle-RLCK-XV family	3.61915	2.68e-43		321	MtrunA17Chr2g0331461	MtNPF1.3	NRT1/ PTR FAMILY|nitrate transporter / peptide transporter	0.742993	0.000429196		321	MtrunA17Chr4g0013201	MtPrx24	peroxidase	-1.36724	1.06e-05
322	MtrunA17Chr1g0204231		Putative non-specific protein-tyrosine kinase RLK-Pelle-RLCK-XV family	3.45809	1.37e-33		322	MtrunA17Chr3g0133341	MtNPF4.7	NRT1/ PTR FAMILY|nitrate transporter / peptide transporter	1.27871	6.81e-08		322	MtrunA17Chr4g0044361		Putative PADRE domain-containing protein	1.12391	0.0175436
323	MtrunA17Chr1g0204291		Putative heavy metal-associated domain, HMA	1.76937	0.00281454		323	MtrunA17Chr1g0187241	MtNPF5.13	NRT1/ PTR FAMILY|nitrate transporter / peptide transporter	0.757496	0.0118706		323	MtrunA17Chr7g0222911		Putative leucine-rich repeat-containing, plant-type, leucine-rich repeat domain superfamily	2.25337	9.66e-05
324	MtrunA17Chr1g0204331		Putative protein kinase RLK-Pelle-RLCK-XI family	1.65013	2.74e-09		324	MtrunA17Chr5g0399071	MtNPF6.7	NRT1/ PTR FAMILY|nitrate transporter / peptide transporter	0.426113	0.0371336		324	MtrunA17Chr3g0079401		Putative pectinesterase	0.991055	8.37e-05
325	MtrunA17Chr1g0204351		Putative transcription factor bHLH family	0.927218	0.0215517		325	MtrunA17Chr5g0400371	MtNPF7.9	NRT1/ PTR FAMILY|nitrate transporter / peptide transporter	-0.688771	0.0292894		325	MtrunA17Chr3g0126901		Putative IQ motif, EF-hand binding protein	3.09882	3.94e-27
326	MtrunA17Chr1g0204471		putative protein	-1.49785	0.00687614		326	MtrunA17Chr3g0123331	MtNPL	nodulation pectate lyase (LjNPL orthologue)	11.4206	1.96e-18		326	MtrunA17Chr3g0102231		Putative disease resistance protein	2.66894	9.02e-08
327	MtrunA17Chr1g0204841		Putative beta-ketoacyl-[acyl-carrier-protein] synthase I	-0.677684	0.00626689		327	MtrunA17Chr5g0406121	MtNRPB1	RNA Pol subunit	0.58181	0.0437671		327	MtrunA17Chr3g0111581		Putative protein kinase RLK-Pelle-RLCK-VIIa-2 family	1.53488	0.00113642
328	MtrunA17Chr1g0204911		Putative leucine-rich repeat-containing, plant-type, leucine-rich repeat domain superfamily	2.44686	6.86e-24		328	MtrunA17Chr3g0121381	MtnsLTP100	non-specific Lipid Transfer Protein	-0.807103	0.00544995		328	MtrunA17Chr5g0399341	MtTIP1d	tonoplast intrinsic protein 1d (aquaporin)	-1.1272	0.036698
329	MtrunA17Chr1g0204971	MtHAG5	Histone acetyltransferase of the GNAT family	1.25217	3.67e-06		329	MtrunA17Chr8g0378461	MtnsLTP101	non-specific Lipid Transfer Protein	-0.655381	0.0352417		329	MtrunA17Chr4g0053861		putative protein	-0.655265	0.0495443
330	MtrunA17Chr1g0205251		putative protein	-0.857531	0.00539889		330	MtrunA17Chr6g0483691	MtnsLTP109	non-specific Lipid Transfer Protein	-0.477087	0.0219557		330	MtrunA17Chr6g0449731		Putative germin, rmlC-like cupin domain superfamily, rmlC-like jelly roll, germin, manganese binding	7.26524	5.97e-16
331	MtrunA17Chr1g0205371	MtCYP76F77	Cytochrome P450 monooxygenase	3.19474	5.54e-36		331	MtrunA17Chr7g0251191	MtnsLTP112	non-specific Lipid Transfer Protein	-0.599451	0.0260941		331	MtrunA17Chr1g0196661		Putative glutathione transferase	0.633595	0.0351343
332	MtrunA17Chr1g0205731		putative protein	-2.79106	0.00827099		332	MtrunA17Chr7g0260061	MtnsLTP125	non-specific Lipid Transfer Protein	-0.655166	0.00856664		332	MtrunA17Chr1g0175561	MtRIP4	peroxidase	4.65295	3e-28
333	MtrunA17Chr1g0205741		Putative non-specific serine/threonine protein kinase	1.31399	1.41e-16		333	MtrunA17Chr8g0356191	MtnsLTP127	non-specific Lipid Transfer Protein	-0.633227	0.0212275		333	MtrunA17Chr5g0394811		Putative 12-oxophytodienoate reductase	3.30709	2.1e-13
334	MtrunA17Chr1g0205771		Putative protein kinase RLK-Pelle-DLSV family	2.66575	4.93e-12		334	MtrunA17Chr7g0234401	MtnsLTP54	non-specific Lipid Transfer Protein	-0.783289	0.00783091		334	MtrunA17Chr6g0450741		Putative tetratricopeptide-like helical domain superfamily	-0.808864	0.0362058
335	MtrunA17Chr1g0205871		Putative 2-hydroxyisoflavanone dehydratase, Carboxylesterase	0.772042	0.000246298		335	MtrunA17Chr5g0398821	MtnsLTP61	non-specific Lipid Transfer Protein	8.94183	1.9e-10		335	MtrunA17Chr8g0371931		Putative flavanone 3-dioxygenase	0.854813	0.0139887
336	MtrunA17Chr1g0206081		Putative xyloglucan:xyloglucosyl transferase	-1.30272	0.000520067		336	MtrunA17Chr5g0398831	MtnsLTP62	non-specific Lipid Transfer Protein	8.50813	1.09e-07		336	MtrunA17Chr4g0071041		Putative IQ domain-containing protein IQM	0.696617	0.0265748
337	MtrunA17Chr1g0206331		Putative protein kinase RLK-Pelle-DLSV family	-0.631806	0.0135286		337	MtrunA17Chr7g0240451	MtnsLTP64	non-specific Lipid Transfer Protein	-0.863691	0.00127828		337	MtrunA17Chr1g0199471		Putative ABC-type D-allose transporter	1.07949	9.14e-06
338	MtrunA17Chr1g0206461		Putative protein kinase RLK-Pelle-DLSV family	1.31357	0.00346335		338	MtrunA17Chr7g0240471	MtnsLTP65	non-specific Lipid Transfer Protein	-0.914917	0.0205999		338	MtrunA17Chr5g0394001		Putative protein kinase RLK-Pelle-DLSV family	2.33487	3.34e-07
339	MtrunA17Chr1g0206731		Putative phosphotransferase with an alcohol group as acceptor	2.07047	3.07e-29		339	MtrunA17Chr8g0368861	MtnsLTP67	non-specific Lipid Transfer Protein	-0.758275	0.00875985		339	MtrunA17Chr1g0187841		Putative nepenthesin	2.85696	1.23e-06
340	MtrunA17Chr1g0207241		Putative endo-1,4-beta-xylanase	0.814693	0.0253078		340	MtrunA17Chr1g0149491	MtnsLTP71	non-specific Lipid Transfer Protein	-1.21537	0.0018681		340	MtrunA17Chr2g0281971		Putative protein kinase RLK-Pelle-DLSV family	1.01899	0.00361463
341	MtrunA17Chr1g0207271		putative protein	0.867508	0.00604836		341	MtrunA17Chr4g0056391	MtnsLTP82	non-specific Lipid Transfer Protein	-0.727149	0.00418975		341	MtrunA17Chr8g0372491		Putative soluble epoxide hydrolase	1.11153	2.76e-06
342	MtrunA17Chr1g0207311		Putative transcription factor bHLH family	2.07464	6.5e-06		342	MtrunA17Chr4g0056411	MtnsLTP84	non-specific Lipid Transfer Protein	-0.962716	0.00355161		342	MtrunA17Chr5g0399211		Putative glycogenin glucosyltransferase	6.22324	2.16e-08
343	MtrunA17Chr1g0207531		Putative transferase	1.04236	1.67e-05		343	MtrunA17Chr7g0259631	MtnsLTP92	non-specific Lipid Transfer Protein	-1.74374	0.0323102		343	MtrunA17Chr7g0255551		Putative peptidylprolyl isomerase	-2.15519	0.0417505
344	MtrunA17Chr1g0207831		Putative UDP-glucuronosyl/UDP-glucosyltransferase, UDP-glycosyltransferase family	-2.51221	4.46e-08		344	MtrunA17Chr5g0429901	MtnsLTP95	non-specific Lipid Transfer Protein	-0.693622	0.00552078		344	MtrunA17Chr5g0409241		Putative protein kinase RLK-Pelle-LRR-XII-1 family	6.31622	2.24e-29
345	MtrunA17Chr1g0208121		Putative protein kinase RLK-Pelle-LRR-III family	-1.38984	6.06e-11		345	MtrunA17Chr8g0344101	MtNSP1	Nodulation Signaling Pathway 1	3.33307	1.18e-36		345	MtrunA17Chr5g0409411		Putative sterol 24-C-methyltransferase	0.779972	8.36e-05
346	MtrunA17Chr1g0208411		Putative endonuclease/exonuclease/phosphatase	2.73206	0.00148938		346	MtrunA17Chr3g0114841	MtNSP2	Nodulation Signaling Pathway 2	2.33645	6.52e-22		346	MtrunA17Chr5g0429431		Putative protein kinase RLK-Pelle-RLCK-IV family	0.560911	0.0163021
347	MtrunA17Chr1g0208501		Putative ribose-5-phosphate isomerase	0.574661	0.0119723		347	MtrunA17Chr5g0394861	MtOPR	12-OPDA reductase (TC94406)	1.12163	4.28e-06		347	MtrunA17Chr4g0048361		Putative tetrahydroberberine oxidase	2.3217	0.0035081
348	MtrunA17Chr1g0208611		hypothetical protein	0.667519	0.0344553		348	MtrunA17Chr1g0199551	MtPAL2	phenylalanine ammonia lyase 2	1.15682	7.29e-07		348	MtrunA17Chr5g0394861	MtOPR	12-OPDA reductase (TC94406)	0.824956	0.00305301
349	MtrunA17Chr1g0208631		Putative tetratricopeptide repeat protein 5, OB	0.455649	0.012924		349	MtrunA17Chr7g0253671	MtPCY16|MtSC15	Plantacyanin/Chemocyanin 16|stellacyanin 15	12.4071	4.05e-22		349	MtrunA17Chr7g0240581		Putative glutathione transferase	2.10873	0.0124948
350	MtrunA17Chr1g0208891	MtMATE25	multidrug and toxic compound extrusion family	0.853476	0.000141586		350	MtrunA17Chr1g0201741	MtPCY25	Plantacyanin/Chemocyanin	-0.50155	0.0157385		350	MtrunA17Chr8g0372841		putative protein	-0.937036	0.0330598
351	MtrunA17Chr1g0209231		putative protein	1.46419	4.59e-05		351	MtrunA17Chr4g0064041	MtPCY29|MtSC12	Plantacyanin/Chemocyanin 29|stellacyanin 12	1.30496	3.93e-15		351	MtrunA17Chr4g0017941		putative protein	0.678926	0.0478935
352	MtrunA17Chr1g0209741		Putative 2-acylglycerol O-acyltransferase	0.989891	0.000541584		352	MtrunA17Chr1g0205701	MtPCY39|MtSC2	Plantacyanin/Chemocyanin|stellacyanin 2	-0.588164	0.0185644		352	MtrunA17Chr3g0142101		Putative bacterial ABC-type protein transporter	8.62541	3.08e-77
353	MtrunA17Chr1g0209811		putative protein	0.969391	0.00010692		353	MtrunA17Chr3g0125791	MtPCY4|MtPLC2	Plantacyanin/Chemocyanin|plastocyanin-like domain 2	-0.504341	0.0109838		353	MtrunA17Chr6g0486221		Putative disease resistance protein	0.979803	0.000318536
354	MtrunA17Chr1g0209921		Putative trichome birefringence-like domain, PC-Esterase	-1.57799	0.0116607		354	MtrunA17Chr3g0132441	MtPCY40|MtUC4	Plantacyanin/Chemocyanin|uclacyanin 4	-0.608556	0.0420537		354	MtrunA17Chr6g0479401		putative protein	6.071	0.0117775
355	MtrunA17Chr1g0210021		Putative dihydrolipoyllysine-residue acetyltransferase	-0.550206	0.000997181		355	MtrunA17Chr8g0339701	MtPDF12	Plant Defensin	9.55635	2.17e-12		355	MtrunA17Chr2g0285061		Putative triacylglycerol lipase	2.02486	0.0010721
356	MtrunA17Chr1g0210161		Putative choline transporter	-0.49664	0.00575583		356	MtrunA17Chr8g0339681	MtPDF58	Plant Defensin	1.33024	3.25e-06		356	MtrunA17Chr8g0343001		Putative linoleate 9S-lipoxygenase	1.64489	0.00614113
357	MtrunA17Chr1g0210321		Putative pectate lyase	-0.500953	0.0122631		357	MtrunA17Chr1g0148811	MtPDR1b	pleiotropic drug resistance protein 1b (ABC transporter)	2.98264	5.26e-05		357	MtrunA17Chr5g0442521		Putative UDP-glucuronosyl/UDP-glucosyltransferase, UDP-glycosyltransferase family	1.17953	0.000379259
358	MtrunA17Chr1g0210351		Putative transcription factor OFP family	-2.00637	0.00470588		358	MtrunA17Chr7g0217801	MtPHO1.4	Phosphate transporter1.1 (export)	1.59312	4.96e-08		358	MtrunA17Chr4g0042101		Putative dihydroflavanol 4-reductase	-1.25499	3.87e-07
359	MtrunA17Chr1g0210731		putative protein	-0.548259	0.0212041		359	MtrunA17Chr3g0093771	MtPhyCys31	Phytocystatin	-0.549019	0.0297511		359	MtrunA17Chr1g0202241		Putative chitinase	2.82424	8.01e-19
360	MtrunA17Chr1g0211171		Putative FAD-binding domain, FAD/NAD(P)-binding domain superfamily	-1.12669	0.00930078		360	MtrunA17Chr8g0354141	MtPhyCys40	Phytocystatin	-0.486331	0.0214033		360	MtrunA17Chr2g0329511		Putative transcription factor interactor and regulator Znf-B family	-1.06742	0.00253417
361	MtrunA17Chr1g0212011		Putative myosin ATPase	1.13308	2.72e-16		361	MtrunA17Chr4g0034301	MtPhytogb1.1|MtGlb1-1	non-symbiotic hemoglobin (ns-Hb)	-0.694799	0.0372265		361	MtrunA17Chr4g0072091	MtPrx14	peroxidase	-1.03793	0.0160781
362	MtrunA17Chr1g0212131		Putative GEM-like protein	0.720398	0.0166621		362	MtrunA17Chr1g0147401	MtPhytogb3.2|MtGlb3-2	truncated hemoglobin (tr-Hb)	-0.840939	0.0329453		362	MtrunA17Chr5g0426311		Putative RNA recognition motif domain, nucleotide-binding alpha-beta plait domain superfamily	-1.21199	0.0189372
363	MtrunA17Chr1g0212301		Putative glutathione transferase	0.970706	0.000100949		363	MtrunA17Chr3g0126781	MtPI4K	1-phosphatidylinositol 4-kinase (housekeeping gene)	0.501704	0.0275275		363	MtrunA17Chr4g0014591		Putative methyltransferase	0.962904	1.22e-06
364	MtrunA17Chr1g0212451		Putative chromatin regulator PHD family	4.57815	1.11e-21		364	MtrunA17Chr7g0255941	MtPIN10|MtSLM1	PIN-FORMED auxin efflux carrier component|SMOOTH LEAF MARGIN 1 (AAT48630)	-0.831664	0.000369915		364	MtrunA17Chr7g0269511		Putative pectinesterase	3.40532	1.21e-26
365	MtrunA17Chr1g0212661		Putative F-box domain-containing protein	1.90617	0.00132941		365	MtrunA17Chr4g0071571	MtPIN2	PIN-FORMED auxin efflux carrier component	0.741822	0.0294323		365	MtrunA17Chr2g0295064	MtPR10-6	Pathogenesis-related protein 10 (defense response-activated, TC94217)	2.84882	1.73e-19
366	MtrunA17Chr1g0212871		Putative dirigent protein	-1.21835	0.0113241		366	MtrunA17Chr3g0134371	MtPIP7	PAMP-induced Secreted Peptide	2.93775	0.00953295		366	MtrunA17Chr3g0118211	MtRRA2	type-A response regulator	1.2752	0.031099
367	MtrunA17Chr1g0212901		Putative 2-acylglycerol O-acyltransferase	0.576673	0.00455843		367	MtrunA17Chr7g0238341	MtPLAT4	PLAT-domain 4	-0.795377	0.0113661		367	MtrunA17Chr2g0296661	MtCYP81E9	Cytochrome P450 monooxygenase	2.86081	5.7e-21
368	MtrunA17Chr1g0213021		Putative chalcone isomerase	-0.445358	0.0116597		368	MtrunA17Chr8g0382421	MtPLAT7	PLAT-domain 7	-0.493771	0.0301814		368	MtrunA17Chr5g0443751		Putative TIR domain, P-loop containing nucleoside triphosphate hydrolase	1.90347	0.0409062
369	MtrunA17Chr1g0213041		Putative chalcone isomerase	-0.801936	0.000295646		369	MtrunA17Chr3g0113471	MtPLC 1	phospholipase C1	0.943706	0.00625746		369	MtrunA17Chr7g0248101		Putative transcription factor C2H2 family	1.81983	0.000853754
370	MtrunA17Chr1g0213061	MtPrx39|MtRIP2	peroxidase 39	1.29785	7.91e-06		370	MtrunA17Chr3g0113521	MtPLC 3	phospholipase C3	1.80542	0.00561361		370	MtrunA17Chr6g0462541		Putative isoflavone 7-O-glucosyltransferase	-1.47611	0.0264533
371	MtrunA17Chr2g0276941		Putative small GTP-binding protein	-0.539703	0.0403545		371	MtrunA17Chr2g0330431	MtPLD10	phospholipase D10	1.295	0.000741584		371	MtrunA17Chr5g0412151	MtPLT3	plethora ERF	1.48274	4.61e-11
372	MtrunA17Chr2g0277481		Putative 2Fe-2S ferredoxin-type iron-sulfur binding domain, 2Fe-2S ferredoxin, iron-sulphur binding	-1.02978	0.000394272		372	MtrunA17Chr8g0341931	MtPLD11	phospholipase D11	1.14211	0.00986992		372	MtrunA17Chr7g0269521		Putative pectinesterase	4.58389	1.67e-42
373	MtrunA17Chr2g0277931		putative protein	0.996216	0.000452375		373	MtrunA17Chr5g0398161	MtPLD12	phospholipase D12	0.742747	0.039526		373	MtrunA17Chr5g0398161	MtPLD12	phospholipase D12	1.12607	0.00460484
374	MtrunA17Chr2g0278481		Putative vinorine synthase	2.34805	0.00139554		374	MtrunA17Chr5g0398171	MtPLD13	phospholipase D13	1.40201	7.27e-08		374	MtrunA17Chr8g0378971		Putative mitochondrial carrier domain superfamily	2.87336	0.0182789
375	MtrunA17Chr2g0278931	MtSULTR1.1	sulfate transporter	-0.999375	4.42e-05		375	MtrunA17Chr2g0295411	MtPLD14	phospholipase D14	0.691805	0.021329		375	MtrunA17Chr5g0406131		putative protein	1.66547	4.99e-07
376	MtrunA17Chr2g0279001		Putative chlorophyll A-B binding protein	-0.762468	0.0314607		376	MtrunA17Chr5g0412151	MtPLT3	plethora ERF	2.24141	1.05e-22		376	MtrunA17Chr8g0347661		Putative transferase, protein kinase RLK-Pelle-LRR-I-1 family	6.81362	0.000374515
377	MtrunA17Chr2g0279041	MtPrx06	peroxidase	0.983331	2.71e-08		377	MtrunA17Chr4g0021771	MtPMT4_1|MtPMT4_2|MtPLT4.1|MtPLT4.2	Mannitol transporter, probable polyol transporter|polyol/monosaccharide transporter	0.506921	0.0223486		377	MtrunA17Chr8g0382901	MtCYP736A140	Cytochrome P450 monooxygenase	8.70538	6.17e-09
378	MtrunA17Chr2g0279151		Putative protein-serine/threonine phosphatase	0.436869	0.0106281		378	MtrunA17Chr3g0144361	MtPMT5_1|MtPLT1.2	Mannitol transporter, polyol transporter|polyol/monosaccharide transporter	1.67059	0.0120825		378	MtrunA17Chr8g0358621		putative protein	0.994315	0.000878847
379	MtrunA17Chr2g0279501		putative protein	0.479804	0.0129376		379	MtrunA17Chr3g0138201	MtPNP2	Plant Natriuretic Peptide	0.992756	0.0010872		379	MtrunA17Chr4g0040411		Putative transcription factor AP2-EREBP family	0.97062	0.00684417
380	MtrunA17Chr2g0279871		Putative oligopeptide transporter, OPT superfamily	0.583697	0.0143147		380	MtrunA17Chr6g0486661	MtPP2C-2	protein phosphatases 2C	0.675472	0.0113927		380	MtrunA17Chr5g0413721		Putative potassium transporter	1.15016	0.00249817
381	MtrunA17Chr2g0280541		Putative NPH3 domain-containing protein	-1.49182	0.00929011		381	MtrunA17Chr7g0274181	MtPR-4	pathogenesis related protein 4 (hevein-like)	0.615422	0.00775659		381	MtrunA17Chr3g0091571		Putative transcription factor C2H2 family	0.747803	0.0397739
382	MtrunA17Chr2g0280581	MtTPS20	terpene synthase 20	-1.02793	0.0192838		382	MtrunA17Chr2g0295051	MtPR10-3	Pathogenesis-related protein 10 (TC76511)	1.49337	8.23e-06		382	MtrunA17Chr3g0141331		Putative ELO family protein	2.77451	0.00680946
383	MtrunA17Chr2g0280631		Putative transcription factor bHLH family	-0.955617	0.00484462		383	MtrunA17Chr2g0295064	MtPR10-6	Pathogenesis-related protein 10 (defense response-activated, TC94217)	0.972175	1.92e-05		383	MtrunA17Chr7g0271331		Putative G-patch domain-containing protein	0.771865	0.0429478
384	MtrunA17Chr2g0280681		Putative protein kinase RLK-Pelle-DLSV family	-1.05033	0.0477639		384	MtrunA17Chr3g0145981	MtPR3	pathogenesis related protein 3 (defense response-activated chitinase)	0.895462	0.00021137		384	MtrunA17Chr7g0223901	MtACTIN11	ACTIN	-0.806059	0.0434497
385	MtrunA17Chr2g0280851		Putative Late embryogenesis abundant protein, LEA_2 subgroup	-0.543031	0.0148244		385	MtrunA17Chr1g0181811	MtPRR1	pseudo response regulator (clock-RR) 1	0.554283	0.0436502		385	MtrunA17Chr2g0313251		putative protein	-1.00314	0.0240832
386	MtrunA17Chr2g0280971		Putative equilibrative nucleoside transporter	7.43265	2.85e-06		386	MtrunA17Chr4g0061021	MtPRR5	pseudo response regulator ( clock-RR) 5	0.594963	0.0132576		386	MtrunA17Chr4g0053021		Putative caffeoyl-CoA O-methyltransferase	1.12422	0.00755599
387	MtrunA17Chr2g0281231		putative protein	3.91871	0.000247358		387	MtrunA17Chr7g0276361	MtPRR6	pseudo response regulator ( clock-RR) 6	-0.748664	0.00612897		387	MtrunA17Chr5g0432781		Putative protein Networked (NET), actin-binding (NAB)	1.01219	1.54e-07
388	MtrunA17Chr2g0281601		Putative DNA helicase chromatin remodeling SNF2 family	0.465136	0.0186104		388	MtrunA17Chr2g0279061	MtPrx[P]06	peroxidase	2.69144	0.0266611		388	MtrunA17Chr7g0266651		Putative oxoglutarate/iron-dependent dioxygenase, non-haem dioxygenase domain-containing protein	1.23992	1.3e-05
389	MtrunA17Chr2g0281871		Putative CBS domain-containing protein	1.16735	0.0334455		389	MtrunA17Chr2g0292281	MtPrx[P]106	peroxidase	5.7877	0.0135985		389	MtrunA17Chr4g0046131	MtPrx74	peroxidase	-1.46232	0.00904126
390	MtrunA17Chr2g0281881		Putative acetolactate synthase	0.443548	0.00391073		390	MtrunA17Chr5g0432341	MtPrx02	peroxidase	0.914873	0.0229849		390	MtrunA17Chr1g0156671		Putative protein PSK SIMULATOR	2.29498	0.000302083
391	MtrunA17Chr2g0282201		putative protein	0.565606	0.0397137		391	MtrunA17Chr2g0296621	MtPrx100	peroxidase	0.692657	0.0334714		391	MtrunA17Chr4g0057061		Putative cucumisin	5.62128	1.82e-79
392	MtrunA17Chr2g0282621		Putative transcription factor AP2-EREBP family	0.482989	0.044489		392	MtrunA17Chr4g0038151	MtPrx110	peroxidase	2.22951	0.000503579		392	MtrunA17Chr8g0351311	MtCYP704G7v2	Cytochrome P450 monooxygenase	1.10651	0.00141369
393	MtrunA17Chr2g0282691		Putative protein E6	-2.49494	0.000231799		393	MtrunA17Chr2g0292111	MtPrx17	peroxidase	1.31815	0.000464197		393	MtrunA17Chr8g0387591	MtRbohH	RESPIRATORY BURST OXIDASE HOMOLOG H	0.582269	0.0189372
394	MtrunA17Chr2g0282951		Putative glutaredoxin, Thioredoxin-like superfamily	2.17047	7.18e-20		394	MtrunA17Chr4g0076211	MtPrx18	peroxidase	1.70191	1.21e-11		394	MtrunA17Chr5g0447961		Putative 6'-deoxychalcone synthase	1.95851	1.83e-06
395	MtrunA17Chr2g0283111		Putative protein kinase RLK-Pelle-LRR-VIII-1 family	1.12331	7.04e-06		395	MtrunA17Chr1g0188431	MtPrx19	peroxidase	-0.654502	0.000932401		395	MtrunA17Chr8g0379901	MtNIP1	NOD26-like intrinsic protein 1 (aquaporin)	4.75345	3.55e-31
396	MtrunA17Chr2g0283231		Putative periplasmic binding protein-like I	3.90033	0.000124946		396	MtrunA17Chr2g0278671	MtPrx21	peroxidase	1.20985	9.65e-07		396	MtrunA17Chr5g0425621	NA	NA	-2.22586	3.7e-10
397	MtrunA17Chr2g0283261		Putative periplasmic binding protein-like I	2.52348	0.000717201		397	MtrunA17Chr5g0438021	MtPrx22	peroxidase	1.51224	0.000825628		397	MtrunA17Chr1g0187481		Putative protein-serine/threonine phosphatase	6.70028	0.0143583
398	MtrunA17Chr2g0283351		Putative magnesium chelatase	-0.780002	0.00525533		398	MtrunA17Chr2g0320061	MtPrx28	peroxidase 28	1.51954	1.94e-08		398	MtrunA17Chr2g0326621	MtPIP2;2	Plasma membrane intrinsic protein 2|1 (aquaporin)	-0.714725	0.0325267
399	MtrunA17Chr2g0283421		Putative SGNH hydrolase-type esterase domain, SGNH hydrolase superfamily	0.503107	0.0444884		399	MtrunA17Chr5g0432441	MtPrx29	peroxidase	0.52624	0.0153158		399	MtrunA17Chr2g0279431		Putative transcription factor C2H2 family	0.914564	0.049658
400	MtrunA17Chr2g0283581		Putative trichome birefringence-like domain, PC-Esterase	-0.677797	0.0089081		400	MtrunA17Chr2g0292291	MtPrx35	peroxidase	5.05054	2.28e-34		400	MtrunA17Chr4g0056901		putative protein	1.22752	0.00256695
401	MtrunA17Chr2g0283691		Putative armadillo-like helical protein	-0.679557	0.0292821		401	MtrunA17Chr7g0244461	MtPrx36	peroxidase	-0.962576	0.0159306		401	MtrunA17Chr7g0233321		Putative transcription factor Znf-LSD family	0.805792	0.0027237
402	MtrunA17Chr2g0283811	MtCDFe3	CYCLING DOF FACTOR	0.663687	9.85e-05		402	MtrunA17Chr1g0213061	MtPrx39|MtRIP2	peroxidase 39	1.54473	3.22e-08		402	MtrunA17Chr8g0390311	MtPUB64	Plant U-box protein 64	5.43537	9.3e-57
403	MtrunA17Chr2g0284111		Putative Zinc finger, RING-CH-type, Zinc finger, RING/FYVE/PHD-type	0.555794	0.000691805		403	MtrunA17Chr1g0181431	MtPrx56	peroxidase	1.45506	1.39e-08		403	MtrunA17Chr5g0426131		Putative major intrinsic protein	7.05039	0.00179675
404	MtrunA17Chr2g0284121		Putative protein kinase RLK-Pelle-LRR-XII-1 family	-2.44156	0.00210563		404	MtrunA17Chr2g0320071	MtPrx57	peroxidase 57	2.2986	2.01e-12		404	MtrunA17Chr1g0180161		Putative Thaumatin family	5.09543	0.049658
405	MtrunA17Chr2g0284321		Putative transcription factor WRKY family	0.629067	0.0212041		405	MtrunA17Chr1g0194151	MtPrx65	peroxidase	3.15709	1.25e-09		405	MtrunA17Chr5g0409971		Putative disease resistance protein	1.20206	0.0199866
406	MtrunA17Chr2g0284461	MtPUB17	Plant U-box protein 17	1.59047	2.17e-23		406	MtrunA17Chr4g0063671	MtPrx66	peroxidase	-0.715107	0.0148443		406	MtrunA17Chr6g0461011		Putative dehydrin HIRD11	1.20828	0.00930632
407	MtrunA17Chr2g0284491		Putative transmembrane protein 230/134	0.465247	0.00555008		407	MtrunA17Chr5g0432351	MtPrx70	peroxidase	1.14958	0.000277358		407	MtrunA17Chr4g0014681		Putative methyltransferase	1.27089	0.00334332
408	MtrunA17Chr2g0284541		Putative PGG domain, ankyrin repeat-containing domain superfamily	-2.76117	0.00310223		408	MtrunA17Chr6g0451571	MtPrx79	MtRip6|peroxidase	1.13777	1.66e-07		408	MtrunA17Chr4g0065511	MtCHIT5b	chitinase 5 b	11.74	1.72e-25
409	MtrunA17Chr2g0284621		Putative Rhodanese-like domain-containing protein STR17/STR18/HARC1	-1.01186	0.0015809		409	MtrunA17Chr1g0194271	MtPrx87	peroxidase	6.68855	1.67e-21		409	MtrunA17Chr3g0094771		Putative Sulfotransferase domain, P-loop containing nucleoside triphosphate hydrolase	3.8018	4.88e-34
410	MtrunA17Chr2g0284791		Putative receptor-like protein RLP23	4.87973	3.63e-05		410	MtrunA17Chr4g0075241	MtPrx93	peroxidase	1.58171	0.0382801		410	MtrunA17Chr7g0247471	MtBBPI5	Bowman-Birk peptidase Inhibitor	-3.3715	0.00190756
411	MtrunA17Chr2g0284801		Putative non-specific serine/threonine protein kinase	3.01798	0.0188886		411	MtrunA17Chr2g0320101	MtPrx97	peroxidase 97	2.09558	1.84e-07		411	MtrunA17Chr5g0406351		Putative amino acid transporter, transmembrane domain-containing protein	1.1274	0.00427696
412	MtrunA17Chr2g0284811		Putative leucine-rich repeat domain superfamily	3.5293	0.010677		412	MtrunA17Chr1g0206931	MtPSK6	Phytosulfokine	-1.16234	0.000319522		412	MtrunA17Chr7g0223331		Putative casparian strip membrane protein	3.1595	2.71e-14
413	MtrunA17Chr2g0284821		Putative non-specific serine/threonine protein kinase	4.97779	0.000194747		413	MtrunA17Chr3g0082831	MtPSN1	peptide suppressing nodulation	5.63049	0.00511436		413	MtrunA17Chr5g0448211		Putative fasciclin-like arabinogalactan protein	-0.575218	0.0264533
414	MtrunA17Chr2g0284831		Putative leucine-rich repeat domain superfamily	6.02932	0.00285054		414	MtrunA17Chr3g0127111	MtPSY4	Plant Peptide Containing Sulfated Tyrosine	-1.40527	0.034736		414	MtrunA17Chr3g0101711		Putative cytochrome P450	7.49971	2.34e-17
415	MtrunA17Chr2g0284841		Putative leucine-rich repeat domain superfamily	8.11988	1.72e-08		415	MtrunA17Chr4g0060821	MtPSY6	Plant Peptide Containing Sulfated Tyrosine	-0.88255	0.000186027		415	MtrunA17Chr4g0026661		Putative tripeptidyl-peptidase II	6.25886	0.00634188
416	MtrunA17Chr2g0284851		Putative non-specific serine/threonine protein kinase	5.49515	4.21e-11		416	MtrunA17Chr6g0460751	MtPSY9	Plant Peptide Containing Sulfated Tyrosine	-0.933246	0.0108478		416	MtrunA17Chr2g0330061		Putative IQ domain-containing protein IQM	6.06432	0.0165569
417	MtrunA17Chr2g0284921		Putative triacylglycerol lipase	2.37287	1.2e-08		417	MtrunA17Chr1g0167761	MtPT2	phosphate transporter	-1.04469	0.000473049		417	MtrunA17Chr1g0153961		putative protein	1.06556	0.0174478
418	MtrunA17Chr2g0285411		Putative metallo-beta-lactamase, ribonuclease Z/Hydroxyacylglutathione hydrolase	-0.560707	0.034105		418	MtrunA17Chr5g0437411	MtPUB1|MtPUB45	Plant U-box protein 1	6.90275	9.3e-90		418	MtrunA17Chr7g0262241	MtABCG39	ATP-binding cassette (ABC) transporter type G	1.15853	0.0113758
419	MtrunA17Chr2g0285871		Putative germin, rmlC-like cupin domain superfamily, rmlC-like jelly roll, germin, manganese binding	1.92595	0.0276299		419	MtrunA17Chr2g0284461	MtPUB17	Plant U-box protein 17	1.37762	3.6e-10		419	MtrunA17Chr7g0258261		Putative prenylated rab acceptor PRA1	1.30539	0.00349551
420	MtrunA17Chr2g0286051		Putative Galactose-binding-like domain superfamily	-0.863751	0.000338093		420	MtrunA17Chr2g0322021	MtPUB18	Plant U-box protein 18	1.51316	3.48e-08		420	MtrunA17Chr4g0059571	MtRRA8|MtRR8	type-A response regulator	1.41596	7.24e-06
421	MtrunA17Chr2g0286251		Putative thioredoxin-disulfide reductase	1.56693	0.0123112		421	MtrunA17Chr4g0031431	MtPUB2|MtPUB32	plant U-box (PUB) protein (E3 ligase, KU285617)	0.611982	0.00151565		421	MtrunA17Chr5g0401641	MtGH3.1	Gretchen Hagen3.1 (auxin responsive GH3 family)	3.15276	0.00190756
422	MtrunA17Chr2g0286341		Putative casparian strip membrane protein	-1.90637	0.000366897		422	MtrunA17Chr3g0117851	MtPUB23	Plant U-box protein 23	1.02709	9.25e-05		422	MtrunA17Chr6g0487981		Putative class I-like SAM-dependent O-methyltransferase	2.61647	3.57e-22
423	MtrunA17Chr2g0286491		Putative classical arabinogalactan protein 25/26	-1.09464	2.65e-06		423	MtrunA17Chr3g0129811	MtPUB26	Plant U-box protein 26	0.763974	0.000544153		423	MtrunA17Chr7g0230011		Putative amino acid transporter, transmembrane domain-containing protein	1.16231	0.00448052
424	MtrunA17Chr2g0286721	MtESL16_1|MtESL2.4	early-responsive to dehydration six-like (Sugar transporter)	0.688048	0.00045241		424	MtrunA17Chr3g0144071	MtPUB28	Plant U-box protein 28	0.495922	0.018643		424	MtrunA17Chr7g0267751	MtCDPK11	calcium-dependent protein kinase11	2.30749	2.35e-08
425	MtrunA17Chr2g0286961		Putative adenosylmethionine decarboxylase	2.16619	0.0211612		425	MtrunA17Chr4g0059201	MtPUB35	Plant U-box protein 35	2.84864	5.21e-05		425	MtrunA17Chr2g0282951		Putative glutaredoxin, Thioredoxin-like superfamily	1.26248	0.0479838
426	MtrunA17Chr2g0287431		putative protein	1.06966	0.000252326		426	MtrunA17Chr4g0044411	MtPUB37	Plant U-box protein 37	1.05385	3.06e-07		426	MtrunA17Chr5g0395501		Putative chalcone synthase	0.868447	0.00107523
427	MtrunA17Chr2g0287691	MtIPT1|MtIPT4	isopentenyl transferase	1.7871	1.06e-16		427	MtrunA17Chr5g0404311	MtPUB40	Plant U-box protein 40	1.47101	1.2e-05		427	MtrunA17Chr1g0197491	MtRPG	Rhizobium-directed polar growth	9.08315	3.66e-51
428	MtrunA17Chr2g0287711		hypothetical protein	-0.893662	0.0153311		428	MtrunA17Chr5g0413681	MtPUB42	Plant U-box protein 42	1.48797	0.0333269		428	MtrunA17Chr5g0399671		Putative FAD-binding domain, FAD/NAD(P)-binding domain superfamily	1.41181	3.49e-09
429	MtrunA17Chr2g0287751		Putative heavy metal-associated domain, HMA, heavy metal-associated domain superfamily	-0.552429	0.0124295		429	MtrunA17Chr5g0420471	MtPUB43	Plant U-box protein 43	4.04489	0.00953295		429	MtrunA17Chr4g0067471		Putative Late embryogenesis abundant protein, LEA_3 subgroup	5.11815	1.45e-06
430	MtrunA17Chr2g0287831		Putative aspartic peptidase A1 family, aspartic peptidase domain superfamily, xylanase inhibitor	1.14847	1.43e-06		430	MtrunA17Chr6g0479261	MtPUB48	Plant U-box protein 48	1.87597	0.00147495		430	MtrunA17Chr7g0253681	MtBCP1-like|MtPCY17|MtSC16	blue copper protein 1-like|Plantacyanin/Chemocyanin 17|stellacyanin 16	7.00543	0.00117854
431	MtrunA17Chr2g0287841		Putative nepenthesin	0.914414	0.000191646		431	MtrunA17Chr7g0214471	MtPUB49	Plant U-box protein 49	2.30231	1.76e-13		431	MtrunA17Chr4g0051731		Putative stress up-regulated Nod 19	0.978906	0.00934832
432	MtrunA17Chr2g0287961		putative protein	-0.60443	0.0332526		432	MtrunA17Chr7g0267501	MtPUB55	Plant U-box protein 55	0.758795	0.017907		432	MtrunA17Chr5g0405271		Putative GDP-mannose 4,6-dehydratase	1.21923	0.00141369
433	MtrunA17Chr2g0288071		Putative beta-glucosidase	0.462302	0.0139989		433	MtrunA17Chr7g0275961	MtPUB57	Plant U-box protein 57	0.810213	0.00381411		433	MtrunA17Chr2g0315041		hypothetical protein	5.98906	0.0200146
434	MtrunA17Chr2g0288191		Putative THH1/TOM1/TOM3 domain-containing protein	-0.757202	0.0070989		434	MtrunA17Chr8g0346441	MtPUB59	Plant U-box protein 59	0.630887	0.00458574		434	MtrunA17Chr1g0183641	MtSCL2	SCARECROW-Like 2 (GRAS transcription factor)	8.1777	3.67e-08
435	MtrunA17Chr2g0288271		putative protein	-3.19138	6.37e-09		435	MtrunA17Chr8g0377151	MtPUB62	Plant U-box protein 62	1.01838	9.92e-06		435	MtrunA17Chr1g0184031		Putative transcription factor AP2-EREBP family	2.16045	0.0103267
436	MtrunA17Chr2g0288301		Putative uncharacterized GPI-anchored protein-lke	-0.667058	0.0117622		436	MtrunA17Chr8g0390311	MtPUB64	Plant U-box protein 64	5.9056	1.34e-62		436	MtrunA17Chr4g0027731		Putative carboxypeptidase C	-0.622529	0.0335201
437	MtrunA17Chr2g0288391		Putative protein kinase RLK-Pelle-LRR-III family	4.57631	3.2e-68		437	MtrunA17Chr1g0188041	MtPUB7	Plant U-box protein 7	0.938834	0.00771857		437	MtrunA17Chr8g0389241		Putative transcription factor MYB-HB-like family	2.81861	2.89e-11
438	MtrunA17Chr2g0288441		Putative ATP synthase, F1 complex, gamma subunit	1.77517	0.0235773		438	MtrunA17Chr7g0272541	MtRALF12	Rapid Alkalinization Factor	0.677522	0.00642275		438	MtrunA17Chr6g0458271		Putative Ubiquitin-like domain-containing protein	1.09165	0.0418528
439	MtrunA17Chr2g0288451		Putative H(+)-transporting two-sector ATPase	-0.993425	0.000335876		439	MtrunA17Chr8g0387591	MtRbohH	RESPIRATORY BURST OXIDASE HOMOLOG H	0.942844	0.00172758		439	MtrunA17Chr7g0221021		Putative transcription factor/ chromatin remodeling BED-type(Zn) family	6.65217	1.18e-06
440	MtrunA17Chr2g0288551		Putative ankyrin repeat domain-containing protein	0.731851	0.00301028		440	MtrunA17Chr2g0318341	MtRC6	Root Cap 6	1.01888	0.00433225		440	MtrunA17Chr7g0250721		Putative transcription factor AP2-EREBP family	-1.4144	0.00514036
441	MtrunA17Chr2g0288711		Putative petal formation-expressed	5.92112	0.00850136		441	MtrunA17Chr1g0175561	MtRIP4	peroxidase	2.64441	1.14e-07		441	MtrunA17Chr2g0284851		Putative non-specific serine/threonine protein kinase	7.83142	1.16e-06
442	MtrunA17Chr2g0288791		Putative petal formation-expressed	5.74711	0.00815424		442	MtrunA17Chr4g0035444	MtRLP1	Receptor-like protein-1 (SUNN-homolog without a kinase domain)	-0.560807	0.0281629		442	MtrunA17Chr4g0013171	MtPrx81	MtRip8|peroxidase	3.52813	0.0144225
443	MtrunA17Chr2g0288821		Putative petal formation-expressed	2.33932	4.38e-08		443	MtrunA17Chr2g0325101	MtROP8	Rho-related GTPase 8 (EU164777)	-0.564939	0.0385336		443	MtrunA17Chr3g0106691		Putative taxadien-5-alpha-ol O-acetyltransferase	1.56414	0.000407234
444	MtrunA17Chr2g0288841		Putative mitogen-activated protein kinase kinase kinase STE-STE11 family	3.83893	1.73e-36		444	MtrunA17Chr2g0331631	MtRopGEF12	Rop guanine nucleotide exchange factor 12	0.721389	0.0164983		444	MtrunA17Chr3g0085681	TF80	GRAS family protein TF80	-3.66524	0.0436869
445	MtrunA17Chr2g0288921		Putative pectate lyase	-1.54528	2.1e-09		445	MtrunA17Chr1g0179341	MtROS1	REPRESSOR OF SILENCING 1	0.516581	0.0386777		445	MtrunA17Chr4g0044521		Putative abscisate beta-glucosyltransferase	0.876768	0.00883667
446	MtrunA17Chr2g0289161		Putative protein kinase RLK-Pelle-LRR-V family	-1.08868	5.31e-08		446	MtrunA17Chr1g0197491	MtRPG	Rhizobium-directed polar growth	9.29006	3.81e-05		446	MtrunA17Chr4g0070831		putative protein	0.575397	0.0430209
447	MtrunA17Chr2g0289301		Putative plastid-lipid-associated protein	-1.15822	0.000755063		447	MtrunA17Chr8g0352871	MtRRA11|MtRR11	type-A response regulator	1.16898	0.00013019		447	MtrunA17Chr8g0357601		Putative transcription factor GRAS family	1.69944	1.15e-12
448	MtrunA17Chr2g0289321		Putative transcription factor C2H2 family	0.534608	0.000384858		448	MtrunA17Chr3g0118211	MtRRA2	type-A response regulator	2.0348	4.87e-21		448	MtrunA17Chr3g0134271		Putative asparaginase	0.777285	0.0407024
449	MtrunA17Chr2g0289361		Putative ubiquinol oxidase (non-electrogenic)	1.19596	0.000188671		449	MtrunA17Chr5g0414931	MtRRA4|MtRR4	type-A response regulator	1.65592	1.97e-13		449	MtrunA17Chr4g0038731		Putative small auxin-up RNA	-1.38986	0.0151094
450	MtrunA17Chr2g0289391		putative protein	0.715023	0.000308516		450	MtrunA17Chr7g0256551	MtRRA5|MtRR5	type-A response regulator	0.594685	0.0259613		450	MtrunA17Chr1g0158611		Putative glycerophosphodiester phosphodiesterase, protein kinase RLK-Pelle-LRK10L-2 family	2.63615	1.78e-17
451	MtrunA17Chr2g0289421		Putative uncharacterized membrane protein	-0.633247	0.0452569		451	MtrunA17Chr4g0059571	MtRRA8|MtRR8	type-A response regulator	1.38642	3.64e-08		451	MtrunA17Chr1g0146661		Putative Rab-GTPase-TBC domain-containing protein	1.26025	4.69e-09
452	MtrunA17Chr2g0289721		Putative phosphatidate cytidylyltransferase	-0.391293	0.0386121		452	MtrunA17Chr3g0082861	MtRRA9|MtRR9	type-A response regulator	2.7492	3.22e-22		452	MtrunA17Chr4g0001381		Putative photosynthetic NDH subunit of subcomplex B 1, chloroplastic protein	-1.68235	0.000130551
453	MtrunA17Chr2g0289821		Putative long-chain-alcohol O-fatty-acyltransferase	-0.660149	0.000252471		453	MtrunA17Chr8g0379031	MtSCAR/WAVE 1	suppressor of cyclic AMP receptor/Wiskott-Aldrich syndrome Verprolin-homologous protein (F-actin polymerization)	0.922323	1.72e-06		453	MtrunA17Chr6g0458281		Putative Ubiquitin-like domain-containing protein	1.44002	0.000594307
454	MtrunA17Chr2g0290401		putative protein	0.789269	0.0179546		454	MtrunA17Chr4g0004861	MtSCARN|MtAPI	SCAR-Nodulation (SCAR/WAVE actin regulatory complex)|altered nodule primordia invasion	0.533214	0.0370887		454	MtrunA17Chr5g0420511	MtGLV5|MtRGF5	Golven/ Root Growth Factor|Root Meristem Growth Factor (peptide)	-1.87677	0.00209796
455	MtrunA17Chr2g0290421		putative protein	2.18492	9.41e-07		455	MtrunA17Chr1g0183641	MtSCL2	SCARECROW-Like 2 (GRAS transcription factor)	7.55329	2.04e-07		455	MtrunA17Chr3g0133581	MtENODL16|MtPCY85	ENOD-like 16|Plantacyanin/Chemocyanin	2.51334	1.86e-08
456	MtrunA17Chr2g0290521	MtnsLTP72	non-specific Lipid Transfer Protein	-1.46321	0.000260963		456	MtrunA17Chr3g0118851	MtSCP1	serine carboxypeptidase (arbuscular mycorrhizae marker gene)	7.60094	6.46e-06		456	MtrunA17Chr4g0036071		Putative transcription factor bZIP family	0.748227	0.00108133
457	MtrunA17Chr2g0291461		Putative cellulase	-0.377708	0.00569836		457	MtrunA17Chr2g0323101	MtSDG23	Histone methyltransferase SDG subfamily	0.608499	0.0360985		457	MtrunA17Chr5g0394011		Putative protein kinase RLK-Pelle-DLSV family	2.87083	1.99e-11
458	MtrunA17Chr2g0292111	MtPrx17	peroxidase	1.81077	1.4e-14		458	MtrunA17Chr3g0125251	MtSDG27	Histone methyltransferase SDG subfamily	0.657412	0.0116045		458	MtrunA17Chr3g0101701		Putative cytochrome P450	9.80845	1.28e-12
459	MtrunA17Chr2g0292241	MtRip7|MtPrx11|MtPRX3	peroxidase	0.846711	1.37e-06		459	MtrunA17Chr1g0147121	MtSDG3	Histone methyltransferase SDG subfamily	0.694793	0.0203447		459	MtrunA17Chr2g0309231		Putative beta-N-acetylhexosaminidase	1.14228	0.0356672
460	MtrunA17Chr2g0292281	MtPrx[P]106	peroxidase	5.33435	0.0382371		460	MtrunA17Chr4g0023741	MtSDG33	Histone methyltransferase SDG subfamily	0.705126	0.042136		460	MtrunA17Chr3g0109121		Putative Late embryogenesis abundant protein, LEA_2 subgroup	1.40827	0.0198578
461	MtrunA17Chr2g0292291	MtPrx35	peroxidase	4.74428	4.81e-72		461	MtrunA17Chr5g0399801	MtSDG39	Histone methyltransferase SDG subfamily	0.821484	0.0289905		461	MtrunA17Chr8g0367271	MtPRP669_12	Pro-rich Protein Group 669	-0.939648	0.0382847
462	MtrunA17Chr2g0292621	MtN19	Mtnodulin 19	5.69271	0.00210563		462	MtrunA17Chr2g0278291	MtSGS3c	SUPPRESSOR OF GENE SILENCING 3c	0.959654	9.23e-05		462	MtrunA17Chr7g0226761	NA	NA	6.88312	0.000442872
463	MtrunA17Chr2g0292631		Putative stress up-regulated Nod 19	4.03111	1.12e-12		463	MtrunA17Chr1g0170691	MtSOD	superoxide dismutase	-0.636961	0.00405712		463	MtrunA17Chr4g0070411		Putative protein kinase RLK-Pelle-RLCK-VIIa-2 family	0.576758	0.0285324
464	MtrunA17Chr2g0292641		Putative stress up-regulated Nod 19	2.95125	3.01e-11		464	MtrunA17Chr5g0419531	MtSPI1|MtSubIn10	Serine Protease Inhibitor 1|Subtilisin inhibitor 10	6.56414	3.07e-96		464	MtrunA17Chr5g0428101		Putative protein kinase RLK-Pelle-DLSV family	3.84479	0.0220152
465	MtrunA17Chr2g0292831		Putative germin, rmlC-like cupin domain superfamily, rmlC-like jelly roll, germin, manganese binding	10.4138	8.28e-16		465	MtrunA17Chr4g0069791	MtSPIKE1	RopGEF (guanine nucleotide exchange factor)	0.675126	0.0193403		465	MtrunA17Chr4g0076251		Putative microtubule-associated protein	3.74554	2.65e-56
466	MtrunA17Chr2g0292901		Putative germin, rmlC-like cupin domain superfamily, rmlC-like jelly roll, germin, manganese binding	9.86061	1.32e-13		466	MtrunA17Chr4g0072901	MtSPK|MtKIN2	Symbiotic Protein Kinase 1	8.67268	1.4e-11		466	MtrunA17Chr3g0116801		Putative pyruvate dehydrogenase (acetyl-transferring)	-0.896999	0.0126081
467	MtrunA17Chr2g0292931		putative protein	0.772577	0.000776479		467	MtrunA17Chr8g0371311	MtSPK2	Symbiotic Protein Kinase 2	6.68586	3.87e-15		467	MtrunA17Chr1g0193381		Putative pectinacetylesterase/NOTUM	1.13923	0.00187548
468	MtrunA17Chr2g0292941		Putative fatty acid hydroxylase, sterol desaturase Scs7	-0.425183	0.0357792		468	MtrunA17Chr1g0162871	MtSPL14	SQUAMOSA Promoter Binding Protein-Like	0.692848	0.00312906		468	MtrunA17Chr2g0331461	MtNPF1.3	NRT1/ PTR FAMILY|nitrate transporter / peptide transporter	0.911055	0.0144816
469	MtrunA17Chr2g0292951		putative protein	0.574173	0.036851		469	MtrunA17Chr3g0137851	MtSPX1	SPX domain-containing protein	4.1559	0.00558222		469	MtrunA17Chr7g0264641	MtMYB073	Myeloblastosis (MYB) transcription factor 73	0.718161	0.00904844
470	MtrunA17Chr2g0293031		Putative tetrahydroberberine oxidase	0.431339	0.00930078		470	MtrunA17Chr7g0239821	MtSRL1	Senescence-Related-Like 1	2.40042	0.000319653		470	MtrunA17Chr2g0295081		Putative Bet v I/Major latex protein	0.810227	0.00108292
471	MtrunA17Chr2g0293121		Putative tetrahydroberberine oxidase	-1.67756	0.00789334		471	MtrunA17Chr2g0317381	MtSTIG/GRI_3	Stigma1 / GRI	2.40264	0.00135811		471	MtrunA17Chr4g0040601		Putative glutaredoxin, Thioredoxin-like superfamily	1.71369	6.27e-11
472	MtrunA17Chr2g0293161		Putative tetrahydroberberine oxidase	1.29928	0.000341378		472	MtrunA17Chr3g0078991	MtSTP3_2|MtSTP3.2	Sugar transport protein (Hexose carrier protein HEX6)	1.9871	2.71e-06		472	MtrunA17Chr2g0306461	MtPCY30	Plantacyanin/Chemocyanin	0.987821	7.17e-05
473	MtrunA17Chr2g0293421	MtCYP88A54|MtKAO1|MtKAO2	Cytochrome P450 monooxygenase|Ent-kaurenoic acidoxidase|ent-kaurenoic acid hydroxylase	0.929774	3.05e-06		473	MtrunA17Chr1g0187221	MtSubIn5	Subtilisin inhibitor	0.775844	0.0429876		473	MtrunA17Chr3g0129821		Putative transcription factor WD40-like family	1.5687	1.55e-11
474	MtrunA17Chr2g0293451		Putative benzil reductase ((S)-benzoin forming)	-1.2342	0.0432001		474	MtrunA17Chr1g0185231	MtSULTR3.1	sulfate transporter	0.941114	0.00481747		474	MtrunA17Chr4g0076431		Putative WEB family protein	-3.82471	0.0256897
475	MtrunA17Chr2g0293481		Putative transcription factor WRKY family	0.866423	4.53e-05		475	MtrunA17Chr7g0260181	MtSULTR3.2	sulfate transporter	0.842868	5.43e-07		475	MtrunA17Chr3g0114411		Putative chromatin remodeling & transcription regulator BTB-POZ family	-0.793079	0.0430938
476	MtrunA17Chr2g0293681		Putative endo-polygalacturonase	-4.39088	1.9e-07		476	MtrunA17Chr7g0222631	MtSULTR4.1	sulfate transporter	0.599011	0.0214043		476	MtrunA17Chr3g0084081		Putative disease resistance protein	3.07849	0.0231605
477	MtrunA17Chr2g0293821		Putative ribosomal protein S1	-0.567771	0.000888052		477	MtrunA17Chr8g0362191	MtSUT2	sucrose transporter	0.634821	0.00435287		477	MtrunA17Chr2g0324461		Putative protein-serine/threonine kinase CMGC-CDK-CRK7-CDK9 family	1.77012	1.47e-12
478	MtrunA17Chr2g0294301		Putative triacylglycerol lipase	-1.37901	0.00453261		478	MtrunA17Chr3g0131961	MtSWEET11|MtSWEET13	sucrose transporter	10.5981	3.09e-15		478	MtrunA17Chr1g0180231		Putative Thaumatin family	7.71818	1.25e-05
479	MtrunA17Chr2g0294601	MtBG15	beta-1,3-Glucanase 15	0.837264	0.000619674		479	MtrunA17Chr7g0214191	MtSWEET15c|MtN3|MtSWEET15.3	probable Sucrose transporter|Mt nodulin 3	-1.36795	0.00829914		479	MtrunA17Chr5g0394771		Putative 12-oxophytodienoate reductase	1.75268	0.0139284
480	MtrunA17Chr2g0294641		putative protein	-2.25253	0.0336016		480	MtrunA17Chr8g0364331	MtSYFO1L	SYMBIOTIC FORMIN 1-LIKE	1.00345	0.00212619		480	MtrunA17Chr5g0402841		Putative alpha/beta hydrolase-1, methylesterase/Alpha-hydroxynitrile lyase	1.27716	0.0394624
481	MtrunA17Chr2g0294891		putative protein	-0.646536	0.000222536		481	MtrunA17Chr4g0037111	MtSYT1	synaptotagmin 1	0.724227	0.0199588		481	MtrunA17Chr1g0146671		Putative tetratricopeptide-like helical domain superfamily	2.27103	0.00564882
482	MtrunA17Chr2g0295001	MtPR10-1	Pathogenesis-related protein 10-1 (Y08641.1 GENBANK)	0.976496	2.03e-05		482	MtrunA17Chr4g0014431	MtT2SPI1	Potato type II proteinase inhibitor	0.834034	0.00926786		482	MtrunA17Chr4g0043631		hypothetical protein	1.81332	0.000475602
483	MtrunA17Chr2g0295021	MtPR10-2	Pathogenesis-related protein 10 (TC76513, TC131880)	0.876995	1.32e-05		483	MtrunA17Chr2g0324911	MtTAX1	Taximin 1	1.39664	0.00011549		483	MtrunA17Chr5g0404481		Putative 2'-hydroxyisoflavone reductase	0.813857	0.0245264
484	MtrunA17Chr2g0295051	MtPR10-3	Pathogenesis-related protein 10 (TC76511)	1.53904	0.000382269		484	MtrunA17Chr2g0316391	MtTCP3	TEOSINTE BRANCHED1 (TB1), CYCLOIDEA (CYC), PROLIFERATING CELL FACTORS 1&2 (PCF1 & 2) family	1.02649	0.00669228		484	MtrunA17Chr3g0118861		Putative carboxypeptidase D	4.30679	0.0430209
485	MtrunA17Chr2g0295064	MtPR10-6	Pathogenesis-related protein 10 (defense response-activated, TC94217)	2.09434	2.07e-18		485	MtrunA17Chr7g0266201	MtTFL1	TERMINAL FLOWER1	-0.467643	0.0483627		485	MtrunA17Chr7g0257761		hypothetical protein	1.8205	0.00258726
486	MtrunA17Chr2g0295091		Putative Bet v I/Major latex protein	2.21853	4.41e-15		486	MtrunA17Chr1g0146161	MtTIP1e	tonoplast intrinsic protein 1e (aquaporin)	-0.461546	0.0244704		486	MtrunA17Chr1g0146921		putative protein	1.21339	0.0241776
487	MtrunA17Chr2g0295104		Putative Bet v I/Major latex protein	1.81182	1.65e-29		487	MtrunA17Chr6g0459491	MtTML2	TOO MUCH LOVE 2	-0.773688	0.00536084		487	MtrunA17Chr3g0104611		Putative oxidoreductase	-1.50967	0.0119617
488	MtrunA17Chr2g0295124		Putative Bet v I/Major latex protein	0.714883	1.5e-07		488	MtrunA17Chr5g0407441	MtTMT3_1|MtTMT2.1	tonoplast membrane transporter	0.578476	0.0457204		488	MtrunA17Chr8g0382371		hypothetical protein	-1.11939	0.00219701
489	MtrunA17Chr2g0295141	MtPR10-4	Pathogenesis-related protein 10 (TC122461)	0.473959	0.00193247		489	MtrunA17Chr4g0003011	MtTPL	Topless (corepressor)	0.491821	0.0362812		489	MtrunA17Chr2g0280851		Putative Late embryogenesis abundant protein, LEA_2 subgroup	-0.659805	0.0441257
490	MtrunA17Chr2g0295211		Putative Bet v I/Major latex protein	2.12644	0.000155638		490	MtrunA17Chr5g0431571	MtTPS10	terpene synthase 10	1.79836	7.3e-10		490	MtrunA17Chr6g0462311		Putative Bet v I/Major latex protein	2.07717	2.65e-09
491	MtrunA17Chr2g0295241		Putative glycoside hydrolase, family 28, pectin lyase/virulence factor	-0.992838	0.00622744		491	MtrunA17Chr2g0323131	MtTPS6	terpene synthase 6	0.766735	0.0274749		491	MtrunA17Chr4g0059071		putative protein	1.14949	0.0228856
492	MtrunA17Chr2g0295371	AtPR-1-like|MtCAPE12	pathogenesis-related protein 1 (SA-inducible in Mt)|CAP-derived peptide 12	0.849176	0.0475899		492	MtrunA17Chr4g0041381	MtTPS7	trehalose phosphate synthase 7	0.572311	0.00826808		492	MtrunA17Chr8g0367181	MtDXS2	1-deoxy-D-xylulose 5-phosphate synthase 2 (plastidial methylerythritol phosphate (MEP) pathway)	2.74417	2.1e-12
493	MtrunA17Chr2g0295801		Putative transcription factor WD40-like family	-1.36397	0.0115619		493	MtrunA17Chr7g0249811	MtTSAR1	triterpene saponin activation regulator 1	0.572663	0.0135286		493	MtrunA17Chr8g0382121		Putative transcription factor C2H2 family	1.66855	2.72e-05
494	MtrunA17Chr2g0296051		Putative C2 domain-containing protein	0.616795	0.00958813		494	MtrunA17Chr8g0393021	MtTubb1	beta tubulin 1	4.52069	8.05e-75		494	MtrunA17Chr3g0102261		Putative disease resistance protein	2.22864	9.48e-15
495	MtrunA17Chr2g0296431	MtDREPP	DEVELOPMENTALLY REGULATED PLASMA MEMBRANE POLYPEPTIDE	-0.38277	0.0279106		495	MtrunA17Chr4g0056541	MtVND4	VASCULAR RELATED NAC-DOMAIN 4	0.859028	0.0256717		495	MtrunA17Chr4g0028801		Putative protein kinase RLK-Pelle-LRR-VI-2 family	2.66507	5.14e-11
496	MtrunA17Chr2g0296451		Putative disease resistance protein	0.598887	0.0173189		496	MtrunA17Chr1g0153441	MtVPS11	vacuolar sorting protein 11 (HOPS complex)	0.527728	0.0176825		496	MtrunA17Chr8g0339701	MtPDF12	Plant Defensin	8.32775	2.86e-07
497	MtrunA17Chr2g0296471		Putative TIR domain-containing protein	1.12631	0.0209806		497	MtrunA17Chr7g0245641	MtVRC2	vestitone reductase cluster gene 2	7.85224	1.37e-06		497	MtrunA17Chr3g0080741		Putative disease resistance protein	2.58539	0.0116157
498	MtrunA17Chr2g0296511		Putative chloroplast enhancing stress tolerance protein	2.62706	4.75e-31		498	MtrunA17Chr3g0115631	MtWIND	WOUND INDUCED DEDIFFERENTIATION (AP2/ERF transcription factor)	-0.546835	0.00768603		498	MtrunA17Chr5g0444511		Putative rab3GAP catalytic subunit domain-containing protein	0.922092	0.0259615
499	MtrunA17Chr2g0296521		Putative Glycosyltransferase family 92	-1.59422	2.84e-07		499	MtrunA17Chr3g0079781	MtWIP1b	tryptophan-proline-proline (WPP) domain-interacting protein 1b (AES68526.1)	0.464143	0.0189773		499	MtrunA17Chr2g0324061		Putative protein-serine/threonine phosphatase	0.849795	0.000901134
500	MtrunA17Chr2g0296571		Putative fasciclin-like arabinogalactan protein	-0.762245	0.00379912		500	MtrunA17Chr6g0481821	MtYSL5	Yellow Stripe-Like5	0.672042	0.0016518		500	MtrunA17Chr5g0448621	MtNIN	NODULE INCEPTION	3.75604	5.25e-31
501	MtrunA17Chr2g0296661	MtCYP81E9	Cytochrome P450 monooxygenase	3.52258	8.95e-51		501	MtrunA17Chr8g0377611	MtZ-ISO	15-cis-zeta-carotene isomerase (carotenoid biosynthesis)	2.61481	3.82e-30		501	MtrunA17Chr7g0218271		Putative methyltransferase	6.95406	9.35e-63
502	MtrunA17Chr2g0296871		Putative molybdenum cofactor sulfurtransferase	0.425281	0.0180719		502	MtrunA17Chr1g0190941	MtZDS	zeta-carotene desaturase (carotenoid biosynthesis)	0.987534	3.14e-06		502	MtrunA17Chr6g0474171	MtNCR150	Nodule-specific Cysteine-Rich peptide	6.19629	0.00948202
503	MtrunA17Chr2g0297051		Putative P-type Cu(+) transporter	0.486518	0.0182808		503	MtrunA17Chr7g0250871	MtZFP6	ZINC FINGER PROTEIN 6	2.15769	2.19e-07		503	MtrunA17Chr2g0307121		Putative oxidoreductase	6.02533	4.44e-32
504	MtrunA17Chr2g0297691		Putative PGG domain, ankyrin repeat-containing domain superfamily	3.48214	0.00772792		504	MtrunA17Chr6g0451061	MtZIP14	Zinc-Iron Permease 14	8.03565	2.06e-07		504	MtrunA17Chr4g0069561		Putative transcription factor interactor and regulator AUX-IAA family	-1.55591	0.00231172
505	MtrunA17Chr2g0297701		Putative PGG domain, ankyrin repeat-containing domain superfamily	1.31282	4.46e-07		505	MtrunA17Chr3g0120361	MtZIP4	Zinc-Iron Permease 4	0.79327	0.0106979		505	MtrunA17Chr3g0086661	MtCYP75B83|MtF3H-2	Cytochrome P450 monooxygenase|Flavonoid 3'-monooxygenase	1.2268	1.05e-05
506	MtrunA17Chr2g0297811		Putative chitinase	2.17126	9.37e-06		506	MtrunA17Chr7g0273501	NA	NA	-0.924502	0.00913621		506	MtrunA17Chr8g0334821		Putative ubiquitinyl hydrolase 1	3.72523	1.81e-08
507	MtrunA17Chr2g0297831		putative protein	2.11733	1.93e-10		507	MtrunA17Chr2g0287661	NA	NA	-0.546174	0.0436502		507	MtrunA17Chr1g0175451		Putative protein kinase RLK-Pelle-L-LEC family	2.51656	0.000753162
508	MtrunA17Chr2g0297851		Putative vesicle-fusing ATPase	2.05256	7.36e-16		508	MtrunA17Chr3g0087671	NA	NA	4.32557	0.0448108		508	MtrunA17Chr3g0081521		Putative carboxylesterase	1.09396	0.00041285
509	MtrunA17Chr2g0297861		Putative translocase	1.56178	0.00346831		509	MtrunA17Chr1g0149431	NA	NA	2.47649	0.0166266		509	MtrunA17Chr1g0195071		putative protein	-0.79594	0.0193591
510	MtrunA17Chr2g0297871		Putative translocase	1.18027	0.000188671		510	MtrunA17Chr7g0226971	NA	NA	-0.722849	0.0494722		510	MtrunA17Chr3g0129021		Putative nucleobase cation symporter 2 family	1.09265	0.000184436
511	MtrunA17Chr2g0297921		Putative protein kinase RLK-Pelle-RLCK-Os family	1.88461	1.29e-24		511	MtrunA17Chr3g0084171	NA	NA	1.37606	0.0448838		511	MtrunA17Chr8g0369601		Putative glycosyl transferase, family 1, Glycosyltransferase subfamily 4-like protein	2.53143	1.08e-14
512	MtrunA17Chr2g0297941		Putative protein kinase RLK-Pelle-RLCK-Os family	3.36118	4.04e-09		512	MtrunA17Chr7g0251641	NA	NA	-0.921003	0.0160198		512	MtrunA17Chr7g0259291		Putative GH3 family protein	0.691861	0.0265748
513	MtrunA17Chr2g0297951		Putative protein kinase RLK-Pelle-RLCK-Os family	3.45628	8.79e-30		513	MtrunA17Chr1g0181711	NA	NA	-0.68934	0.013112		513	MtrunA17Chr5g0399171		Putative nepenthesin	-0.626821	0.0426129
514	MtrunA17Chr2g0298031	MtAHA5	(Plasma membrane proton pump, TC121827)	-1.06909	0.00193247		514	MtrunA17Chr5g0425621	NA	NA	-1.21617	0.00121629		514	MtrunA17Chr5g0448551		Putative trans-zeatin O-beta-D-glucosyltransferase	1.7494	0.0154936
515	MtrunA17Chr2g0298571		Putative oxysterol-binding protein	1.54611	7.15e-08		515	MtrunA17Chr7g0226761	NA	NA	4.2535	2.59e-10		515	MtrunA17Chr4g0066221		Putative UDP-glucuronosyl/UDP-glucosyltransferase, UDP-glycosyltransferase family	2.01438	1.66e-06
516	MtrunA17Chr2g0298601		Putative cucumisin	-0.467606	0.044489		516	MtrunA17Chr4g0024101	NA	NA	-1.08679	0.0120232		516	MtrunA17Chr5g0439231		putative protein	-1.17785	0.0312104
517	MtrunA17Chr2g0298821		putative protein	1.27549	0.00025461		517	MtrunA17Chr8g0346191	NA	NA	-1.10902	0.0119397		517	MtrunA17Chr8g0385631		putative protein	-0.934625	0.038466
518	MtrunA17Chr2g0299371	MtCKX3	cytokinin oxidase 3	2.4797	5.6e-05		518	MtrunA17Chr4g0010191	NA	NA	-0.601647	0.0243942		518	MtrunA17Chr1g0177101		Putative RNA recognition motif domain, nucleotide-binding alpha-beta plait domain superfamily	0.692046	0.0491258
519	MtrunA17Chr2g0300051		Putative chitinase	2.57335	0.0256247		519	MtrunA17Chr4g0062171	NA	NA	-0.637498	0.0369078		519	MtrunA17Chr6g0450211		Putative cinnamoyl-CoA reductase	1.52277	0.000202444
520	MtrunA17Chr2g0301671		Putative acid--thiol ligase	-0.930076	0.00626384		520	MtrunA17Chr1g0197511	NA	NA	-1.79709	0.0310378		520	MtrunA17Chr1g0185521		Putative ribosome recycling factor, RRF superfamily	-0.599742	0.0394025
521	MtrunA17Chr2g0301871		Putative transcription factor C2H2 family	-1.55245	0.00125466		521	MtrunA17Chr8g0384621	PAD4-like	salicylic acid defense pathway	0.444324	0.0257062		521	MtrunA17Chr8g0364591		Putative PADRE domain-containing protein	5.07192	3.89e-87
522	MtrunA17Chr2g0302051		Putative ribosomal protein L18	-0.526755	0.0334682		522	MtrunA17Chr3g0118891	SCP1	Serine carboxypeptidase 1	6.57278	6.25e-18		522	MtrunA17Chr4g0076051		Putative cytochrome b561 and DOMON domain-containing protein	1.06033	0.00109984
523	MtrunA17Chr2g0302081		putative protein	-0.941121	6.83e-06		523	MtrunA17Chr2g0318301	THE1-like	THESEUS 1-like (cell elongation regulator)	0.96281	9.56e-05		523	MtrunA17Chr5g0410481		Putative disease resistance protein	2.35471	1.76e-05
524	MtrunA17Chr2g0302244		Putative molybdenum cofactor sulfurtransferase	0.460114	0.0341077		524	MtrunA17Chr5g0415771	TRX	Thioredoxin	-0.508206	0.0443476		524	MtrunA17Chr2g0307521		Putative methyltransferase	1.36493	0.00892483
525	MtrunA17Chr2g0302391		Putative transcription factor WRKY family	0.385851	0.0384179		525	MtrunA17Chr4g0050591	Xyl2	Beta-xylosidase/alpha-L-arabinofuranosidase 2	0.614171	0.0352417		525	MtrunA17Chr8g0386781		Putative purine-nucleoside phosphorylase	-1.14195	3.94e-05
526	MtrunA17Chr2g0302641		Putative Ubiquitin-like domain,-like superfamily	-0.650108	0.0421334		526	MtrunA17Chr5g0447521		Putative P-type Ca(2+) transporter	0.774336	0.0463256		526	MtrunA17Chr3g0102241		Putative disease resistance protein	3.01653	0.000640258
527	MtrunA17Chr2g0303091		Putative fasciclin-like arabinogalactan protein, group A	-1.82496	0.0136752		527	MtrunA17Chr3g0116271		Putative AMP-dependent synthetase/ligase, AMP-binding, AMP-binding enzyme domain, ANL	0.960679	0.00572077		527	MtrunA17Chr4g0046841		Putative MACPF domain-containing protein CAD1/NSL1	1.05352	4.36e-05
528	MtrunA17Chr2g0303701	MtINT2_1|MtINT2.3	inositol transporter	-1.17973	0.000957303		528	MtrunA17Chr7g0263101		Putative EamA domain-containing protein	-0.534385	0.0482975		528	MtrunA17Chr8g0354271		Putative protein kinase RLK-Pelle-DLSV family	4.32561	1.54e-10
529	MtrunA17Chr2g0305131		putative protein	1.28331	1.13e-05		529	MtrunA17Chr7g0242671		Putative phosphatidylinositol-3,4-bisphosphate 4-phosphatase	1.02059	0.0306807		529	MtrunA17Chr8g0350221		Putative C2 domain-containing protein	-1.62603	0.00121807
530	MtrunA17Chr2g0305141		Putative protein kinase TKL-Pl-6 family	0.434385	0.0244911		530	MtrunA17Chr7g0214711		Putative carboxylic ester hydrolase	4.22049	0.0323982		530	MtrunA17Chr4g0045011		Putative PLAC8 motif-containing protein	0.854374	0.0373704
531	MtrunA17Chr2g0306461	MtPCY30	Plantacyanin/Chemocyanin	0.963961	6.05e-10		531	MtrunA17Chr3g0117051		hypothetical protein	-1.05643	0.000350139		531	MtrunA17Chr8g0379241		Putative cellulose synthase (UDP-forming)	-1.54281	0.0217768
532	MtrunA17Chr2g0307001		Putative protein MIZU-KUSSEI 1-like, plant	-2.70229	0.047543		532	MtrunA17Chr1g0159031		putative protein	-2.82857	0.00101259		532	MtrunA17Chr3g0111361		Putative C2 domain-containing protein	0.77392	0.00563938
533	MtrunA17Chr2g0307011		Putative ethanolamine kinase	0.883114	0.000676286		533	MtrunA17Chr7g0257431		Putative P-loop containing nucleoside triphosphate hydrolase	-0.900679	0.0104765		533	MtrunA17Chr4g0056461		putative protein	1.08456	0.0330716
534	MtrunA17Chr2g0307091		Putative sugar phosphate transporter domain-containing protein	-0.506271	0.00312665		534	MtrunA17Chr8g0389431		Putative ribosomal protein L31e	-0.600945	0.00919576		534	MtrunA17Chr1g0175731		Putative protein kinase RLK-Pelle-RLCK-VIII family	-1.13937	0.00258056
535	MtrunA17Chr2g0307121		Putative oxidoreductase	6.45235	1.88e-55		535	MtrunA17Chr5g0410931		Putative transcription factor Hap3/NF-YB family	-0.645705	0.0412747		535	MtrunA17Chr4g0026641		Putative tripeptidyl-peptidase II	2.68379	6.33e-21
536	MtrunA17Chr2g0308701		putative protein	1.2295	0.0116504		536	MtrunA17Chr2g0324981		putative protein	-0.85289	0.0146059		536	MtrunA17Chr7g0236981		Putative lyase	3.9131	0.00148278
537	MtrunA17Chr2g0308921		Putative VQ motif-containing protein 8/17/18/20/21/25	2.57312	8.77e-24		537	MtrunA17Chr4g0051081		Putative small-subunit processome, Utp11 protein	-0.613794	0.0360617		537	MtrunA17Chr1g0162561		Putative G protein alpha subunit, helical insertion	1.36977	0.0302601
538	MtrunA17Chr2g0309181		Putative vacuolar protein sorting-associated protein	-0.564031	0.0283037		538	MtrunA17Chr8g0342811		Putative P-type phospholipid transporter	0.819644	0.0295128		538	MtrunA17Chr7g0267791		Putative protein WVD2-like 4/5/6	-0.983819	0.0103945
539	MtrunA17Chr2g0309231		Putative beta-N-acetylhexosaminidase	1.7278	0.00246846		539	MtrunA17Chr8g0386801		Putative ribose-5-phosphate isomerase	-0.729801	0.00313759		539	MtrunA17Chr2g0291031		Putative serine aminopeptidase, S33, alpha/Beta hydrolase	-1.16615	0.0160333
540	MtrunA17Chr2g0309251		Putative neprosin	-0.610977	0.00019555		540	MtrunA17Chr2g0330471		Putative protein kinase RLK-Pelle-PERK-2 family	4.60331	1.87e-29		540	MtrunA17Chr5g0397991	MtMATE56	multidrug and toxic compound extrusion family	4.20902	6.38e-17
541	MtrunA17Chr2g0309341		Putative CTP synthase (glutamine hydrolyzing)	0.62627	0.00633517		541	MtrunA17Chr7g0269281		Putative transcription factor C2H2 family	0.945474	0.01017		541	MtrunA17Chr4g0052861	MtCYP81E7	Isoflavone 2'-hydroxylase|Cytochrome P450 monooxygenase	1.4235	1.21e-08
542	MtrunA17Chr2g0309391		putative protein	0.787928	0.00132941		542	MtrunA17Chr7g0238321		Putative transcription factor WD40-like family	0.936168	0.00441431		542	MtrunA17Chr6g0470501		Putative very-long-chain 3-oxoacyl-CoA reductase	4.61618	3.38e-08
543	MtrunA17Chr2g0309591	MtNCR160	Nodule-specific Cysteine-Rich peptide	5.32975	0.0499874		543	MtrunA17Chr8g0387291		Putative transcription factor C2H2 family	-0.785194	0.00413561		543	MtrunA17Chr6g0464971		Putative D-xylose 1-dehydrogenase (NADP(+), D-xylono-1,5-lactone-forming)	-0.897192	0.0140153
544	MtrunA17Chr2g0309681		Putative DNA-3-methyladenine glycosylase I	-2.80275	2.31e-07		544	MtrunA17Chr8g0384211		putative protein	2.72611	0.0300875		544	MtrunA17Chr4g0052651		1-Cys peroxiredoxin	-3.82834	0.000234341
545	MtrunA17Chr2g0310381		Putative cytochrome P450	-1.0309	0.000946452		545	MtrunA17Chr2g0317871		Putative CBS domain-containing protein	0.96353	0.014002		545	MtrunA17Chr5g0397931		Putative protein kinase TKL-CTR1-DRK-2 family	0.917403	0.00911743
546	MtrunA17Chr2g0310601		Putative phosphoglycerate kinase	-0.446197	0.0403585		546	MtrunA17Chr1g0176111		Putative RNA recognition motif domain, nucleotide-binding alpha-beta plait domain superfamily	-0.852628	0.0349743		546	MtrunA17Chr1g0146781		hypothetical protein	1.0244	1.78e-05
547	MtrunA17Chr2g0310781		Putative protein kinase TKL-Pl-6 family	0.488045	0.000715533		547	MtrunA17Chr8g0388761		Putative Heat shock protein 70 family	0.463415	0.0218464		547	MtrunA17Chr8g0385871		Putative carboxypeptidase D	-1.51521	0.0296974
548	MtrunA17Chr2g0311341		Putative small auxin-up RNA	0.700448	0.0333284		548	MtrunA17Chr5g0418501		Putative RNA-directed DNA polymerase	1.11687	0.0113927		548	MtrunA17Chr3g0121551		Putative magnesium transporter NIPA	-1.03569	0.00105378
549	MtrunA17Chr2g0311481		Putative transcription factor interactor and regulator CCHC(Zn) family	6.63052	0.000177457		549	MtrunA17Chr3g0110861		putative protein	6.14404	0.00318861		549	MtrunA17Chr4g0014871		Putative proton-dependent oligopeptide transporter family, PTR2 family proton/oligopeptide symporter	1.49124	0.00965891
550	MtrunA17Chr2g0311511		Putative protein kinase RLK-Pelle-SD-2b family	5.32986	0.0384245		550	MtrunA17Chr4g0039801		Putative 1,4-beta-D-xylan synthase transcription factor C2H2 family	0.846953	0.000186027		550	MtrunA17Chr8g0354261		Putative deacetoxyvindoline 4-hydroxylase	3.61095	1.54e-43
551	MtrunA17Chr2g0311551		Putative protein kinase RLK-Pelle-SD-2b family	6.37558	1.24e-120		551	MtrunA17Chr4g0059291		Putative ubiquitin-conjugating enzyme E2, ubiquitin-conjugating enzyme/RWD	-0.472165	0.0458219		551	MtrunA17Chr4g0009741		hypothetical protein	-0.980905	0.0143171
552	MtrunA17Chr2g0311591		Putative transcription factor C2C2-CO-like family	-3.36903	6.09e-18		552	MtrunA17Chr5g0424281		Putative oxysterol-binding protein	0.693795	0.00812937		552	MtrunA17Chr5g0424211		Putative flavonol synthase	1.41297	0.00141369
553	MtrunA17Chr2g0311711		Putative deacetoxyvindoline 4-hydroxylase	1.60418	2.78e-05		553	MtrunA17Chr1g0154501		Putative transcription factor interactor and regulator LIM family	0.56622	0.0118706		553	MtrunA17Chr1g0196911	MtLIN|MtPUB9	lumpy infections|Plant U-box protein 9	1.23262	0.000901134
554	MtrunA17Chr2g0311761		Putative deacetoxyvindoline 4-hydroxylase	-1.7325	0.000588629		554	MtrunA17Chr1g0168311		Putative Gnk2-like domain-containing protein	-0.730138	0.0104896		554	MtrunA17Chr7g0253641	MtENODL42|MtPCY33	ENOD-like 42|Plantacyanin/Chemocyanin 33	8.56997	4.6e-09
555	MtrunA17Chr2g0311891		hypothetical protein	5.20734	2e-20		555	MtrunA17Chr4g0064341		Putative tetratricopeptide-like helical domain superfamily	0.906863	0.0183405		555	MtrunA17Chr1g0184161	AtDMR6-like	DOWNY MILDEW RESISTANCE6-like	1.95963	9.2e-09
556	MtrunA17Chr2g0312051		Putative cysteine-rich and transmembrane domain-containing protein WIH1/2	1.46407	1.68e-08		556	MtrunA17Chr5g0416461		Putative kelch-type beta propeller	0.660456	0.0247946		556	MtrunA17Chr8g0349741		Putative short-chain dehydrogenase/reductase SDR, NAD(P)-binding domain superfamily	1.78824	1.69e-07
557	MtrunA17Chr2g0312621		Putative protein-synthesizing GTPase	-0.440733	0.0455243		557	MtrunA17Chr3g0140191		Putative protein unc-13 , mammalian uncoordinated 13, domain 2	0.497938	0.0375862		557	MtrunA17Chr5g0395591	MtCHS-5	Chalcone synthase 4	4.04504	6.16e-05
558	MtrunA17Chr2g0312641		Putative protein kinase AGC-RSK-2 family	-1.13296	0.0158105		558	MtrunA17Chr3g0103421		Putative cyclin-dependent protein kinase inhibitor SMR	-0.456043	0.0282729		558	MtrunA17Chr2g0327051		Putative RlpA-like domain superfamily, kiwellin	2.18354	0.000835298
559	MtrunA17Chr2g0312791		Putative glutathione transferase	2.38022	2.91e-05		559	MtrunA17Chr5g0421091		Putative codeine 3-O-demethylase	-0.537347	0.0185644		559	MtrunA17Chr7g0274021		Putative quinate O-hydroxycinnamoyltransferase	-1.52382	0.0371622
560	MtrunA17Chr2g0313171		Putative ubiquitinyl hydrolase 1	-0.834258	4.15e-05		560	MtrunA17Chr1g0150021		Putative enhancer of rudimentary	-0.527166	0.0399365		560	MtrunA17Chr3g0126051		Putative carboxypeptidase D	2.43501	0.00501556
561	MtrunA17Chr2g0313251		putative protein	0.947957	0.000423912		561	MtrunA17Chr8g0368031		Putative cyclin-dependent protein kinase inhibitor SMR	-0.775498	0.031739		561	MtrunA17Chr1g0210274		Putative MFS transporter superfamily	1.22141	0.000773349
562	MtrunA17Chr2g0313591		Putative AAA+ ATPase domain, P-loop containing nucleoside triphosphate hydrolase	-2.90418	0.00771527		562	MtrunA17Chr7g0243771		Putative soyasapogenol B glucuronide galactosyltransferase	6.06555	4.83e-12		562	MtrunA17Chr2g0297951		Putative protein kinase RLK-Pelle-RLCK-Os family	3.13796	1.88e-21
563	MtrunA17Chr2g0313941		Putative FBD domain, F-box-like domain superfamily protein	-2.23792	5.47e-14		563	MtrunA17Chr4g0009481		Putative ribosomal protein S4/S9	-0.46463	0.0352417		563	MtrunA17Chr7g0251541		Putative alpha/beta hydrolase-1, diacylglycerol acyltransferase	0.90607	3.05e-05
564	MtrunA17Chr2g0313951		hypothetical protein	-1.52301	0.012467		564	MtrunA17Chr3g0093161		Putative protein kinase RLK-Pelle-DLSV family	1.27715	0.0458721		564	MtrunA17Chr1g0184021		putative protein	1.61895	0.00717464
565	MtrunA17Chr2g0314571		Putative SWEET sugar transporter	0.518767	0.0239458		565	MtrunA17Chr4g0061861		Putative centromere protein Mis12	-0.769023	0.0494167		565	MtrunA17Chr1g0197891	MtCYP76X2	Cytochrome P450 monooxygenase	4.92661	1.76e-05
566	MtrunA17Chr2g0314801		Putative trichome birefringence-like domain, PC-Esterase	-1.78648	0.000135278		566	MtrunA17Chr8g0354661		Putative transcription factor MYB-HB-like family	0.575922	0.0472105		566	MtrunA17Chr5g0448091		Putative caffeate O-methyltransferase	1.1406	5.2e-06
567	MtrunA17Chr2g0315131		Putative non-specific serine/threonine protein kinase	0.406866	0.0399475		567	MtrunA17Chr1g0213791		Putative transcription factor bHLH family	-0.553619	0.0476328		567	MtrunA17Chr5g0443351	MtMAPK20-3	MAP kinase	0.91884	0.00156042
568	MtrunA17Chr2g0315301		putative protein	2.01079	3.5e-06		568	MtrunA17Chr1g0196781		Putative transcription factor AP2-EREBP family	-1.5889	5.23e-16		568	MtrunA17Chr4g0017241		Putative protein kinase RLK-Pelle-CR4L family	1.93384	2.71e-07
569	MtrunA17Chr2g0315531		Putative protein gravitropic in the light 1	-0.713712	0.0034506		569	MtrunA17Chr6g0461171		Putative C2 domain-containing protein	-0.664914	0.0203447		569	MtrunA17Chr4g0038151	MtPrx110	peroxidase	1.65785	0.0213655
570	MtrunA17Chr2g0315551		Putative small GTP-binding protein	-0.520053	0.00993861		570	MtrunA17Chr7g0273931		Putative tRNA pseudouridine(13) synthase	-0.456495	0.0418881		570	MtrunA17Chr4g0039011	MtBG22	beta-1,3-Glucanase 22	2.10441	8.86e-08
571	MtrunA17Chr2g0315841		Putative S-locus-specific glycoprotein/EP1	1.12752	3.92e-13		571	MtrunA17Chr1g0213151		putative protein	1.45917	0.00771857		571	MtrunA17Chr3g0093881		Putative non-specific serine/threonine protein kinase	1.14237	0.0272527
572	MtrunA17Chr2g0316021		Putative AAA+ ATPase domain, ATPase, AAA-type, core, AAA-type ATPase domain-containing protein	2.26644	3.15e-11		572	MtrunA17Chr3g0109461		Putative protein kinase RLK-Pelle-DLSV family	2.27469	6.97e-10		572	MtrunA17Chr6g0475241		Putative salicylate carboxymethyltransferase	5.51253	5.91e-49
573	MtrunA17Chr2g0316551		Putative transcription factor bZIP family	-4.01176	0.000222161		573	MtrunA17Chr7g0257471		Putative tetratricopeptide-like helical domain superfamily	0.711225	0.035872		573	MtrunA17Chr3g0082994	ENOD11	Early nodulin-11	9.12943	2.38e-10
574	MtrunA17Chr2g0316741		putative protein	-0.818731	0.00403308		574	MtrunA17Chr7g0254611		putative protein	0.696233	0.00162531		574	MtrunA17Chr5g0404311	MtPUB40	Plant U-box protein 40	1.47957	2.05e-07
575	MtrunA17Chr2g0316831		Putative peroxidase	-1.69327	0.0154821		575	MtrunA17Chr2g0321641		Putative neoxanthin synthase	1.75245	0.0012282		575	MtrunA17Chr3g0112751		putative protein	0.490866	0.0382758
576	MtrunA17Chr2g0316841		putative protein	-1.21948	2.43e-05		576	MtrunA17Chr8g0392751		Putative SPARK domain-containing protein	-0.83085	0.00717038		576	MtrunA17Chr8g0384621	PAD4-like	salicylic acid defense pathway	0.651052	0.049658
577	MtrunA17Chr2g0316981		Putative aminodeoxychorismate lyase, D-amino-acid transaminase	-0.380025	0.0429647		577	MtrunA17Chr2g0283091		putative protein	-0.644402	0.0196964		577	MtrunA17Chr8g0390711		Putative heavy metal-associated domain, HMA, heavy metal-associated domain superfamily	-0.872135	0.0420171
578	MtrunA17Chr2g0317061		putative protein	5.87419	0.00481064		578	MtrunA17Chr1g0187341		Putative PLAC8 motif-containing protein	4.83426	9.16e-05		578	MtrunA17Chr1g0148141	MtFPF	flowering-promoting factor-like protein	5.81471	0.00634188
579	MtrunA17Chr2g0317121		putative protein	-0.85289	0.00731494		579	MtrunA17Chr1g0192271		Putative ribosomal protein L18e	-0.649106	0.00182117		579	MtrunA17Chr4g0043091		Putative beta-glucosidase	1.41877	1.12e-06
580	MtrunA17Chr2g0317151	MtMATE47	multidrug and toxic compound extrusion family	0.901408	0.0455849		580	MtrunA17Chr8g0371431		Putative PLAC8 motif-containing protein	-0.686886	0.00531046		580	MtrunA17Chr7g0242391		Putative SGNH hydrolase-type esterase domain, SGNH hydrolase superfamily	0.90385	0.0162013
581	MtrunA17Chr2g0317661		putative protein	0.861644	0.0237381		581	MtrunA17Chr1g0192331		Putative pectinesterase	0.587607	0.0150388		581	MtrunA17Chr7g0231221		Putative rlpA-like protein, double-psi beta-barrel	8.7616	4.69e-09
582	MtrunA17Chr2g0317881		Putative CBS domain-containing protein	2.81302	0.0357469		582	MtrunA17Chr4g0057901		Putative nucleoside-diphosphate kinase	-0.545672	0.0282742		582	MtrunA17Chr7g0229471	NA	NA	6.63685	0.000164233
583	MtrunA17Chr2g0317921		Putative protochlorophyllide reductase	-1.30916	0.000123317		583	MtrunA17Chr8g0374561		Putative disease resistance protein, RPW8	0.909467	0.0449691		583	MtrunA17Chr3g0143951		Putative transferase, protein kinase RLK-Pelle-RLCK-VIIa-2 family	1.19484	0.000109366
584	MtrunA17Chr2g0318031		putative protein	-0.81509	0.00743482		584	MtrunA17Chr2g0324871		putative protein	-0.5501	0.0478294		584	MtrunA17Chr8g0335971	MtCycU4-2	Cyclin U type	-1.04985	0.020467
585	MtrunA17Chr2g0318241		Putative methyltransferase type 11, S-adenosyl-L-methionine-dependent methyltransferase	0.710448	0.000867118		585	MtrunA17Chr1g0210601		putative protein	1.56289	1.13e-07		585	MtrunA17Chr4g0040141		Putative protein-serine/threonine kinase CMGC-CDK-CRK7-CDK9 family	0.769887	0.00281361
586	MtrunA17Chr2g0318411		putative protein	1.33429	1.64e-07		586	MtrunA17Chr8g0354281		Putative protein kinase RLK-Pelle-DLSV family	1.18417	0.000185671		586	MtrunA17Chr4g0064031	MtENODL25|MtPCY14	ENOD-like 25|Plantacyanin/Chemocyanin 14	3.48616	1e-05
587	MtrunA17Chr2g0318521		Putative chlorophyll A-B binding protein	-1.53673	1.73e-05		587	MtrunA17Chr6g0464741		Putative pectinesterase inhibitor domain-containing protein	-1.3505	0.00277721		587	MtrunA17Chr5g0416121		Putative CBS domain-containing protein	4.5909	4.22e-08
588	MtrunA17Chr2g0319001		Putative major facilitator, sugar transporter, major facilitator superfamily	-0.720961	0.00406947		588	MtrunA17Chr4g0000191		Putative beta-amyrin synthase	6.60359	9.02e-09		588	MtrunA17Chr6g0476051		Putative microtubule-associated protein, MAP65/Ase1/PRC1	10.5798	3.08e-15
589	MtrunA17Chr2g0319101		Putative protein kinase RLK-Pelle-LRR-I-2 family	-0.434994	0.0443664		589	MtrunA17Chr3g0130571		Putative transcription factor ssDNA-binding-TF family	-0.57371	0.0446675		589	MtrunA17Chr6g0475631	NA	NA	7.04213	0.000169375
590	MtrunA17Chr2g0319111		Putative ribosomal protein L24	-0.522231	0.02934		590	MtrunA17Chr8g0390161		hypothetical protein	5.92935	0.00692118		590	MtrunA17Chr7g0222921		Putative leucine-rich repeat-containing, plant-type, leucine-rich repeat domain superfamily	1.50098	0.00115562
591	MtrunA17Chr2g0319231		Putative pentatricopeptide repeat-containing protein, plant	5.24923	0.0186799		591	MtrunA17Chr3g0140391		Putative 2-acylglycerol O-acyltransferase	0.737321	0.00111904		591	MtrunA17Chr1g0187221	MtSubIn5	Subtilisin inhibitor	1.10052	0.0430209
592	MtrunA17Chr2g0319791		Putative anthocyanidin 3-O-glucoside 2''-O-glucosyltransferase	0.794917	0.0200974		592	MtrunA17Chr6g0477391		Putative CBS domain, chloride channel, voltage gated, chloride channel, core	0.562536	0.00516516		592	MtrunA17Chr3g0088531		Putative F-box domain-containing protein	1.75422	6.46e-05
593	MtrunA17Chr2g0320061	MtPrx28	peroxidase 28	0.942655	0.0270997		593	MtrunA17Chr1g0152901		Putative WPP domain-containing protein 1/2/3	-0.653646	0.0482736		593	MtrunA17Chr2g0295211		Putative Bet v I/Major latex protein	1.82888	0.0138871
594	MtrunA17Chr2g0320071	MtPrx57	peroxidase 57	1.82115	1.19e-06		594	MtrunA17Chr2g0332831		putative protein	1.40225	1.03e-06		594	MtrunA17Chr5g0445421	MtCYP71D61	Cytochrome P450 monooxygenase	-1.74008	0.0378021
595	MtrunA17Chr2g0320251		Putative xylogalacturonan beta-1,3-xylosyltransferase	-1.4431	0.00058509		595	MtrunA17Chr3g0124811		Putative aldehyde dehydrogenase (NAD(+))	0.664811	7.88e-05		595	MtrunA17Chr3g0079371		Putative pectinesterase	1.99254	1.45e-08
596	MtrunA17Chr2g0320271		putative protein	1.4501	1.58e-10		596	MtrunA17Chr4g0073021		Putative Clp, repeat (R) domain, P-loop containing nucleoside triphosphate hydrolase	0.557417	0.0258346		596	MtrunA17Chr6g0461061	MtFLOT7|MtVPY	Flotillin 7 (TC117648)|VAPYRIN (TC104091)	5.46461	8.17e-06
597	MtrunA17Chr2g0320491		Putative transcription factor C2H2 family	0.688558	1.66e-05		597	MtrunA17Chr5g0405561		Putative adaptor protein Cbl domain superfamily	0.831274	0.0054328		597	MtrunA17Chr3g0121261		Putative IQ domain-containing protein IQM	2.13101	0.00117806
598	MtrunA17Chr2g0321041		putative protein	1.68112	3.05e-16		598	MtrunA17Chr8g0343491		Putative transferase	1.53538	1.16e-15		598	MtrunA17Chr1g0208421		putative protein	1.51563	0.000104882
599	MtrunA17Chr2g0321351		Putative alpha/beta hydrolase-1	1.50166	0.000227153		599	MtrunA17Chr5g0397581		Putative exostosin	1.38762	1.87e-05		599	MtrunA17Chr5g0442491		Putative UDP-glucuronosyl/UDP-glucosyltransferase, UDP-glycosyltransferase family	1.2733	0.0100638
600	MtrunA17Chr2g0321411		Putative transcription factor bZIP family	2.56442	0.0322057		600	MtrunA17Chr8g0388831		Putative very-long-chain 3-oxoacyl-CoA reductase	1.09767	6.67e-05		600	MtrunA17Chr6g0457421	MtCYP735A10	Cytochrome P450 monooxygenase	1.28463	0.0256056
601	MtrunA17Chr2g0321431		Putative transcription factor bZIP family	-0.797779	7.56e-06		601	MtrunA17Chr3g0123961		putative protein	-0.928067	0.000539705		601	MtrunA17Chr5g0402721		Putative disease resistance protein, RPW8	1.95684	0.00689004
602	MtrunA17Chr2g0321641		Putative neoxanthin synthase	1.328	0.0111846		602	MtrunA17Chr5g0442131		Putative transaminase	0.961774	0.000438357		602	MtrunA17Chr1g0186661		Putative transcription factor C2H2 family	-1.20436	0.0396629
603	MtrunA17Chr2g0321761		putative protein	0.699796	0.00233649		603	MtrunA17Chr2g0318841		Putative protein kinase RLK-Pelle-DLSV family	0.977764	0.000228223		603	MtrunA17Chr2g0293951		hypothetical protein	-0.664601	0.00477167
604	MtrunA17Chr2g0322001		Putative transcription factor bHLH family	0.748984	0.000252326		604	MtrunA17Chr3g0108311		Putative proteasome ATPase	-0.634094	0.0153758		604	MtrunA17Chr7g0245111		Putative alpha-galactosidase	-0.860946	0.0382758
605	MtrunA17Chr2g0322191		Putative protein kinase RLK-Pelle-URK-1 family	-0.662936	0.0223865		605	MtrunA17Chr2g0321821		putative protein	-0.773253	0.0458772		605	MtrunA17Chr8g0373541		Putative transcription factor C2H2 family	1.00273	0.00248438
606	MtrunA17Chr2g0322341		Putative cellulose synthase (UDP-forming)	0.695123	0.0232937		606	MtrunA17Chr1g0196121		putative protein	1.78504	0.0390467		606	MtrunA17Chr5g0432711		putative protein	10.6025	9.11e-16
607	MtrunA17Chr2g0322651		putative protein	4.22432	4.06e-50		607	MtrunA17Chr3g0086611		Putative leucine-rich repeat domain superfamily	-0.790147	0.0147513		607	MtrunA17Chr5g0398831	MtnsLTP62	non-specific Lipid Transfer Protein	9.63574	8.28e-13
608	MtrunA17Chr2g0322981		Putative Gnk2-like domain-containing protein	2.3966	0.0253249		608	MtrunA17Chr8g0382861		Putative transcription factor bZIP family	-0.668181	0.00350599		608	MtrunA17Chr5g0427021		Putative chromatin regulator PHD family	-0.732652	0.0380636
609	MtrunA17Chr2g0323011		Putative Gnk2-like domain-containing protein	1.26194	0.000650136		609	MtrunA17Chr4g0045611		putative protein	-0.667531	0.00749843		609	MtrunA17Chr8g0381181		Putative RPM1-interacting protein 4/NOI4	1.00728	0.00123085
610	MtrunA17Chr2g0323131	MtTPS6	terpene synthase 6	0.689786	0.02223		610	MtrunA17Chr4g0049491		Putative chromatin remodeler Bromodomain family	0.455294	0.0361799		610	MtrunA17Chr5g0419531	MtSPI1|MtSubIn10	Serine Protease Inhibitor 1|Subtilisin inhibitor 10	6.01773	6.11e-46
611	MtrunA17Chr2g0323201		Putative FAS1 domain-containing protein	-2.08075	0.0113426		611	MtrunA17Chr5g0396491		Putative transcription factor GRAS family	1.28855	2.37e-07		611	MtrunA17Chr3g0105351		Putative protein-serine/threonine phosphatase	3.75039	3.55e-18
612	MtrunA17Chr2g0323261		hypothetical protein	3.43271	4.02e-16		612	MtrunA17Chr8g0342171		hypothetical protein	3.00316	2.05e-05		612	MtrunA17Chr5g0407321		Putative membrane transport protein	1.55881	7e-07
613	MtrunA17Chr2g0323391		Putative SPARK domain-containing protein	-1.72727	5.13e-05		613	MtrunA17Chr1g0150771		Putative harbinger transposase-derived nuclease domain, nuclease HARBI1	0.668398	0.0249997		613	MtrunA17Chr1g0212301		Putative glutathione transferase	1.02326	0.00377761
614	MtrunA17Chr2g0323741		putative protein	1.45186	0.000352917		614	MtrunA17Chr6g0452341		Putative peptidase M24, PH-like domain superfamily, FACT complex subunit Spt16	0.527186	0.0418407		614	MtrunA17Chr7g0239421		putative protein	-0.702868	0.0363922
615	MtrunA17Chr2g0323751		putative protein	2.47385	8.36e-16		615	MtrunA17Chr6g0469021		Putative Hemopexin-like domain superfamily	1.733	5.24e-05		615	MtrunA17Chr4g0060111		Putative Band 7 domain-containing protein	2.1876	1.15e-06
616	MtrunA17Chr2g0323911		putative protein	-1.38737	0.00180005		616	MtrunA17Chr2g0325551		Putative ketol-acid reductoisomerase (NADP(+))	-0.72403	0.0104765		616	MtrunA17Chr3g0120521		Putative tripeptidyl-peptidase II	0.920548	0.0025543
617	MtrunA17Chr2g0324061		Putative protein-serine/threonine phosphatase	0.965548	1.87e-05		617	MtrunA17Chr1g0198681		Putative transferase	0.92315	0.00338976		617	MtrunA17Chr1g0149821	MtCHIT5a	chitinase 5 a	1.60917	6.97e-08
618	MtrunA17Chr2g0324071		Putative photosystem II Pbs27	-1.4827	0.00103997		618	MtrunA17Chr5g0447461		Putative ribosomal protein S26e	-0.62616	0.0173793		618	MtrunA17Chr7g0250821		putative protein	0.88982	0.012895
619	MtrunA17Chr2g0324161		Putative soluble epoxide hydrolase	0.872711	0.00026947		619	MtrunA17Chr2g0333851		Putative transcription factor WRKY family	-1.29326	0.00578373		619	MtrunA17Chr1g0210661		Putative 2Fe-2S ferredoxin-type iron-sulfur binding domain, 2Fe-2S ferredoxin, iron-sulphur binding	-1.2238	1.63e-05
620	MtrunA17Chr2g0324461		Putative protein-serine/threonine kinase CMGC-CDK-CRK7-CDK9 family	1.88649	4.13e-23		620	MtrunA17Chr5g0412061		Putative K domain-containing protein	0.586119	0.0445774		620	MtrunA17Chr2g0280971		Putative equilibrative nucleoside transporter	7.84919	9.15e-07
621	MtrunA17Chr2g0324591		putative protein	1.521	3.54e-08		621	MtrunA17Chr7g0248671		Putative heavy metal-associated domain, HMA	-0.928098	0.00292638		621	MtrunA17Chr7g0220181		Putative chalcone synthase	1.65814	3.21e-08
622	MtrunA17Chr2g0325021		Putative fasciclin-like arabinogalactan protein, group A	-1.17694	3.36e-06		622	MtrunA17Chr3g0080061		Putative nucleic acid-binding protein	-0.884498	0.0436995		622	MtrunA17Chr1g0179781		Putative transcription repressor PLATZ family	-1.11101	0.0157415
623	MtrunA17Chr2g0325161		Putative chromatin regulator PHD family	-1.04627	3.08e-05		623	MtrunA17Chr8g0380221		Putative cold-regulated 413 protein	-0.673234	0.0238135		623	MtrunA17Chr2g0332661	MtNPD1	Nodule-specific PLAT-domain 1	7.30525	3.91e-05
624	MtrunA17Chr2g0325481		Putative trichome birefringence-like domain, PC-Esterase	-0.813274	0.00481064		624	MtrunA17Chr7g0223231		Putative isoflavone 7-O-methyltransferase	6.09454	0.0094723		624	MtrunA17Chr1g0176831	MtCYP76X15	Cytochrome P450 monooxygenase	5.99443	0.0218689
625	MtrunA17Chr2g0325521		Putative transcription factor bHLH family	1.93174	5.64e-12		625	MtrunA17Chr1g0195691		Putative ABC-type xenobiotic transporter	0.656469	0.0494066		625	MtrunA17Chr2g0295371	AtPR-1-like|MtCAPE12	pathogenesis-related protein 1 (SA-inducible in Mt)|CAP-derived peptide 12	1.66687	4.69e-09
626	MtrunA17Chr2g0325951	MtNPF2.4	NRT1/ PTR FAMILY|nitrate transporter / peptide transporter	-0.911641	0.00674283		626	MtrunA17Chr5g0432551		Putative ribosomal protein S9	-0.584735	0.0177965		626	MtrunA17Chr2g0321411		Putative transcription factor bZIP family	2.228	9.56e-05
627	MtrunA17Chr2g0326481	MtBGAL6	beta-galactosidase 6	-0.574745	0.0198121		627	MtrunA17Chr8g0359781		Putative tetratricopeptide-like helical domain superfamily	1.38096	4.56e-07		627	MtrunA17Chr3g0137241	MtKNOX5	KNOX transcription factor	0.860648	0.0122586
628	MtrunA17Chr2g0326541		Putative kelch-type beta propeller	0.781974	2.46e-09		628	MtrunA17Chr8g0389351		Putative ATP synthase, F0 complex, subunit G	-0.561877	0.0264176		628	MtrunA17Chr3g0141321		Putative polygalacturonate 4-alpha-galacturonosyltransferase	0.860303	0.00531285
629	MtrunA17Chr2g0326561		Putative (E)-4-hydroxy-3-methylbut-2-enyl-diphosphate synthase (ferredoxin)	0.491567	0.00299886		629	MtrunA17Chr4g0060221		hypothetical protein	-0.933556	0.000134148		629	MtrunA17Chr1g0208821	MtMATE27	multidrug and toxic compound extrusion family	0.796972	0.03765
630	MtrunA17Chr2g0326571		putative protein	2.64643	0.000213205		630	MtrunA17Chr8g0374071		Putative molybdenum cofactor sulfurtransferase	0.911089	0.000587358		630	MtrunA17Chr4g0051181		Putative transcription factor WRKY family	1.18784	0.026581
631	MtrunA17Chr2g0326621	MtPIP2;2	Plasma membrane intrinsic protein 2|1 (aquaporin)	-1.04307	0.000163972		631	MtrunA17Chr5g0422371		Putative ascorbate ferrireductase (transmembrane)	-0.94198	0.00115746		631	MtrunA17Chr2g0332211	MtABCG9	ATP-binding cassette (ABC) transporter type G (XM_003597768)	1.08469	0.00062464
632	MtrunA17Chr2g0326911		Putative chromatin regulator PHD family	-0.678332	0.0334682		632	MtrunA17Chr1g0155191		Putative nucleoside triphosphate pyrophosphatase Maf-like protein	-0.559241	0.0208751		632	MtrunA17Chr4g0048041		Putative NADH:ubiquinone reductase (non-electrogenic)	1.17011	0.00108133
633	MtrunA17Chr2g0327471		Putative protein kinase RLK-Pelle-RLCK-VIIa-1 family	0.569653	0.0140081		633	MtrunA17Chr2g0323211		Putative calcium-binding protein KIC/PBP1/KRP1	1.26108	0.00338807		633	MtrunA17Chr6g0474751		Putative leucine-rich repeat domain superfamily	4.97835	1.46e-24
634	MtrunA17Chr2g0327581		Putative plus-end-directed kinesin ATPase	0.575491	0.00103263		634	MtrunA17Chr8g0390681		Putative leucine-rich repeat-containing, plant-type, leucine-rich repeat domain superfamily	1.90838	1.66e-11		634	MtrunA17Chr2g0288921		Putative pectate lyase	-0.971553	0.0220152
635	MtrunA17Chr2g0327741		Putative exocyst complex component Exo70, cullin repeat-like-containing domain superfamily	2.24545	2.16e-18		635	MtrunA17Chr5g0417701		Putative rlpA-like protein, double-psi beta-barrel	2.21799	5.77e-24		635	MtrunA17Chr2g0311341		Putative small auxin-up RNA	0.754984	0.0330716
636	MtrunA17Chr2g0327991		putative protein	0.892072	0.0290032		636	MtrunA17Chr4g0066261		Putative UDP-glucuronosyl/UDP-glucosyltransferase, UDP-glycosyltransferase family	0.55301	0.0273414		636	MtrunA17Chr1g0150561		Putative F-box domain-containing protein	1.12031	0.0322582
637	MtrunA17Chr2g0328081		Putative amino acid transporter, transmembrane domain-containing protein	-1.34882	6.59e-06		637	MtrunA17Chr4g0063791		putative protein	-0.847164	0.040097		637	MtrunA17Chr1g0201571		Putative protein-serine/threonine kinase CMGC-CDK-CRK7-CDK9 family	2.46624	6.1e-31
638	MtrunA17Chr2g0328811		Putative 1-acylglycerol-3-phosphate O-acyltransferase	-0.955759	0.0243405		638	MtrunA17Chr1g0204941		Putative ribosomal protein S3Ae	-0.515309	0.0284035		638	MtrunA17Chr1g0189231		Putative phosphoinositide 5-phosphatase transcription factor WD40-like family	0.632824	0.0490893
639	MtrunA17Chr2g0328871		putative protein	-1.09261	0.00225241		639	MtrunA17Chr6g0451341		Putative transcription regulator IWS1 family	0.795303	0.00167031		639	MtrunA17Chr2g0320101	MtPrx97	peroxidase 97	3.02024	7.59e-11
640	MtrunA17Chr2g0329021		Putative histone deacetylase	-3.94142	0.0109169		640	MtrunA17Chr1g0147111		Putative transcription factor C2C2-CO-like family	-0.788823	0.00405076		640	MtrunA17Chr8g0359821		Putative 7-deoxyloganetin glucosyltransferase	3.99552	0.00101301
641	MtrunA17Chr2g0329091		Putative IRK-interacting protein	-0.973193	1.05e-05		641	MtrunA17Chr3g0126181		Putative protein kinase RLK-Pelle-LRR-XI-1 family	1.30987	2.35e-09		641	MtrunA17Chr1g0186381		Putative cellulose synthase (UDP-forming)	1.13071	0.000700379
642	MtrunA17Chr2g0329201		Putative beta-glucosidase	0.982206	0.0174721		642	MtrunA17Chr1g0185401		putative protein	-0.59955	0.0390322		642	MtrunA17Chr8g0370901		Putative protein BPS1	1.82026	0.0430209
643	MtrunA17Chr2g0329371	MtCML12	Calmodulin-like 12	1.90732	8.43e-10		643	MtrunA17Chr8g0367951		Putative fucosylgalactoside 3-alpha-galactosyltransferase	2.17175	0.0411822		643	MtrunA17Chr1g0155431	MtDFR1	dihydroflavonol 4-reductase (XP_013466134)	-3.04237	6.81e-05
644	MtrunA17Chr2g0329451		Putative fructokinase	0.391933	0.040083		644	MtrunA17Chr4g0028161		putative protein	0.912471	1.33e-05		644	MtrunA17Chr4g0030701	MtCYP93B28	Cytochrome P450 monooxygenase	-1.33767	0.00250279
645	MtrunA17Chr2g0329511		Putative transcription factor interactor and regulator Znf-B family	-0.686234	0.042755		645	MtrunA17Chr3g0126211		Putative VQ motif-containing protein 8/17/18/20/21/25	1.15933	7.68e-09		645	MtrunA17Chr7g0259101		Putative dirigent protein	1.08429	0.00419763
646	MtrunA17Chr2g0329621		Putative transmembrane protein DDB_G0292058	-0.949089	0.000203531		646	MtrunA17Chr7g0258341		Putative pectinesterase	0.730602	0.0477939		646	MtrunA17Chr5g0397831		Putative Thaumatin family	1.38692	0.00524816
647	MtrunA17Chr2g0329791		Putative chitinase	3.22449	1e-19		647	MtrunA17Chr3g0081591		Putative tetratricopeptide-like helical domain superfamily, DYW domain-containing protein	1.58227	0.017022		647	MtrunA17Chr2g0329791		Putative chitinase	2.86706	1.81e-14
648	MtrunA17Chr2g0329991		Putative P-type phospholipid transporter	0.515157	0.0017072		648	MtrunA17Chr1g0181971		putative protein	-0.948042	0.0178652		648	MtrunA17Chr3g0134741		Putative transcription factor bHLH family	2.84712	5.81e-12
649	MtrunA17Chr2g0330151		Putative beta-fructofuranosidase	0.876632	5.76e-05		649	MtrunA17Chr2g0279871		Putative oligopeptide transporter, OPT superfamily	0.842041	0.000126632		649	MtrunA17Chr4g0012141		Putative major sperm protein (MSP)	1.79516	0.00156042
650	MtrunA17Chr2g0330241		Putative Late embryogenesis abundant protein, LEA_2 subgroup	-0.907726	0.000191302		650	MtrunA17Chr8g0390691		Putative serine incorporator/TMS membrane protein	-0.605934	0.0418881		650	MtrunA17Chr1g0202261		Putative chitinase	1.26078	2.33e-05
651	MtrunA17Chr2g0330471		Putative protein kinase RLK-Pelle-PERK-2 family	5.34612	2.97e-32		651	MtrunA17Chr8g0377711		Putative leucine-rich repeat domain superfamily	1.14181	0.0165811		651	MtrunA17Chr4g0057561	MtEXO70	exocyst complex component	0.668294	0.0490179
652	MtrunA17Chr2g0330791		Putative protein CHUP1	0.937832	0.000159032		652	MtrunA17Chr1g0205741		Putative non-specific serine/threonine protein kinase	1.49491	3.96e-11		652	MtrunA17Chr3g0125091		Putative amino acid transporter, transmembrane domain-containing protein	-0.627019	0.0477626
653	MtrunA17Chr2g0330951		Putative transcription factor interactor and regulator AUX-IAA family	-0.788071	1.43e-06		653	MtrunA17Chr2g0296471		Putative TIR domain-containing protein	2.48703	0.0265352		653	MtrunA17Chr8g0343671		Putative disease resistance protein	1.17267	0.000690029
654	MtrunA17Chr2g0331081		Putative ABC-type sulfate transporter	1.69876	1.38e-24		654	MtrunA17Chr4g0045361		Putative transcription factor MYB-HB-like family	1.27394	1.91e-08		654	MtrunA17Chr6g0461141		Putative annexin	-0.99893	0.00626939
655	MtrunA17Chr2g0331261		Putative major intrinsic protein	-1.31708	0.00995019		655	MtrunA17Chr1g0170581		Putative transcription factor bHLH family	-1.53259	1.65e-05		655	MtrunA17Chr2g0321431		Putative transcription factor bZIP family	-0.604082	0.01803
656	MtrunA17Chr2g0331371		Putative transcription factor FAR family	-0.877653	0.0313684		656	MtrunA17Chr2g0307971		Putative GDP-fucose protein O-fucosyltransferase	0.906444	9.4e-05		656	MtrunA17Chr6g0464631		Putative non-specific serine/threonine protein kinase	8.6794	4.68e-10
657	MtrunA17Chr2g0331411		Putative transcription factor interactor and regulator AUX-IAA family	-0.642763	5.46e-05		657	MtrunA17Chr4g0061541		Putative hydrolase	0.665069	0.0308556		657	MtrunA17Chr8g0376291		Putative leucine-rich repeat-containing, plant-type, leucine-rich repeat domain superfamily	3.08071	2.93e-20
658	MtrunA17Chr2g0331471	MtNPF1.5	NRT1/ PTR FAMILY|nitrate transporter / peptide transporter	1.39467	2.81e-11		658	MtrunA17Chr6g0483921		Putative wall-associated receptor kinase, galacturonan-binding domain-containing protein	2.27337	5.53e-06		658	MtrunA17Chr2g0295104		Putative Bet v I/Major latex protein	2.395	3.14e-15
659	MtrunA17Chr2g0331531		Putative PLAC8 motif-containing protein	-0.781948	0.0030523		659	MtrunA17Chr5g0395991		Putative PLAC8 motif-containing protein	-0.754264	0.0112563		659	MtrunA17Chr2g0316021		Putative AAA+ ATPase domain, ATPase, AAA-type, core, AAA-type ATPase domain-containing protein	1.79548	0.00694199
660	MtrunA17Chr2g0331621		Putative photosystem I PsaH, reaction centre subunit VI	-0.641178	0.0152853		660	MtrunA17Chr3g0136171		Putative photosystem II PsbX	-0.679828	0.0362917		660	MtrunA17Chr5g0405151		Putative transcription factor interactor and regulator Znf-B family	-1.02893	0.00838902
661	MtrunA17Chr2g0331641		Putative hydroxyphenylpyruvate reductase	-1.2858	1.14e-06		661	MtrunA17Chr4g0003671		Putative leucine-rich repeat domain superfamily	5.46315	0.0311524		661	MtrunA17Chr6g0449761		Putative germin, rmlC-like cupin domain superfamily, rmlC-like jelly roll, germin, manganese binding	6.96549	0.000265882
662	MtrunA17Chr2g0331671		Putative Late embryogenesis abundant protein, LEA_2 subgroup	-0.378748	0.0298589		662	MtrunA17Chr6g0487101		Putative pectinesterase	-0.901821	0.0101481		662	MtrunA17Chr8g0376391		Putative uncharacterized protein	1.02341	0.000235722
663	MtrunA17Chr2g0331721		Putative amino acid transporter, transmembrane domain-containing protein	2.60727	0.0436395		663	MtrunA17Chr2g0278281		Putative ribonuclease H domain-containing protein	-0.644358	0.0063336		663	MtrunA17Chr3g0107511	MtCYP728H7	Cytochrome P450 monooxygenase	1.76555	3.48e-05
664	MtrunA17Chr2g0331771		Putative mitochondrial carrier protein	8.6634	4.89e-10		664	MtrunA17Chr1g0162511		Putative RNA-directed DNA polymerase	1.16234	0.0338889		664	MtrunA17Chr1g0200471		Putative receptor protein-tyrosine kinase RLK-Pelle-LRR-XI-1 family	1.21207	0.026581
665	MtrunA17Chr2g0331951	MtSULTR3.4a	sulfate transporter	-0.911402	0.00568561		665	MtrunA17Chr4g0068101		Putative cullin repeat-like-containing domain superfamily	5.51286	0.0270487		665	MtrunA17Chr5g0442541		Putative UDP-glucuronosyl/UDP-glucosyltransferase, UDP-glycosyltransferase family	2.36446	6.5e-27
666	MtrunA17Chr2g0332031		Putative F-box/kelch-repeat protein KMD1/2	0.658756	0.0131751		666	MtrunA17Chr3g0094781		Putative Sulfotransferase domain, P-loop containing nucleoside triphosphate hydrolase	4.69203	1.04e-24		666	MtrunA17Chr1g0177391	MtLOG3	cytokinin biosynthesis	1.4681	4.97e-06
667	MtrunA17Chr2g0332191	MtGA3ox1|MtSSL	GIBBERELLIN 3-OXIDASE 1 (Gibberellin biosynthesis)|SMALL AND SERRATED LEAF	2.13141	3.61e-14		667	MtrunA17Chr5g0430501		Putative mitogen-activated protein kinase kinase kinase STE-STE11 family	1.13804	0.00158745		667	MtrunA17Chr2g0314451		Putative neprosin	1.07145	0.00814696
668	MtrunA17Chr2g0332221	MtABCG11	ATP-binding cassette (ABC) transporter type G (XM_003597770)	1.2924	0.000662978		668	MtrunA17Chr8g0348541		Putative disease resistance protein	1.84547	1.95e-08		668	MtrunA17Chr7g0258811	MtPrx23	peroxidase	6.59035	0.0212891
669	MtrunA17Chr2g0332241	MtABCG10	ATP-binding cassette (ABC) transporter type G (XM_003597771)	0.698336	2.06e-05		669	MtrunA17Chr1g0195141		Putative 60S ribosomal protein L19	-0.57428	0.00699329		669	MtrunA17Chr3g0133681		Putative patatin-like phospholipase domain, Acyl transferase/acyl hydrolase/lysophospholipase	6.35445	0.00466678
670	MtrunA17Chr2g0332291		Putative ADP/ATP carrier protein, bacterial type	0.699249	7.74e-05		670	MtrunA17Chr7g0240691		Putative glutathione transferase	0.887788	0.000116176		670	MtrunA17Chr8g0358611		putative protein	1.1207	0.00014193
671	MtrunA17Chr2g0332541		Putative Galactose-binding-like domain superfamily	-2.09609	9.63e-06		671	MtrunA17Chr7g0228311		Putative thioredoxin-disulfide reductase	-0.659103	0.00859202		671	MtrunA17Chr2g0320051	MtLIP|MtPrx43	Lignin biosynthetic peroxidase|peroxidase 43	2.06943	2.63e-06
672	MtrunA17Chr2g0332801		Putative endo-polygalacturonase	-0.858586	0.0114364		672	MtrunA17Chr3g0113701		Putative tetratricopeptide-like helical domain superfamily, clathrin, heavy chain, linker, core	0.498812	0.015702		672	MtrunA17Chr2g0322651		putative protein	3.46366	7.57e-25
673	MtrunA17Chr2g0332851		Putative glyoxalase/Bleomycin resistance protein/Dihydroxybiphenyl dioxygenase	1.27743	7.75e-05		673	MtrunA17Chr6g0458051		Putative transcription factor C2H2 family	0.528939	0.0487021		673	MtrunA17Chr5g0447941		Putative 6'-deoxychalcone synthase	1.43601	0.0223349
674	MtrunA17Chr2g0332981	MtPLAT1	PLAT-domain 1	-0.694658	0.0241394		674	MtrunA17Chr3g0131441		Putative calreticulin/calnexin, concanavalin A-like lectin/glucanase domain superfamily	0.72507	4.59e-05		674	MtrunA17Chr3g0123541		Putative Fe-S metabolism associated domain, SufE	0.626172	0.0302601
675	MtrunA17Chr2g0333101		Putative tubby-like protein	0.48403	0.0115523		675	MtrunA17Chr1g0181261		putative protein	2.22859	0.00211355		675	MtrunA17Chr1g0173651		Putative EGF-like domain, exostosin, EGF-like domain, extracellular, exostosin, GT47	0.570721	0.0344686
676	MtrunA17Chr2g0333181		Putative non-specific protein-tyrosine kinase RLK-Pelle-RLCK-XV family	-0.40684	0.00940579		676	MtrunA17Chr8g0351221		Putative protein kinase RLK-Pelle-RLCK-XI family	0.986504	8.31e-07		676	MtrunA17Chr3g0112391		Putative protein kinase RLK-Pelle-WAK-LRK10L-1 family	0.662441	0.0350204
677	MtrunA17Chr2g0333351		Putative sterile alpha motif/pointed domain superfamily	-0.807117	0.00757607		677	MtrunA17Chr7g0256331		Putative cysteine-rich and transmembrane domain-containing protein WIH1/2	-0.880261	0.000860812		677	MtrunA17Chr5g0395521		Putative chalcone synthase	0.850668	0.0233865
678	MtrunA17Chr2g0333781		Putative cinnamoyl-CoA reductase	-0.79816	2.69e-10		678	MtrunA17Chr4g0005581		Putative ferroxidase	0.534036	0.037704		678	MtrunA17Chr4g0076211	MtPrx18	peroxidase	0.78659	0.00379337
679	MtrunA17Chr2g0334021	MtCYP701A17|MtKO|MtKO1	Cytochrome P450 monooxygenase|ENT-KAURENE OXIDASE	0.590997	0.000107737		679	MtrunA17Chr2g0305571		Putative tetratricopeptide-like helical domain superfamily	1.27662	0.0167783		679	MtrunA17Chr3g0134731		Putative F-box domain, galactose oxidase/kelch, beta-propeller, F-box associated interaction	3.05083	2.58e-25
680	MtrunA17Chr2g0334111		Putative pectinesterase	-1.84068	0.0202213		680	MtrunA17Chr1g0201871		putative protein	1.02577	0.0273308		680	MtrunA17Chr7g0251401		putative protein	1.93352	0.000118683
681	MtrunA17Chr2g0334121		Putative 4-coumarate--CoA ligase	-0.738149	0.000124873		681	MtrunA17Chr4g0068271		putative protein	-0.98818	0.00384733		681	MtrunA17Chr5g0415131		Putative MT-associated protein TORTIFOLIA1/SPIRAL2	-0.754284	0.0394624
682	MtrunA17Chr2g0334131		Putative 4-coumarate--CoA ligase	-0.85239	1.44e-09		682	MtrunA17Chr7g0261941		Putative ribosomal protein L14P	-0.652772	0.0142315		682	MtrunA17Chr1g0200631		Putative transcription factor bHLH family	-2.15299	0.00531883
683	MtrunA17Chr2g0334191		Putative protein kinase RLK-Pelle-LRR-XI-1 family	-0.814152	0.0212041		683	MtrunA17Chr2g0297861		Putative translocase	2.13353	0.0468916		683	MtrunA17Chr2g0296521		Putative Glycosyltransferase family 92	-0.925976	0.00543138
684	MtrunA17Chr3g0077971		Putative disease resistance protein	3.08008	2.33e-07		684	MtrunA17Chr3g0107521		Putative Zinc finger, FYVE/PHD-type	4.80448	0.0409188		684	MtrunA17Chr5g0426431		Putative 7-deoxyloganetin glucosyltransferase	1.01834	0.000172067
685	MtrunA17Chr3g0078111		Putative acetyl-CoA C-acetyltransferase	-0.63212	0.0160761		685	MtrunA17Chr3g0125501		putative protein	-1.59812	0.00856		685	MtrunA17Chr1g0200491		Putative methyltransferase	1.93348	2.97e-07
686	MtrunA17Chr3g0078301		Putative diphthamide biosynthesis protein 3/4	0.904916	0.00119706		686	MtrunA17Chr5g0428931		Putative endonuclease/exonuclease/phosphatase, EF-hand domain pair	-0.444228	0.0189773		686	MtrunA17Chr4g0013191	MtPrx32	peroxidase	-1.28456	0.00491642
687	MtrunA17Chr3g0078901		Putative NmrA-like domain, NAD(P)-binding domain superfamily	-0.66943	0.0331087		687	MtrunA17Chr8g0356791		putative protein	-0.600119	0.0196964		687	MtrunA17Chr6g0474301		Putative molybdenum cofactor sulfurtransferase	2.72252	9.73e-23
688	MtrunA17Chr3g0078971	MtSTP3_1|MtSTP3.1	Sugar transport protein (Hexose carrier protein HEX6)	1.0221	0.000192771		688	MtrunA17Chr4g0050481		Putative tetratricopeptide-like helical domain superfamily	1.27639	0.0156844		688	MtrunA17Chr7g0224571		Putative [Protein-PII] uridylyltransferase	0.797716	0.0157415
689	MtrunA17Chr3g0079101		Putative QWRF family protein	-1.03814	0.000503118		689	MtrunA17Chr4g0059921		Putative ubiquitinyl hydrolase 1 transcription factor C2H2 family	0.7874	0.000239227		689	MtrunA17Chr5g0419451	MtCYP78A125	Cytochrome P450 monooxygenase	-1.92212	1.7e-07
690	MtrunA17Chr3g0079271		Putative MFS transporter superfamily, biopterin transporter family	1.86135	8.95e-10		690	MtrunA17Chr4g0071421		putative protein	0.724362	0.0160167		690	MtrunA17Chr4g0010331		Putative shikimate O-hydroxycinnamoyltransferase	-1.90376	0.0157415
691	MtrunA17Chr3g0079281		Putative trehalose-phosphatase	1.20224	4.9e-06		691	MtrunA17Chr8g0391421		Putative Sec8 exocyst complex component specific domain, exocyst complex component Sec8/EXOC4	0.682219	0.0253497		691	MtrunA17Chr4g0040421		Putative chalcone/stilbene synthase, polyketide synthase, type III, thiolase	2.53152	0.0010721
692	MtrunA17Chr3g0079321		Putative L-ascorbate oxidase	1.60655	0.00187292		692	MtrunA17Chr1g0150241		Putative chorismate mutase	1.54483	3.92e-12		692	MtrunA17Chr8g0355761		Putative Bet v I/Major latex protein	0.601442	0.0146028
693	MtrunA17Chr3g0079371		Putative pectinesterase	3.69772	4.98e-42		693	MtrunA17Chr7g0221561		Putative protein-serine/threonine phosphatase	0.588079	0.0104765		693	MtrunA17Chr1g0172541		Putative disease resistance protein	9.41741	4.93e-12
694	MtrunA17Chr3g0079401		Putative pectinesterase	0.780603	0.0023096		694	MtrunA17Chr4g0070331		Putative von Willebrand factor, type A, von Willebrand factor A-like domain superfamily	0.744731	0.0117827		694	MtrunA17Chr5g0419681		Putative alcohol dehydrogenase	2.47993	4.33e-11
695	MtrunA17Chr3g0079441		Putative glucan 1,3-beta-glucosidase	1.90922	6.02e-11		695	MtrunA17Chr1g0200381		Putative alcohol O-acetyltransferase	0.44577	0.0477595		695	MtrunA17Chr3g0084281		Putative nucleotidyltransferase, Ribonuclease H	1.93926	0.0176197
696	MtrunA17Chr3g0079661		Putative protein kinase RLK-Pelle-LRR-Xb-1 family	0.619337	0.0154311		696	MtrunA17Chr7g0241321		putative protein	-0.7631	0.00479193		696	MtrunA17Chr4g0046341	HI4'OMT	Isoflavone 4'-O-methyltransferase	1.11736	2.17e-08
697	MtrunA17Chr3g0079941		Putative photosystem I PsaG/PsaK protein	-1.2938	0.0341992		697	MtrunA17Chr1g0192641		putative protein	1.38066	0.0104765		697	MtrunA17Chr4g0046361		Putative methyltransferase	5.86349	0.00551879
698	MtrunA17Chr3g0080651		Putative disease resistance protein	1.92706	4.48e-07		698	MtrunA17Chr7g0238641		Putative carboxypeptidase U transcription factor interactor and regulator Znf-B family	0.540857	0.0382252		698	MtrunA17Chr1g0164371	MtCYP707A105	Cytochrome P450 monooxygenase	2.84201	1.38e-08
699	MtrunA17Chr3g0080721		Putative disease resistance protein	1.3353	0.0215182		699	MtrunA17Chr7g0259711		Putative trichome birefringence-like domain, PC-Esterase	0.951672	0.000106404		699	MtrunA17Chr7g0241061		putative protein	8.95294	1.06e-09
700	MtrunA17Chr3g0081191		Putative disease resistance protein	0.64731	0.0470294		700	MtrunA17Chr5g0425711		Putative trehalose-phosphatase	-0.715796	0.00595698		700	MtrunA17Chr3g0138201	MtPNP2	Plant Natriuretic Peptide	1.05787	0.00186006
701	MtrunA17Chr3g0081361		Putative disease resistance protein	1.99401	0.0102428		701	MtrunA17Chr6g0486771		putative protein	-1.29707	0.000751898		701	MtrunA17Chr4g0021211		Putative alcohol dehydrogenase	1.23049	0.00160182
702	MtrunA17Chr3g0081391		Putative disease resistance protein	1.90218	6.42e-32		702	MtrunA17Chr1g0172271		Putative AAA+ ATPase domain, P-loop containing nucleoside triphosphate hydrolase	2.64973	0.00202353		702	MtrunA17Chr6g0459271		Putative oxidoreductase	1.22848	1.29e-05
703	MtrunA17Chr3g0081461		hypothetical protein	1.22626	0.0032798		703	MtrunA17Chr5g0399231		Putative ribosomal protein S30	-0.70982	0.0118722		703	MtrunA17Chr2g0295021	MtPR10-2	Pathogenesis-related protein 10 (TC76513, TC131880)	0.822062	0.0168279
704	MtrunA17Chr3g0081511	MtN21	Mtnodulin 21	7.89442	5.93e-27		704	MtrunA17Chr7g0257451		putative protein	-0.494732	0.0208637		704	MtrunA17Chr1g0205371	MtCYP76F77	Cytochrome P450 monooxygenase	3.40317	1.71e-27
705	MtrunA17Chr3g0081521		Putative carboxylesterase	2.80972	3.08e-39		705	MtrunA17Chr5g0435291		Putative clathrin/coatomer adaptor, adaptin-like, armadillo-like helical, AP complex subunit beta	0.6949	0.00694443		705	MtrunA17Chr5g0419761		Putative UDP-glucuronosyl/UDP-glucosyltransferase, UDP-glycosyltransferase family	2.75102	9.24e-05
706	MtrunA17Chr3g0081571		Putative development/cell death domain-containing protein	0.380587	0.0434712		706	MtrunA17Chr1g0147481		Putative ABC-type Cd(2+) transporter	0.509211	0.0316446		706	MtrunA17Chr8g0354901		Putative pectinesterase	0.674136	0.0140171
707	MtrunA17Chr3g0082261	MtGT-18	trihelix transcription factor (GT) 18	-0.936604	0.00188099		707	MtrunA17Chr3g0106351		hypothetical protein	3.66708	3.27e-06		707	MtrunA17Chr8g0367881		hypothetical protein	1.21581	0.0148695
708	MtrunA17Chr3g0082691		Putative lyase	1.49254	0.0369768		708	MtrunA17Chr7g0214551		Putative S-adenosyl-L-methionine-dependent methyltransferase	0.9659	0.000644729		708	MtrunA17Chr5g0434311		Putative S-adenosyl-L-methionine-dependent methyltransferase	1.02873	0.000604242
709	MtrunA17Chr3g0082861	MtRRA9|MtRR9	type-A response regulator	1.77238	0.000263789		709	MtrunA17Chr6g0477441		Putative chromatin remodeling SWIB-Plus-3 family	1.66001	0.00128402		709	MtrunA17Chr1g0202231		Putative chitinase	0.970932	0.0423366
710	MtrunA17Chr3g0082981	MtENOD12	early nodulin 12	9.91155	5.34e-14		710	MtrunA17Chr3g0122641		Putative ribosomal protein L22/L17	-0.474352	0.0283106		710	MtrunA17Chr4g0047421		Putative transcription factor HSF-type-DNA-binding family	2.69684	0.000518278
711	MtrunA17Chr3g0082994	ENOD11	Early nodulin-11	9.45169	8.9e-12		711	MtrunA17Chr1g0206531		Putative protein kinase RLK-Pelle-DLSV family	1.49607	0.00856664		711	MtrunA17Chr2g0294601	MtBG15	beta-1,3-Glucanase 15	1.20239	0.00477167
712	MtrunA17Chr3g0083431		putative protein	0.64751	0.0208055		712	MtrunA17Chr1g0171201		Putative thiol oxidase	-1.05873	0.000637973		712	MtrunA17Chr8g0386921	MtEGL3	ENHANCER OF GLABRA3 (KEH21065)	0.641526	0.026581
713	MtrunA17Chr3g0083591		Putative disease resistance protein	1.02686	0.00337629		713	MtrunA17Chr7g0236461		Putative CRAL-TRIO lipid binding domain, CRAL/TRIO domain, CRAL/TRIO domain superfamily	0.634197	0.0131581		713	MtrunA17Chr1g0168451		Putative Acid phosphatase	-1.6974	1.46e-07
714	MtrunA17Chr3g0084011		Putative annexin	-4.2898	0.0243405		714	MtrunA17Chr1g0176331		Putative ubiquitinyl hydrolase 1	1.20165	0.000624382		714	MtrunA17Chr3g0078371		Putative P-type phospholipid transporter	0.796723	0.0218059
715	MtrunA17Chr3g0084031		Putative disease resistance protein	0.617645	7.05e-05		715	MtrunA17Chr5g0398691		Putative deoxyribodipyrimidine photo-lyase	-0.886489	0.0109208		715	MtrunA17Chr1g0204221		Putative non-specific protein-tyrosine kinase RLK-Pelle-RLCK-XV family	2.45171	1.5e-16
716	MtrunA17Chr3g0084081		Putative disease resistance protein	1.34114	0.0419529		716	MtrunA17Chr4g0067891		Putative pectinesterase	-0.838104	0.000394186		716	MtrunA17Chr1g0207611	MtGASA5	Gibberellic Acid-Stimulated in Arabidopsis	-1.25222	0.0488539
717	MtrunA17Chr3g0084491		Putative protein kinase RLK-Pelle-DLSV family	-0.714697	0.00257188		717	MtrunA17Chr4g0050881		Putative EamA domain-containing protein	0.681265	0.0369965		717	MtrunA17Chr3g0118711		Putative cyanohydrin beta-glucosyltransferase	0.920286	0.00632868
718	MtrunA17Chr3g0084811		Putative disease resistance protein	1.02403	0.0045123		718	MtrunA17Chr1g0190991		Putative guanine deaminase	-0.710354	0.00393277		718	MtrunA17Chr4g0038311		Putative carboxypeptidase D	0.892154	0.0102438
719	MtrunA17Chr3g0085071		Putative trichome birefringence-like domain, PC-Esterase	-2.89596	2.24e-17		719	MtrunA17Chr4g0005481		Putative trichome birefringence-like domain, PC-Esterase	0.560129	0.0154571		719	MtrunA17Chr3g0131961	MtSWEET11|MtSWEET13	sucrose transporter	10.2056	1.26e-13
720	MtrunA17Chr3g0085211		Putative methyltransferase	8.42091	7.86e-09		720	MtrunA17Chr5g0431341		putative protein	-0.759228	0.0199589		720	MtrunA17Chr4g0072781	MtCAPE15|MtPR-1	CAP-derived peptide|pathogenesis-related protein 1 (TC143335)	1.78295	1.51e-09
721	MtrunA17Chr3g0085231		Putative triacylglycerol lipase	5.74604	0.00972323		721	MtrunA17Chr8g0385291		Putative CRAL-TRIO lipid binding domain, GOLD domain, CRAL/TRIO domain, CRAL/TRIO domain superfamily	2.77868	8.05e-42		721	MtrunA17Chr2g0331471	MtNPF1.5	NRT1/ PTR FAMILY|nitrate transporter / peptide transporter	1.40631	0.00212546
722	MtrunA17Chr3g0085471		Putative disease resistance protein	0.697168	0.0276311		722	MtrunA17Chr1g0155011		Putative ribosomal protein L13e	-0.562414	0.0149648		722	MtrunA17Chr8g0340091		Putative protein kinase RLK-Pelle-DLSV family	2.99715	5.25e-16
723	MtrunA17Chr3g0086241		Putative glycosidase	-0.566411	0.00622744		723	MtrunA17Chr7g0270051		Putative transcription factor WRKY family	-0.450771	0.0426485		723	MtrunA17Chr7g0244221		Putative wound-induced protein Wun1	4.66158	1.99e-20
724	MtrunA17Chr3g0086301		Putative target SNARE coiled-coil domain-containing protein	0.475677	0.000600929		724	MtrunA17Chr4g0067531		Putative dynein ATPase	-0.568586	0.00944036		724	MtrunA17Chr8g0387601		Putative Late embryogenesis abundant protein, LEA_2 subgroup	0.921787	0.021267
725	MtrunA17Chr3g0086661	MtCYP75B83|MtF3H-2	Cytochrome P450 monooxygenase|Flavonoid 3'-monooxygenase	1.50231	1.4e-13		725	MtrunA17Chr3g0136701		Putative transcription factor C2C2-CO-like family	-0.60228	0.0185644		725	MtrunA17Chr4g0039061		Putative protein-serine/threonine phosphatase	1.51764	2.36e-05
726	MtrunA17Chr3g0087291		Putative GDP-fucose protein O-fucosyltransferase	-1.58881	0.00413451		726	MtrunA17Chr3g0138981		Putative F-box domain, kelch-type beta propeller	-0.609387	0.030399		726	MtrunA17Chr5g0414481		hypothetical protein	2.47775	1.16e-06
727	MtrunA17Chr3g0087501		Putative C2 domain, phosphoribosyltransferase, C2 domain superfamily	-1.08726	0.0171091		727	MtrunA17Chr4g0066601		hypothetical protein	-0.565669	0.00813996		727	MtrunA17Chr2g0292291	MtPrx35	peroxidase	5.27101	2.4e-26
728	MtrunA17Chr3g0087681		Putative endonuclease/exonuclease/phosphatase	5.03576	3.26e-26		728	MtrunA17Chr7g0270311		Putative nitrogen regulatory protein PII	-0.547624	0.0218862		728	MtrunA17Chr7g0236011		Putative deacetoxyvindoline 4-hydroxylase	1.92578	0.00978828
729	MtrunA17Chr3g0087691		Putative ribonuclease H domain, reverse transcriptase zinc-binding domain-containing protein	7.74281	4.03e-08		729	MtrunA17Chr7g0224191		putative protein	-0.737485	0.00308648		729	MtrunA17Chr2g0329371	MtCML12	Calmodulin-like 12	1.00408	0.000357941
730	MtrunA17Chr3g0087701		Putative disease resistance protein	4.6553	5.45e-26		730	MtrunA17Chr3g0118041		Putative alpha-N-acetylglucosaminidase	1.53011	3.42e-15		730	MtrunA17Chr1g0177091	MtNF-YA1	nuclear factor Y subunit A1	9.43255	8.72e-12
731	MtrunA17Chr3g0087841		Putative disease resistance protein	5.24306	0.0076312		731	MtrunA17Chr1g0200151		putative protein	1.71403	2.56e-05		731	MtrunA17Chr5g0424971		Putative transcription factor C2H2 family	10.5348	1.9e-14
732	MtrunA17Chr3g0087871		putative protein	-0.942137	0.0416165		732	MtrunA17Chr1g0180741		Putative small auxin-up RNA	2.26903	0.0395847		732	MtrunA17Chr7g0217691		Casparian strip membrane protein 3	-0.865991	0.0343425
733	MtrunA17Chr3g0088011		putative protein	1.98795	1.42e-07		733	MtrunA17Chr6g0459351		Putative oxidoreductase	3.98801	0.0360985		733	MtrunA17Chr8g0353351		Putative disease resistance protein	0.73371	0.0297596
734	MtrunA17Chr3g0088041		putative protein	2.19055	6.89e-09		734	MtrunA17Chr4g0052481		Putative peptide-N(4)-(N-acetyl-beta-glucosaminyl)asparagine amidase	-0.805664	0.00148094		734	MtrunA17Chr3g0128631		Putative probable zinc-ribbon domain, plant, protein enhanced disease resistance 4	1.977	1.41e-05
735	MtrunA17Chr3g0088361		putative protein	-1.64059	6.51e-06		735	MtrunA17Chr5g0415411		Putative glutathione transferase	-0.683442	0.00846985		735	MtrunA17Chr5g0423251		Putative codeine 3-O-demethylase	1.39977	0.00566746
736	MtrunA17Chr3g0088441		Putative beta-glucosidase	2.74751	3.04e-08		736	MtrunA17Chr1g0204231		Putative non-specific protein-tyrosine kinase RLK-Pelle-RLCK-XV family	3.55856	1.72e-12		736	MtrunA17Chr3g0131461		hypothetical protein	7.20376	4.09e-05
737	MtrunA17Chr3g0088521		Putative transcription factor C3H family	0.482519	0.00265688		737	MtrunA17Chr8g0361791		Putative S-adenosyl-L-methionine-dependent methyltransferase	0.506344	0.00960813		737	MtrunA17Chr5g0406331		Putative amino acid transporter, transmembrane domain-containing protein	1.5171	6.54e-08
738	MtrunA17Chr3g0088531		Putative F-box domain-containing protein	1.50594	3.83e-12		738	MtrunA17Chr3g0142731		Putative purine-nucleoside phosphorylase	0.850081	3.18e-08		738	MtrunA17Chr8g0358571		putative protein	1.08947	3.59e-08
739	MtrunA17Chr3g0089361	MtCYP729A25	Cytochrome P450 monooxygenase	3.97805	2.07e-16		739	MtrunA17Chr7g0268431		Putative ribosomal protein S5/S7	-0.583959	0.00433225		739	MtrunA17Chr5g0408251	MtCML32	Calmodulin-like 32	1.81887	3.22e-06
740	MtrunA17Chr3g0089501		Putative disease resistance protein	2.19915	6.14e-07		740	MtrunA17Chr3g0099641		Putative transcription factor WRKY family	6.39513	0.000224749		740	MtrunA17Chr2g0302081		putative protein	-0.903135	0.0144301
741	MtrunA17Chr3g0089511		Putative leucine-rich repeat domain superfamily	2.06587	3.24e-07		741	MtrunA17Chr4g0072361		Putative sm-like protein Lsm6/SmF	-0.753034	0.00499341		741	MtrunA17Chr7g0219011		putative protein	2.34192	0.000150395
742	MtrunA17Chr3g0089601		Putative disease resistance protein	1.3782	0.000270549		742	MtrunA17Chr6g0479391		Putative annexin	0.832433	0.000881623		742	MtrunA17Chr7g0241911		Putative glycosyltransferase, DXD sugar-binding, alpha 1,4-glycosyltransferase	0.871428	0.0114245
743	MtrunA17Chr3g0089731		putative protein	0.947889	1.32e-09		743	MtrunA17Chr5g0397241		Putative 40S Ribosomal protein S10	-0.640982	0.0195995		743	MtrunA17Chr3g0087691		Putative ribonuclease H domain, reverse transcriptase zinc-binding domain-containing protein	8.32213	1.03e-07
744	MtrunA17Chr3g0089741		hypothetical protein	4.24355	5.01e-08		744	MtrunA17Chr2g0279501		putative protein	0.866753	0.0397534		744	MtrunA17Chr7g0248881	MtLYR6	LYK (LysM domain-RLK)-related 6	2.88143	8.14e-06
745	MtrunA17Chr3g0089751		hypothetical protein	2.67097	1.27e-06		745	MtrunA17Chr5g0424821		putative protein	-0.842145	0.033148		745	MtrunA17Chr5g0417401		Putative ribonuclease T(2)	2.47993	0.00605909
746	MtrunA17Chr3g0090131		Putative beta-glucosidase	-0.974152	0.00850355		746	MtrunA17Chr4g0027791		hypothetical protein	-0.843093	0.00779772		746	MtrunA17Chr3g0106491		Putative transcription factor WRKY family	0.94309	0.00494309
747	MtrunA17Chr3g0090371		Putative disease resistance protein	1.14323	1.83e-05		747	MtrunA17Chr3g0102401		putative protein	-0.739264	0.0329219		747	MtrunA17Chr7g0259121		Putative dirigent protein	1.27353	0.00207045
748	MtrunA17Chr3g0090401		Putative disease resistance protein	2.77205	3.34e-11		748	MtrunA17Chr3g0088001		putative protein	1.77106	0.014008		748	MtrunA17Chr1g0201371		Putative chalcone synthase	1.86566	0.00256695
749	MtrunA17Chr3g0091041		Putative disease resistance protein	1.62003	4.61e-16		749	MtrunA17Chr3g0087461		Putative Thioredoxin domain-containing protein	-0.757895	0.0164064		749	MtrunA17Chr7g0216891		Putative transcription factor WRKY family	2.16911	6.11e-11
750	MtrunA17Chr3g0091061		Putative disease resistance protein	1.30716	4.75e-07		750	MtrunA17Chr4g0050721		Putative ribosomal protein L44e	-0.793428	0.00205636		750	MtrunA17Chr1g0190951		Putative protein kinase WNK-NRBP family	0.979837	0.00854298
751	MtrunA17Chr3g0091341		Putative 4-(cytidine 5'-diphospho)-2-C-methyl-D-erythritol kinase	0.534143	0.0276299		751	MtrunA17Chr7g0265351		Putative oxoglutarate/iron-dependent dioxygenase, non-haem dioxygenase domain-containing protein	4.16456	2.75e-05		751	MtrunA17Chr3g0119821		Putative cellulase	5.66255	0.0377801
752	MtrunA17Chr3g0091531		putative protein	-0.921443	0.00157877		752	MtrunA17Chr5g0434521		Putative hydrolase	0.989947	0.00184732		752	MtrunA17Chr3g0107731		Putative glutathione transferase	1.3158	0.000130518
753	MtrunA17Chr3g0091571		Putative transcription factor C2H2 family	1.04234	1.13e-05		753	MtrunA17Chr6g0452301		hypothetical protein	-0.69545	0.0302489		753	MtrunA17Chr1g0152551	MtD14	DWARF 14 strigolactone esterase	0.860214	0.0134463
754	MtrunA17Chr3g0091981		Putative 2-hydroxy-palmitic acid dioxygenase Mpo1	-0.69604	0.0372866		754	MtrunA17Chr5g0432201		Putative transcription factor C2H2 family	0.730394	0.00406205		754	MtrunA17Chr8g0387461		Putative monodehydroascorbate reductase (NADH)	-0.690859	0.0121393
755	MtrunA17Chr3g0092131		Putative triacylglycerol lipase	-3.98431	0.00061884		755	MtrunA17Chr2g0299981		Putative protein-serine/threonine phosphatase	2.35965	2.95e-05		755	MtrunA17Chr2g0323011		Putative Gnk2-like domain-containing protein	1.1513	0.0109218
756	MtrunA17Chr3g0092261		Putative disease resistance protein	2.10001	3.11e-13		756	MtrunA17Chr7g0260511		Putative protein LONGIFOLIA 1/2	-0.828857	0.0270663		756	MtrunA17Chr4g0001091		ncRNA	-0.789306	0.0379667
757	MtrunA17Chr3g0092531		Putative flavonol synthase	-0.41209	0.00702001		757	MtrunA17Chr4g0051821		Putative stress up-regulated Nod 19	0.909103	0.00942797		757	MtrunA17Chr7g0237941		Putative uncharacterized protein	-0.786446	0.0143036
758	MtrunA17Chr3g0093001	MtTMO7	TARGET OF MONOPTEROS 7	-4.43463	0.0289949		758	MtrunA17Chr1g0175981		Putative F-box domain-containing protein	0.873012	0.00150769		758	MtrunA17Chr8g0360071		Putative F-box domain, FBD domain, leucine-rich repeat domain superfamily	1.01701	0.0435087
759	MtrunA17Chr3g0093041		Putative ABC-type sulfate transporter	0.718231	0.00037356		759	MtrunA17Chr2g0303321		Putative vacuolar protein sorting-associated protein	0.485364	0.0451047		759	MtrunA17Chr8g0391441		Putative PLAC8 motif-containing protein	1.3494	0.00733496
760	MtrunA17Chr3g0093051		Putative ABC transporter A	1.04105	0.000495439		760	MtrunA17Chr4g0011571		Putative virus X resistance protein-like, coiled-coil	-0.927875	0.0312884		760	MtrunA17Chr3g0090401		Putative disease resistance protein	1.6356	0.0198578
761	MtrunA17Chr3g0093731		Putative F-box domain, kelch-type beta propeller, F-box-like domain superfamily	-0.542314	0.0195851		761	MtrunA17Chr4g0066721		Putative casparian strip membrane protein	1.41448	2.37e-08		761	MtrunA17Chr1g0186301		Putative Acid phosphatase	-0.791291	0.0330979
762	MtrunA17Chr3g0093881		Putative non-specific serine/threonine protein kinase	1.41234	1.93e-06		762	MtrunA17Chr8g0341001		Putative triacylglycerol lipase	0.660831	0.0167827		762	MtrunA17Chr3g0140701		putative protein	-0.95846	0.00322437
763	MtrunA17Chr3g0093971		Putative peptidase S10, serine carboxypeptidase, alpha/Beta hydrolase	-0.789434	0.0196787		763	MtrunA17Chr4g0011261		Putative ribosomal protein S15	-0.573148	0.0118722		763	MtrunA17Chr6g0455341		Putative isoflavone-7-O-beta-glucoside 6''-O-malonyltransferase	1.74114	0.0299553
764	MtrunA17Chr3g0094441		Putative telomerase activating protein Est1	0.469677	0.0117448		764	MtrunA17Chr8g0377361		Putative NADH-ubiquinone oxidoreductase 11kDa subunit	-0.546077	0.0240808		764	MtrunA17Chr4g0064041	MtPCY29|MtSC12	Plantacyanin/Chemocyanin 29|stellacyanin 12	2.30661	0.038117
765	MtrunA17Chr3g0094771		Putative Sulfotransferase domain, P-loop containing nucleoside triphosphate hydrolase	4.21019	1.6e-56		765	MtrunA17Chr5g0399451		Putative acyl-CoA oxidase, acyl-CoA dehydrogenase/oxidase and middle domain superfamily	0.623341	0.000909035		765	MtrunA17Chr4g0046351	MtCYP93C20	Cytochrome P450 monooxygenase	1.59895	5.64e-08
766	MtrunA17Chr3g0094781		Putative Sulfotransferase domain, P-loop containing nucleoside triphosphate hydrolase	3.97025	2.71e-41		766	MtrunA17Chr7g0218571		Putative polygalacturonate 4-alpha-galacturonosyltransferase	0.7609	0.00101037		766	MtrunA17Chr1g0155231		Putative 4-hydroxyphenylpyruvate dioxygenase	2.36782	1.38e-06
767	MtrunA17Chr3g0095461		putative protein	-0.634998	0.0118235		767	MtrunA17Chr7g0241811		Putative glycosyl transferase, family 1, Glycosyltransferase subfamily 4-like protein	0.85776	0.0142722		767	MtrunA17Chr1g0150511	MtHK6	histidine kinase 6 (no CHASE domain)	-0.71974	0.0485745
768	MtrunA17Chr3g0095731		Putative alcohol O-acetyltransferase	-2.33103	0.0128111		768	MtrunA17Chr3g0079701		Putative ribonucleoside-diphosphate reductase	0.921246	0.0230699		768	MtrunA17Chr4g0018981		putative protein	2.10222	0.00841415
769	MtrunA17Chr3g0096081		Putative Sulfotransferase domain, P-loop containing nucleoside triphosphate hydrolase	2.4068	7.62e-06		769	MtrunA17Chr4g0061601		Putative bacterial ABC-type protein transporter	1.19507	6.81e-05		769	MtrunA17Chr6g0455321		Putative protein kinase RLK-Pelle-CrRLK1L-1 family	0.716297	0.0441257
770	MtrunA17Chr3g0096101		Putative cytochrome b561/ferric reductase transmembrane, transmembrane reductase CYB561D1/2	-0.776624	0.00186776		770	MtrunA17Chr3g0106441		Putative PADRE domain-containing protein	1.42497	1.14e-07		770	MtrunA17Chr7g0253671	MtPCY16|MtSC15	Plantacyanin/Chemocyanin 16|stellacyanin 15	11.345	3.47e-18
771	MtrunA17Chr3g0098951	MtCDPK3	calcium-dependent protein kinase3	0.50329	0.0218531		771	MtrunA17Chr6g0454101		Putative polygalacturonate 4-alpha-galacturonosyltransferase	0.502973	0.0335187		771	MtrunA17Chr8g0386651		Putative actin-depolymerising factor domain, ADF/Cofilin, ADF-H/Gelsolin-like domain superfamily	-1.73479	0.00509017
772	MtrunA17Chr3g0099911		putative protein	-0.955685	0.0123948		772	MtrunA17Chr2g0300241		Putative chromatin regulator PHD family	-0.477746	0.0190847		772	MtrunA17Chr6g0482231		Putative beta-primeverosidase	2.70139	0.0349381
773	MtrunA17Chr3g0100201		Putative Bet v I/Major latex protein	0.888247	0.039804		773	MtrunA17Chr3g0142851		putative protein	1.35415	1.89e-06		773	MtrunA17Chr4g0038671		Putative laccase	-1.48915	0.00363067
774	MtrunA17Chr3g0100281	MtnsLTP49	non-specific Lipid Transfer Protein	-2.48105	8.28e-05		774	MtrunA17Chr5g0416431		Putative transcription factor bHLH family	-2.1724	0.043799		774	MtrunA17Chr4g0067951	MtPR10-5	Pathogenesis-related protein 10 (TC123318, PR10.2 group)	1.62126	0.000112764
775	MtrunA17Chr3g0100421		putative protein	6.26981	0.000827711		775	MtrunA17Chr4g0044051		Putative carboxypeptidase C	0.71027	0.000908022		775	MtrunA17Chr6g0474221		Putative retrotransposon gag domain, retrotransposon Copia-like protein	6.46565	0.00264943
776	MtrunA17Chr3g0100891		putative protein	1.28951	0.00945796		776	MtrunA17Chr8g0380401		Putative small monomeric GTPase	0.740469	0.00466001		776	MtrunA17Chr4g0049151	MtCAPE21	CAP-derived peptide	-4.36897	0.0397739
777	MtrunA17Chr3g0101251		Putative disease resistance protein	0.628705	5.15e-05		777	MtrunA17Chr1g0151261		Putative transcription factor C2H2 family	0.51644	0.0491785		777	MtrunA17Chr7g0251051		Putative glycerophosphodiester phosphodiesterase, protein kinase RLK-Pelle-LRK10L-2 family	1.11805	0.0333831
778	MtrunA17Chr3g0101331		Putative disease resistance protein	1.74892	4.42e-05		778	MtrunA17Chr3g0108371		Putative ribosomal protein L10e	1.30905	0.000751576		778	MtrunA17Chr7g0231431	MtCycU2-1	Cyclin U type (BT052177.1)	1.60474	1.33e-05
779	MtrunA17Chr3g0101631	MtCYP71D75	Cytochrome P450 monooxygenase	4.71376	2.84e-10		779	MtrunA17Chr2g0278571		putative protein	-0.976814	0.00858563		779	MtrunA17Chr5g0408421		Putative protein kinase RLK-Pelle-LRR-XII-1 family	7.74375	1.48e-06
780	MtrunA17Chr3g0101671	MtCYP71D79	Cytochrome P450 monooxygenase	3.72389	8.1e-08		780	MtrunA17Chr3g0108701		Putative HIT-like domain-containing protein	-0.981897	0.00065862		780	MtrunA17Chr7g0245911	MtCML40	Calmodulin-like 40	4.0735	2.95e-21
781	MtrunA17Chr3g0101681	MtKS2|MtTPS19	Ent-kaurene synthase|terpene synthase 19	1.79483	6.88e-14		781	MtrunA17Chr2g0316841		putative protein	-0.813652	0.0388638		781	MtrunA17Chr2g0298031	MtAHA5	(Plasma membrane proton pump, TC121827)	-1.19019	0.0480962
782	MtrunA17Chr3g0101691		Putative cytochrome P450	2.14922	0.000107296		782	MtrunA17Chr5g0447011		Putative ribosomal protein L2, domain 2	-0.580035	0.0324488		782	MtrunA17Chr6g0449751		Putative germin, rmlC-like cupin domain superfamily, rmlC-like jelly roll, germin, manganese binding	6.44673	0.00892483
783	MtrunA17Chr3g0101701		Putative cytochrome P450	6.0544	4.96e-59		783	MtrunA17Chr3g0079271		Putative MFS transporter superfamily, biopterin transporter family	2.18942	3.15e-12		783	MtrunA17Chr8g0393021	MtTubb1	beta tubulin 1	4.71222	2e-70
784	MtrunA17Chr3g0101711		Putative cytochrome P450	9.61984	4.36e-18		784	MtrunA17Chr2g0322421		Putative B-cell receptor-associated protein 29/31	-4.53326	0.0175825		784	MtrunA17Chr5g0443731	MtCYP728B29	Cytochrome P450 monooxygenase	2.60403	2.04e-08
785	MtrunA17Chr3g0101721	MtCYP71D422	Cytochrome P450 monooxygenase	2.01036	6.41e-07		785	MtrunA17Chr5g0439561		Putative protein kinase RLK-Pelle-LysM family	1.00202	0.000751082		785	MtrunA17Chr5g0398841	MtnsLTP63	non-specific Lipid Transfer Protein	-0.809932	0.00246317
786	MtrunA17Chr3g0101801	MtCYP71D430	Cytochrome P450 monooxygenase	5.65742	1.23e-10		786	MtrunA17Chr7g0248871		Putative tripeptidyl-peptidase II	1.22426	0.00856		786	MtrunA17Chr1g0181421		Putative Hemopexin-like domain superfamily	2.16696	1.04e-05
787	MtrunA17Chr3g0102121		Putative disease resistance protein	0.840313	0.0283805		787	MtrunA17Chr4g0010461		putative protein	-0.753491	0.00634078		787	MtrunA17Chr4g0051441		Putative tetrahydroberberine oxidase	0.786406	0.0350204
788	MtrunA17Chr3g0102131		Putative disease resistance protein	2.55657	4.43e-38		788	MtrunA17Chr5g0441461		Putative F-box domain-containing protein	0.670355	0.000801607		788	MtrunA17Chr5g0402831		Putative L-ascorbate oxidase	-0.913201	0.0178767
789	MtrunA17Chr3g0102231		Putative disease resistance protein	3.18795	5.58e-12		789	MtrunA17Chr7g0270771		Putative 10-deacetylbaccatin III 10-O-acetyltransferase	0.795442	0.0381919		789	MtrunA17Chr1g0177121		Putative target SNARE coiled-coil domain, syntaxin domain, syntaxin/epimorphin	1.18959	0.00116334
790	MtrunA17Chr3g0102241		Putative disease resistance protein	4.30139	9.33e-15		790	MtrunA17Chr7g0259051		Putative NADH dehydrogenase [ubiquinone] 1 alpha subcomplex assembly factor 8	2.25158	0.00247577		790	MtrunA17Chr2g0316541		Putative EF-hand domain, sodium/calcium exchanger membrane region, EF-hand domain pair	-1.11015	0.00250327
791	MtrunA17Chr3g0102251		Putative disease resistance protein	3.57896	3.96e-39		791	MtrunA17Chr7g0259351		putative protein	1.1124	0.00325897		791	MtrunA17Chr8g0374541		Putative disease resistance protein, RPW8	2.46984	0.0309739
792	MtrunA17Chr3g0102261		Putative disease resistance protein	2.83965	9.83e-68		792	MtrunA17Chr2g0329651		Putative Rab-GTPase-TBC domain-containing protein	0.562849	0.0174304		792	MtrunA17Chr5g0437411	MtPUB1|MtPUB45	Plant U-box protein 1	6.12473	3.89e-87
793	MtrunA17Chr3g0104011		Putative bacterial ABC-type protein transporter	-0.86004	0.00771623		793	MtrunA17Chr1g0149711		Putative protein kinase RLK-Pelle-RLCK-X family	-0.784498	0.00578373		793	MtrunA17Chr8g0336891		putative protein	2.25437	5.31e-05
794	MtrunA17Chr3g0104071		Putative transcription factor MYB/SANT family	-0.89289	0.00301606		794	MtrunA17Chr3g0104531		Putative PH domain containing protein Boi1/Boi2	-0.468743	0.0471289		794	MtrunA17Chr4g0056951	MtCYP706A12	Cytochrome P450 monooxygenase	1.2426	0.000248389
795	MtrunA17Chr3g0104281		Putative thylakoid soluble phosphoprotein TSP9	-0.735418	0.000948949		795	MtrunA17Chr7g0269841		Putative DnaJ domain, Chaperone J-domain superfamily, DnaJ subfamily A member 1/2	0.56454	0.00627286		795	MtrunA17Chr7g0219241	MtMAT3	isoflavonoid malonyl transferase 3	4.80587	3.22e-39
796	MtrunA17Chr3g0104604		Putative CS domain, HSP20-like chaperone, NudC family	-0.406447	0.0461979		796	MtrunA17Chr2g0286471		Putative Acyl carrier protein (ACP)	-0.686093	0.0104463		796	MtrunA17Chr7g0273951		Putative IQ motif, EF-hand binding, P-loop containing nucleoside triphosphate hydrolase	6.0747	0.00124879
797	MtrunA17Chr3g0104611		Putative oxidoreductase	-1.77542	0.000581391		797	MtrunA17Chr4g0048281		Putative cysteine-rich and transmembrane domain-containing protein WIH1/2	1.28517	0.010652		797	MtrunA17Chr2g0288011		Putative triose phosphate/phosphoenolpyruvate translocator, sugar phosphate transporter	-4.38586	0.0212944
798	MtrunA17Chr3g0104871		Putative alpha/beta hydrolase-1, epoxide hydrolase, methylesterase/Alpha-hydroxynitrile lyase	1.22402	1.79e-05		798	MtrunA17Chr5g0407861		Putative GDP dissociation inhibitor, FAD/NAD(P)-binding domain superfamily	-0.940536	0.0297441		798	MtrunA17Chr8g0385011	MtSAUR1	SMALL AUXIN UP RNA1	0.75969	0.00843
799	MtrunA17Chr3g0104881		Putative protein kinase RLK-Pelle-CR4L family	2.01328	5.34e-21		799	MtrunA17Chr3g0106521		Putative wound-induced protein Wun1	3.29307	0.00658521		799	MtrunA17Chr8g0385081		Putative ammonium transporter, ammonium/urea transporter	3.22482	0.00175735
800	MtrunA17Chr3g0105171		Putative fatty acid desaturase domain-containing protein	-1.09392	0.000715175		800	MtrunA17Chr4g0021561		Putative rlpA-like protein, double-psi beta-barrel	-0.522965	0.0348806		800	MtrunA17Chr1g0204331		Putative protein kinase RLK-Pelle-RLCK-XI family	1.03699	0.000284046
801	MtrunA17Chr3g0105351		Putative protein-serine/threonine phosphatase	2.86188	2.38e-25		801	MtrunA17Chr4g0047611		Putative protein-serine/threonine phosphatase	0.569985	0.0386096		801	MtrunA17Chr3g0101631	MtCYP71D75	Cytochrome P450 monooxygenase	7.19889	3.98e-06
802	MtrunA17Chr3g0105371		Putative protein-serine/threonine phosphatase	3.11711	1.16e-08		802	MtrunA17Chr2g0312771		Putative glutathione transferase	0.667651	0.000496167		802	MtrunA17Chr3g0101331		Putative disease resistance protein	2.7526	0.000202723
803	MtrunA17Chr3g0106101		Putative transcription factor AS2-LOB family	-3.52089	0.0269413		803	MtrunA17Chr4g0034211		Putative mitochondrial import receptor subunit TOM6	-0.618147	0.0494066		803	MtrunA17Chr3g0121541	MtCHS-1A	Chalcone synthase 1A	2.51083	1.45e-22
804	MtrunA17Chr3g0106261	MtMCAT	Malonyl CoA ACP transacylase	-0.500741	0.00364067		804	MtrunA17Chr8g0384151		Putative trichome birefringence-like domain, PC-Esterase, protein trichome berefringence-like 7	0.778735	0.00578373		804	MtrunA17Chr5g0441261	MtPhyCys32	Phytocystatin	1.01027	0.0198689
805	MtrunA17Chr3g0106351		hypothetical protein	7.81017	3.33e-07		805	MtrunA17Chr8g0388791		putative protein	-0.491737	0.027024		805	MtrunA17Chr8g0377941		Putative crocetin glucosyltransferase	-1.54546	0.0421841
806	MtrunA17Chr3g0106431		Putative exocyst complex component Exo70, cullin repeat-like-containing domain superfamily	0.656351	0.0025599		806	MtrunA17Chr1g0207271		putative protein	1.04989	0.0021495		806	MtrunA17Chr3g0087681		Putative endonuclease/exonuclease/phosphatase	5.00516	5.46e-22
807	MtrunA17Chr3g0106521		Putative wound-induced protein Wun1	5.4446	5.97e-07		807	MtrunA17Chr8g0389391		Putative F-box protein AUF1	1.01711	0.0231838		807	MtrunA17Chr4g0042791		putative protein	1.51287	0.00330365
808	MtrunA17Chr3g0106581		Putative alanine--glyoxylate transaminase	-0.72705	0.0317842		808	MtrunA17Chr8g0384651		Putative DnaJ domain, Chaperone J-domain superfamily	0.587023	0.0104765		808	MtrunA17Chr2g0326541		Putative kelch-type beta propeller	0.616763	0.00433282
809	MtrunA17Chr3g0107291		Putative rlpA-like protein, double-psi beta-barrel	-1.57374	0.0107501		809	MtrunA17Chr5g0396421		Putative hexokinase	0.565422	0.00942709		809	MtrunA17Chr8g0369321		Putative MFS transporter superfamily	3.67933	0.00183088
810	MtrunA17Chr3g0107381		Putative transcription factor MADS-type1 family	1.99953	3.75e-09		810	MtrunA17Chr0c01g0489481		Putative protein kinase RLK-Pelle-PERK-1 family	0.590171	0.0292739		810	MtrunA17Chr8g0344941		Putative GDSL lipase/esterase, SGNH hydrolase superfamily	0.858299	0.000320392
811	MtrunA17Chr3g0107511	MtCYP728H7	Cytochrome P450 monooxygenase	1.99234	6.33e-13		811	MtrunA17Chr5g0438571		Putative IQ motif, EF-hand binding protein	-0.654031	0.0291941		811	MtrunA17Chr8g0385171		Putative MACPF domain-containing protein CAD1/NSL1	1.42307	0.00930632
812	MtrunA17Chr3g0107521		Putative Zinc finger, FYVE/PHD-type	6.23364	4.42e-23		812	MtrunA17Chr4g0072221		Putative protein kinase RLK-Pelle-RLCK-VI family	-0.674426	0.00919986		812	MtrunA17Chr1g0201911	MtGT-8	trihelix transcription factor (GT) 8	-0.795005	0.0321908
813	MtrunA17Chr3g0108371		Putative ribosomal protein L10e	1.27043	3.48e-06		813	MtrunA17Chr4g0056741		Putative [Protein-PII] uridylyltransferase	0.765333	0.000180956		813	MtrunA17Chr2g0296511		Putative chloroplast enhancing stress tolerance protein	2.08912	2.78e-06
814	MtrunA17Chr3g0108671		Putative ycf54 protein	-0.637661	0.0330609		814	MtrunA17Chr8g0360241		Putative aminotransferase, class I/classII, tyrosine/nicotianamine aminotransferase	1.00482	0.0027166		814	MtrunA17Chr6g0464581		Putative transcription factor AP2-EREBP family	1.65768	0.0397254
815	MtrunA17Chr3g0108681		Putative ribosomal protein L17	-0.487829	0.0328119		815	MtrunA17Chr8g0340311		Putative transcription factor AP2-EREBP family	-0.683822	0.000833171		815	MtrunA17Chr6g0451071	MtKIN6	protein kinase 6	5.02779	2.23e-16
816	MtrunA17Chr3g0109121		Putative Late embryogenesis abundant protein, LEA_2 subgroup	0.990088	8.77e-06		816	MtrunA17Chr3g0129421		Putative transcription factor AP2-EREBP family	1.58786	1.34e-05		816	MtrunA17Chr8g0339681	MtPDF58	Plant Defensin	1.42936	0.000161399
817	MtrunA17Chr3g0109411		Putative protein kinase RLK-Pelle-DLSV family	-0.542715	0.00242119		817	MtrunA17Chr3g0122891		Putative protein Iojap/ribosomal silencing factor RsfS, Nucleotidyltransferase superfamily	-0.643602	0.00756979		817	MtrunA17Chr5g0443531		Putative protein kinase RLK-Pelle-DLSV family	0.77321	0.00827623
818	MtrunA17Chr3g0109461		Putative protein kinase RLK-Pelle-DLSV family	3.712	7.69e-22		818	MtrunA17Chr4g0058971		Putative triose phosphate/phosphoenolpyruvate translocator, sugar phosphate transporter	0.897819	0.00115746		818	MtrunA17Chr3g0132491		Putative transcription factor C2H2 family	1.15176	0.0230265
819	MtrunA17Chr3g0109481		Putative lactoylglutathione lyase	1.35624	0.0190391		819	MtrunA17Chr3g0113731		putative protein	-0.802567	0.00462792		819	MtrunA17Chr3g0120661		Putative cellulase	4.74332	7.48e-22
820	MtrunA17Chr3g0109731		Putative 4-coumarate--CoA ligase	1.54282	3.41e-06		820	MtrunA17Chr8g0337261		putative protein	-0.863961	0.0117895		820	MtrunA17Chr8g0383261		Putative small GTP-binding protein	-1.33218	0.000191463
821	MtrunA17Chr3g0109811		Putative chromatin regulator PHD family	-1.69741	1.5e-05		821	MtrunA17Chr4g0025951		putative protein	-1.02635	0.000207841		821	MtrunA17Chr5g0426731		putative protein	1.24867	3.42e-05
822	MtrunA17Chr3g0109831		putative protein	-1.30325	2.06e-09		822	MtrunA17Chr1g0196691		Putative glutathione transferase	0.51155	0.0128376		822	MtrunA17Chr1g0178451		Putative small auxin-up RNA	-1.37088	3.42e-05
823	MtrunA17Chr3g0110281		Putative hydrolase	-0.585514	0.000142224		823	MtrunA17Chr5g0399161		Putative proteasome endopeptidase complex	-0.456738	0.0335374		823	MtrunA17Chr4g0050341		Putative 7-deoxyloganetin glucosyltransferase	1.77798	1.85e-06
824	MtrunA17Chr3g0110311		Putative Gnk2-like domain-containing protein	-0.879369	0.000377539		824	MtrunA17Chr8g0391601		Putative ribosomal protein S19/S15	-0.527395	0.013775		824	MtrunA17Chr8g0376271		Putative peptidylprolyl isomerase	1.13425	0.0360523
825	MtrunA17Chr3g0110351	MtMYB116	Myeloblastosis (MYB) transcription factor 116	1.34562	1.55e-08		825	MtrunA17Chr4g0026051		Putative protein BRANCHLESS TRICHOME	-0.881177	0.0339047		825	MtrunA17Chr5g0419131		Putative 2,6-dioxo-6-phenylhexa-3-enoate hydrolase	-0.991899	0.00891007
826	MtrunA17Chr3g0110381		Putative triacylglycerol lipase	-0.661287	0.0121307		826	MtrunA17Chr5g0431231		Putative small nuclear ribonucleoprotein E	-0.611719	0.00595698		826	MtrunA17Chr4g0046011		Putative phospholipase A(1)	1.7176	0.000124064
827	MtrunA17Chr3g0110431		putative protein	0.4129	0.0253906		827	MtrunA17Chr8g0369811		Putative nucleotide-diphospho-sugar transferase	0.487125	0.0114134		827	MtrunA17Chr1g0180371		Putative carbonic anhydrase	1.50218	2.77e-09
828	MtrunA17Chr3g0110861		putative protein	8.77671	5.93e-10		828	MtrunA17Chr4g0062721		hypothetical protein	-2.17836	0.0463979		828	MtrunA17Chr6g0487031		Putative protein kinase RLK-Pelle-LRR-XI-1 family	1.22534	0.0140171
829	MtrunA17Chr3g0111361		Putative C2 domain-containing protein	1.4631	2.92e-09		829	MtrunA17Chr3g0141791		putative protein	-1.46384	0.0305956		829	MtrunA17Chr2g0295091		Putative Bet v I/Major latex protein	3.59258	9.15e-40
830	MtrunA17Chr3g0111431		Putative protein kinase RLK-Pelle-RLCK-VI family	-0.444176	0.0327075		830	MtrunA17Chr4g0041051		Putative transcription factor bHLH family	3.31257	3.59e-39		830	MtrunA17Chr1g0154351		Putative protein kinase RLK-Pelle-DLSV family	8.90565	1.99e-09
831	MtrunA17Chr3g0111521		Putative PADRE domain-containing protein	-2.03289	0.0171508		831	MtrunA17Chr2g0332291		Putative ADP/ATP carrier protein, bacterial type	0.685953	0.0132899		831	MtrunA17Chr1g0188821		Putative BRO1 domain-containing protein BROX	1.04937	1.38e-05
832	MtrunA17Chr3g0111551		Putative protein kinase RLK-Pelle-RLCK-VIIa-2 family	5.85045	0.000686111		832	MtrunA17Chr1g0176461		Putative prolycopene isomerase	1.27838	2.35e-09		832	MtrunA17Chr2g0328971	MtPLT1	plethora 1 (in situ hybridization in PMID:24483147)	-4.2466	0.00481862
833	MtrunA17Chr3g0111581		Putative protein kinase RLK-Pelle-RLCK-VIIa-2 family	0.668494	0.000148137		833	MtrunA17Chr1g0146771		Putative transcription factor WD40-like family	2.44593	2.84e-15		833	MtrunA17Chr8g0382981		putative protein	1.36547	0.0010773
834	MtrunA17Chr3g0112121	MtRCA	Rubisco activase (TC168053)	-1.30866	2.32e-08		834	MtrunA17Chr3g0145791		Putative histone chaperone ASF1	-0.508397	0.049503		834	MtrunA17Chr1g0181431	MtPrx56	peroxidase	1.07349	0.00207109
835	MtrunA17Chr3g0112141		Putative oxidoreductase	-1.31756	0.00126386		835	MtrunA17Chr8g0346421		Putative small GTP-binding protein	-0.565872	0.0324488		835	MtrunA17Chr4g0058381		putative protein	-0.807595	0.0376428
836	MtrunA17Chr3g0112181		Putative transcription factor C2H2 family	-1.13319	8.67e-06		836	MtrunA17Chr1g0192241		Putative ribosomal protein L22e	-0.772975	0.049263		836	MtrunA17Chr2g0324591		putative protein	1.34632	0.018838
837	MtrunA17Chr3g0112211		putative protein	2.64078	2.06e-23		837	MtrunA17Chr5g0404651		Putative AAA+ ATPase domain, ATPase, AAA-type, core, AAA-type ATPase domain-containing protein	-0.947712	0.000278724		837	MtrunA17Chr8g0376911		Putative vinorine synthase	5.31717	0.0068074
838	MtrunA17Chr3g0112291		Putative protein-serine/threonine phosphatase	2.19403	8.69e-31		838	MtrunA17Chr1g0193511		Putative protein-tyrosine phosphatase	0.939852	0.000464851		838	MtrunA17Chr3g0088041		putative protein	1.65806	0.0406576
839	MtrunA17Chr3g0112671	MtNPF5.19	NRT1/ PTR FAMILY|nitrate transporter / peptide transporter	-1.8688	0.0185278		839	MtrunA17Chr4g0028921		Putative 3-oxoacyl-[acyl-carrier-protein] reductase	0.65018	0.0382801		839	MtrunA17Chr4g0028881		Putative nucleotide-diphospho-sugar transferase	1.80006	1.4e-05
840	MtrunA17Chr3g0112701		putative protein	2.02602	0.00349884		840	MtrunA17Chr5g0426641		Putative amino acid/polyamine transporter I	0.819982	0.000144948		840	MtrunA17Chr8g0383941		Putative transcription factor C2H2 family	1.5799	0.00130885
841	MtrunA17Chr3g0112751		putative protein	1.12104	3.94e-09		841	MtrunA17Chr2g0294261		Putative helix-loop-helix DNA-binding domain superfamily, transcription factor IBH1	-0.643043	0.00898657		841	MtrunA17Chr7g0240991		Putative laccase	0.944258	0.00474805
842	MtrunA17Chr3g0112781		putative protein	0.655141	0.0110427		842	MtrunA17Chr7g0252581		putative protein	-1.00657	0.005275		842	MtrunA17Chr5g0404591		putative protein	0.575826	0.0406573
843	MtrunA17Chr3g0112801		Putative ribonuclease H-like superfamily, ribonuclease H-like domain, plant type	0.53561	0.0344551		843	MtrunA17Chr4g0031021		putative protein	-0.683261	0.00764162		843	MtrunA17Chr3g0119041	MtSymCRK	symbiotic cys-rich receptor-like kinase	6.63557	0.000278614
844	MtrunA17Chr3g0113181		Putative transferase	-2.72403	0.00934172		844	MtrunA17Chr8g0381031		Putative amino acid/polyamine transporter I, cationic amino acid transporter	0.531142	0.041171		844	MtrunA17Chr8g0340111		Putative protein kinase RLK-Pelle-DLSV family	6.94793	0.00197015
845	MtrunA17Chr3g0113221		Putative protein kinase RLK-Pelle-LRR-XII-1 family	1.75289	6.53e-05		845	MtrunA17Chr2g0327991		putative protein	-0.677825	0.00724383		845	MtrunA17Chr7g0252551		putative protein	-1.4982	8.14e-06
846	MtrunA17Chr3g0113231		Putative nematode resistance protein-like HSPRO1	1.20003	8.4e-09		846	MtrunA17Chr3g0135341		Putative endo-1,4-beta-xylanase	0.708721	0.0207773		846	MtrunA17Chr7g0214471	MtPUB49	Plant U-box protein 49	1.45246	6.94e-07
847	MtrunA17Chr3g0113311		Putative chlorophyll A-B binding protein	-1.65843	0.0452137		847	MtrunA17Chr7g0258021		putative protein	-0.768569	0.045058		847	MtrunA17Chr4g0057091		Putative rlpA-like protein, double-psi beta-barrel	-1.11196	0.0271793
848	MtrunA17Chr3g0113341		putative protein	0.527195	0.0440931		848	MtrunA17Chr2g0317541		Putative ribosomal protein S10	-0.617917	0.0193675		848	MtrunA17Chr7g0275701		Putative transcription factor C2H2 family	1.6827	2.16e-05
849	MtrunA17Chr3g0113471	MtPLC 1	phospholipase C1	1.0142	0.000557998		849	MtrunA17Chr2g0334081		putative protein	-0.628563	0.00551692		849	MtrunA17Chr7g0219071	MtGBP2	beta-glucan-binding protein 2 (DQ190941)	0.817129	0.0100241
850	MtrunA17Chr3g0113481		Putative disease resistance protein	0.658943	0.0268918		850	MtrunA17Chr8g0388671		Putative Heat shock protein 70 family	0.777426	0.000107059		850	MtrunA17Chr8g0375701		Putative codeine 3-O-demethylase	2.80978	1.11e-22
851	MtrunA17Chr3g0113661		Putative phosphoribosylanthranilate isomerase	-0.520569	0.0489492		851	MtrunA17Chr1g0191181		Putative minus-end-directed kinesin ATPase	-0.60437	0.0121886		851	MtrunA17Chr2g0283111		Putative protein kinase RLK-Pelle-LRR-VIII-1 family	1.43538	0.00146159
852	MtrunA17Chr3g0113671		Putative trichome birefringence-like domain, PC-Esterase	-0.737184	0.0237714		852	MtrunA17Chr7g0265981		Putative ABC-type sulfate transporter	2.16541	1.02e-10		852	MtrunA17Chr8g0343651		Putative EF-hand domain, SPARC/Testican, calcium-binding domain-containing protein	0.67895	0.0333144
853	MtrunA17Chr3g0114061		Putative transcription factor AS2-LOB family	-1.92562	0.00808343		853	MtrunA17Chr4g0053051		Putative transferase	2.60549	0.0449392		853	MtrunA17Chr3g0124761		Putative transcription factor NAM family	0.826309	0.0312104
854	MtrunA17Chr3g0114241		Putative haem-binding uptake, Tiki superfamily, ChaN	0.675445	0.0195267		854	MtrunA17Chr3g0139541		Putative transmembrane protein TauE	1.00485	3.57e-07		854	MtrunA17Chr2g0331771		Putative mitochondrial carrier protein	9.38466	1.22e-10
855	MtrunA17Chr3g0114411		Putative chromatin remodeling & transcription regulator BTB-POZ family	-0.985479	0.00233025		855	MtrunA17Chr8g0371731		Putative pentatricopeptide repeat-containing protein, plant	1.35637	0.0360985		855	MtrunA17Chr3g0117921		Putative protein kinase RLK-Pelle-LRR-III family	5.66434	2.05e-29
856	MtrunA17Chr3g0114451	MtPrx34	peroxidase	-0.464519	0.00429948		856	MtrunA17Chr3g0117281		Putative protein modifier of SNC1 1	0.588341	0.0449691		856	MtrunA17Chr1g0189971		Putative ammonium transporter, ammonium/urea transporter	2.09609	0.0297852
857	MtrunA17Chr3g0114621	MtLYM1	LysM domain-containing GPI-anchored protein 1	-0.686973	0.0472164		857	MtrunA17Chr2g0316851		Putative chromatin regulator PHD family	0.64386	0.0320083		857	MtrunA17Chr8g0338741		Putative protein kinase AGC-RSK-2 family	1.89176	1.52e-05
858	MtrunA17Chr3g0114691		Putative EamA domain-containing protein	0.888474	0.00471733		858	MtrunA17Chr7g0268891		Putative cullin	0.952027	0.0268215		858	MtrunA17Chr2g0311891		hypothetical protein	2.58668	0.000303081
859	MtrunA17Chr3g0114701		Putative EamA domain-containing protein	1.95284	0.00530979		859	MtrunA17Chr8g0385271		Putative protoporphyrin ferrochelatase	0.59347	0.0468206		859	MtrunA17Chr6g0480971		Putative disease resistance protein	2.51441	0.00112126
860	MtrunA17Chr3g0114761		Putative transcription factor AP2-EREBP family	-2.10094	0.0255057		860	MtrunA17Chr2g0330561		Putative ribosomal protein L28e	-0.598071	0.0116889		860	MtrunA17Chr7g0222871		Putative leucine-rich repeat-containing, plant-type, leucine-rich repeat domain superfamily	4.1355	7.02e-24
861	MtrunA17Chr3g0114841	MtNSP2	Nodulation Signaling Pathway 2	0.748072	0.00104032		861	MtrunA17Chr4g0067461		Putative UDP-glucuronate decarboxylase	1.13051	0.0189773		861	MtrunA17Chr3g0137851	MtSPX1	SPX domain-containing protein	5.63577	0.0103267
862	MtrunA17Chr3g0114921		Putative fluoride ion transporter CrcB	-0.681566	3.71e-06		862	MtrunA17Chr3g0112241		Putative Sec7 domain, guanine nucleotide exchange factor, Sec7 domain superfamily	0.62495	0.0381089		862	MtrunA17Chr8g0387701		Putative dirigent protein	-0.730725	0.00705678
863	MtrunA17Chr3g0115081		Putative oxysterol-binding protein	0.798022	2.86e-05		863	MtrunA17Chr2g0291241		Putative cation/H+ exchanger, cation/H+ exchanger, CPA1 family	1.25706	0.0285525		863	MtrunA17Chr5g0404981		Putative transcription factor C2C2-GATA family	-0.771406	0.030609
864	MtrunA17Chr3g0115661		Putative trehalose-phosphatase	0.851045	0.010294		864	MtrunA17Chr1g0154931		hypothetical protein	-0.813942	0.0103896		864	MtrunA17Chr1g0189071		Putative methionine gamma-lyase	1.12627	0.0235011
865	MtrunA17Chr3g0115851		Putative protein-serine/threonine phosphatase	2.87601	4.5e-14		865	MtrunA17Chr3g0091041		Putative disease resistance protein	1.46095	4.18e-11		865	MtrunA17Chr1g0179891		Putative Thaumatin family	8.08192	1.14e-18
866	MtrunA17Chr3g0115951		Putative protein EXORDIUM	-0.90819	0.00887022		866	MtrunA17Chr4g0075861		Putative transcription regulator Others family	0.738568	0.0217749		866	MtrunA17Chr8g0354001	MtHYP6	hypothetical protein 6	10.6779	7.87e-16
867	MtrunA17Chr3g0116051		Putative phosphodiesterase I	-0.655556	0.0121307		867	MtrunA17Chr3g0116591		Putative transferase, protein kinase RLK-Pelle-LRR-XI-2 family	0.988814	2.4e-05		867	MtrunA17Chr7g0274801		putative protein	-0.828227	0.00611921
868	MtrunA17Chr3g0116141	MtCML16	Calmodulin-like 16	1.47007	0.00661978		868	MtrunA17Chr8g0346131		Putative S-adenosyl-L-methionine-dependent methyltransferase	-1.41175	0.00043385		868	MtrunA17Chr5g0404511	MtIFR	isoflavone reductase	0.849432	0.0137455
869	MtrunA17Chr3g0116151	MtCML15	Calmodulin-like 15	1.98053	0.0099459		869	MtrunA17Chr8g0349051		putative protein	-0.66876	0.0131322		869	MtrunA17Chr7g0270191		Putative transcription factor WRKY family	1.18232	5.88e-06
870	MtrunA17Chr3g0116271		Putative AMP-dependent synthetase/ligase, AMP-binding, AMP-binding enzyme domain, ANL	0.790993	0.00382449		870	MtrunA17Chr4g0053441		Putative P-type ATPase, HAD superfamily, P-type ATPase, transmembrane domain superfamily	0.453792	0.0404541		870	MtrunA17Chr4g0039311		Putative NAD-dependent epimerase/dehydratase, NAD(P)-binding domain superfamily	1.61831	1.23e-06
871	MtrunA17Chr3g0116401		Putative nucleobase cation symporter 2 family, adenine/guanine permease AZG2	2.43847	7.39e-22		871	MtrunA17Chr7g0272351		Putative dormancy/auxin associated protein	-0.489031	0.0284035		871	MtrunA17Chr7g0258721		Putative Actin family, ATPase, nucleotide binding domain-containing protein	-0.604297	0.0202226
872	MtrunA17Chr3g0116551		Putative actinidain	-1.00926	0.00106024		872	MtrunA17Chr1g0158821		Putative 6-phosphogluconolactonase	-0.537973	0.0463128		872	MtrunA17Chr8g0372671		Putative salicylate carboxymethyltransferase	1.24823	6.94e-05
873	MtrunA17Chr3g0116591		Putative transferase, protein kinase RLK-Pelle-LRR-XI-2 family	1.02231	1.69e-08		873	MtrunA17Chr5g0420141		Putative rossmann-like alpha/beta/alpha sandwich protein	-1.00357	0.000101431		873	MtrunA17Chr4g0031841		Putative pyridoxal phosphatase	0.783284	0.00203686
874	MtrunA17Chr3g0116791		putative protein	-2.70908	7.91e-06		874	MtrunA17Chr4g0053071		Putative anthocyanin 5-O-glucoside 6'''-O-malonyltransferase	0.899026	0.0499435		874	MtrunA17Chr4g0065501	MtNFH1	Nod factor hydrolase 1 (MtCHIT5)	4.75287	2.22e-49
875	MtrunA17Chr3g0116801		Putative pyruvate dehydrogenase (acetyl-transferring)	-1.0515	1.14e-08		875	MtrunA17Chr5g0401391		Putative ribosomal protein L47	-0.588226	0.0427859		875	MtrunA17Chr6g0483511		Putative TNFR/NGFR cysteine-rich region	1.53003	0.024387
876	MtrunA17Chr3g0116931		putative protein	-1.82947	0.0156248		876	MtrunA17Chr2g0294751		Putative glycosidase	0.786972	0.0010545		876	MtrunA17Chr8g0378531	MtPLAT9	PLAT-domain 9	0.644679	0.0467521
877	MtrunA17Chr3g0117091	MtMYB060	Myeloblastosis (MYB) transcription factor 60	-1.21595	0.000114967		877	MtrunA17Chr3g0134471		hypothetical protein	-0.814962	0.00663191		877	MtrunA17Chr5g0393841	MtNMN1	Nucleolar/Mitochondrial protein involved in Nodulation	10.8878	6.23e-17
878	MtrunA17Chr3g0117241		Putative very-long-chain 3-oxoacyl-CoA reductase	-2.24115	0.00887138		878	MtrunA17Chr5g0394281		Putative BKI1/Probable membrane-associated kinase regulator 1/3/4	-2.26341	0.0279582		878	MtrunA17Chr2g0288391		Putative protein kinase RLK-Pelle-LRR-III family	4.11938	2.48e-30
879	MtrunA17Chr3g0117251		Putative very-long-chain 3-oxoacyl-CoA reductase	-2.58554	0.0164402		879	MtrunA17Chr6g0461641		Putative transcription factor MYB-HB-like family	-1.12689	0.00392118		879	MtrunA17Chr3g0143431		putative protein	1.7991	1.01e-05
880	MtrunA17Chr3g0117391	Glutaredoxin-3	Glutaredoxin family protein	0.468309	0.00880357		880	MtrunA17Chr2g0302001		Putative pectinesterase	-1.07725	0.0458721		880	MtrunA17Chr8g0373301		Putative hydroquinone glucosyltransferase	1.06956	1.61e-06
881	MtrunA17Chr3g0117641		putative protein	0.529314	0.00915557		881	MtrunA17Chr2g0278901		Putative transcription factor WD40-like family	-0.429107	0.033718		881	MtrunA17Chr8g0393121		Putative phosphoethanolamine N-methyltransferase	1.15568	8.46e-07
882	MtrunA17Chr3g0117691		Putative carbonic anhydrase	-1.55542	4.27e-06		882	MtrunA17Chr2g0282201		putative protein	1.54331	6.47e-09		882	MtrunA17Chr4g0048351		Putative tetrahydroberberine oxidase	6.11756	0.0207516
883	MtrunA17Chr3g0117851	MtPUB23	Plant U-box protein 23	1.11227	0.000132177		883	MtrunA17Chr7g0270801		Putative protein transport protein Sec23	0.569978	0.00704778		883	MtrunA17Chr1g0171301		Putative EamA domain-containing protein	1.54854	0.00178773
884	MtrunA17Chr3g0117921		Putative protein kinase RLK-Pelle-LRR-III family	7.05809	8.24e-91		884	MtrunA17Chr1g0185791		Putative glutathione peroxidase	0.881308	0.000468042		884	MtrunA17Chr1g0212011		Putative myosin ATPase	0.802403	0.00776147
885	MtrunA17Chr3g0117941		Putative nucleobase cation symporter 2 family	-0.69326	0.00170505		885	MtrunA17Chr1g0150811		Putative alpha crystallin/Hsp20 domain, HSP20-like chaperone	-1.27122	0.042853		885	MtrunA17Chr5g0411491		Putative chromatin regulator PHD family	1.12057	7.31e-09
886	MtrunA17Chr3g0118031		Putative transcription factor WD40-like family	-1.18978	9.06e-05		886	MtrunA17Chr1g0195791		putative protein	-1.1952	0.0406896		886	MtrunA17Chr4g0044401		putative protein	2.74247	3.2e-07
887	MtrunA17Chr3g0118041		Putative alpha-N-acetylglucosaminidase	1.80708	1.34e-18		887	MtrunA17Chr5g0404581		putative protein	2.98946	5.74e-05		887	MtrunA17Chr3g0141471		Putative transcription factor OFP family	5.92904	0.0199801
888	MtrunA17Chr3g0118051		putative protein	0.904877	0.0035531		888	MtrunA17Chr4g0004631		Putative ribosomal protein L37e	-0.522061	0.0370887		888	MtrunA17Chr1g0195311		Putative pectinesterase	-1.94703	3.64e-06
889	MtrunA17Chr3g0118161		Putative mannose-1-phosphate guanylyltransferase	-0.794516	0.00360264		889	MtrunA17Chr3g0134771		Putative P-type Ca(2+) transporter	0.779177	0.000202061		889	MtrunA17Chr1g0203441	MtMYB074	Myeloblastosis (MYB) transcription factor 74	3.67159	6.19e-26
890	MtrunA17Chr3g0118211	MtRRA2	type-A response regulator	1.73948	3.09e-05		890	MtrunA17Chr2g0329131		Putative RNA helicase	0.588948	0.0300278		890	MtrunA17Chr2g0279211		Putative RNA-directed DNA polymerase	-1.01789	0.0176815
891	MtrunA17Chr3g0118231		Putative formin, FH2 domain, Formin-like family, plant, formin, FH2 domain superfamily	5.22848	1.33e-37		891	MtrunA17Chr5g0419471		Putative protein SPIRAL1	-0.557415	0.0147859		891	MtrunA17Chr4g0034311	MtPhytogb1.2|MtGlb1-2	non-symbiotic hemoglobin (ns-Hb)	-0.639733	0.0430247
892	MtrunA17Chr3g0118351		Putative L-ascorbate oxidase	-3.499	0.018278		892	MtrunA17Chr3g0120531		Putative heavy metal-associated isoprenylated plant protein 16/46/47	5.94804	0.00926786		892	MtrunA17Chr3g0101721	MtCYP71D422	Cytochrome P450 monooxygenase	1.85851	3.09e-11
893	MtrunA17Chr3g0118541		Putative carboxylesterase	0.735195	0.00164375		893	MtrunA17Chr6g0453031		Putative glutaredoxin, Thioredoxin-like superfamily	2.63869	1.99e-31		893	MtrunA17Chr7g0266571		Putative small auxin-up RNA	3.64214	0.000410591
894	MtrunA17Chr3g0118641		Putative linoleate 13S-lipoxygenase	-1.68611	1.14e-06		894	MtrunA17Chr1g0212841		Putative glutathione dehydrogenase (ascorbate)	-0.521604	0.0196761		894	MtrunA17Chr8g0349751		Putative short-chain dehydrogenase/reductase SDR, NAD(P)-binding domain superfamily	1.24657	9.83e-08
895	MtrunA17Chr3g0118671		Putative 7-deoxyloganetin glucosyltransferase	1.48497	0.0391398		895	MtrunA17Chr5g0444961		Putative chromatin regulator PHD family	1.0811	0.0200929		895	MtrunA17Chr4g0011081		putative protein	3.69617	1.07e-35
896	MtrunA17Chr3g0118861		Putative carboxypeptidase D	7.70144	2.82e-07		896	MtrunA17Chr4g0042361		Putative protein kinase RLK-Pelle-DLSV family	1.01023	0.0118924		896	MtrunA17Chr3g0079101		Putative QWRF family protein	-0.560094	0.0334034
897	MtrunA17Chr3g0118891	SCP1	Serine carboxypeptidase 1	6.69593	0.000101845		897	MtrunA17Chr8g0345951		Putative ribosomal protein L12/P1/P2 family	-0.649969	0.0321043		897	MtrunA17Chr5g0432521		Putative ovate protein family	-0.970932	0.00156042
898	MtrunA17Chr3g0118981		Putative disease resistance protein	5.33378	0.0372836		898	MtrunA17Chr4g0047921		putative protein	1.90687	0.0113542		898	MtrunA17Chr6g0458807	MtN1e	early nodulin 1 gene cluster	8.01342	2.12e-06
899	MtrunA17Chr3g0119041	MtSymCRK	symbiotic cys-rich receptor-like kinase	8.4337	2.2e-09		899	MtrunA17Chr4g0005701		Putative reticulon-like protein, plant	-0.938728	0.000751898		899	MtrunA17Chr4g0065751		Putative ancient domain protein family	0.679169	0.0268706
900	MtrunA17Chr3g0119211		Putative ribonuclease III	1.66092	0.044556		900	MtrunA17Chr3g0130381		Putative S-adenosyl-L-methionine-dependent methyltransferase	0.618632	0.00213644		900	MtrunA17Chr4g0046861		hypothetical protein	9.30898	4.46e-29
901	MtrunA17Chr3g0119681	MtCYP94B55	Cytochrome P450 monooxygenase	-1.67173	0.00242119		901	MtrunA17Chr6g0454071		Putative ClpA/B family, AAA+ ATPase domain, ATPase, AAA-type, core, Clp, repeat (R)	0.823501	0.02988		901	MtrunA17Chr8g0384271		Putative SAGA-associated factor 73	0.909158	0.00201677
902	MtrunA17Chr3g0119831		Putative transmembrane protein GPR107/GPR108	0.880421	2.78e-09		902	MtrunA17Chr4g0010361		Putative shikimate O-hydroxycinnamoyltransferase	0.970216	0.000400496		902	MtrunA17Chr2g0288841		Putative mitogen-activated protein kinase kinase kinase STE-STE11 family	2.07272	0.00015759
903	MtrunA17Chr3g0120051		hypothetical protein	3.0195	0.00729457		903	MtrunA17Chr6g0484161		Putative disease resistance protein	1.22365	0.000680215		903	MtrunA17Chr4g0035231		Putative protein BPS1	-1.27972	0.0207828
904	MtrunA17Chr3g0120061		Putative DCD domain-containing protein NRP	0.832545	1.72e-07		904	MtrunA17Chr7g0217661		Putative rlpA-like protein, double-psi beta-barrel	-0.716893	0.0271842		904	MtrunA17Chr7g0236971		Putative lyase	2.79712	0.0357446
905	MtrunA17Chr3g0120081	MtCYM1	Cysteine-rich TM module1	12.7731	2.83e-24		905	MtrunA17Chr3g0118231		Putative formin, FH2 domain, Formin-like family, plant, formin, FH2 domain superfamily	3.89369	6.65e-25		905	MtrunA17Chr3g0128301		Putative Ion channel regulatory protein, UNC-93	3.54282	0.0312104
906	MtrunA17Chr3g0120341	MtZIP3	Zinc-Iron Permease 3	-1.35575	1.21e-06		906	MtrunA17Chr7g0220611		Putative SOB-five-Like (SOFL) family	-1.09638	0.00154555		906	MtrunA17Chr4g0010751		Putative C2 domain, phosphoribosyltransferase, C2 domain superfamily	-2.23573	0.0496608
907	MtrunA17Chr3g0120351	MtZIP9	Zinc-Iron Permease 9	2.33657	0.0244503		907	MtrunA17Chr1g0208651		Putative vacuolar protein-sorting protein Bro1	-0.550866	0.0217749		907	MtrunA17Chr2g0293421	MtCYP88A54|MtKAO1|MtKAO2	Cytochrome P450 monooxygenase|Ent-kaurenoic acidoxidase|ent-kaurenoic acid hydroxylase	0.823628	0.0242907
908	MtrunA17Chr3g0120521		Putative tripeptidyl-peptidase II	1.15831	0.00125475		908	MtrunA17Chr5g0399471		Putative ribosomal protein L1	-0.559043	0.0452336		908	MtrunA17Chr7g0248861		Putative tripeptidyl-peptidase II	6.49196	0.00240649
909	MtrunA17Chr3g0120531		Putative heavy metal-associated isoprenylated plant protein 16/46/47	6.58201	0.000381408		909	MtrunA17Chr5g0437861		Putative PAM2-containing protein CID1/CID2	-1.09213	0.00165484		909	MtrunA17Chr7g0222881		Putative leucine-rich repeat-containing, plant-type, leucine-rich repeat domain superfamily	1.38791	0.00164981
910	MtrunA17Chr3g0120661		Putative cellulase	5.05831	6.42e-41		910	MtrunA17Chr7g0232411		Putative hydroquinone glucosyltransferase	0.912948	0.00613845		910	MtrunA17Chr3g0101801	MtCYP71D430	Cytochrome P450 monooxygenase	4.86716	0.00117854
911	MtrunA17Chr3g0120741		putative protein	-0.689912	0.0262552		911	MtrunA17Chr7g0250251		Putative Smr domain-containing protein	0.859558	0.00338807		911	MtrunA17Chr3g0101251		Putative disease resistance protein	0.741853	0.000104882
912	MtrunA17Chr3g0121241	MtMYB5|MtMYB118	MYB transcription factor	-2.67719	0.027259		912	MtrunA17Chr2g0283181		Putative transcription factor AP2-EREBP family	1.14915	0.0208903		912	MtrunA17Chr1g0201391		Putative chalcone synthase	1.7018	0.00268684
913	MtrunA17Chr3g0121261		Putative IQ domain-containing protein IQM	1.53707	0.0246675		913	MtrunA17Chr2g0291741		Putative chromatin remodeling & transcription regulator ABTB family	0.424732	0.0472216		913	MtrunA17Chr4g0005261		Putative disease resistance protein	1.98375	0.00179402
914	MtrunA17Chr3g0121541	MtCHS-1A	Chalcone synthase 1A	2.65288	1.47e-29		914	MtrunA17Chr7g0223081		putative protein	1.2392	0.00418333		914	MtrunA17Chr8g0382931	MtNF-YB7|MtCbf3	nuclear factor Y subunit B7|CAAT-box transcription factor 3	2.37641	6.4e-18
915	MtrunA17Chr3g0121551		Putative magnesium transporter NIPA	-1.17809	0.00116109		915	MtrunA17Chr2g0280471		Putative oxaloacetate decarboxylase	-0.546727	0.0199589		915	MtrunA17Chr2g0288821		Putative petal formation-expressed	2.73701	5.35e-10
916	MtrunA17Chr3g0121851		Putative glycine hydroxymethyltransferase	-1.17446	2.37e-06		916	MtrunA17Chr2g0279511		Putative peptidylprolyl isomerase	-0.603573	0.0213231		916	MtrunA17Chr5g0410781		Putative poly(ADP-ribose) polymerase, catalytic domain-containing protein	-5.33099	0.000172846
917	MtrunA17Chr3g0121861		Putative adenosylhomocysteinase	-0.930986	0.000657743		917	MtrunA17Chr8g0355251		Putative P-type phospholipid transporter	0.922382	3.28e-05		917	MtrunA17Chr5g0414281		Putative PADRE domain-containing protein	0.854065	0.000335405
918	MtrunA17Chr3g0121961		Putative homoserine dehydrogenase, Aspartate kinase	-0.698963	0.0435877		918	MtrunA17Chr4g0034951		putative protein	0.453154	0.039286		918	MtrunA17Chr2g0298571		Putative oxysterol-binding protein	2.62232	1.5e-13
919	MtrunA17Chr3g0122031		Putative xyloglucan:xyloglucosyl transferase, Xyloglucan-specific endo-beta-1,4-glucanase	-1.03951	0.0160892		919	MtrunA17Chr8g0362081		Putative kelch-type beta propeller	0.893247	1.4e-05		919	MtrunA17Chr8g0361451		Putative NAD(P)H dehydrogenase (quinone)	2.35336	1e-09
920	MtrunA17Chr3g0122501		Putative rubber elongation factor	0.684112	0.0186824		920	MtrunA17Chr7g0260621		Putative transcription factor interactor and regulator AUX-IAA family	-0.914007	0.0215653		920	MtrunA17Chr1g0154361		Putative Gnk2-like domain-containing protein	3.52923	4.63e-17
921	MtrunA17Chr3g0122601		Putative ELMO domain-containing protein	-0.732993	9.49e-05		921	MtrunA17Chr4g0052551		Putative HECT domain, ubiquitin interacting, UBA-like superfamily, armadillo-like helical	0.730299	0.0153553		921	MtrunA17Chr6g0462191		Putative IQ motif, EF-hand binding protein	-1.0095	0.0190461
922	MtrunA17Chr3g0122901	MtKAR	Ketoacyl-ACP reductase	-0.77548	4.13e-08		922	MtrunA17Chr4g0050041		Putative transcription factor C2H2 family	0.637725	0.0115918		922	MtrunA17Chr4g0019581		putative protein	2.37312	4.41e-23
923	MtrunA17Chr3g0122941		Putative ankyrin repeat-containing domain superfamily	-0.657847	0.00411585		923	MtrunA17Chr1g0164941		Putative tetratricopeptide-like helical domain superfamily	2.29282	0.020966		923	MtrunA17Chr4g0064121		Putative beta-1,4-mannosyl-glycoprotein 4-beta-N-acetylglucosaminyltransferase	0.904692	0.0406576
924	MtrunA17Chr3g0123331	MtNPL	nodulation pectate lyase (LjNPL orthologue)	11.4308	8.86e-19		924	MtrunA17Chr8g0375671		Putative thebaine 6-O-demethylase	1.8269	2.53e-18		924	MtrunA17Chr2g0332241	MtABCG10	ATP-binding cassette (ABC) transporter type G (XM_003597771)	1.43572	0.0024004
925	MtrunA17Chr3g0123621		Putative clathrin coat assembly protein AP180	-1.05844	1.73e-06		925	MtrunA17Chr7g0221061		Putative disease resistance protein	-0.681265	0.0442993
926	MtrunA17Chr3g0123951		Putative ubiquitinyl hydrolase 1	0.61418	0.0175232		926	MtrunA17Chr8g0356251		Putative disease resistance protein	2.24491	5.7e-05
927	MtrunA17Chr3g0123961		putative protein	-0.780879	0.00124254		927	MtrunA17Chr3g0087701		Putative disease resistance protein	5.59443	1.88e-10
928	MtrunA17Chr3g0124061		Putative C2 domain-containing protein	1.83904	2.15e-16		928	MtrunA17Chr1g0190731		Putative transcription factor bHLH family	-0.489746	0.0131822
929	MtrunA17Chr3g0124091		Putative C2 domain-containing protein	1.84971	3.7e-14		929	MtrunA17Chr1g0151951		Putative endo-1,4-beta-xylanase	0.568762	0.0260941
930	MtrunA17Chr3g0124111		Putative C2 domain-containing protein	1.79129	6.56e-08		930	MtrunA17Chr6g0464141		Putative protein kinase RLK-Pelle-LRR-XII-1 family	10.1584	9.23e-14
931	MtrunA17Chr3g0124131		putative protein	2.60961	0.0154141		931	MtrunA17Chr8g0346471		Putative RNA recognition motif domain, nucleotide-binding alpha-beta plait domain superfamily	-0.472346	0.0245994
932	MtrunA17Chr3g0124151		putative protein	3.49218	9.5e-10		932	MtrunA17Chr4g0028391		Putative lactoylglutathione lyase	-0.503881	0.0372798
933	MtrunA17Chr3g0124221		Putative VQ motif-containing protein 15/22	0.850994	0.0107501		933	MtrunA17Chr8g0366891		Putative uncharacterized protein	-1.02328	0.00319117
934	MtrunA17Chr3g0124301	MtLAT52/POE_27	Late Anther Tomato52/Pollen Ole e 1 Allergen and Extensin	-2.54886	0.000420401		934	MtrunA17Chr3g0115881		Putative ribosomal protein L31	-0.569492	0.010417
935	MtrunA17Chr3g0124371		Putative SLC26A/SulP transporter, STAS domain, STAS domain superfamily	7.38354	5.31e-08		935	MtrunA17Chr3g0127831		Putative ribosomal protein L12/P1/P2 family	-0.591877	0.015553
936	MtrunA17Chr3g0124381	MtSULTR2.1	sulfate transporter	0.914213	0.00935136		936	MtrunA17Chr5g0433241		Putative AMP-dependent synthetase/ligase, AMP-binding, AMP-binding enzyme domain, ANL	-0.814027	0.0180087
937	MtrunA17Chr3g0124411		Putative heavy metal binding protein HIPP/ATX1	-1.79005	5.34e-06		937	MtrunA17Chr2g0285681		Putative cytochrome b561, DM13 and DOMON domain-containing protein	0.846669	0.0371336
938	MtrunA17Chr3g0124421		Putative nepenthesin	-0.940656	0.0018534		938	MtrunA17Chr5g0430441		Putative disease resistance protein	0.915603	9.73e-06
939	MtrunA17Chr3g0124681		Putative chlorophyll A-B binding protein	-1.67205	0.00019555		939	MtrunA17Chr3g0114251		Putative arogenate dehydrogenase (NADP(+))	-0.5974	0.0160928
940	MtrunA17Chr3g0125001		Putative quinate O-hydroxycinnamoyltransferase	-0.973192	0.0357577		940	MtrunA17Chr4g0052001		hypothetical protein	-1.08286	0.00848276
941	MtrunA17Chr3g0125091		Putative amino acid transporter, transmembrane domain-containing protein	-1.5012	9.1e-12		941	MtrunA17Chr1g0183151		hypothetical protein	-0.669992	0.047901
942	MtrunA17Chr3g0125201		Putative aminocyclopropanecarboxylate oxidase	-1.63319	0.000204944		942	MtrunA17Chr8g0388841		Putative transcription factor WD40-like family	0.744248	0.000586484
943	MtrunA17Chr3g0125541		Putative target of Myb protein	0.596728	0.00185921		943	MtrunA17Chr8g0336741		Putative hydroquinone glucosyltransferase	0.658503	0.0343005
944	MtrunA17Chr3g0125561		putative protein	0.889616	0.000147627		944	MtrunA17Chr6g0486711		Putative transcription factor AP2-EREBP family	2.45376	1.18e-09
945	MtrunA17Chr3g0125671		Putative F-box domain, leucine-rich repeat domain superfamily, F-box-like domain superfamily	0.524873	0.0361217		945	MtrunA17Chr2g0278681		Putative clathrin coat assembly protein AP180	4.40483	1.05e-06
946	MtrunA17Chr3g0125811		Putative transcription factor GRAS family	0.715626	0.0294945		946	MtrunA17Chr2g0293201		Putative CRAL-TRIO lipid binding domain, GOLD domain, CRAL/TRIO domain, CRAL/TRIO domain superfamily	1.18618	5.94e-09
947	MtrunA17Chr3g0126121		Putative glycolipid transfer protein	-1.56127	0.000437989		947	MtrunA17Chr3g0116951		putative protein	-0.576909	0.00835424
948	MtrunA17Chr3g0126211		Putative VQ motif-containing protein 8/17/18/20/21/25	0.948371	9.25e-05		948	MtrunA17Chr7g0265441		Putative tetratricopeptide-like helical domain superfamily, DYW domain-containing protein	0.859549	0.0408073
949	MtrunA17Chr3g0126721		Putative transcription factor C2C2-CO-like family	-0.60599	0.00748907		949	MtrunA17Chr3g0104871		Putative alpha/beta hydrolase-1, epoxide hydrolase, methylesterase/Alpha-hydroxynitrile lyase	1.09053	0.00122264
950	MtrunA17Chr3g0126771		Putative pectinesterase	-1.18621	1.04e-05		950	MtrunA17Chr1g0178941		Putative GDSL lipase/esterase, SGNH hydrolase superfamily	2.3407	1.49e-13
951	MtrunA17Chr3g0126801		Putative EF-hand domain, calcineurin B	1.47625	2.27e-06		951	MtrunA17Chr2g0280491		Putative modifying wall lignin-1/2	-0.793993	0.0488662
952	MtrunA17Chr3g0126811		Putative EF-hand domain, calcineurin B	1.45848	5.2e-05		952	MtrunA17Chr3g0104881		Putative protein kinase RLK-Pelle-CR4L family	2.86116	4.5e-15
953	MtrunA17Chr3g0126901		Putative IQ motif, EF-hand binding protein	3.39957	6.23e-32		953	MtrunA17Chr5g0404631		Putative salicylate carboxymethyltransferase	3.52997	0.0123528
954	MtrunA17Chr3g0126921		Putative Longin domain-containing protein	-0.508177	0.034105		954	MtrunA17Chr1g0149341		putative protein	-0.821491	0.00129338
955	MtrunA17Chr3g0127111	MtPSY4	Plant Peptide Containing Sulfated Tyrosine	-2.71885	2.47e-05		955	MtrunA17Chr3g0099171		putative protein	0.83192	0.0238849
956	MtrunA17Chr3g0127341		Putative molybdate-anion transporter, MFS transporter superfamily	0.718314	0.0119008		956	MtrunA17Chr7g0238951		Putative protein FAR-RED ELONGATED HYPOCOTYL 1	-0.787474	0.000958432
957	MtrunA17Chr3g0127381		Putative AAA+ ATPase domain, ATPase, AAA-type, core, AAA-type ATPase domain-containing protein	1.24083	2.56e-09		957	MtrunA17Chr1g0177871		putative protein	-0.99548	0.0172433
958	MtrunA17Chr3g0128451		Putative transcription factor WD40-like family	0.411543	0.0151065		958	MtrunA17Chr2g0307011		Putative ethanolamine kinase	0.926384	4e-05
959	MtrunA17Chr3g0128581		Putative carboxylesterase	0.729858	0.0112769		959	MtrunA17Chr7g0221011		Putative leucine-rich repeat domain superfamily	5.99536	6.18e-05
960	MtrunA17Chr3g0128631		Putative probable zinc-ribbon domain, plant, protein enhanced disease resistance 4	1.31869	0.00162442		960	MtrunA17Chr3g0133361		Putative DNA helicase	-0.68735	0.0021495
961	MtrunA17Chr3g0128791		Putative rlpA-like protein, double-psi beta-barrel	0.98133	1.33e-10		961	MtrunA17Chr5g0427651		Putative protein kinase TKL-CTR1-DRK-2 family	0.685772	0.00335467
962	MtrunA17Chr3g0128801		Putative rlpA-like protein, double-psi beta-barrel	-1.59955	3.22e-06		962	MtrunA17Chr7g0260361		Putative transmembrane emp24 domain-containing protein	-1.25766	0.00129922
963	MtrunA17Chr3g0129021		Putative nucleobase cation symporter 2 family	0.730221	7.09e-05		963	MtrunA17Chr4g0031061		Putative transcription factor Hap3/NF-YB family	-0.64732	0.032784
964	MtrunA17Chr3g0129061		Putative peroxidase	-2.74699	0.00118026		964	MtrunA17Chr8g0367681		Putative 6-phosphofructokinase	0.565539	0.0152694
965	MtrunA17Chr3g0129361		Putative transcription factor WRKY family	-2.16989	0.0373601		965	MtrunA17Chr4g0033201		Putative beta-glucosidase	1.34231	0.00163271
966	MtrunA17Chr3g0129421		Putative transcription factor AP2-EREBP family	1.03202	3.18e-05		966	MtrunA17Chr3g0113681		Putative transcription factor Hap3/NF-YB family	-0.810757	0.00183322
967	MtrunA17Chr3g0129821		Putative transcription factor WD40-like family	1.81513	1.5e-05		967	MtrunA17Chr2g0278741		Putative soyasaponin III rhamnosyltransferase	0.773965	0.00871922
968	MtrunA17Chr3g0130121		Putative BTB/POZ domain-containing protein	-0.583886	0.00242119		968	MtrunA17Chr3g0112781		putative protein	1.1821	1.23e-05
969	MtrunA17Chr3g0130141		Putative 1,3-beta-glucan synthase	0.90582	0.0139979		969	MtrunA17Chr8g0343421		Putative SUF system FeS cluster assembly, SufBD	0.862345	0.000245277
970	MtrunA17Chr3g0130151		Putative mitogen-activated protein kinase kinase kinase STE-STE11 family	0.376921	0.0250284		970	MtrunA17Chr1g0175741		putative protein	0.52628	0.0203524
971	MtrunA17Chr3g0130391	MtGA20ox5	Gibberellin 20 oxidase|gibberellin biosynthesis	0.667835	0.0216593		971	MtrunA17Chr4g0024331		Putative transcription factor C2H2 family	-0.505477	0.0491788
972	MtrunA17Chr3g0130411		Putative transcription factor C2H2 family	0.400684	0.0200328		972	MtrunA17Chr2g0276931		Putative small GTP-binding protein	-0.751374	0.00231652
973	MtrunA17Chr3g0130721	MtBGAL12	beta-galactosidase 12	-0.685837	0.0435955		973	MtrunA17Chr3g0105471		putative protein	-0.683641	0.00457652
974	MtrunA17Chr3g0131361	MtRbohD	RESPIRATORY BURST OXIDASE HOMOLOG D	0.683813	0.0198812		974	MtrunA17Chr6g0451831		putative protein	1.82382	5.22e-18
975	MtrunA17Chr3g0131411		putative protein	0.477207	0.0287241		975	MtrunA17Chr1g0204211		Putative carboxylesterase	0.498264	0.0413259
976	MtrunA17Chr3g0131461		hypothetical protein	3.62106	0.0383824		976	MtrunA17Chr3g0116401		Putative nucleobase cation symporter 2 family, adenine/guanine permease AZG2	1.67691	6.84e-19
977	MtrunA17Chr3g0131771		Putative transcription factor bHLH family	-2.42624	0.000955343		977	MtrunA17Chr1g0151851		Putative CXXC motif containing zinc binding protein	-0.555784	0.0481549
978	MtrunA17Chr3g0131821		Putative armadillo-like helical protein	-0.400155	0.0436395		978	MtrunA17Chr7g0256291		putative protein	-0.831036	0.00654233
979	MtrunA17Chr3g0131961	MtSWEET11|MtSWEET13	sucrose transporter	9.83135	2.17e-13		979	MtrunA17Chr2g0292901		Putative germin, rmlC-like cupin domain superfamily, rmlC-like jelly roll, germin, manganese binding	8.54784	3.74e-09
980	MtrunA17Chr3g0132211	MtEPP1	early phospohorylated protein 1	0.857083	0.00219381		980	MtrunA17Chr7g0271961		Putative minus-end-directed kinesin ATPase	1.53207	3.46e-10
981	MtrunA17Chr3g0132221		Putative ribonuclease H domain-containing protein	5.99327	0.00286391		981	MtrunA17Chr8g0355021		Putative endonuclease/exonuclease/phosphatase, inositol polyphosphate 5-phosphatase, plant	1.81185	6.13e-11
982	MtrunA17Chr3g0132451		Putative RNA recognition motif domain, nucleotide-binding alpha-beta plait domain superfamily	-0.7104	0.0272087		982	MtrunA17Chr7g0270921		putative protein	1.45779	0.00019039
983	MtrunA17Chr3g0132491		Putative transcription factor C2H2 family	1.77411	2.7e-17		983	MtrunA17Chr1g0149761		Putative ribosomal protein L39e	-0.810689	0.0018681
984	MtrunA17Chr3g0132501		Putative clathrin coat assembly protein AP180	0.982119	0.013167		984	MtrunA17Chr2g0281231		putative protein	3.41216	1.07e-05
985	MtrunA17Chr3g0132801		Putative tetratricopeptide-like helical domain superfamily	0.728652	2.23e-07		985	MtrunA17Chr7g0255451		Putative 4-alpha-glucanotransferase	1.92672	0.00110946
986	MtrunA17Chr3g0132951		Putative GDP-fucose protein O-fucosyltransferase	-0.544454	0.0120417		986	MtrunA17Chr4g0064711		Putative monogalactosyldiacylglycerol synthase	1.36848	3.74e-06
987	MtrunA17Chr3g0133001		Putative transcription factor C2H2 family	-2.03703	0.00493766		987	MtrunA17Chr8g0380271		Putative GBF-interacting protein	0.474906	0.0320448
988	MtrunA17Chr3g0133341	MtNPF4.7	NRT1/ PTR FAMILY|nitrate transporter / peptide transporter	1.33487	1.9e-16		988	MtrunA17Chr3g0117471		Putative PX domain superfamily protein	0.651844	0.0164741
989	MtrunA17Chr3g0133451		Putative Serpin domain-containing protein	1.71962	0.0304549		989	MtrunA17Chr7g0238701		Putative peptidase S54, rhomboid, Rhomboid-like superfamily	7.55582	1.68e-05
990	MtrunA17Chr3g0133581	MtENODL16|MtPCY85	ENOD-like 16|Plantacyanin/Chemocyanin	2.14235	3.5e-10		990	MtrunA17Chr1g0213081		putative protein	1.2878	0.0381905
991	MtrunA17Chr3g0133621		putative protein	0.571627	0.00775182		991	MtrunA17Chr4g0035161		putative protein	0.645295	0.0292075
992	MtrunA17Chr3g0133681		Putative patatin-like phospholipase domain, Acyl transferase/acyl hydrolase/lysophospholipase	7.75791	1.68e-07		992	MtrunA17Chr4g0036891		Putative small auxin-up RNA	-0.898423	0.0389688
993	MtrunA17Chr3g0133691		Putative patatin-like phospholipase domain, Acyl transferase/acyl hydrolase/lysophospholipase	5.70409	0.0127489		993	MtrunA17Chr8g0374291		Putative disease resistance protein, RPW8	0.922826	0.000542816
994	MtrunA17Chr3g0133801		Putative protein-serine/threonine phosphatase	-1.09531	0.00768925		994	MtrunA17Chr4g0048331		Putative tetrahydroberberine oxidase	5.17819	9.68e-05
995	MtrunA17Chr3g0133901		Putative chlorophyll A-B binding protein	-1.39408	0.0150572		995	MtrunA17Chr8g0345481		putative protein	2.12336	0.00923777
996	MtrunA17Chr3g0134041		Putative shikimate O-hydroxycinnamoyltransferase	0.619774	0.00371907		996	MtrunA17Chr6g0469571		Putative heavy metal-associated domain, HMA, heavy metal-associated domain superfamily	-2.61173	0.0175144
997	MtrunA17Chr3g0134061		Putative shikimate O-hydroxycinnamoyltransferase	-0.917248	0.0175065		997	MtrunA17Chr5g0403431		Putative CCAAT-binding factor	0.789953	0.0139099
998	MtrunA17Chr3g0134171		Putative concanavalin A-like lectin/glucanase domain superfamily, B30.2/SPRY domain superfamily	0.427762	0.0248904		998	MtrunA17Chr4g0042751		Putative calcium-dependent channel, 7TM region phosphate	1.34563	3.9e-09
999	MtrunA17Chr3g0134191		Putative plus-end-directed kinesin ATPase	-0.425261	0.0150585		999	MtrunA17Chr3g0130151		Putative mitogen-activated protein kinase kinase kinase STE-STE11 family	0.733775	3.78e-05
1000	MtrunA17Chr3g0134231		Putative actinidain	-0.380616	0.0422609		1000	MtrunA17Chr8g0370921		Putative protein BPS1	3.10094	6.29e-28
1001	MtrunA17Chr3g0134271		Putative asparaginase	1.6318	2.48e-05		1001	MtrunA17Chr5g0402241		putative protein	0.963815	0.000223072
1002	MtrunA17Chr3g0134291		Putative protein kinase RLK-Pelle-SD-2b family	0.993494	0.000133426		1002	MtrunA17Chr3g0083541		Putative Arf GTPase activating protein	0.905521	0.000193532
1003	MtrunA17Chr3g0134731		Putative F-box domain, galactose oxidase/kelch, beta-propeller, F-box associated interaction	4.57944	5.07e-39		1003	MtrunA17Chr3g0104691		putative protein	1.45509	0.00063806
1004	MtrunA17Chr3g0134741		Putative transcription factor bHLH family	5.08723	1.09e-05		1004	MtrunA17Chr7g0271001		Putative rlpA-like protein, double-psi beta-barrel	1.58742	3.21e-06
1005	MtrunA17Chr3g0134781	MtCycD5-1	Cyclin D type	-1.00843	0.038496		1005	MtrunA17Chr1g0197171		Putative transcription factor MYB-HB-like family	-0.656582	0.00841614
1006	MtrunA17Chr3g0134881		putative protein	1.19805	0.000216094		1006	MtrunA17Chr2g0323391		Putative SPARK domain-containing protein	-1.09218	0.00897429
1007	MtrunA17Chr3g0134941		Putative SOB-five-Like (SOFL) family	3.00958	5.18e-07		1007	MtrunA17Chr2g0322981		Putative Gnk2-like domain-containing protein	2.93096	0.000494813
1008	MtrunA17Chr3g0134961		putative protein	2.969	0.00636274		1008	MtrunA17Chr6g0478541		Putative uncharacterized protein	-0.816852	0.0409087
1009	MtrunA17Chr3g0134971		putative protein	0.860766	0.0310491		1009	MtrunA17Chr3g0133541		Putative mitogen-activated protein kinase kinase kinase STE-STE11 family	0.643386	0.0054989
1010	MtrunA17Chr3g0135161		Putative transcription factor AP2-EREBP family	-0.641362	0.00154353		1010	MtrunA17Chr5g0410171		Putative PGG domain, ankyrin repeat-containing domain superfamily	0.807531	0.00282327
1011	MtrunA17Chr3g0135351		Putative transcription factor C3H family	0.522967	0.0389425		1011	MtrunA17Chr8g0369681		Putative pectinacetylesterase/NOTUM, alpha/Beta hydrolase	-1.0329	0.00157283
1012	MtrunA17Chr3g0135591		Putative disease resistance protein	-1.11122	0.0028379		1012	MtrunA17Chr2g0333181		Putative non-specific protein-tyrosine kinase RLK-Pelle-RLCK-XV family	0.558167	0.00180339
1013	MtrunA17Chr3g0135841	MtMAX1a|MtCYP711A12	MORE AXILLARY BRANCHES 1|Cytochrome P450 monooxygenase	1.16413	2.16e-22		1013	MtrunA17Chr1g0152191		Putative transcription factor interactor and regulator C3H-WRC/GRF family	-0.731479	0.0170631
1014	MtrunA17Chr3g0136071		putative protein	1.87399	1.14e-05		1014	MtrunA17Chr2g0308921		Putative VQ motif-containing protein 8/17/18/20/21/25	2.05195	3.66e-13
1015	MtrunA17Chr3g0136161		Putative mechanosensitive ion channel MscS, LSM domain superfamily	-0.543679	0.0387397		1015	MtrunA17Chr2g0311481		Putative transcription factor interactor and regulator CCHC(Zn) family	6.27909	0.00245475
1016	MtrunA17Chr3g0136171		Putative photosystem II PsbX	-1.26645	0.00119555		1016	MtrunA17Chr2g0328751		Putative mitochondrial 28S ribosomal protein S34	-0.574952	0.0445085
1017	MtrunA17Chr3g0136301		putative protein	-0.977491	0.00559091		1017	MtrunA17Chr2g0324201		Putative rlpA-like protein, double-psi beta-barrel	1.00932	0.000826391
1018	MtrunA17Chr3g0136701		Putative transcription factor C2C2-CO-like family	-0.531744	0.00849569		1018	MtrunA17Chr7g0224141		Putative non-specific serine/threonine protein kinase	-0.940797	0.0421642
1019	MtrunA17Chr3g0136811		Putative protein-serine/threonine phosphatase	0.639929	0.000103836		1019	MtrunA17Chr5g0405381		Putative non-specific serine/threonine protein kinase	0.635012	0.0409864
1020	MtrunA17Chr3g0137271	MtFLOT4	Flotillin 4 (TC133140)	4.33336	7.2e-31		1020	MtrunA17Chr3g0085471		Putative disease resistance protein	0.897124	0.0363329
1021	MtrunA17Chr3g0137381		Putative calcium uptake protein 1/2/3	1.19811	0.000207938		1021	MtrunA17Chr8g0389121		putative protein	-0.624055	0.0273683
1022	MtrunA17Chr3g0137411	MtKunitz50	Kunitz-P Trypsin Inhibitor	1.33089	0.000283982		1022	MtrunA17Chr4g0021531		Putative S-adenosyl-l-methionine decarboxylase leader peptide	1.50075	3.03e-07
1023	MtrunA17Chr3g0137551	MtAPT1	adenine phosphoribosyl transferase (CK inactivation)	0.759265	0.022927		1023	MtrunA17Chr1g0193451		hypothetical protein	-0.616594	0.028789
1024	MtrunA17Chr3g0137731		putative protein	1.59487	9.83e-15		1024	MtrunA17Chr4g0020581		Putative glycerol-3-phosphate dehydrogenase (NAD(+))	0.634986	0.0212838
1025	MtrunA17Chr3g0137851	MtSPX1	SPX domain-containing protein	5.51509	2.97e-07		1025	MtrunA17Chr8g0368331		Putative neprosin	5.77514	0.0156197
1026	MtrunA17Chr3g0138201	MtPNP2	Plant Natriuretic Peptide	1.32752	3.92e-15		1026	MtrunA17Chr2g0292951		putative protein	1.53138	0.0017216
1027	MtrunA17Chr3g0138231		Putative BURP domain-containing protein	0.846196	0.0444479		1027	MtrunA17Chr1g0212921		Putative ribosomal protein L29/L35	-0.508121	0.039188
1028	MtrunA17Chr3g0138291		putative protein	-1.49378	0.0221071		1028	MtrunA17Chr4g0049321		Putative malate dehydrogenase	-0.563544	0.0188693
1029	MtrunA17Chr3g0138351		Putative oxoglutarate/iron-dependent dioxygenase, non-haem dioxygenase domain-containing protein	-0.718806	0.00730374		1029	MtrunA17Chr4g0057931		putative protein	3.40741	0.00727596
1030	MtrunA17Chr3g0138671		Putative cyclic nucleotide-binding domain, potassium channel, voltage-dependent, EAG/ELK/ERG	-1.02327	1.35e-06		1030	MtrunA17Chr4g0043501		Putative transcription factor C2H2 family	-1.43514	1.62e-06
1031	MtrunA17Chr3g0138761		Putative modifying wall lignin-1/2	-0.438199	0.0240519		1031	MtrunA17Chr7g0266331		Putative tetratricopeptide-like helical domain superfamily	1.11099	0.0133777
1032	MtrunA17Chr3g0138951		Putative transcription factor C2H2 family	0.560754	0.00260142		1032	MtrunA17Chr1g0162861		putative protein	0.690996	0.000356992
1033	MtrunA17Chr3g0138981		Putative F-box domain, kelch-type beta propeller	-0.619864	0.0256247		1033	MtrunA17Chr4g0064601		Putative NAD(P)-binding domain, NAD(P)-binding domain superfamily	-0.592721	0.0442226
1034	MtrunA17Chr3g0139171		Putative small auxin-up RNA	1.04438	0.00174318		1034	MtrunA17Chr4g0003581		Putative glyoxalase/Bleomycin resistance protein/Dihydroxybiphenyl dioxygenase	0.525787	0.0443154
1035	MtrunA17Chr3g0139221		Putative glutathione-specific gamma-glutamylcyclotransferase, gamma-glutamyl cyclotransferase	0.675703	0.00556435		1035	MtrunA17Chr5g0436341		Putative sugar phosphate transporter domain-containing protein	1.89685	6.46e-10
1036	MtrunA17Chr3g0139301		Putative transcription factor bZIP family	0.500684	0.0175065		1036	MtrunA17Chr3g0141601		Putative transcription factor MYB/SANT family	-2.44152	0.0307443
1037	MtrunA17Chr3g0139661		Putative NFACT, RNA-binding domain-containing protein	0.590918	0.000372405		1037	MtrunA17Chr6g0453811		Putative ribosomal protein S28e	-0.580946	0.015702
1038	MtrunA17Chr3g0139891		Putative TOM1-like protein, plant	0.923198	4.5e-05		1038	MtrunA17Chr4g0027241		Putative amino acid transporter, transmembrane domain-containing protein	0.941588	0.00338889
1039	MtrunA17Chr3g0140391		Putative 2-acylglycerol O-acyltransferase	0.91834	2.82e-05		1039	MtrunA17Chr7g0214681		Putative vesicle transport protein, Got1/SFT2	-0.658714	0.0382516
1040	MtrunA17Chr3g0140501		Putative malate dehydrogenase (oxaloacetate-decarboxylating) (NADP(+))	-0.814723	0.0498133		1040	MtrunA17Chr3g0112981		Putative sugar phosphate transporter domain-containing protein	0.544306	0.0276735
1041	MtrunA17Chr3g0140601		Putative early nodulin 93 ENOD93 protein	-0.541604	0.0393996		1041	MtrunA17Chr3g0145691		Putative ribosomal protein L5 eukaryotic	-0.491325	0.040771
1042	MtrunA17Chr3g0140681		Putative alpha/Beta hydrolase, lipase	0.438335	0.0213037		1042	MtrunA17Chr7g0242211		putative protein	0.686092	0.0310358
1043	MtrunA17Chr3g0140731		Putative ribosomal protein L6, chloroplast	-0.57877	0.0119733		1043	MtrunA17Chr3g0129321		Putative transcription factor WRKY family	-1.26081	0.00232616
1044	MtrunA17Chr3g0140871		Putative protein kinase RLK-Pelle-LRR-XI-1 family	0.412887	0.00320099		1044	MtrunA17Chr4g0073821		Putative proteolipid membrane potential modulator	-0.564038	0.0240808
1045	MtrunA17Chr3g0141061		Putative chromatin regulator PHD family	-0.754326	0.00140734		1045	MtrunA17Chr1g0155981		Putative ribosomal protein L13	-0.466253	0.0385888
1046	MtrunA17Chr3g0141261		Putative protein kinase RLK-Pelle-WAK-LRK10L-1 family	0.494367	0.022618		1046	MtrunA17Chr6g0462061		Putative tetraspanin/Peripherin	-0.56363	0.0421196
1047	MtrunA17Chr3g0141321		Putative polygalacturonate 4-alpha-galacturonosyltransferase	1.54202	6.59e-09		1047	MtrunA17Chr7g0269451		Putative ribosomal protein L18e	-0.483143	0.0433714
1048	MtrunA17Chr3g0141331		Putative ELO family protein	2.36434	6.59e-11		1048	MtrunA17Chr5g0428941		Putative transcription regulator mTERF family	0.702596	0.021407
1049	MtrunA17Chr3g0141431		Putative transcription factor C2H2 family	-2.15449	0.000864866		1049	MtrunA17Chr1g0212601		Putative protein SOSEKI	-0.880696	0.00767807
1050	MtrunA17Chr3g0141471		Putative transcription factor OFP family	6.42096	0.000607947		1050	MtrunA17Chr1g0182291		Putative EamA domain-containing protein	2.23269	0.00182923
1051	MtrunA17Chr3g0141701		putative protein	-0.806313	0.00041396		1051	MtrunA17Chr3g0143501		Putative ornithine decarboxylase	1.06393	4.65e-05
1052	MtrunA17Chr3g0141791		putative protein	-1.37169	0.00486063		1052	MtrunA17Chr1g0160981		Putative dynein ATPase	-0.575197	0.0280695
1053	MtrunA17Chr3g0141841		Putative transcription factor bHLH family	-1.52428	0.0391305		1053	MtrunA17Chr1g0211961		Putative RNA helicase	0.647797	0.0177965
1054	MtrunA17Chr3g0141981	MtCKX7	cytokinin oxydase 7	1.37238	5.39e-05		1054	MtrunA17Chr4g0020741		Putative ubiquitinyl hydrolase 1	0.485853	0.0245994
1055	MtrunA17Chr3g0142031		Putative monodehydroascorbate reductase (NADH)	1.08813	0.0346118		1055	MtrunA17Chr8g0365001		Putative potassium transporter	0.42566	0.0470898
1056	MtrunA17Chr3g0142101		Putative bacterial ABC-type protein transporter	8.00997	2.46e-64		1056	MtrunA17Chr5g0443661		putative protein	1.31425	4.68e-06
1057	MtrunA17Chr3g0142351		Putative galactose oxidase	-1.03877	0.011381		1057	MtrunA17Chr8g0378271		Putative protein NO VEIN, histidine kinase/HSP90-like ATPase superfamily	0.675656	0.0129747
1058	MtrunA17Chr3g0142731		Putative purine-nucleoside phosphorylase	-0.728771	0.0214414		1058	MtrunA17Chr4g0073131		Putative transcription factor C2H2 family	-0.664192	0.0147759
1059	MtrunA17Chr3g0142781		Putative Thaumatin family	-1.01637	2.63e-05		1059	MtrunA17Chr4g0040071		Putative transcription repressor PLATZ family	-0.8642	0.000687377
1060	MtrunA17Chr3g0142851		putative protein	1.03794	0.00151338		1060	MtrunA17Chr5g0413601		putative protein	-0.882511	0.00308303
1061	MtrunA17Chr3g0143431		putative protein	1.48979	1.8e-13		1061	MtrunA17Chr1g0192501		Putative protein dehydration-induced 19	-0.801537	0.00167031
1062	MtrunA17Chr3g0143491		Putative Blue (type 1) copper binding protein	-0.792181	0.0114702		1062	MtrunA17Chr1g0151411		putative protein	0.612763	0.0465304
1063	MtrunA17Chr3g0143701		Putative amino acid transporter, transmembrane domain-containing protein	1.79399	0.00491329		1063	MtrunA17Chr5g0417101		Putative ribosomal protein L34Ae	-0.62028	0.00485958
1064	MtrunA17Chr3g0143951		Putative transferase, protein kinase RLK-Pelle-RLCK-VIIa-2 family	1.10138	1.41e-07		1064	MtrunA17Chr4g0075571		Putative lysophospholipase	-0.489385	0.0147429
1065	MtrunA17Chr3g0143961		Putative protein kinase RLK-Pelle-RLCK-VIIa-1 family	0.466001	0.0389425		1065	MtrunA17Chr7g0259941		Putative RNA helicase	0.545124	0.0258346
1066	MtrunA17Chr3g0144151		Putative glyceraldehyde-3-phosphate dehydrogenase (NADP(+)) (phosphorylating)	-1.13836	0.00397844		1066	MtrunA17Chr0c01g0489511		Putative lysine-rich arabinogalactan protein	-0.518019	0.0299694
1067	MtrunA17Chr3g0144181		Putative protein S-acyltransferase	0.664631	5.27e-05		1067	MtrunA17Chr6g0448861		Putative heavy metal binding protein HIPP/ATX1	-0.913361	0.000331838
1068	MtrunA17Chr3g0144421		Putative BURP domain-containing protein	-0.680779	0.00394754		1068	MtrunA17Chr1g0193481		hypothetical protein	-0.814396	0.0266907
1069	MtrunA17Chr3g0144751		Putative protein BPS1	-2.12441	0.0468278		1069	MtrunA17Chr7g0215461		Putative neoxanthin synthase	-0.891481	0.0459735
1070	MtrunA17Chr3g0144771		putative protein	-3.0216	0.0258222		1070	MtrunA17Chr2g0304751		Putative pre-mRNA polyadenylation factor Fip1 domain-containing protein	0.528136	0.0427966
1071	MtrunA17Chr3g0144871		Putative theobromine synthase	-2.25552	1.6e-20		1071	MtrunA17Chr6g0458451		Putative glycosyltransferase HPAT/SRGT1	0.578795	0.00584694
1072	MtrunA17Chr3g0145121		Putative transcription factor C2C2-GATA family	0.708542	0.00368477		1072	MtrunA17Chr1g0202221		Putative ABC-type xenobiotic transporter	0.831412	0.00091925
1073	MtrunA17Chr3g0145371		Putative small auxin-up RNA	-4.87356	0.000252326		1073	MtrunA17Chr1g0183081		Putative (S)-ureidoglycine aminohydrolase, cupin domain, rmlC-like cupin domain superfamily	-0.754857	0.0433619
1074	MtrunA17Chr3g0145431		Putative EF-hand domain-containing protein	-0.631703	0.0407471		1074	MtrunA17Chr4g0040621		Putative O-methyltransferase domain, plant methyltransferase dimerisation	-0.547791	0.0298387
1075	MtrunA17Chr3g0145541		Putative endo-1,4-beta-xylanase	-1.02931	8.03e-06		1075	MtrunA17Chr4g0042741		putative protein	0.968572	1.83e-05
1076	MtrunA17Chr3g0145591		Putative protein kinase RLK-Pelle-RLCK-VI family	-0.937863	0.0419325		1076	MtrunA17Chr2g0280161		Putative transcription factor bHLH family	0.771513	0.00182849
1077	MtrunA17Chr3g0145621		Putative heavy metal binding protein HIPP/ATX1	-0.878877	1.19e-06		1077	MtrunA17Chr3g0081391		Putative disease resistance protein	1.67421	2.97e-07
1078	MtrunA17Chr3g0145681		Putative phospholipase	1.24436	0.0161886		1078	MtrunA17Chr2g0289821		Putative long-chain-alcohol O-fatty-acyltransferase	0.527623	0.0318616
1079	MtrunA17Chr3g0145851		Putative ribosomal protein L3	-0.499862	0.0195406		1079	MtrunA17Chr4g0074601		Putative phospholipase A(1)	0.867621	0.00083623
1080	MtrunA17Chr3g0145921		Putative RNA polymerase sigma-70 region 3, RNA polymerase sigma-70 region 2	-0.597162	0.0306681		1080	MtrunA17Chr1g0210291		Putative MFS transporter superfamily	1.66878	4.09e-17
1081	MtrunA17Chr3g0145941		Putative GPI inositol-deacylase PGAP1, alpha/Beta hydrolase	-1.0276	0.0102443		1081	MtrunA17Chr4g0070211		Putative stress-response A/B barrel domain-containing protein HS1/DABB1	-0.67406	0.0102684
1082	MtrunA17Chr3g0145981	MtPR3	pathogenesis related protein 3 (defense response-activated chitinase)	0.659587	0.000451182		1082	MtrunA17Chr6g0461841		Putative protein kinase TKL-Pl-6 family	0.781939	0.0096251
1083	MtrunA17Chr4g0000191		Putative beta-amyrin synthase	5.87906	0.00777134		1083	MtrunA17Chr3g0124111		Putative C2 domain-containing protein	1.41437	0.000322869
1084	MtrunA17Chr4g0000411		Putative uncharacterized membrane protein	-0.548211	0.00727733		1084	MtrunA17Chr4g0029791		putative protein	-0.73831	0.0063578
1085	MtrunA17Chr4g0000461	Mt4CL-3	4-coumarate--CoA ligase	-0.85279	1.51e-06		1085	MtrunA17Chr8g0382751		Putative protein CELLULOSE SYNTHASE INTERACTIVE 1/2/3	-6.56307	0.000880971
1086	MtrunA17Chr4g0000511		Putative phosphoglycerate dehydrogenase	-0.806289	0.00591188		1086	MtrunA17Chr3g0118371		Putative Late embryogenesis abundant protein, LEA_2 subgroup	1.10297	0.000203567
1087	MtrunA17Chr4g0001101		hypothetical protein	-1.10313	1.9e-06		1087	MtrunA17Chr8g0337491		Putative oxidoreductase	3.68718	4.47e-07
1088	MtrunA17Chr4g0001221	MtNIP3	NOD26-like intrinsic protein 3 (aquaporin, AY539749)	-1.0817	0.0006315		1088	MtrunA17Chr3g0104211		Putative peptidase M41, AAA+ ATPase domain, ATPase, AAA-type, core, peptidase, FtsH	0.650347	0.0201596
1089	MtrunA17Chr4g0001321		Putative cinnamoyl-CoA reductase	-0.725054	0.041028		1089	MtrunA17Chr5g0442341		Putative non-specific polyamine oxidase	0.472706	0.0380109
1090	MtrunA17Chr4g0001331		Putative protein kinase CAMK-CAMKL-CHK1 family	1.11076	7.01e-06		1090	MtrunA17Chr8g0371401		Putative La domain containing protein	0.831829	0.0308184
1091	MtrunA17Chr4g0001381		Putative photosynthetic NDH subunit of subcomplex B 1, chloroplastic protein	-2.82901	0.00214111		1091	MtrunA17Chr8g0353401		Putative disease resistance protein	1.26755	0.00502416
1092	MtrunA17Chr4g0001861		Putative shikimate O-hydroxycinnamoyltransferase	-0.694039	6.28e-05		1092	MtrunA17Chr4g0055611		Putative transcription factor C2C2-GATA family	0.674014	0.00219891
1093	MtrunA17Chr4g0002141		Putative uncharacterized membrane protein	0.434282	0.0140427		1093	MtrunA17Chr7g0262971		Putative Ion channel regulatory protein, UNC-93	0.554459	0.00915422
1094	MtrunA17Chr4g0002661		Putative NAD-dependent epimerase/dehydratase, NAD(P)-binding domain superfamily	-0.75222	0.000348092		1094	MtrunA17Chr1g0152431		Putative transcription factor interactor and regulator LIM family	-0.502307	0.0195555
1095	MtrunA17Chr4g0002861		putative protein	1.06344	0.0341586		1095	MtrunA17Chr8g0338821		Putative disease resistance protein	5.55007	0.0287245
1096	MtrunA17Chr4g0003581		Putative glyoxalase/Bleomycin resistance protein/Dihydroxybiphenyl dioxygenase	1.4446	8.94e-09		1096	MtrunA17Chr5g0428401		Putative DNA helicase chromatin regulator PHD family	0.707541	0.0322708
1097	MtrunA17Chr4g0004181		Putative transcription factor interactor and regulator AUX-IAA family	-0.861222	0.020118		1097	MtrunA17Chr4g0064681		Putative ubiquitinyl hydrolase 1	1.27086	0.0025608
1098	MtrunA17Chr4g0004211		Putative glycosyl transferase, family 1, Glycosyl-transferase family 4_5	-2.40071	0.00119706		1098	MtrunA17Chr4g0037601		Putative gibberellin 2-beta-dioxygenase	5.81399	1.14e-21
1099	MtrunA17Chr4g0004261	MtSULTR3.4b	sulfate transporter	1.45591	2.59e-08		1099	MtrunA17Chr2g0329201		Putative beta-glucosidase	1.29269	0.000146143
1100	MtrunA17Chr4g0004391		Putative transcription factor interactor and regulator CCHC(Zn) family	1.18368	0.0186271		1100	MtrunA17Chr2g0323731		Putative major sperm protein (MSP)	-0.423215	0.0335084
1101	MtrunA17Chr4g0004441		putative protein	0.789107	0.0150752		1101	MtrunA17Chr3g0113821		Putative omega-hydroxypalmitate O-feruloyl transferase	1.49873	9.58e-07
1102	MtrunA17Chr4g0004711		Putative hydroxyphenylpyruvate reductase	-0.76507	0.0293416		1102	MtrunA17Chr3g0092261		Putative disease resistance protein	2.31974	9.54e-09
1103	MtrunA17Chr4g0004961		Putative methyltransferase FkbM, methyltransferase type 11	0.466867	0.0154311		1103	MtrunA17Chr5g0393741		hypothetical protein	2.21198	0.00958326
1104	MtrunA17Chr4g0005081		Putative dirigent protein	-0.772469	0.00154957		1104	MtrunA17Chr2g0288271		putative protein	-1.42834	2.6e-07
1105	MtrunA17Chr4g0005111		Putative dirigent protein	2.15849	6.68e-21		1105	MtrunA17Chr4g0042421		Putative protein kinase RLK-Pelle-DLSV family	2.17287	0.0273453
1106	MtrunA17Chr4g0005151		Putative intramolecular oxidoreductase	0.691888	0.00371907		1106	MtrunA17Chr5g0423771		Putative modifying wall lignin-1/2	-0.790313	4.46e-05
1107	MtrunA17Chr4g0005251		hypothetical protein	6.2027	0.00159616		1107	MtrunA17Chr7g0221271		Putative trichome birefringence-like domain, PC-Esterase	0.430356	0.0443154
1108	MtrunA17Chr4g0005261		Putative disease resistance protein	3.11138	8.17e-09		1108	MtrunA17Chr4g0068571		Putative methionine--tRNA ligase	6.06768	0.00554902
1109	MtrunA17Chr4g0005391		Putative disease resistance protein	0.998257	0.0348266		1109	MtrunA17Chr8g0384961		Putative diacylglycerol kinase (ATP)	1.03452	2.26e-05
1110	MtrunA17Chr4g0005801		Putative protein kinase RLK-Pelle-RLCK-X family	-1.70916	0.0115523		1110	MtrunA17Chr4g0076261		Putative heavy metal-associated domain superfamily, protein PYRICULARIA ORYZAE RESISTANCE 21	-0.496839	0.0402029
1111	MtrunA17Chr4g0005931		putative protein	-1.84725	1.27e-07		1111	MtrunA17Chr3g0080171		Putative cellulase	-0.720891	0.0131677
1112	MtrunA17Chr4g0005941		Putative shikimate O-hydroxycinnamoyltransferase	-0.745009	0.000190256		1112	MtrunA17Chr3g0112291		Putative protein-serine/threonine phosphatase	1.74793	4.24e-05
1113	MtrunA17Chr4g0005991		Putative transferase	2.38221	0.0109561		1113	MtrunA17Chr4g0073491		putative protein	-0.656805	0.0291832
1114	MtrunA17Chr4g0006131		Putative beta-glucosidase	-0.948876	0.00678309		1114	MtrunA17Chr7g0259041		Putative regulator of MON1-CCZ1 complex	0.42554	0.0432651
1115	MtrunA17Chr4g0006161		Putative 30S ribosomal protein	-0.578958	0.0348266		1115	MtrunA17Chr5g0437891		Putative heavy metal binding protein HIPP/ATX1	-0.931581	0.0106557
1116	MtrunA17Chr4g0006181		Putative chlorophyll A-B binding protein	-0.970091	0.00130856		1116	MtrunA17Chr1g0185491		Putative histone acetyltransferase chromatin regulator PHD family	0.528675	0.0299215
1117	MtrunA17Chr4g0007271		putative protein	5.20472	0.0452127		1117	MtrunA17Chr2g0329021		Putative histone deacetylase	1.35334	0.00885003
1118	MtrunA17Chr4g0007381		Putative leucine-rich repeat-containing, plant-type, leucine-rich repeat domain superfamily	0.807782	0.000305779		1118	MtrunA17Chr7g0276471		Putative transcription factor B3-Domain family	5.24488	0.00106239
1119	MtrunA17Chr4g0008141		putative protein	0.885107	0.0221506		1119	MtrunA17Chr4g0056141		Putative ribosomal protein S30	-0.677655	0.0205297
1120	MtrunA17Chr4g0008341		Putative non-specific serine/threonine protein kinase	-0.447066	0.0460873		1120	MtrunA17Chr7g0244411		Putative chromatin regulator PHD family	0.897152	0.018091
1121	MtrunA17Chr4g0008401		Putative purine-nucleoside phosphorylase	-0.577784	0.0255352		1121	MtrunA17Chr7g0275101		hypothetical protein	1.76466	0.00635607
1122	MtrunA17Chr4g0008421		Putative SOUL haem-binding protein	-0.99173	0.0169311		1122	MtrunA17Chr3g0117741		Putative casparian strip membrane protein	-0.58958	0.00181608
1123	MtrunA17Chr4g0008451		Putative GDP-fucose protein O-fucosyltransferase	0.585846	0.0463635		1123	MtrunA17Chr5g0430531		Putative disease resistance protein	1.98541	0.000182551
1124	MtrunA17Chr4g0008521		Putative laccase	6.10044	0.00271284		1124	MtrunA17Chr5g0417321		Putative ribonuclease T(2)	1.24996	0.000438357
1125	MtrunA17Chr4g0008671		putative protein	-2.95342	0.000502712		1125	MtrunA17Chr3g0124371		Putative SLC26A/SulP transporter, STAS domain, STAS domain superfamily	6.20041	1.94e-37
1126	MtrunA17Chr4g0008691		putative protein	2.22055	1.92e-19		1126	MtrunA17Chr4g0002211		Putative transcription factor interactor and regulator Znf-B family	-1.20968	0.00567618
1127	MtrunA17Chr4g0009301		Putative disease resistance protein	1.48268	4.52e-09		1127	MtrunA17Chr7g0248021		Putative cysteine synthase, L-3-cyanoalanine synthase	1.04184	0.000135393
1128	MtrunA17Chr4g0009531		Putative aldo/keto reductase, aldo-keto reductase, NADP-dependent oxidoreductase	0.575439	0.0472164		1128	MtrunA17Chr8g0383711		Putative transcription factor WD40-like family	-0.464153	0.0275647
1129	MtrunA17Chr4g0009631		Putative 3-methyl-2-oxobutanoate dehydrogenase (2-methylpropanoyl-transferring)	0.569176	0.0207112		1129	MtrunA17Chr8g0351121		Putative oxidoreductase	0.814351	0.0246159
1130	MtrunA17Chr4g0009681		Putative peptidase S10, serine carboxypeptidase, alpha/Beta hydrolase	0.773739	0.0173163		1130	MtrunA17Chr2g0277731		Putative protein kinase RLK-Pelle-RKF3 family	0.687585	0.00773065
1131	MtrunA17Chr4g0010171		Putative transcription factor C2H2 family	-0.829417	0.0434712		1131	MtrunA17Chr5g0398581		Putative [Protein-PII] uridylyltransferase	0.663494	0.0150388
1132	MtrunA17Chr4g0010331		Putative shikimate O-hydroxycinnamoyltransferase	-2.8273	0.000122318		1132	MtrunA17Chr2g0299561		Putative disease resistance protein	1.08663	0.00246004
1133	MtrunA17Chr4g0010361		Putative shikimate O-hydroxycinnamoyltransferase	0.537592	0.0129376		1133	MtrunA17Chr5g0412591		Putative SKP1/BTB/POZ domain superfamily, NPH3 domain, NPH3/RPT2-like family protein	0.844954	0.00267247
1134	MtrunA17Chr4g0010511		Putative GDP-fucose protein O-fucosyltransferase	-0.612945	0.000686892		1134	MtrunA17Chr3g0137041		hypothetical protein	0.958245	0.0206407
1135	MtrunA17Chr4g0011081		putative protein	5.64487	7.02e-155		1135	MtrunA17Chr1g0201331		Putative major intrinsic protein	0.623278	0.0327925
1136	MtrunA17Chr4g0011771		Putative pectinesterase	0.737845	0.00263315		1136	MtrunA17Chr3g0118751		Putative cyanohydrin beta-glucosyltransferase	5.78296	0.0117301
1137	MtrunA17Chr4g0011831		Putative golgi SNAP receptor complex, subunit 1	-0.506617	0.0376247		1137	MtrunA17Chr1g0178641		Putative protein BIC	-1.18636	7.14e-08
1138	MtrunA17Chr4g0011921	MtCYP83E42	Cytochrome P450 monooxygenase	2.41566	2.92e-17		1138	MtrunA17Chr7g0214661		Putative ENTH domain-containing protein	0.454223	0.0340994
1139	MtrunA17Chr4g0012071		Putative transcription factor GRAS family	-0.536674	0.0187596		1139	MtrunA17Chr4g0066651		Putative DNA helicase chromatin remodeling SNF2 family	0.692384	0.01017
1140	MtrunA17Chr4g0012141		Putative major sperm protein (MSP)	0.966309	0.0190946		1140	MtrunA17Chr4g0039871		Putative mitochondrial import inner membrane translocase subunit TIM22	-0.638256	0.0358131
1141	MtrunA17Chr4g0012611		Putative protein kinase RLK-Pelle-L-LEC family	1.11971	0.0246675		1141	MtrunA17Chr3g0078571		putative protein	-0.85248	0.0044597
1142	MtrunA17Chr4g0013171	MtPrx81	MtRip8|peroxidase	3.91167	6.38e-07		1142	MtrunA17Chr8g0351581		Putative 4-hydroxy-tetrahydrodipicolinate synthase	0.497409	0.017073
1143	MtrunA17Chr4g0013191	MtPrx32	peroxidase	-1.99966	2.92e-08		1143	MtrunA17Chr2g0312131		putative protein	0.844718	0.0264233
1144	MtrunA17Chr4g0013201	MtPrx24	peroxidase	-2.4756	1.44e-11		1144	MtrunA17Chr1g0209811		putative protein	0.67884	0.00250478
1145	MtrunA17Chr4g0013261	MtnsLTP27	non-specific Lipid Transfer Protein	-2.15529	1.96e-13		1145	MtrunA17Chr7g0256641		Putative N-acylneuraminate-9-phosphatase	-0.785299	0.00175642
1146	MtrunA17Chr4g0013371		Putative adhesive plaque protein	0.462836	0.0187125		1146	MtrunA17Chr3g0144581		Putative protein kinase RLK-Pelle-LRR-XIV family	0.523857	0.0245994
1147	MtrunA17Chr4g0014791		Putative proton-dependent oligopeptide transporter family, PTR2 family proton/oligopeptide symporter	-0.812001	7.93e-08		1147	MtrunA17Chr3g0113601		Putative protein kinase RLK-Pelle-CR4L family	0.930416	0.000862958
1148	MtrunA17Chr4g0014871		Putative proton-dependent oligopeptide transporter family, PTR2 family proton/oligopeptide symporter	1.84293	1.52e-10		1148	MtrunA17Chr8g0370791		Putative strictosidine synthase transcription factor WD40-like family	0.609519	0.00833721
1149	MtrunA17Chr4g0017241		Putative protein kinase RLK-Pelle-CR4L family	2.55855	1.8e-12		1149	MtrunA17Chr3g0127481		Putative ribosomal protein L40e	-0.565904	0.0130186
1150	MtrunA17Chr4g0017251		Putative protein kinase RLK-Pelle-LRR-XI-1 family	0.923388	0.00262735		1150	MtrunA17Chr8g0390661		Putative trafficking protein particle complex subunit	-0.728544	0.0284683
1151	MtrunA17Chr4g0017941		putative protein	0.911635	1.95e-06		1151	MtrunA17Chr4g0056361		putative protein	-0.685062	0.0352417
1152	MtrunA17Chr4g0018231		Putative pectinesterase	-3.87165	0.000234433		1152	MtrunA17Chr7g0259961		putative protein	1.06366	6.67e-05
1153	MtrunA17Chr4g0018561		Putative triacylglycerol lipase	-6.15309	0.0146028		1153	MtrunA17Chr4g0053981		putative protein	-0.889274	0.0382801
1154	MtrunA17Chr4g0018571		Putative GDSL lipase/esterase, SGNH hydrolase superfamily	-6.8986	0.000503118		1154	MtrunA17Chr4g0003701		Putative Zinc finger, RanBP2-type	-0.660041	0.0280905
1155	MtrunA17Chr4g0018611		Putative DNA-directed RNA polymerase III subunit RPC4	-1.23426	0.0275212		1155	MtrunA17Chr3g0126321		Putative transcription factor AP2-EREBP family	0.822579	0.0022503
1156	MtrunA17Chr4g0018971		putative protein	2.05463	5.32e-15		1156	MtrunA17Chr1g0205971		Putative ribosomal protein S8	-0.502472	0.0253361
1157	MtrunA17Chr4g0018981		putative protein	1.65072	1.28e-25		1157	MtrunA17Chr2g0311521		Putative protein kinase RLK-Pelle-SD-2b family	1.29698	0.000186027
1158	MtrunA17Chr4g0018991	MtEPFL11	Epidermal Patterning Factor-Like	1.44461	0.00275824		1158	MtrunA17Chr5g0424161		putative protein	-0.727409	0.0142961
1159	MtrunA17Chr4g0019291		Putative photosystem II 5kDa protein	-0.884191	0.0433354		1159	MtrunA17Chr0c12g0493661		Putative glucosylceramidase	0.684493	0.000833545
1160	MtrunA17Chr4g0019571		putative protein	-2.373	0.0306154		1160	MtrunA17Chr6g0485521		hypothetical protein	-0.809136	0.00319117
1161	MtrunA17Chr4g0019731		putative protein	1.3974	3.94e-11		1161	MtrunA17Chr3g0122741		Putative OTU domain, papain-like cysteine peptidase superfamily	-1.09881	0.0420537
1162	MtrunA17Chr4g0020031		Putative beta-amyrin synthase	-6.21119	0.0310491		1162	MtrunA17Chr8g0353701		hypothetical protein	1.14733	2.89e-05
1163	MtrunA17Chr4g0020521		Putative mannan endo-1,4-beta-mannosidase	-2.10214	0.0200082		1163	MtrunA17Chr7g0243301		Putative trichome birefringence-like domain, PC-Esterase	-0.576541	0.0442565
1164	MtrunA17Chr4g0020571		Putative transcription factor C3H family	-0.433581	0.00349884		1164	MtrunA17Chr7g0240521		Putative glutathione transferase	0.910136	0.00588418
1165	MtrunA17Chr4g0021111		Putative casparian strip membrane protein	-1.52924	1.13e-08		1165	MtrunA17Chr4g0057971		Putative transcription factor C2H2 family	-0.569252	0.0342062
1166	MtrunA17Chr4g0022041		Putative receptor-like protein RLP23	5.6508	0.0154141		1166	MtrunA17Chr1g0150041		Putative MFS transporter superfamily, biopterin transporter family	0.851121	0.021623
1167	MtrunA17Chr4g0022051		Putative endo-polygalacturonase	7.22057	9.83e-06		1167	MtrunA17Chr4g0061301		Putative transcription factor C2H2 family	0.874966	0.00410119
1168	MtrunA17Chr4g0022251		Putative phosphodiesterase I	-1.18679	6.65e-05		1168	MtrunA17Chr2g0290921		Putative transcription factor WD40-like family	0.591137	0.038149
1169	MtrunA17Chr4g0022441		putative protein	-0.486632	0.0192727		1169	MtrunA17Chr1g0190751		Putative sec-independent protein translocase protein TatA/B/E	-0.676071	0.00635607
1170	MtrunA17Chr4g0022491		Putative transcription factor ULT family	-0.770006	1.25e-05		1170	MtrunA17Chr4g0058551		Putative PB1 domain-containing protein	1.0936	0.00191351
1171	MtrunA17Chr4g0022791		Putative SPARK domain-containing protein	-0.527598	0.00139939		1171	MtrunA17Chr8g0376101		Putative reticulon-like protein, plant	-0.677638	0.0267087
1172	MtrunA17Chr4g0023071		Putative protein kinase RLK-Pelle-SD-2b family	0.853224	0.000370312		1172	MtrunA17Chr3g0105371		Putative protein-serine/threonine phosphatase	4.11307	7.85e-16
1173	MtrunA17Chr4g0023801		Putative BTB/POZ domain, NPH3 domain, NPH3/RPT2-like family protein	-0.626139	0.0125173		1173	MtrunA17Chr2g0319191		Putative transcription factor Hap3/NF-YB family	-0.495628	0.0312884
1174	MtrunA17Chr4g0024181		Putative transcription factor MYB-HB-like family	1.01358	0.0210122		1174	MtrunA17Chr4g0018451		Putative IQ motif, EF-hand binding, BAG domain superfamily	-0.580397	0.0224138
1175	MtrunA17Chr4g0024531		putative protein	-1.65424	0.0218537		1175	MtrunA17Chr6g0449771		Putative germin, rmlC-like cupin domain superfamily, rmlC-like jelly roll, germin, manganese binding	5.2942	6.63e-05
1176	MtrunA17Chr4g0024671		hypothetical protein	5.49618	0.0493879		1176	MtrunA17Chr6g0482511		Putative disease resistance protein	2.27969	4.15e-08
1177	MtrunA17Chr4g0024691		Putative lyase	3.43103	0.00172365		1177	MtrunA17Chr4g0018141		Putative ribosomal protein S10	-0.60349	0.00217864
1178	MtrunA17Chr4g0024791		hypothetical protein	1.12183	0.0286698		1178	MtrunA17Chr6g0449611		Putative ribosomal protein S17/S11	-0.552167	0.0325635
1179	MtrunA17Chr4g0024851		Putative major intrinsic protein	-1.45153	0.0483293		1179	MtrunA17Chr2g0292501		Putative protein kinase RLK-Pelle-CrRLK1L-1 family	0.742663	0.00422132
1180	MtrunA17Chr4g0024991		Putative transporter protein SLAC1/Mae1/ Ssu1/TehA	-5.80438	0.00312665		1180	MtrunA17Chr6g0462881		Putative transporter protein SLAC1/Mae1/ Ssu1/TehA	0.614064	0.00807494
1181	MtrunA17Chr4g0025311		Putative fasciclin-like arabinogalactan protein 15/16/17/18	-0.829052	0.00441393		1181	MtrunA17Chr4g0000251		Putative small auxin-up RNA	2.19679	1.18e-10
1182	MtrunA17Chr4g0026041		Putative cyanoalanine nitrilase, 3-cyanoalanine hydratase	-0.515484	0.0109628		1182	MtrunA17Chr8g0341821		Putative GTP cyclohydrolase I	1.59495	1.15e-09
1183	MtrunA17Chr4g0026051		Putative protein BRANCHLESS TRICHOME	-1.55546	0.000123317		1183	MtrunA17Chr5g0395071		putative protein	-0.852592	0.000268834
1184	MtrunA17Chr4g0026641		Putative tripeptidyl-peptidase II	3.0937	1.9e-14		1184	MtrunA17Chr2g0331371		Putative transcription factor FAR family	-0.717999	0.0340886
1185	MtrunA17Chr4g0026661		Putative tripeptidyl-peptidase II	6.57872	0.000478354		1185	MtrunA17Chr8g0336591		Putative transcription factor interactor and regulator LIM family	-1.05074	0.000164044
1186	MtrunA17Chr4g0026681		putative protein	0.6366	0.011619		1186	MtrunA17Chr6g0479051		Putative disease resistance protein	0.725494	0.00953295
1187	MtrunA17Chr4g0027091		putative protein	-0.751745	2.91e-05		1187	MtrunA17Chr7g0229941		Putative protein kinase RLK-Pelle-LRR-IV family	-0.634705	0.0242417
1188	MtrunA17Chr4g0027101		Putative 2-carboxy-D-arabinitol-1-phosphatase	-1.33941	0.0150585		1188	MtrunA17Chr3g0088081		putative protein	1.31076	3.52e-05
1189	MtrunA17Chr4g0027121		Putative nucleobase cation symporter 2 family	-0.740853	0.00600091		1189	MtrunA17Chr1g0160141		Putative glutathione-specific gamma-glutamylcyclotransferase, gamma-glutamyl cyclotransferase	-0.628527	0.0499435
1190	MtrunA17Chr4g0027491		Putative UDP-glucuronate decarboxylase	-0.701494	0.0334455		1190	MtrunA17Chr5g0432491		Putative protein kinase CAMK-CAMKL-CHK1 family	0.820805	1.7e-06
1191	MtrunA17Chr4g0027731		Putative carboxypeptidase C	-0.690211	0.00731494		1191	MtrunA17Chr6g0475791		putative protein	0.6403	0.00318071
1192	MtrunA17Chr4g0027991		Putative transcription factor C2H2 family	-0.846256	2.44e-05		1192	MtrunA17Chr3g0130671		Putative amino acid transporter, transmembrane domain-containing protein	1.07752	0.00255926
1193	MtrunA17Chr4g0028071		Putative transcription factor bHLH family	-0.758344	0.0482328		1193	MtrunA17Chr3g0087101		putative protein	3.25806	0.0324488
1194	MtrunA17Chr4g0028161		putative protein	0.756084	0.00239149		1194	MtrunA17Chr5g0443861		Putative TIR domain, AAA+ ATPase domain, P-loop containing nucleoside triphosphate hydrolase	1.03954	0.0467427
1195	MtrunA17Chr4g0028521		putative protein	-1.80766	0.000284337		1195	MtrunA17Chr6g0461211		Putative glucan 1,3-beta-glucosidase	1.26794	0.000229882
1196	MtrunA17Chr4g0028621		Putative ABC-type sulfate transporter	-1.63862	0.038771		1196	MtrunA17Chr2g0316411		Putative SPEAR family protein	6.5928	0.00100564
1197	MtrunA17Chr4g0028801		Putative protein kinase RLK-Pelle-LRR-VI-2 family	4.02664	2.99e-27		1197	MtrunA17Chr7g0214201		Putative small auxin-up RNA	-1.1226	0.000271785
1198	MtrunA17Chr4g0028871	LOG-like2	Lonely Guy-like (CK biosynthesis)	-1.39762	0.000107718		1198	MtrunA17Chr2g0330791		Putative protein CHUP1	0.985245	0.000108952
1199	MtrunA17Chr4g0028881		Putative nucleotide-diphospho-sugar transferase	2.07398	5.27e-08		1199	MtrunA17Chr2g0296501		Putative chloroplast enhancing stress tolerance protein	1.15756	0.000438989
1200	MtrunA17Chr4g0029291	MtRC8	Root Cap 8	-1.1486	0.0176189		1200	MtrunA17Chr4g0068551		putative protein	0.738262	0.0290822
1201	MtrunA17Chr4g0029971		Putative alpha/beta hydrolase-1	-0.446302	0.0453445		1201	MtrunA17Chr8g0385581		Putative short-chain dehydrogenase/reductase SDR, NAD(P)-binding domain superfamily	5.78654	0.0182507
1202	MtrunA17Chr4g0029991		Putative transcription factor C2H2 family	0.608615	0.0180021		1202	MtrunA17Chr3g0103621		Putative mitochondrial import receptor subunit TOM7	-0.753758	0.00535396
1203	MtrunA17Chr4g0030151	MtMAPK3	MAP kinase	-0.392293	0.046081		1203	MtrunA17Chr8g0342491		Putative beta-fructofuranosidase	3.23856	4.9e-35
1204	MtrunA17Chr4g0030211		Putative reverse transcriptase zinc-binding domain-containing protein	2.36022	0.0219063		1204	MtrunA17Chr3g0083941		putative protein	6.58984	0.000830947
1205	MtrunA17Chr4g0030601		Putative very-long-chain 3-oxoacyl-CoA synthase	1.35504	0.0221214		1205	MtrunA17Chr8g0345211		Putative pectinesterase	0.959671	0.00205477
1206	MtrunA17Chr4g0030661		Putative heavy metal-associated domain, HMA, heavy metal-associated domain superfamily	-1.16114	0.0223669		1206	MtrunA17Chr5g0399411		Putative ribosomal protein S12e	-0.715938	0.00981135
1207	MtrunA17Chr4g0030671		Putative dirigent protein	-1.4416	3.76e-05		1207	MtrunA17Chr5g0432811		Putative ribose-phosphate diphosphokinase	-0.572462	0.0174304
1208	MtrunA17Chr4g0030701	MtCYP93B28	Cytochrome P450 monooxygenase	-2.65598	5.43e-13		1208	MtrunA17Chr4g0061171		Putative ribosomal protein L2, domain 2	-0.49893	0.035908
1209	MtrunA17Chr4g0031021		putative protein	0.421286	0.0021381		1209	MtrunA17Chr4g0050491		Putative LNK family protein	0.716086	0.0147815
1210	MtrunA17Chr4g0031721		Putative transcription factor GRAS family	0.658786	0.00508723		1210	MtrunA17Chr1g0202621		Putative glycoside hydrolase, family 28, pectin lyase/virulence factor	5.59364	0.0218862
1211	MtrunA17Chr4g0032351		putative protein	0.442278	0.0341516		1211	MtrunA17Chr7g0244421		Putative alanine--glyoxylate transaminase	0.470831	0.0390343
1212	MtrunA17Chr4g0032781		Putative six-hairpin glycosidase superfamily, beta-L-arabinofuranosidase, GH127	-0.558716	0.00314019		1212	MtrunA17Chr5g0432461		putative protein	0.850416	0.000892182
1213	MtrunA17Chr4g0032941		Putative histone deacetylase	-10.8001	0.000910144		1213	MtrunA17Chr3g0102251		Putative disease resistance protein	2.18673	2.74e-12
1214	MtrunA17Chr4g0032951		Putative transcription factor bHLH family	-0.602476	0.0170855		1214	MtrunA17Chr6g0451021		Putative armadillo-like helical, TOG domain-containing protein	0.71695	0.000687377
1215	MtrunA17Chr4g0033191		Putative beta-glucosidase	1.35049	0.00743482		1215	MtrunA17Chr4g0035861		Putative signal recognition particle receptor, beta subunit	-0.553443	0.00934733
1216	MtrunA17Chr4g0033201		Putative beta-glucosidase	1.42561	0.00673761		1216	MtrunA17Chr4g0069251		Putative protein kinase RLK-Pelle-RLCK-V family	0.599623	0.0102037
1217	MtrunA17Chr4g0033311		Putative beta-glucosidase	1.34464	0.00240627		1217	MtrunA17Chr4g0045791		Putative WW domain, SAC domain, WW domain superfamily protein	0.730015	0.0045665
1218	MtrunA17Chr4g0033331		Putative beta-glucosidase	0.866938	0.00312665		1218	MtrunA17Chr3g0086231		putative protein	-0.777923	0.0329219
1219	MtrunA17Chr4g0033341		Putative beta-glucosidase	0.886193	0.0482328		1219	MtrunA17Chr7g0263401		Putative phosphatidate phosphatase	0.915482	0.000248805
1220	MtrunA17Chr4g0033511		Putative GUN4-like superfamily protein	-1.93554	9.3e-06		1220	MtrunA17Chr5g0430331		Putative disease resistance protein	1.38159	0.0249202
1221	MtrunA17Chr4g0033651		putative protein	-3.39552	0.0220842		1221	MtrunA17Chr3g0079361		Putative pectinesterase	0.828663	0.00868732
1222	MtrunA17Chr4g0033701		Putative RNA recognition motif domain, nucleotide-binding alpha-beta plait domain superfamily	0.3879	0.0369467		1222	MtrunA17Chr7g0269441		Putative exocyst complex component EXOC6/Sec15, EXOC6/PINT-1/Sec15/Tip20, domain 2	0.713451	0.00063806
1223	MtrunA17Chr4g0033751		putative protein	-0.900684	0.00936415		1223	MtrunA17Chr1g0164171		Putative transcription factor C2H2 family	0.605357	0.0189598
1224	MtrunA17Chr4g0033941		Putative transcription factor B3-Domain family	-3.03154	0.0348266		1224	MtrunA17Chr1g0153951		Putative ternary complex factor MIP1, leucine-zipper	0.717076	0.0303004
1225	MtrunA17Chr4g0034061		Putative non-specific serine/threonine protein kinase	0.421093	0.025429		1225	MtrunA17Chr4g0050381		Putative protein-serine/threonine phosphatase	0.452894	0.0388208
1226	MtrunA17Chr4g0034121		Putative [Myosin heavy-chain] kinase transcription factor WD40-like family	0.976299	0.0250284		1226	MtrunA17Chr4g0031901		Putative laccase	-0.999356	0.000603524
1227	MtrunA17Chr4g0034171		Putative cold-regulated 413 protein	-0.568426	0.014612		1227	MtrunA17Chr2g0279881		Putative Mg2+ transporter protein, CorA-like/Zinc transport protein ZntB	1.19505	7.98e-11
1228	MtrunA17Chr4g0034481		Putative cytochrome c biogenesis protein Ccs1/CcsB/ResB	-2.0051	0.00101959		1228	MtrunA17Chr4g0030621		Putative exocyst complex component Exo70, cullin repeat-like-containing domain superfamily	1.62286	1.41e-05
1229	MtrunA17Chr4g0034691		Putative BURP domain-containing protein	1.31139	0.0301305		1229	MtrunA17Chr8g0339171		Putative peptidylprolyl isomerase	-0.579681	0.0338539
1230	MtrunA17Chr4g0035031		Putative RNA recognition motif domain, nucleotide-binding alpha-beta plait domain superfamily	0.628046	0.0455602		1230	MtrunA17Chr2g0321041		putative protein	1.17401	0.000415236
1231	MtrunA17Chr4g0035221		Putative protein BPS1	-2.15029	8.92e-05		1231	MtrunA17Chr7g0262541		Putative tetratricopeptide-like helical domain superfamily	-0.795555	0.00523086
1232	MtrunA17Chr4g0035231		Putative protein BPS1	-2.20822	0.00181311		1232	MtrunA17Chr1g0162651		Putative chromatin regulator PHD family	-0.723276	0.0289636
1233	MtrunA17Chr4g0035691		Putative carbohydrate kinase, FGGY, ATPase, nucleotide binding domain-containing protein	-1.21223	0.0403585		1233	MtrunA17Chr4g0075231		Putative pectate lyase	1.47568	8.82e-10
1234	MtrunA17Chr4g0036071		Putative transcription factor bZIP family	0.876658	0.000155638		1234	MtrunA17Chr5g0432871		Putative protein kinase RLK-Pelle-LRR-VIII-1 family	0.963897	0.0273325
1235	MtrunA17Chr4g0036321		Putative methylecgonone reductase	1.19639	0.000992215		1235	MtrunA17Chr6g0462601		Putative Heat shock protein 70 family	1.57655	0.000757243
1236	MtrunA17Chr4g0036771		Putative small auxin-up RNA	-1.52764	0.0195406		1236	MtrunA17Chr1g0175521		Putative transcription factor interactor and regulator C3H-WRC/GRF family	-0.71571	0.0117957
1237	MtrunA17Chr4g0036811		Putative small auxin-up RNA	-3.85371	0.0238809		1237	MtrunA17Chr4g0014641		Putative methyltransferase	1.78442	2.81e-15
1238	MtrunA17Chr4g0036931		Putative heavy metal binding protein HIPP/ATX1	1.32406	0.00282488		1238	MtrunA17Chr8g0342161		Putative disease resistance protein	1.58001	5.28e-06
1239	MtrunA17Chr4g0037481		Putative dirigent protein	-1.46078	1.43e-05		1239	MtrunA17Chr3g0124131		putative protein	2.3787	1.91e-21
1240	MtrunA17Chr4g0037601		Putative gibberellin 2-beta-dioxygenase	10.4443	1.96e-15		1240	MtrunA17Chr5g0443631		Putative small GTP-binding protein	-0.657931	0.0126197
1241	MtrunA17Chr4g0037611	MtGA2ox10	Gibberellin C20-GA2-oxidase 10 (GA inactivation)	7.29081	8.26e-48		1241	MtrunA17Chr5g0412401		Putative mitochondrial carrier domain superfamily	1.02963	4.74e-05
1242	MtrunA17Chr4g0037661		Putative SKP1/BTB/POZ domain superfamily, NPH3 domain, NPH3/RPT2-like family protein	-0.76131	0.000188671		1242	MtrunA17Chr4g0027171		Putative uncharacterized protein	-0.854932	0.0332819
1243	MtrunA17Chr4g0037811		Putative delta(24)-sterol reductase	-0.739869	0.0111824		1243	MtrunA17Chr3g0128791		Putative rlpA-like protein, double-psi beta-barrel	1.57285	1.46e-15
1244	MtrunA17Chr4g0037981		Putative large ribosomal RNA subunit accumulation protein YceD	-1.06082	0.046893		1244	MtrunA17Chr4g0054191		Putative PADRE domain-containing protein	5.30042	1.31e-103
1245	MtrunA17Chr4g0038131		Putative cellulase	0.714175	0.0192838		1245	MtrunA17Chr3g0115701		Putative DNA oxidative demethylase	-0.624011	0.00465966
1246	MtrunA17Chr4g0038151	MtPrx110	peroxidase	2.16969	0.0259324		1246	MtrunA17Chr5g0410161		Putative disease resistance protein	1.36422	5.31e-10
1247	MtrunA17Chr4g0038161	MtPrx76	peroxidase	6.16672	0.00502541		1247	MtrunA17Chr4g0039421		Putative glycylpeptide N-tetradecanoyltransferase	0.459124	0.0458168
1248	MtrunA17Chr4g0038171		Putative peroxidase	4.86167	0.000120472		1248	MtrunA17Chr2g0276711		putative protein	-0.632467	0.0272066
1249	MtrunA17Chr4g0038211		Putative transcription factor WD40-like family	-0.56857	0.0325794		1249	MtrunA17Chr5g0400671		Putative transcription factor bHLH family	1.26691	0.00135041
1250	MtrunA17Chr4g0038271	MtCYP86B6	Cytochrome P450 monooxygenase	-1.08032	2.18e-08		1250	MtrunA17Chr4g0037811		Putative delta(24)-sterol reductase	-0.468343	0.0313277
1251	MtrunA17Chr4g0038311		Putative carboxypeptidase D	0.674183	0.00455843		1251	MtrunA17Chr8g0352961		Putative protein NO VEIN	-0.672173	0.00155977
1252	MtrunA17Chr4g0038541		putative protein	-0.622393	0.00169296		1252	MtrunA17Chr7g0266531		putative protein	1.2489	0.00490771
1253	MtrunA17Chr4g0038681		Putative signal-recognition-particle GTPase	-1.02964	0.000237629		1253	MtrunA17Chr5g0395551		Putative chalcone synthase	-4.44461	0.0340849
1254	MtrunA17Chr4g0038731		Putative small auxin-up RNA	-2.10653	0.0333274		1254	MtrunA17Chr5g0393651		Putative transcription regulator SWI/SNF-BAF60b family	-0.564529	0.0206407
1255	MtrunA17Chr4g0038751		Putative transcription factor NAM family	2.62451	0.000123317		1255	MtrunA17Chr8g0374351		Putative disease resistance protein, RPW8	1.02542	0.0227389
1256	MtrunA17Chr4g0038851		Putative transcription factor GRAS family	-1.25391	0.00813999		1256	MtrunA17Chr4g0070631		hypothetical protein	-0.765388	0.0073152
1257	MtrunA17Chr4g0039011	MtBG22	beta-1,3-Glucanase 22	2.31772	5.07e-25		1257	MtrunA17Chr4g0038171		Putative peroxidase	4.61226	3.91e-05
1258	MtrunA17Chr4g0039061		Putative protein-serine/threonine phosphatase	2.56406	2.75e-29		1258	MtrunA17Chr1g0166011		Putative transcription factor interactor and regulator AUX-IAA family	-0.613438	0.00741501
1259	MtrunA17Chr4g0039251	MtABCG15	ATP-binding cassette (ABC) transporter type G (MT533597)	-1.31413	0.0187596		1259	MtrunA17Chr2g0321631		Putative transcription factor NAM family	1.20975	0.00441431
1260	MtrunA17Chr4g0039641		hypothetical protein	0.904927	0.00686256		1260	MtrunA17Chr8g0341881		Putative protein kinase RLK-Pelle-PERK-2 family	0.544532	0.0483442
1261	MtrunA17Chr4g0039901	MtCYP76F72	Cytochrome P450 monooxygenase	1.01263	0.00136282		1261	MtrunA17Chr8g0391761		Putative ribosomal protein S5	-0.699745	0.00953383
1262	MtrunA17Chr4g0039941		Putative (S)-norcoclaurine synthase	3.11323	5.27e-13		1262	MtrunA17Chr8g0366981		Putative protein kinase RLK-Pelle-L-LEC family	6.16524	0.0032675
1263	MtrunA17Chr4g0039981		Putative WEB family protein	-0.900885	0.022591		1263	MtrunA17Chr4g0054821		Putative Smr domain, tetratricopeptide-like helical domain superfamily	0.750006	0.00531451
1264	MtrunA17Chr4g0040001		Putative O-acyltransferase, WSD1, O-acyltransferase WSD1	-3.28248	0.0222863		1264	MtrunA17Chr4g0038431		Putative peptidylprolyl isomerase	-0.619389	0.0226976
1265	MtrunA17Chr4g0040411		Putative transcription factor AP2-EREBP family	1.66554	2.6e-12		1265	MtrunA17Chr2g0296941		Putative allantoate deiminase	1.16713	4.83e-05
1266	MtrunA17Chr4g0040421		Putative chalcone/stilbene synthase, polyketide synthase, type III, thiolase	3.82275	0.000363052		1266	MtrunA17Chr1g0164931		Putative myosin ATPase	0.909022	1.93e-05
1267	MtrunA17Chr4g0040601		Putative glutaredoxin, Thioredoxin-like superfamily	1.82718	3.9e-16		1267	MtrunA17Chr7g0248904		Putative protein kinase RLK-Pelle-WAK family	1.54917	1.75e-11
1268	MtrunA17Chr4g0040891		Putative transcription factor bZIP family	-0.84245	0.00084084		1268	MtrunA17Chr1g0182531		Putative ribosomal protein S4/S9	-0.540309	0.042136
1269	MtrunA17Chr4g0040951	MtCLE13	CLAVATA3/EMBRYO-SURROUNDING REGION (CLE) family	5.73598	2.49e-10		1269	MtrunA17Chr6g0460341		Putative protein PHYTOCHROME KINASE SUBSTRATE	-4.95448	0.0315002
1270	MtrunA17Chr4g0041051		Putative transcription factor bHLH family	3.05845	0.00368804		1270	MtrunA17Chr8g0365951		Putative peroxiredoxin-like 2A/B/C	3.47296	1.44e-06
1271	MtrunA17Chr4g0041141		Putative ALOG domain-containing protein	-0.879607	0.0271976		1271	MtrunA17Chr8g0392151		Putative transcription repressor PLATZ family	-0.713547	0.0300257
1272	MtrunA17Chr4g0041231		Putative disease resistance protein	0.653747	0.00180373		1272	MtrunA17Chr8g0367121		Putative tetratricopeptide-like helical domain superfamily	1.86176	0.033808
1273	MtrunA17Chr4g0041761		Putative long-chain-alcohol oxidase	1.15817	0.0174356		1273	MtrunA17Chr8g0336121		Putative ribosomal protein L37ae	-0.829236	0.000766564
1274	MtrunA17Chr4g0041871	MtABAB14	ATP-Binding-Cassette (ABC) transporter typeB (P-glycoprotein (MDR/PGP/ABCB) efflux/conditional auxin transporter)	13.2602	3.01e-26		1274	MtrunA17Chr7g0249561		Putative Acyl carrier protein (ACP)	-0.538372	0.0162504
1275	MtrunA17Chr4g0042081		Putative formin, FH2 domain, Formin-like family, plant, formin, FH2 domain superfamily	0.451575	0.0240519		1275	MtrunA17Chr5g0443681		Putative DNA-directed DNA polymerase	0.594818	0.00991999
1276	MtrunA17Chr4g0042101		Putative dihydroflavanol 4-reductase	-0.856686	5.19e-06		1276	MtrunA17Chr4g0060581		putative protein	-0.567801	0.00578373
1277	MtrunA17Chr4g0042211		Putative-like superfamily protein	-1.21693	0.00727518		1277	MtrunA17Chr2g0323911		putative protein	-1.47337	0.016202
1278	MtrunA17Chr4g0042361		Putative protein kinase RLK-Pelle-DLSV family	1.35181	3.72e-06		1278	MtrunA17Chr4g0052561		Putative HECT domain, ubiquitin interacting, UBA-like superfamily, armadillo-like helical	0.821766	0.00414099
1279	MtrunA17Chr4g0042741		putative protein	1.2865	0.0415327		1279	MtrunA17Chr6g0474061		Putative bacterial ABC-type protein transporter	2.07271	0.00421016
1280	MtrunA17Chr4g0042751		Putative calcium-dependent channel, 7TM region phosphate	2.27918	2.41e-53		1280	MtrunA17Chr7g0236231		Putative protein kinase RLK-Pelle-DLSV family	0.909763	1.32e-05
1281	MtrunA17Chr4g0042791		putative protein	1.97702	3.1e-06		1281	MtrunA17Chr5g0440261		Putative aldehyde oxidase	0.736333	0.00347966
1282	MtrunA17Chr4g0042891		Putative UDP-glucuronosyl/UDP-glucosyltransferase, UDP-glycosyltransferase family	-0.74627	0.000967179		1282	MtrunA17Chr4g0060031		Putative transcription factor Homobox-WOX family	0.373148	0.0360985
1283	MtrunA17Chr4g0043091		Putative beta-glucosidase	1.32658	3.7e-07		1283	MtrunA17Chr7g0249041		hypothetical protein	1.55857	1.05e-05
1284	MtrunA17Chr4g0043391	MtPrx67	peroxidase	3.52258	4.3e-08		1284	MtrunA17Chr4g0068191		Putative ribosomal protein L29e	-0.624081	0.0239001
1285	MtrunA17Chr4g0043421	MtLBD4	LOB Domain protein 11	2.45097	1e-38		1285	MtrunA17Chr7g0246911		Putative ribosomal protein S21e	-0.515316	0.0282729
1286	MtrunA17Chr4g0043431		Putative endo-polygalacturonase	-2.1892	5.55e-06		1286	MtrunA17Chr5g0444391		Putative chromatin remodeler Bromodomain family	0.513296	0.0149481
1287	MtrunA17Chr4g0043511	MtBG29	beta-1,3-Glucanase 29	-1.31329	0.000206547		1287	MtrunA17Chr2g0277301		Putative transcription factor WD40-like family	-0.649327	0.0357445
1288	MtrunA17Chr4g0043631		hypothetical protein	2.54175	3.38e-09		1288	MtrunA17Chr2g0330811		Putative RNA-binding, CRM domain, YhbY-like superfamily, intron splicing facilitator CRS1/CFM2/CFM3	0.8567	0.00995716
1289	MtrunA17Chr4g0043851		Putative glucan endo-1,3-beta-D-glucosidase	1.06161	0.0331826		1289	MtrunA17Chr5g0430291		Putative disease resistance protein	1.95131	0.000945292
1290	MtrunA17Chr4g0044051		Putative carboxypeptidase C	0.773796	0.000259096		1290	MtrunA17Chr2g0297941		Putative protein kinase RLK-Pelle-RLCK-Os family	1.6675	0.00699329
1291	MtrunA17Chr4g0044361		Putative PADRE domain-containing protein	1.35659	1.64e-05		1291	MtrunA17Chr8g0356181		Putative EF-hand domain-containing protein	-0.927398	0.0113702
1292	MtrunA17Chr4g0044391		hypothetical protein	0.767541	0.0103165		1292	MtrunA17Chr3g0129281		putative protein	-0.657602	0.0263274
1293	MtrunA17Chr4g0044401		putative protein	0.868012	0.00528654		1293	MtrunA17Chr8g0379571		Putative protein kinase RLK-Pelle-LRR-III family	1.86516	4.7e-06
1294	MtrunA17Chr4g0044441		Putative leucine-rich repeat domain superfamily	-1.4509	0.00391486		1294	MtrunA17Chr4g0004091		Putative AMP-dependent synthetase/ligase, AMP-binding, ANL domain-containing protein	0.991944	0.00194738
1295	MtrunA17Chr4g0044581		Putative caffeoyl-CoA O-methyltransferase	-0.778196	0.00167245		1295	MtrunA17Chr4g0057661		Putative EF-hand domain-containing protein	1.36806	1.16e-06
1296	MtrunA17Chr4g0044831		Putative ferredoxin--nitrite reductase	2.06835	2.48e-19		1296	MtrunA17Chr2g0331191		Putative PGG domain, ankyrin repeat-containing domain superfamily	1.32718	0.00248932
1297	MtrunA17Chr4g0045121		Putative carboxylesterase	-1.0041	0.000830828		1297	MtrunA17Chr6g0475211		Putative peptidase M48	0.588833	0.0195386
1298	MtrunA17Chr4g0045221		Putative RNA recognition motif domain, nucleotide-binding alpha-beta plait domain superfamily	0.564822	0.00504299		1298	MtrunA17Chr3g0124411		Putative heavy metal binding protein HIPP/ATX1	-0.777531	0.0360985
1299	MtrunA17Chr4g0045471	MtGAOL9	GA2-oxidase like 9	1.05125	0.00334214		1299	MtrunA17Chr7g0253431		Putative importin-beta domain, armadillo-like helical, TOG domain, importin beta family	0.684716	0.0238753
1300	MtrunA17Chr4g0045901		Putative transcription factor bHLH family	-2.11154	3.93e-06		1300	MtrunA17Chr1g0158621		Putative probable receptor-like serine/threonine-protein kinase LRK10	3.24602	2.75e-10
1301	MtrunA17Chr4g0045941		Putative trichome birefringence-like domain, PC-Esterase	-1.26305	0.0289281		1301	MtrunA17Chr4g0041421		Putative sm-like protein Lsm6/SmF	-0.627103	0.00755832
1302	MtrunA17Chr4g0045951		Putative trichome birefringence-like domain, PC-Esterase	-0.780122	0.00882818		1302	MtrunA17Chr8g0388051		Putative cellulase	0.906705	0.0104084
1303	MtrunA17Chr4g0046011		Putative phospholipase A(1)	1.71552	3.96e-08		1303	MtrunA17Chr4g0059061		Putative poly(ADP-ribose) polymerase, catalytic domain, RST domain-containing protein	0.780032	0.0021495
1304	MtrunA17Chr4g0046021	MtCLE42	CLAVATA3/EMBRYO-SURROUNDING REGION (CLE) family	2.04001	0.000946305		1304	MtrunA17Chr4g0027821		Putative cyclin-dependent kinase, regulatory subunit	-0.576513	0.00858589
1305	MtrunA17Chr4g0046031	MtCLE43	CLAVATA3/EMBRYO-SURROUNDING REGION (CLE) family	3.02893	0.0019348		1305	MtrunA17Chr1g0148461		Putative protein kinase RLK-Pelle-WAK family	7.44803	4.47e-06
1306	MtrunA17Chr4g0046101		Putative periplasmic binding protein-like I	5.33178	0.0344551		1306	MtrunA17Chr7g0257831		Putative transcription factor C3H family	0.591675	0.0153556
1307	MtrunA17Chr4g0046131	MtPrx74	peroxidase	-3.15076	3.1e-13		1307	MtrunA17Chr1g0212291		Putative aluminum-activated malate transporter	1.2581	0.00255926
1308	MtrunA17Chr4g0046191		Putative transcription factor Hap3/NF-YB family	0.486958	0.048421		1308	MtrunA17Chr5g0422891		Putative heavy metal binding protein HIPP/ATX1	-1.98175	0.0027916
1309	MtrunA17Chr4g0046211		Putative small GTP-binding protein	-0.906956	0.0209186		1309	MtrunA17Chr2g0315181		putative protein	1.03345	0.00653255
1310	MtrunA17Chr4g0046321	MtCYP93C27	Cytochrome P450 monooxygenase	1.05845	0.000220427		1310	MtrunA17Chr3g0102131		Putative disease resistance protein	2.11286	9.81e-21
1311	MtrunA17Chr4g0046331	MtCYP93C19	Cytochrome P450 monooxygenase	1.8742	1.01e-13		1311	MtrunA17Chr6g0474761		Putative disease resistance protein	2.75231	1.48e-08
1312	MtrunA17Chr4g0046351	MtCYP93C20	Cytochrome P450 monooxygenase	1.23945	0.00502541		1312	MtrunA17Chr2g0330151		Putative beta-fructofuranosidase	1.28075	3.81e-07
1313	MtrunA17Chr4g0046601		Putative protein E6	0.656941	0.000353798		1313	MtrunA17Chr4g0026081		Putative cytokinin-induced F-Box protein AT3G44326	-1.03076	4.65e-05
1314	MtrunA17Chr4g0046841		Putative MACPF domain-containing protein CAD1/NSL1	1.10878	2.45e-13		1314	MtrunA17Chr8g0389771		Putative pectinesterase	-1.17232	0.000723881
1315	MtrunA17Chr4g0046861		hypothetical protein	12.5477	2.06e-23		1315	MtrunA17Chr8g0385561		hypothetical protein	-0.553421	0.0393767
1316	MtrunA17Chr4g0047041		Putative ribosomal protein S5	-0.423869	0.0129922		1316	MtrunA17Chr7g0251491		Putative heavy metal binding protein HIPP/ATX1	-0.696842	0.0296981
1317	MtrunA17Chr4g0047141		Putative VQ motif-containing protein 4/11/13/19/31/33	-0.562585	0.0192838		1317	MtrunA17Chr2g0326561		Putative (E)-4-hydroxy-3-methylbut-2-enyl-diphosphate synthase (ferredoxin)	0.634108	0.000444546
1318	MtrunA17Chr4g0047421		Putative transcription factor HSF-type-DNA-binding family	1.15077	0.000201074		1318	MtrunA17Chr7g0242151		putative protein	2.2288	0.00809007
1319	MtrunA17Chr4g0048031		putative protein	-0.538256	0.0489646		1319	MtrunA17Chr4g0004001		Putative ABC-2 type transporter	2.55856	0.00787575
1320	MtrunA17Chr4g0048041		Putative NADH:ubiquinone reductase (non-electrogenic)	1.36261	0.00543966		1320	MtrunA17Chr4g0049461		hypothetical protein	-6.0919	0.0291832
1321	MtrunA17Chr4g0048361		Putative tetrahydroberberine oxidase	2.28382	3.93e-16		1321	MtrunA17Chr5g0402451		Putative patatin-like phospholipase domain, Acyl transferase/acyl hydrolase/lysophospholipase	5.25418	8.97e-86
1322	MtrunA17Chr4g0048791		Putative protein kinase RLK-Pelle-DLSV family	3.48603	0.0104375		1322	MtrunA17Chr6g0463421		Putative regulator of chromosome condensation 1/beta-lactamase-inhibitor protein II	0.704644	0.0436566
1323	MtrunA17Chr4g0049341		Putative L-galactose 1-dehydrogenase	-0.415985	0.0276048		1323	MtrunA17Chr1g0180751		Putative small auxin-up RNA	2.69443	0.00682621
1324	MtrunA17Chr4g0049381		Putative glucose-6-phosphate 1-epimerase	-0.6602	0.021218		1324	MtrunA17Chr3g0126191		Putative NTF2-like domain superfamily, SnoaL-like domain-containing protein	-0.629467	0.0239725
1325	MtrunA17Chr4g0049411		Putative glutamyl-tRNA reductase	-0.462896	0.042091		1325	MtrunA17Chr0c05g0492131		Putative P-type phospholipid transporter	0.990829	0.00831087
1326	MtrunA17Chr4g0049431		Putative histidine phosphatase superfamily, clade-1	-0.542371	0.0429851		1326	MtrunA17Chr1g0169641		Putative ribosomal protein L24	-0.534656	0.024191
1327	MtrunA17Chr4g0049651		Putative transcription factor C2H2 family	0.514273	0.0112486		1327	MtrunA17Chr2g0299001		Putative disease resistance protein	0.880291	0.0049345
1328	MtrunA17Chr4g0049871		Putative protein-tyrosine-phosphatase	-3.04534	0.0235302		1328	MtrunA17Chr6g0469591		Putative heavy metal-associated domain, HMA, heavy metal-associated domain superfamily	-1.91023	0.00174392
1329	MtrunA17Chr4g0050031		Putative flavonol synthase	-1.05105	0.00308681		1329	MtrunA17Chr2g0297921		Putative protein kinase RLK-Pelle-RLCK-Os family	1.54798	2.93e-07
1330	MtrunA17Chr4g0050181		Putative 1,4-dihydroxy-2-naphthoate polyprenyltransferase	-1.02899	0.0489821		1330	MtrunA17Chr5g0419551		Putative tetratricopeptide-like helical domain superfamily	0.714727	0.00623412
1331	MtrunA17Chr4g0050341		Putative 7-deoxyloganetin glucosyltransferase	2.37042	1.56e-08		1331	MtrunA17Chr7g0271781		putative protein	-0.507717	0.0213857
1332	MtrunA17Chr4g0050511		Putative endoplasmic reticulum vesicle transporter	0.331166	0.022706		1332	MtrunA17Chr8g0392581		Putative RNA helicase	0.611031	0.0116181
1333	MtrunA17Chr4g0050881		Putative EamA domain-containing protein	0.881487	0.0169066		1333	MtrunA17Chr1g0203711		Putative IQ motif, EF-hand binding, P-loop containing nucleoside triphosphate hydrolase	0.499406	0.0498297
1334	MtrunA17Chr4g0050891		Putative EamA domain-containing protein	3.20522	1.98e-06		1334	MtrunA17Chr4g0068701		Putative pectinesterase inhibitor domain, Cell wall/vacuolar inhibitor of fructosidase	-1.61317	2.14e-06
1335	MtrunA17Chr4g0050931		Putative EamA domain-containing protein	0.913104	0.0129694		1335	MtrunA17Chr7g0218261		Putative methyltransferase	2.80323	9.05e-07
1336	MtrunA17Chr4g0051181		Putative transcription factor WRKY family	0.667356	0.00210563		1336	MtrunA17Chr6g0479311		Putative transferase	0.944963	0.00528095
1337	MtrunA17Chr4g0051441		Putative tetrahydroberberine oxidase	1.02285	5.1e-05		1337	MtrunA17Chr5g0413131		Putative neprosin	-0.87547	3.4e-05
1338	MtrunA17Chr4g0051731		Putative stress up-regulated Nod 19	1.04451	2.6e-08		1338	MtrunA17Chr3g0096081		Putative Sulfotransferase domain, P-loop containing nucleoside triphosphate hydrolase	2.14369	1.83e-05
1339	MtrunA17Chr4g0052051		putative protein	1.5594	0.0180605		1339	MtrunA17Chr3g0145271		hypothetical protein	-0.798082	0.00146027
1340	MtrunA17Chr4g0052271		Putative microtubule-severing ATPase	-0.498518	0.00220214		1340	MtrunA17Chr1g0158631		Putative glycerophosphodiester phosphodiesterase, protein kinase RLK-Pelle-LRK10L-2 family	5.9731	0.00616341
1341	MtrunA17Chr4g0052621		Putative endo-polygalacturonase	-2.50561	2.92e-11		1341	MtrunA17Chr8g0366711		putative protein	-3.00429	0.0467346
1342	MtrunA17Chr4g0052651		1-Cys peroxiredoxin	-2.56692	0.045049		1342	MtrunA17Chr3g0113481		Putative disease resistance protein	1.46967	0.0305956
1343	MtrunA17Chr4g0052921		Putative protein kinase RLK-Pelle-LRR-XI-1 family	-0.82845	1.68e-05		1343	MtrunA17Chr5g0396041		Putative tetratricopeptide-like helical domain superfamily	0.606216	0.0367249
1344	MtrunA17Chr4g0053041		Putative PLC-like phosphodiesterase, TIM beta/alpha-barrel domain superfamily	-0.76321	0.00119706		1344	MtrunA17Chr3g0114071		Putative mannosyl-glycoprotein endo-beta-N-acetylglucosaminidase	0.878563	1.65e-05
1345	MtrunA17Chr4g0053221		Putative protein kinase RLK-Pelle-LRR-III family	-0.794677	0.00387004		1345	MtrunA17Chr7g0274171		Putative mediator complex, subunit Med14	0.516789	0.0451652
1346	MtrunA17Chr4g0053731		Putative lysine-rich arabinogalactan protein AGP9/17/18	-1.19194	0.00556687		1346	MtrunA17Chr3g0140731		Putative ribosomal protein L6, chloroplast	-0.808488	0.00083623
1347	MtrunA17Chr4g0054001		Putative formin, FH2 domain, Formin-like family, plant, formin, FH2 domain superfamily	-1.11263	0.00411585		1347	MtrunA17Chr5g0430951		Putative disease resistance protein	1.05277	0.0375306
1348	MtrunA17Chr4g0054191		Putative PADRE domain-containing protein	4.52516	1.87e-104		1348	MtrunA17Chr8g0373801		Putative transcription factor Homeodomain-TALE-BEL family	2.82626	1.03e-25
1349	MtrunA17Chr4g0054371	MtACS2	1-aminocyclopropane-1-carboxylate synthase (ethylene synthase)	1.39945	0.00058246		1349	MtrunA17Chr1g0147691		Putative protein kinase TKL-CTR1-DRK-1 family	-0.992352	0.0315609
1350	MtrunA17Chr4g0055061		Putative rlpA-like protein, double-psi beta-barrel	1.62226	0.0203049		1350	MtrunA17Chr7g0265781		Putative transcription factor C2H2 family	0.502696	0.0497443
1351	MtrunA17Chr4g0055281		Putative beta-amylase	1.09724	0.00572194		1351	MtrunA17Chr4g0020281		putative protein	-0.583532	0.0230093
1352	MtrunA17Chr4g0055471		Putative potassium transporter	-1.13572	0.00429422		1352	MtrunA17Chr3g0096951		putative protein	4.71796	0.0446022
1353	MtrunA17Chr4g0055851	MtHAT4	Homeobox-leucine zipper protein	-0.980716	0.00640299		1353	MtrunA17Chr1g0194481		Putative transcription factor WRKY family	0.994765	2.67e-08
1354	MtrunA17Chr4g0055951		Putative transcription factor AP2-EREBP family	-1.26888	0.00286391		1354	MtrunA17Chr6g0478591		putative protein	1.86883	0.0482736
1355	MtrunA17Chr4g0056221		putative protein	1.39308	0.0195406		1355	MtrunA17Chr3g0135191		Putative glycosyltransferase	0.615789	0.00914406
1356	MtrunA17Chr4g0056371	MtnsLTP80	non-specific Lipid Transfer Protein	-0.660804	0.0102485		1356	MtrunA17Chr2g0331081		Putative ABC-type sulfate transporter	1.75872	1.2e-10
1357	MtrunA17Chr4g0056401	MtnsLTP83	non-specific Lipid Transfer Protein	-3.62735	0.0140916		1357	MtrunA17Chr4g0041231		Putative disease resistance protein	0.741412	0.000936738
1358	MtrunA17Chr4g0056411	MtnsLTP84	non-specific Lipid Transfer Protein	-1.09934	0.00515155		1358	MtrunA17Chr1g0180941		Putative ubiquitinyl hydrolase 1	0.821177	0.00501063
1359	MtrunA17Chr4g0056431	MtNPF6.5	NRT1/ PTR FAMILY|nitrate transporter / peptide transporter	-1.02784	0.0167751		1359	MtrunA17Chr1g0154611		Putative calcium uniporter protein	1.93107	4.2e-07
1360	MtrunA17Chr4g0056461		putative protein	1.24388	0.00348449		1360	MtrunA17Chr3g0089601		Putative disease resistance protein	1.80194	0.000855911
1361	MtrunA17Chr4g0056491		Putative transaldolase	-0.390535	0.0453424		1361	MtrunA17Chr4g0037591		putative protein	-0.585727	0.0050922
1362	MtrunA17Chr4g0056741		Putative [Protein-PII] uridylyltransferase	0.755151	0.0220791		1362	MtrunA17Chr3g0100611		Putative glycerophosphodiester phosphodiesterase	0.898324	5.52e-05
1363	MtrunA17Chr4g0056751		Putative B3 domain-containing protein REM16	4.80639	2.34e-19		1363	MtrunA17Chr3g0101921		putative protein	-0.678017	0.0268044
1364	MtrunA17Chr4g0056901		putative protein	1.8025	4.63e-08		1364	MtrunA17Chr3g0104651		Putative transcription factor C2H2 family	-0.719197	0.00505769
1365	MtrunA17Chr4g0056951	MtCYP706A12	Cytochrome P450 monooxygenase	2.2099	2.1e-19		1365	MtrunA17Chr1g0211971		Putative prefoldin alpha	-0.599692	0.0135265
1366	MtrunA17Chr4g0057061		Putative cucumisin	7.21816	6.63e-127		1366	MtrunA17Chr1g0189561		Putative tripeptidyl-peptidase II	2.39107	0.0327126
1367	MtrunA17Chr4g0057091		Putative rlpA-like protein, double-psi beta-barrel	-2.319	1.27e-12		1367	MtrunA17Chr3g0085211		Putative methyltransferase	9.2004	5.15e-11
1368	MtrunA17Chr4g0057131	MtCCS52a	cell cycle switch gene 52 a (anaphase-promoting complex activator)	0.592124	0.0171508		1368	MtrunA17Chr1g0204911		Putative leucine-rich repeat-containing, plant-type, leucine-rich repeat domain superfamily	2.67976	1.02e-27
1369	MtrunA17Chr4g0057161		Putative dTDP-4-dehydrorhamnose reductase	-0.538294	0.0493456		1369	MtrunA17Chr2g0284521		Putative chromatin regulator PHD family	1.21098	0.011017
1370	MtrunA17Chr4g0057551		Putative phosphodiesterase I	0.542871	0.00671863		1370	MtrunA17Chr7g0249841		Putative protein kinase RLK-Pelle-LRR-Xa family	0.486773	0.0351467
1371	MtrunA17Chr4g0057561	MtEXO70	exocyst complex component	0.591324	0.000631561		1371	MtrunA17Chr3g0134791		Putative armadillo-like helical protein	0.520016	0.0307018
1372	MtrunA17Chr4g0057621		Putative COG complex component, COG2, oligomeric Golgi complex, subunit 2	-0.435773	0.0447561		1372	MtrunA17Chr4g0056891		Putative aminoacyl-tRNA hydrolase	0.661343	0.0101975
1373	MtrunA17Chr4g0057651		Putative EF-hand domain-containing protein	1.40407	1.3e-05		1373	MtrunA17Chr8g0346481		Putative calcium-binding protein KIC/PBP1/KRP1	0.773679	0.0336599
1374	MtrunA17Chr4g0057881		putative protein	-3.49577	0.00155222		1374	MtrunA17Chr2g0320211		Putative transcription factor Lambda-DB family	-0.491792	0.0200632
1375	MtrunA17Chr4g0057931		putative protein	7.13858	2.14e-29		1375	MtrunA17Chr8g0358831		Putative transferase, protein kinase RLK-Pelle-LRR-I-1 family	2.99123	0.00409171
1376	MtrunA17Chr4g0058031		Putative DNA-directed DNA polymerase	-2.68999	0.0229232		1376	MtrunA17Chr3g0128911		Putative ribosomal protein S26e	-0.78771	0.000993534
1377	MtrunA17Chr4g0058101		Putative transcription factor WD40-like family	3.00207	4.59e-05		1377	MtrunA17Chr3g0078301		Putative diphthamide biosynthesis protein 3/4	1.06904	0.000415236
1378	MtrunA17Chr4g0058201	MtCYP71AU61	Cytochrome P450 monooxygenase	2.07155	0.0258178		1378	MtrunA17Chr3g0134041		Putative shikimate O-hydroxycinnamoyltransferase	0.779845	0.00457652
1379	MtrunA17Chr4g0058231	MtCYP71AU62	Cytochrome P450 monooxygenase	3.22388	1.2e-09		1379	MtrunA17Chr5g0434491		Putative transcription factor interactor and regulator CCHC(Zn) family	3.70348	6.57e-19
1380	MtrunA17Chr4g0058311	MtNAR2.2	nitrate transporter 3 (NRT3)	1.73927	0.027707		1380	MtrunA17Chr7g0270761		Putative Two pore domain potassium channel, EF-hand domain pair, EF-Hand 1, calcium-binding protein	-0.66576	0.0203447
1381	MtrunA17Chr4g0058331	MtNAR2.1	nitrate transporter 3 (NRT3)	1.85284	5e-11		1381	MtrunA17Chr2g0300711		Putative protein kinase RLK-Pelle-RLCK-VIIa-2 family	0.935803	0.00154367
1382	MtrunA17Chr4g0058381		putative protein	-1.19833	1.66e-05		1382	MtrunA17Chr5g0448371		Putative nonaspanin (TM9SF)	0.547308	0.00566524
1383	MtrunA17Chr4g0058571		Putative ferric-chelate reductase (NADH)	0.715699	0.0050221		1383	MtrunA17Chr5g0408121		Putative transcription regulator SWI/SNF-BAF60b family	-0.5863	0.016051
1384	MtrunA17Chr4g0058611		Putative adaptor protein Cbl domain superfamily	0.715305	0.0221328		1384	MtrunA17Chr4g0056181		Putative glycogenin glucosyltransferase	0.901611	0.00531226
1385	MtrunA17Chr4g0058771		Putative neprosin	-0.467261	0.0323439		1385	MtrunA17Chr7g0250681		putative protein	0.540125	0.0190847
1386	MtrunA17Chr4g0058971		Putative triose phosphate/phosphoenolpyruvate translocator, sugar phosphate transporter	0.863794	0.0437418		1386	MtrunA17Chr6g0482491		Putative disease resistance protein	2.0167	0.0267087
1387	MtrunA17Chr4g0059061		Putative poly(ADP-ribose) polymerase, catalytic domain, RST domain-containing protein	1.00617	1.23e-08		1387	MtrunA17Chr1g0180221		Putative Thaumatin family	7.91533	1.07e-10
1388	MtrunA17Chr4g0059071		putative protein	1.98779	0.000172698		1388	MtrunA17Chr2g0315571		putative protein	-0.636276	0.0212751
1389	MtrunA17Chr4g0059081		Putative 1-deoxy-D-xylulose-5-phosphate reductoisomerase	0.746368	0.000168336		1389	MtrunA17Chr4g0037241		Putative Ubiquitin-like domain-containing protein	-0.534496	0.0153718
1390	MtrunA17Chr4g0059201	MtPUB35	Plant U-box protein 35	2.33497	0.00473157		1390	MtrunA17Chr7g0264751		Putative transcription factor interactor and regulator CCHC(Zn) family	0.969026	0.00856664
1391	MtrunA17Chr4g0059221		Putative aldehyde dehydrogenase (NAD(+))	-0.785315	0.00010692		1391	MtrunA17Chr1g0154301		Putative [Myosin heavy-chain] kinase transcription factor WD40-like family	2.39111	3.31e-17
1392	MtrunA17Chr4g0059371		Putative transcription factor interactor and regulator LIM family	1.73269	0.0291042		1392	MtrunA17Chr3g0127851		putative protein	-0.997901	0.00250337
1393	MtrunA17Chr4g0059411		Putative CALMODULIN-BINDING PROTEIN60	0.595147	0.0485572		1393	MtrunA17Chr7g0223321		Putative casparian strip membrane protein	2.71669	1.68e-31
1394	MtrunA17Chr4g0059451		putative protein	-0.827116	0.0136456		1394	MtrunA17Chr1g0167981		Putative P-loop containing nucleoside triphosphate hydrolase, leucine-rich repeat domain superfamily	0.863267	2.28e-05
1395	MtrunA17Chr4g0059511		putative protein	0.789746	0.0125334		1395	MtrunA17Chr7g0253361		putative protein	0.559867	0.0207515
1396	MtrunA17Chr4g0059561		putative protein	0.837489	3.61e-06		1396	MtrunA17Chr7g0243451		Putative intramolecular oxidoreductase	-0.504015	0.0404541
1397	MtrunA17Chr4g0059571	MtRRA8|MtRR8	type-A response regulator	1.65711	2.19e-11		1397	MtrunA17Chr4g0013131		Putative protein kinase CAMK-CAMKL-CHK1 family	0.947522	1.27e-05
1398	MtrunA17Chr4g0059881		Putative transcription factor C2H2 family	0.891645	2.58e-08		1398	MtrunA17Chr5g0428801		Putative Thaumatin family	-0.651321	0.0379592
1399	MtrunA17Chr4g0059951	MtCDPK26	calcium-dependent protein kinase26	0.496157	0.0231356		1399	MtrunA17Chr2g0311591		Putative transcription factor C2C2-CO-like family	-1.21442	0.0145947
1400	MtrunA17Chr4g0060091		Putative Band 7 domain-containing protein	0.639167	0.00995019		1400	MtrunA17Chr8g0370821		Putative chitinase	0.754869	0.0194747
1401	MtrunA17Chr4g0060111		Putative Band 7 domain-containing protein	1.64188	4.14e-21		1401	MtrunA17Chr8g0343481		Putative LsmAD domain, ataxin 2, SM domain-containing protein	1.3366	0.00113264
1402	MtrunA17Chr4g0060151		Putative Band 7 domain-containing protein	0.936485	4.55e-09		1402	MtrunA17Chr7g0265471		Putative Late embryogenesis abundant protein, LEA_4 subgroup	7.11386	0.00318861
1403	MtrunA17Chr4g0060381		Putative IQ motif, EF-hand binding protein	-0.389543	0.0224804		1403	MtrunA17Chr1g0191451		hypothetical protein	2.11168	0.0359268
1404	MtrunA17Chr4g0060401		Putative ABC-type sulfate transporter	-1.89153	1.51e-05		1404	MtrunA17Chr4g0047991		putative protein	-0.64424	0.0165138
1405	MtrunA17Chr4g0060811		Putative triacylglycerol lipase	-1.50817	0.0110081		1405	MtrunA17Chr2g0327741		Putative exocyst complex component Exo70, cullin repeat-like-containing domain superfamily	2.04113	3.94e-10
1406	MtrunA17Chr4g0060931		Putative transcription factor NAM family	-0.694728	0.0205122		1406	MtrunA17Chr1g0212451		Putative chromatin regulator PHD family	3.01236	3.19e-11
1407	MtrunA17Chr4g0061041		Putative tetratricopeptide-like helical domain superfamily	0.506411	0.0402094		1407	MtrunA17Chr7g0220791		Putative S-adenosyl-l-methionine decarboxylase leader peptide	0.998503	0.00100006
1408	MtrunA17Chr4g0061441	MtRbohJ	RESPIRATORY BURST OXIDASE HOMOLOG J	-1.02853	9.38e-06		1408	MtrunA17Chr8g0378281		Putative arp2/3 complex subunit 2/4 protein	0.944957	0.00457652
1409	MtrunA17Chr4g0061601		Putative bacterial ABC-type protein transporter	0.800843	0.0125871		1409	MtrunA17Chr7g0267681		putative protein	1.03879	0.0224736
1410	MtrunA17Chr4g0062121		Putative Rhodanese-like domain, calcium sensing receptor, plant	-0.991426	0.0119042		1410	MtrunA17Chr4g0019391		Putative DNA-directed RNA polymerase	-0.564181	0.0314404
1411	MtrunA17Chr4g0062161		Putative transcription factor AP2-EREBP family	-2.26862	0.0306681		1411	MtrunA17Chr5g0393701		Putative ribosomal protein S14	-0.578035	0.014852
1412	MtrunA17Chr4g0062501		hypothetical protein	0.496366	0.0101059		1412	MtrunA17Chr4g0006741		Putative siRNA-mediated silencing protein NRDE-2	0.947143	0.00564789
1413	MtrunA17Chr4g0063141	MtAKT1	Inward rectifying potassium channel protein	-1.1827	0.000587372		1413	MtrunA17Chr2g0325521		Putative transcription factor bHLH family	0.940505	0.00379263
1414	MtrunA17Chr4g0063221	MtCYP734A12	Cytochrome P450 monooxygenase	-0.852148	0.0140808		1414	MtrunA17Chr2g0299011		Putative transmembrane protein 230/134	-0.735279	0.0392665
1415	MtrunA17Chr4g0063501		Putative glyoxalase/Bleomycin resistance protein/Dihydroxybiphenyl dioxygenase	1.39639	1.84e-05		1415	MtrunA17Chr7g0247561		Putative DNA-directed RNA polymerase	1.6319	0.0102623
1416	MtrunA17Chr4g0063701		Putative protein kinase RLK-Pelle-SD-2b family	4.35981	0.000212582		1416	MtrunA17Chr6g0476521		putative protein	-1.75846	0.0101975
1417	MtrunA17Chr4g0063791		putative protein	-1.05168	0.00127149		1417	MtrunA17Chr2g0297061		Putative VQ motif-containing protein 15/22	0.749327	0.0237222
1418	MtrunA17Chr4g0063951		Putative chloroplast thylakoid lumenal protein MPH2	-0.672979	0.0176991		1418	MtrunA17Chr1g0185101		Putative transcription factor WD40-like family	1.26862	1.31e-06
1419	MtrunA17Chr4g0064031	MtENODL25|MtPCY14	ENOD-like 25|Plantacyanin/Chemocyanin 14	3.47789	1.76e-17		1419	MtrunA17Chr4g0040121		Putative mannan endo-1,4-beta-mannosidase	1.90689	1.53e-21
1420	MtrunA17Chr4g0064041	MtPCY29|MtSC12	Plantacyanin/Chemocyanin 29|stellacyanin 12	3.08208	1.79e-24		1420	MtrunA17Chr3g0141821		Putative CRAL-TRIO lipid binding domain, CRAL/TRIO domain, CRAL/TRIO domain superfamily	0.860881	5.08e-06
1421	MtrunA17Chr4g0064121		Putative beta-1,4-mannosyl-glycoprotein 4-beta-N-acetylglucosaminyltransferase	1.14538	4.43e-08		1421	MtrunA17Chr4g0051871		Putative Two pore domain potassium channel, EF-hand domain pair, EF-Hand 1, calcium-binding protein	0.738257	0.0150388
1422	MtrunA17Chr4g0064391		Putative clathrin coat assembly protein AP180	-0.434676	0.0497377		1422	MtrunA17Chr4g0042551		Putative casparian strip membrane protein	-0.697942	0.00756979
1423	MtrunA17Chr4g0064541		Putative phosphoric monoester hydrolase	-0.36114	0.0193685		1423	MtrunA17Chr3g0101691		Putative cytochrome P450	2.75666	0.0214033
1424	MtrunA17Chr4g0064851		Putative glycosidase	-1.06375	1.95e-09		1424	MtrunA17Chr6g0468311		hypothetical protein	1.04851	0.0458931
1425	MtrunA17Chr4g0064931	MtARP	Ankyrin repeat-containing protein (orthologue of defense-induced Arabidopsis ARP, TC107689)	0.371051	0.0395055		1425	MtrunA17Chr3g0080651		Putative disease resistance protein	1.25458	0.03042
1426	MtrunA17Chr4g0064991		Putative reverse transcriptase zinc-binding domain-containing protein	0.614439	0.0289933		1426	MtrunA17Chr3g0129081		Putative protein kinase RLK-Pelle-LRR-III family	0.556916	0.0134069
1427	MtrunA17Chr4g0065221		putative protein	0.937771	0.0246675		1427	MtrunA17Chr2g0323691		Putative AAA+ ATPase domain, P-loop containing nucleoside triphosphate hydrolase	0.837328	0.0476265
1428	MtrunA17Chr4g0065311	MtSTP7_3|MtSTP7.3	sugar transport protein	-1.60797	6.14e-06		1428	MtrunA17Chr3g0144181		Putative protein S-acyltransferase	0.742758	0.00135153
1429	MtrunA17Chr4g0065361		putative protein	0.66826	0.000517699		1429	MtrunA17Chr8g0385811		Putative ClpA/B family, UVR domain, AAA+ ATPase domain, ATPase, AAA-type, core, Clp ATPase	0.521502	0.0251075
1430	MtrunA17Chr4g0065451		Putative glycoside hydrolase family 18, catalytic domain, glycoside hydrolase superfamily	5.95573	0.00434889		1430	MtrunA17Chr1g0209261		Putative reticulon-like protein, plant	-0.631823	0.028808
1431	MtrunA17Chr4g0065501	MtNFH1	Nod factor hydrolase 1 (MtCHIT5)	5.19116	1.49e-76		1431	MtrunA17Chr1g0147741		hypothetical protein	-0.760305	0.0449627
1432	MtrunA17Chr4g0065511	MtCHIT5b	chitinase 5 b	9.80188	3.38e-82		1432	MtrunA17Chr2g0278761		Putative glycosidase	0.613219	0.0171003
1433	MtrunA17Chr4g0065581		Putative nepenthesin	-1.31566	0.024111		1433	MtrunA17Chr1g0162961		Putative transcription factor WD40-like family	-0.631681	0.0389706
1434	MtrunA17Chr4g0065651		Putative heavy metal-associated domain, HMA, heavy metal-associated domain superfamily	-0.485386	0.00831198		1434	MtrunA17Chr8g0353821		Putative protein MIZU-KUSSEI 1-like, plant	1.05245	0.0274749
1435	MtrunA17Chr4g0065731	MtIPT2	isopentenyl transferase	1.76361	2.44e-13		1435	MtrunA17Chr7g0272381		Putative ribosomal protein L18e	-0.600964	0.0266791
1436	MtrunA17Chr4g0065741		Putative RNA recognition motif domain, nucleotide-binding alpha-beta plait domain superfamily	1.68797	7.81e-10		1436	MtrunA17Chr7g0238571		Putative Metallothionein, family 15, plant	-0.735219	0.0353347
1437	MtrunA17Chr4g0065751		Putative ancient domain protein family	0.866621	1.82e-05		1437	MtrunA17Chr4g0003571		Putative DNA/RNA-binding protein Alba	-0.64266	0.0254393
1438	MtrunA17Chr4g0065801		putative protein	0.512062	0.00578952		1438	MtrunA17Chr7g0245841		Putative AT-hook motif nuclear-localized protein	-0.846622	0.0464082
1439	MtrunA17Chr4g0065821		Putative dienelactone hydrolase, alpha/Beta hydrolase	1.02429	0.0100455		1439	MtrunA17Chr2g0320291		Putative transcription factor bHLH family	1.28487	0.0088939
1440	MtrunA17Chr4g0066151		Putative UDP-glucuronosyl/UDP-glucosyltransferase, UDP-glycosyltransferase family	1.13159	0.00999961		1440	MtrunA17Chr1g0197931		Putative ribosomal protein S10	-0.58308	0.017157
1441	MtrunA17Chr4g0066221		Putative UDP-glucuronosyl/UDP-glucosyltransferase, UDP-glycosyltransferase family	1.73093	4.83e-18		1441	MtrunA17Chr4g0023071		Putative protein kinase RLK-Pelle-SD-2b family	1.22935	1.47e-08
1442	MtrunA17Chr4g0066671		Putative major sperm protein (MSP)	-1.05008	0.000522593		1442	MtrunA17Chr1g0207501		Putative ribosomal protein S14	-0.635168	0.00395007
1443	MtrunA17Chr4g0066721		Putative casparian strip membrane protein	0.933135	0.01582		1443	MtrunA17Chr5g0407261		Putative protein kinase IRE1 family	0.678675	0.0284442
1444	MtrunA17Chr4g0067091	MtNF-YB16	nuclear factor Y subunit B16	6.87541	6.81e-05		1444	MtrunA17Chr4g0004431		putative protein	-1.24507	0.0359268
1445	MtrunA17Chr4g0067461		Putative UDP-glucuronate decarboxylase	-1.33486	0.00796813		1445	MtrunA17Chr3g0100711		putative protein	-1.24758	0.000395455
1446	MtrunA17Chr4g0067471		Putative Late embryogenesis abundant protein, LEA_3 subgroup	3.90243	0.00136338		1446	MtrunA17Chr4g0005111		Putative dirigent protein	1.86741	8.37e-15
1447	MtrunA17Chr4g0067481		putative protein	-2.92346	0.00176604		1447	MtrunA17Chr1g0212661		Putative F-box domain-containing protein	4.40525	1.21e-13
1448	MtrunA17Chr4g0067811		Putative glycoside hydrolase, family 28, pectin lyase/virulence factor	-1.06025	1.87e-05		1448	MtrunA17Chr4g0052801		Putative ribosomal protein MRP10	-0.478212	0.0440624
1449	MtrunA17Chr4g0067841		Putative Bet v I/Major latex protein	0.545686	0.0453525		1449	MtrunA17Chr7g0243111		putative protein	1.62043	0.00194738
[truncated: 2,045 more rows]

## Sheet: Ext. Data Fig8f
				WT+3h NF		WT+KNO3+3h NF		cngc15aGOF+KNO3+3h NF
[truncated: 69 more rows]
