# Supplementary material for: Autoactive CNGC15 enhances root endosymbiosis in legume and wheat
Source: Nature. 2025 Jan 15;638(8051):752–9. doi: 10.1038/s41586-024-08424-7 (PMC11839481; doi:10.1038/s41586-024-08424-7)
Supplement: Supplementary file 20 — Source Data Extended Data Fig. 9 [file 41586_2024_8424_MOESM20_ESM.xlsx]

## Sheet: Ext.Data Fig9a
EV	RNAiCHS
7	0
10	0
9	2
11	0
11	0
13	0
	6
	5

## Sheet: Ext.Data Fig9b
	CHS; MtrunA17Chr1g0201391					CHS-1B; MtrunA17Chr3g0121531
	EV	RNAiCHS				EV	RNAiCHS
	0.00171	0.00134				0.000577	7.56e-05
	0.00204	0.00109				0.000358	0.000102
	0.00129	0.00132				0.000568	9.72e-05
	0.00141	0.00128				0.000238	3.37e-05
	0.00211	0.000283					5.04e-05
		0.00072

## Sheet: Ext.Data Fig9c
IRH		A		V
EV	RNAiCHS	EV	RNAiCHS	EV	RNAiCHS
45.3125	21.875	30.0781	7.8125	1.17188	0
56.7568	22.8571	17.5676	9.52381	2.7027	0.952381
32.8947	30.7692	13.1579	5.98291	1.31579	0
37.6289	24.8731	20.6186	11.1675	1.54639	0.507614
36.8644	26.8657	27.1186	10.4478	1.27119	0
54.6875	20.5687	39.8438	6.7568	0	0
37.9808		24.0385		0.961538
51.9062		37.8299		7.33138
37.0861		25.1656		0.662252
35.8491		27.044		2.83019

## Sheet: Ext.Data Fig9d
Liquiritigenin			Retusin-flavonol
TaWT	Tacngc15aGOF		TaWT	Tacngc15aGOF
0.057	0.208		0	0.0802682
0.027	0.173		0	0.0530343
0.017	0.062		0	0.0465842
			0	0.0551844

## Sheet: Ext.Data Fig9e
%A
Water	Retusin
49.2141	75.9348
51.7812	62.9508
48.6911	70
36.7257	68.695
38.0623	49.8382
52.6923	59.7285
39.801	69.2029
55.5172	66.1538
44.3515	72.9469
46.7593	69.2857
35.6846	64.0187
60.7261	68.797
53.3808	75.1351
46.7391	61.7117
52.6132	74.2515
53.1835	60.733
43.75	62.2951
48.5981	73.822

## Sheet: Ext.Data Fig9f
Water			Naringenin			Liquiritigenin
Total	White	Pink	Total	White	Pink	Total	White	Pink
1.89189	1.08108	0.810811	2.65957	2.34043	0.319149	5.97561	5.73171	0.243902
1.7284	1.60494	0.123457	4.86486	4.32432	0.540541	2.16867	1.3253	0.843373
4.11765	3.92157	0.196078	4.36508	3.4127	0.952381	4.90566	4.33962	0.566038
			2.5	1.5	1	4.13043	2.82609	1.30435
2.61261	1.8018	0.810811	3.22581	1.12903	2.09677	3.24074	2.31481	0.925926
2.3913	1.63043	0.76087	5.19231	4.61538	0.576923	4.16667	2.77778	1.38889
3.22222	2.55556	0.666667	5.13889	4.16667	0.972222	2.22222	1.66667	0.555556
3.51852	2.59259	0.925926	5.67568	4.59459	1.08108	1.55963	1.19266	0.366972
2.77778	2.33333	0.444444	6	4.93333	1.06667	4.26667	3.73333	0.533333
3.65854	2.68293	0.97561	4.82759	3.62069	1.2069	5.41667	4.79167	0.625
2.10084	2.10084	0	8.16327	5.71429	2.44898	4.36364	3.27273	1.09091
			5.86207	5.05747	0.804598	1.83673	1.22449	0.612245
2.52427	1.94175	0.582524	6.31579	5	1.31579	4.13333	3.06667	1.06667
1.21951	0.97561	0.243902	5.64103	4.87179	0.769231	4.44444	3.65079	0.793651
2.34043	2.12766	0.212766	3.20988	2.83951	0.37037	6.95652	6.52174	0.434783
3.57143	2.14286	1.42857	3.58696	2.82609	0.76087	5.625	4.53125	1.09375
3.03571	2.67857	0.357143	8.05556	7.5	0.555556	4.83871	3.06452	1.77419
2.47619	2	0.47619	4.48276	2.87356	1.6092	3.64865	2.43243	1.21622
2.83186	2.0354	0.79646	3.09524	2.14286	0.952381	5.13514	3.24324	1.89189
3.06931	2.67327	0.39604	4.28571	3.26531	1.02041	3.2381	2.09524	1.14286
2.9	1.6	1.3	4.82143	3.75	1.07143	4.78261	2.6087	2.17391
4.6	4	0.6	5	4.22222	0.777778	5	3.75	1.25
2.64706	1.39706	1.25	7.22222	6.66667	0.555556
3.13559	2.79661	0.338983	1.63265	1.42857	0.204082	3.42342	2.7027	0.720721
3.06931	1.78218	1.28713	2.63158	2.31579	0.315789	4.40476	3.69048	0.714286
2.83951	2.09877	0.740741	4.83146	4.38202	0.449438	4.33333	3.11111	1.22222
1.92	0.88	1.04	6.39344	4.91803	1.47541	3.7037	2.96296	0.740741
1.26667	1	0.266667	5	4.67742	0.322581	5.21127	4.22535	0.985915
3.02632	2.5	0.526316	4.92537	4.47761	0.447761	2.96296	2.59259	0.37037
2.41379	2.32759	0.0862069	3.7037	2.83951	0.864198	3.6	2.8	0.8
2.63736	2.52747	0.10989	3.02521	1.68067	1.34454	2.65823	1.89873	0.759494
2.35294	2.35294	0	2.5	1.16667	1.33333	5.30612	3.97959	1.32653
1.25984	1.02362	0.23622	4.51613	3.70968	0.806452	5.68627	5.29412	0.392157
3.09859	2.8169	0.28169	5.26316	3.15789	2.10526
2.85714	2.71429	0.142857	10	7.27273	2.72727
2.16216	2.16216	0
2.60274	2.46575	0.136986

## Sheet: Ext.Data Fig9g
Water			Retusin
Total	White	Pink	Total	White	Pink
2.92	2.29	0.63	3.92	1.65	2.28
4	1.6	2.4	4.44	2.06	2.38
2.13	0.38	1.75	6	2.8	3.2
2.45	1.49	0.96	5.2	1.8	3.4
4.4	1.4	3	4.9	2.16	2.75
2.62	1.8	0.82	4.64	1.07	3.57
2.15	1.23	0.92	6.89	3.56	3.33
2.38	0.5	1.88	4.13	1.63	2.5
1.51	0.28	1.23	3.4	1.23	2.17
4.26	0.85	3.4	4.77	1.82	2.95
3	3	0	5.24	3.49	1.75
2.75	2.25	0.5	5.13	2.5	2.63
2.43	1.29	1.14	6.13	2.38	3.75
2	1.67	0.33	3.14	1.57	1.57
2.5	2.17	0.33	4	3.67	0.33
3.67	2	1.67	3.8	2.8	1
5.25	4.25	1	5.75	4.25	1.5
3.8	2.6	1.2	4.5	1.5	3
4	3.8	0.2	4.53	1.89	2.64
3.4	2.4	1	3.77	2.13	1.64

## Sheet: Ext.Data Fig9i
IRH		A		V			IRH		A		V
Water	Liquiritigenin	Water	Liquiritigenin	Water	Liquiritigenin		Water	Naringenin	Water	Naringenin	Water	Naringenin
11.7647	49.0909	11.0294	41.8182	0	12.2727		34.2629	42.8571	24.3028	39.6104	1.59363	3.8961
30.9091	53.125	27.7273	43.75	3.18182	6.25		44.3439	62.0155	35.2941	54.2636	1.35747	3.10078
	49.6403		40.2878		7.19424		30.4569	57.8755	23.8579	49.4505	2.03046	3.2967
36.0465	57.3529	29.6512	49.2647	2.32558	1.47059		28.9474	44.3182	24.1228	38.6364	0.438596	2.84091
37.9679	29.6053	32.6203	25.6579	6.95187	0		26.5766	53.2338	18.9189	42.2886	1.35135	2.98508
32.8205	22.4	27.1795	19.2	1.53846	5.6		29.375	58.6066	22.5	50	4.375	2.04918
44	46.3636	36.8	41.3636	1.6	6.81818		28.3217	43.9024	21.6783	37.1951	2.0979	1.82927
27.8788	41.4746	26.6667	34.1014	1.21212	1.84332		27.8912	64.0394	21.7687	53.202	1.36054	3.94089
40.2844	35.5769	32.7014	26.9231	4.73934	9.61538		20.1413	58.6885	15.1943	51.8033	0	2.29508
17.3653	57.3643	10.1796	49.6124	1.79641	17.0543		20.5882	47.1311	14.7059	39.7541	1.30719	2.04918
11.4504	40.9524	6.48855	34.2857	0.763359	11.4286		37.6471	70.8333	37.6471	63.3333	12.9412	30
6.09137	53.9216	2.53807	43.1373	0.507614	3.92157		32.6087	75.7143	30.4348	72.8571	8.69565	14.2857
7.29614	70.1754	4.29185	45.614	0.858369	13.1579		48.5075	47	44.7761	42	6.71642	21
15.6863	38.3408	11.2745	34.0807	1.96078	8.07175		53.3333	82.9787	28	70.2128	2.66667	25.5319
13.2296	40.7917	9.72763	37.3494	1.94553	10.327		29.0698	73.913	21.5116	69.5652	5.23256	34.7826
	34.1737		28.8515		2.2409		14.2857	54	11.9048	46	4.7619	24
	16.0105		12.0735		2.3622		46.0317	64.1026	44.4444	63.2479	3.1746	24.7863
	32.3129		28.2313		4.42177		13.8889	27.8729	9.72222	25.1834	2.77778	5.13447
	26.7241		22.4138		6.03448		31.7241	29.3103	31.0345	26.601	6.89655	2.95567
	15.6463		12.9252		3.06122		20.7831	29.1028	16.8675	26.0394	3.31325	1.31291
	26.1589		22.5166		0.662252		18.6047	20.3636	17.2093	18.5455	1.39535	1.81818
	40.2402		32.7327		1.8018		21.9331	26.4925	17.8439	18.6567	4.46097	2.61194
	27.256		21.7311		3.49908		18.251	35.6771	12.9278	29.9479	5.70342	3.64583
							10.6667	36.4425	6.13333	27.115	1.86667	4.77223
							27.4247		21.0702		3.34448
							18.1818		13.986		5.59441

## Sheet: ExtData Fig9j
IRH		A		V
Water	Retusin	Water	Retusin	Water	Retusin
47.3373	57.8947	44.3787	55.9211	5.91716	7.23684
45.4545	43.9716	40.6417	43.2624	10.1604	7.0922
50	58	44.8454	57	10.8247	3
58.1006	43.8597	53.6313	43.8597	13.9665	2.63158
	54.9383		51.8518		6.79012
39.3939	47.0588	37.8788	44.1176	4.54545	7.35294
35.4651	53.211	34.3023	51.3762	4.06977	7.33945
46.6102	51.7442	47.4576	48.2558	5.08475	12.2093
41.5385	47.1698	39.2308	47.1698	11.5385	4.71698
43.8597	53.4654	41.5205	51.4851	5.84795	7.92079
42.1687	34.1297	40.9639	32.4232	2.40964	2.38908
34.2105	36.5385	32.1053	33.8462	2.63158	2.30769
50.5618	40.7583	48.3146	38.8626	6.74157	2.36967
44.5596	40.625	43.5233	37.5	5.18135	6.25
39.0244	45.0199	34.1463	43.0279	4.87805	6.77291
47.6191	35.743	43.5374	34.1365	6.12245	2.00803
44.3709	52.5252	39.7351	51.0101	7.28477	4.0404
40.5858	41.2698	38.9121	39.6825	5.85774	3.96825
39.7321	58.5366	38.8393	56.9106	4.01786	3.25203
33.9744	49.7758	32.0513	47.0852	3.20513	2.69058
36.036	50	35.5856	41.6667	5.40541	4.86111
37.5	50.4273	38.587	47.0085	10.8696	4.2735
40	44.9735	39.0698	41.7989	10.6977	7.40741
49.7976	52.5714	47.3684	51.4286	11.7409	4.57143
49.3274	44.4934	47.9821	41.8502	11.2108	4.84581
40.411	42.7632	39.0411	42.1053	2.73973	1.97368
56	48.1675	52	47.1204	12.8889	4.18848
48.9362	44.385	48.0851	42.7807	8.08511	3.20856
44.4976	59.4118	44.0191	58.8235	4.78469	6.47059
53.9267	55.2083	51.8325	54.1667	2.6178	8.33333
