# Supplementary material for: Autoactive CNGC15 enhances root endosymbiosis in legume and wheat
Source: Nature. 2025 Jan 15;638(8051):752–9. doi: 10.1038/s41586-024-08424-7 (PMC11839481; doi:10.1038/s41586-024-08424-7)
Supplement: Supplementary file 21 — Source Data Extended Data Fig. 10 [file 41586_2024_8424_MOESM21_ESM.xlsx]

## Sheet: Ext.Data Fig10a
Ids	Comparison	AveExpr	Log2 Fold change	limma p-value	Adj. limma p-value	Shapiro-Wilk Normality Test p-value	Fold change	Name	Molecular.Weight	Formula	Annotation.level	MSID	Compound_class	HMDB_ID	CheBI_ID	ChemSpider_ID	PubChem_ID	SMILES_ID	InChIKey	InChI	CAS_number
X00008	Mt 15c Rhizo Study1 vs Mt WT Rhizo Study1	22.3052	-3.13863	0.288653	0.566508	1	0.113548		187.193	C11 H25 N O
X00072	Mt 15c Rhizo Study1 vs Mt WT Rhizo Study1	25.8193	-1.01146	0.136656	0.417538	1	0.496045		71.0734	C4 H9 N
X00076	Mt 15c Rhizo Study1 vs Mt WT Rhizo Study1	27.0828	-0.0861322	0.630065	0.814125	1	0.942045		187.063	C11 H9 N O2
X00093	Mt 15c Rhizo Study1 vs Mt WT Rhizo Study1	25.5842	-0.110783	0.536184	0.757027	1	0.926085		90.0317	C3 H6 O3
X00117	Mt 15c Rhizo Study1 vs Mt WT Rhizo Study1	14.8229	-0.0330153	0.939755	0.97394	1	0.977375		292.153	C14 H20 N4 O3
X00135	Mt 15c Rhizo Study1 vs Mt WT Rhizo Study1	27.307	-0.119578	0.628743	0.813513	1	0.920457		273.966
X00147	Mt 15c Rhizo Study1 vs Mt WT Rhizo Study1	26.9527	0.446057	0.0447488	0.282272	1	1.36231		157.074	C7 H14 N2 O3
X00157	Mt 15c Rhizo Study1 vs Mt WT Rhizo Study1	27.407	-0.081591	0.662023	0.834708	1	0.945015		159.986
X00189	Mt 15c Rhizo Study1 vs Mt WT Rhizo Study1	26.9542	-0.186459	0.358327	0.619831	1	0.87876		116.011	C4 H4 O4
X00206	Mt 15c Rhizo Study1 vs Mt WT Rhizo Study1	26.0597	-0.808975	0.00575347	0.141756	1	0.570787		430.132	C15 H26 O14
X00207	Mt 15c Rhizo Study1 vs Mt WT Rhizo Study1	24.932	0.463374	0.4181	0.676954	1	1.37876		317.746
X00213	Mt 15c Rhizo Study1 vs Mt WT Rhizo Study1	19.2264	-0.1327	0.59831	0.796131	1	0.912123		414.048	C15 H26 O3 S5
X00223	Mt 15c Rhizo Study1 vs Mt WT Rhizo Study1	24.5999	-0.409623	0.0586794	0.304945	1	0.75282		245.107
X00242	Mt 15c Rhizo Study1 vs Mt WT Rhizo Study1	25.9338	-0.683191	0.00567334	0.141756	1	0.622786		126.031	C6 H6 O3
X00249	Mt 15c Rhizo Study1 vs Mt WT Rhizo Study1	17.371	-0.75493	0.0628703	0.313217	1	0.592575		342.116	C12 H22 O11
X00272	Mt 15c Rhizo Study1 vs Mt WT Rhizo Study1	18.579	1.22062	0.523687	0.746667	1	2.33048		287.184	C13 H25 N3 O4
X00276	Mt 15c Rhizo Study1 vs Mt WT Rhizo Study1	20.291	0.712855	0.180013	0.468668	1	1.63904		225.944	C4 H4 O7 P2
X00278	Mt 15c Rhizo Study1 vs Mt WT Rhizo Study1	26.6179	-0.11306	0.42115	0.67959	1	0.924625		218.023
X00282	Mt 15c Rhizo Study1 vs Mt WT Rhizo Study1	14.8981	-0.182759	0.26454	0.548996	1	0.881016		288.179	C12 H24 N4 O4
X00313	Mt 15c Rhizo Study1 vs Mt WT Rhizo Study1	17.3426	-0.0350456	0.846861	0.934393	1	0.976001		333.169	C17 H23 N3 O4
X00315	Mt 15c Rhizo Study1 vs Mt WT Rhizo Study1	14.786	-0.0443444	0.686102	0.852082	1	0.96973		229.046
X00325	Mt 15c Rhizo Study1 vs Mt WT Rhizo Study1	22.9233	-0.103793	0.840946	0.932585	1	0.930583		71.0734	C4 H9 N
X00332	Mt 15c Rhizo Study1 vs Mt WT Rhizo Study1	24.9986	-1.2445	0.083751	0.351509	1	0.422053		122.048	C6 H6 N2 O
X00336	Mt 15c Rhizo Study1 vs Mt WT Rhizo Study1	18.5164	2.57833	0.0545717	0.299956	1	5.97249		113.095	C5 H11 N3
X00351	Mt 15c Rhizo Study1 vs Mt WT Rhizo Study1	24.2555	0.39548	0.133397	0.413155	1	1.31538		240.085	C8 H16 O8
X00353	Mt 15c Rhizo Study1 vs Mt WT Rhizo Study1	25.4151	-0.16074	0.703148	0.860626	1	0.894566		88.0161	C3 H4 O3
X00354	Mt 15c Rhizo Study1 vs Mt WT Rhizo Study1	25.3313	-0.610266	0.454439	0.70147	1	0.655076		134.022	C4 H6 O5
X00374	Mt 15c Rhizo Study1 vs Mt WT Rhizo Study1	18.6476	0.187475	0.781561	0.901941	1	1.13877		347.063	C10 H14 N5 O7 P
X00375	Mt 15c Rhizo Study1 vs Mt WT Rhizo Study1	23.2456	0.48928	0.202761	0.491433	1	1.40374		69.0213	C3 H3 N O
X00376	Mt 15c Rhizo Study1 vs Mt WT Rhizo Study1	23.2456	0.48928	0.202761	0.491433	1	1.40374		86.0478	C3 H6 N2 O
X00384	Mt 15c Rhizo Study1 vs Mt WT Rhizo Study1	24.1698	-1.8026	0.0534338	0.299258	1	0.286658		89.0839	C4 H11 N O
X00391	Mt 15c Rhizo Study1 vs Mt WT Rhizo Study1	17.5717	-1.07222	0.0123517	0.184241	1	0.475586		460.203	C17 H39 N2 O6 P3
X00394	Mt 15c Rhizo Study1 vs Mt WT Rhizo Study1	23.3267	-1.36596	0.0623168	0.31282	1	0.387975		112.027	C4 H4 N2 O2
X00401	Mt 15c Rhizo Study1 vs Mt WT Rhizo Study1	18.6066	-0.172789	0.532382	0.754383	1	0.887126		195.11	C7 H17 N O5
X00410	Mt 15c Rhizo Study1 vs Mt WT Rhizo Study1	16.4294	-0.375588	0.107097	0.384297	1	0.770791		262.08	C9 H14 N2 O7
X00412	Mt 15c Rhizo Study1 vs Mt WT Rhizo Study1	24.0893	-1.39159	0.000209234	0.0713908	1	0.381144		440.329	C29 H44 O3
X00418	Mt 15c Rhizo Study1 vs Mt WT Rhizo Study1	15.461	-0.0241319	0.951457	0.979696	1	0.983412		862.253	C45 H44 N4 O10 P2
X00419	Mt 15c Rhizo Study1 vs Mt WT Rhizo Study1	25.7627	-0.0489394	0.797761	0.910639	1	0.966647		131.991	C3 H5 N2 P S
X00423	Mt 15c Rhizo Study1 vs Mt WT Rhizo Study1	16.7863	-0.392499	0.264544	0.548996	1	0.761809		402.189	C14 H27 N8 O4 P
X00446	Mt 15c Rhizo Study1 vs Mt WT Rhizo Study1	24.5053	0.102507	0.60962	0.803095	1	1.07364		126.031	C6 H6 O3
X00453	Mt 15c Rhizo Study1 vs Mt WT Rhizo Study1	13.8928	-0.213931	0.147655	0.433503	1	0.862185		874.28	C36 H52 N4 O17 P2
X00462	Mt 15c Rhizo Study1 vs Mt WT Rhizo Study1	24.539	1.30498	0.0971871	0.371864	1	2.47081		895.427
X00468	Mt 15c Rhizo Study1 vs Mt WT Rhizo Study1	25.587	-0.0899978	0.676872	0.846238	1	0.939524		85.9853
X00469	Mt 15c Rhizo Study1 vs Mt WT Rhizo Study1	17.1137	-0.149145	0.657067	0.830649	1	0.901785		133.037	C4 H7 N O4
X00475	Mt 15c Rhizo Study1 vs Mt WT Rhizo Study1	23.5998	-0.806948	0.149244	0.435582	1	0.57159		103.1	C5 H13 N O
X00479	Mt 15c Rhizo Study1 vs Mt WT Rhizo Study1	17.1706	-0.082717	0.752854	0.885396	1	0.944278		230.21	C11 H26 N4 O
X00487	Mt 15c Rhizo Study1 vs Mt WT Rhizo Study1	24.8148	-0.166517	0.370365	0.633177	1	0.890991		119.058	C4 H9 N O3
X00501	Mt 15c Rhizo Study1 vs Mt WT Rhizo Study1	24.2714	-0.562693	0.318958	0.594264	1	0.677037		766.397
X00508	Mt 15c Rhizo Study1 vs Mt WT Rhizo Study1	23.3493	-0.187276	0.672799	0.843597	1	0.878263		367.116
X00521	Mt 15c Rhizo Study1 vs Mt WT Rhizo Study1	21.556	0.33754	0.312576	0.589524	1	1.2636		89.9692
X00533	Mt 15c Rhizo Study1 vs Mt WT Rhizo Study1	24.5009	0.793317	0.0300752	0.245628	1	1.73306		866.43	C57 H58 N2 O6
X00537	Mt 15c Rhizo Study1 vs Mt WT Rhizo Study1	19.7012	0.724422	0.240423	0.524411	1	1.65224		157.956
X00562	Mt 15c Rhizo Study1 vs Mt WT Rhizo Study1	25.2376	-0.14208	0.461413	0.706764	1	0.906211		115.996
X00569	Mt 15c Rhizo Study1 vs Mt WT Rhizo Study1	18.4925	0.462573	0.41249	0.672074	1	1.378		153.126	C8 H15 N3
X00584	Mt 15c Rhizo Study1 vs Mt WT Rhizo Study1	24.0533	-0.267522	0.354663	0.618468	1	0.830745		334.034	C8 H12 N6 O5 P2
X00609	Mt 15c Rhizo Study1 vs Mt WT Rhizo Study1	22.3816	0.420335	0.264446	0.548996	1	1.33824		249.968
X00610	Mt 15c Rhizo Study1 vs Mt WT Rhizo Study1	25.1284	-0.221814	0.31396	0.591097	1	0.857487		129.967
X00620	Mt 15c Rhizo Study1 vs Mt WT Rhizo Study1	21.2421	-0.127878	0.946399	0.97706	1	0.915177		379.222	C18 H29 N5 O4
X00623	Mt 15c Rhizo Study1 vs Mt WT Rhizo Study1	20.6408	-1.22048	0.406262	0.667076	1	0.429139		169.074	C8 H11 N O3
X00632	Mt 15c Rhizo Study1 vs Mt WT Rhizo Study1	14.7508	-1.15154	0.000640992	0.0811044	1	0.450143		250.056	C7 H14 N4 O2 S2
X00643	Mt 15c Rhizo Study1 vs Mt WT Rhizo Study1	24.6036	0.331628	0.246417	0.529807	1	1.25843		900.472	C45 H72 O18
X00652	Mt 15c Rhizo Study1 vs Mt WT Rhizo Study1	24.6061	-0.324358	0.292343	0.570394	1	0.798654		205.878
X00654	Mt 15c Rhizo Study1 vs Mt WT Rhizo Study1	18.3968	0.0877285	0.758774	0.888783	1	1.0627		448.158	C19 H28 O12
X00672	Mt 15c Rhizo Study1 vs Mt WT Rhizo Study1	23.1184	0.636009	0.0185995	0.204947	1	1.55402		853.455	C32 H74 N9 O9 P3 S
X00679	Mt 15c Rhizo Study1 vs Mt WT Rhizo Study1	24.1161	-0.167989	0.632707	0.816526	1	0.890083		399.931
X00681	Mt 15c Rhizo Study1 vs Mt WT Rhizo Study1	24.1589	0.447325	0.271758	0.552768	1	1.36351		868.446	C49 H66 N4 O6 P2
X00687	Mt 15c Rhizo Study1 vs Mt WT Rhizo Study1	24.395	-0.38505	0.256265	0.540097	1	0.765752		289.84
X00696	Mt 15c Rhizo Study1 vs Mt WT Rhizo Study1	24.4443	-0.0696032	0.799004	0.911296	1	0.9529		285.951	C4 H4 Cl N4 O7 P
X00700	Mt 15c Rhizo Study1 vs Mt WT Rhizo Study1	23.5367	0.249907	0.281833	0.560827	1	1.18913		828.441	C28 H64 N10 O18
X00707	Mt 15c Rhizo Study1 vs Mt WT Rhizo Study1	23.9007	0.691813	0.111343	0.389111	1	1.61531		852.451	C44 H68 O16
X00735	Mt 15c Rhizo Study1 vs Mt WT Rhizo Study1	21.68	-0.844626	0.43713	0.688873	1	0.556855		207.089	C11 H13 N O3
X00736	Mt 15c Rhizo Study1 vs Mt WT Rhizo Study1	17.4336	-0.101233	0.699663	0.858515	1	0.932236		138.09	C6 H10 N4
X00762	Mt 15c Rhizo Study1 vs Mt WT Rhizo Study1	22.6643	0.629731	0.107923	0.384297	1	1.54728		154.035
X00781	Mt 15c Rhizo Study1 vs Mt WT Rhizo Study1	16.7511	0.0306108	0.891996	0.953383	1	1.02144		349.247	C18 H31 N5 O2
X00786	Mt 15c Rhizo Study1 vs Mt WT Rhizo Study1	23.505	-0.270978	0.429808	0.683815	1	0.828758		128.011	C5 H4 O4
X00788	Mt 15c Rhizo Study1 vs Mt WT Rhizo Study1	21.7267	-0.768021	0.1223	0.398889	1	0.587223		220.085	C11 H12 N2 O3
X00796	Mt 15c Rhizo Study1 vs Mt WT Rhizo Study1	23.258	-0.846413	0.109482	0.386724	1	0.556166		103.1	C5 H13 N O
X00800	Mt 15c Rhizo Study1 vs Mt WT Rhizo Study1	23.4638	-0.299306	0.387238	0.650742	1	0.812643		146.021	C5 H6 O5
X00804	Mt 15c Rhizo Study1 vs Mt WT Rhizo Study1	24.6359	-0.0944109	0.632878	0.816526	1	0.936655		161.983	C3 H3 N2 O4 P
X00805	Mt 15c Rhizo Study1 vs Mt WT Rhizo Study1	23.6746	1.05348	0.0138327	0.184241	1	2.07554		179.822
X00814	Mt 15c Rhizo Study1 vs Mt WT Rhizo Study1	20.0639	0.660886	0.182637	0.472019	1	1.58105		317.955	C7 H4 N4 O7 P2
X00818	Mt 15c Rhizo Study1 vs Mt WT Rhizo Study1	23.9534	0.634708	0.019489	0.206262	1	1.55262		897.44
X00852	Mt 15c Rhizo Study1 vs Mt WT Rhizo Study1	20.2233	-1.41524	0.0934277	0.367181	1	0.374947		136.051
X00860	Mt 15c Rhizo Study1 vs Mt WT Rhizo Study1	16.9216	-0.533133	0.301886	0.582498	1	0.691052		248.068	C13 H12 O5
X00862	Mt 15c Rhizo Study1 vs Mt WT Rhizo Study1	24.1544	0.300653	0.228118	0.516778	1	1.2317		898.454
X00863	Mt 15c Rhizo Study1 vs Mt WT Rhizo Study1	16.4663	-0.34815	0.0980821	0.373371	1	0.785591		303.095	C12 H17 N O8
X00883	Mt 15c Rhizo Study1 vs Mt WT Rhizo Study1	24.2825	-0.15597	0.522224	0.746157	1	0.897529		589.311	C29 H43 N5 O8
X00885	Mt 15c Rhizo Study1 vs Mt WT Rhizo Study1	22.0565	0.604328	0.122736	0.399088	1	1.52027		858.963
X00892	Mt 15c Rhizo Study1 vs Mt WT Rhizo Study1	24.2209	-0.27098	0.231869	0.519802	1	0.828756		594.194	C28 H34 O14
X00895	Mt 15c Rhizo Study1 vs Mt WT Rhizo Study1	19.1245	0.33255	0.770691	0.895116	1	1.25924		230.163	C11 H22 N2 O3
X00897	Mt 15c Rhizo Study1 vs Mt WT Rhizo Study1	24.4432	-0.117798	0.462236	0.707162	1	0.921593		217.027
X00903	Mt 15c Rhizo Study1 vs Mt WT Rhizo Study1	20.4476	-0.1168	0.80014	0.911529	1	0.922231		351.153	C14 H25 N O9
X00908	Mt 15c Rhizo Study1 vs Mt WT Rhizo Study1	23.5073	0.815776	0.0373523	0.263449	1	1.76024		910.42	C50 H64 N4 O8 P2
X00914	Mt 15c Rhizo Study1 vs Mt WT Rhizo Study1	14.4227	-0.331403	0.0276869	0.240474	1	0.794763		288.168	C13 H24 N2 O5
X00926	Mt 15c Rhizo Study1 vs Mt WT Rhizo Study1	15.1569	-0.202793	0.33269	0.605428	1	0.868867		725.216	C36 H41 N O11 P2
X00939	Mt 15c Rhizo Study1 vs Mt WT Rhizo Study1	20.9643	-1.2754	0.235111	0.520458	1	0.413112		131.094	C6 H13 N O2
X00947	Mt 15c Rhizo Study1 vs Mt WT Rhizo Study1	13.5167	-0.180005	0.028195	0.241623	1	0.8827		247.057	C8 H16 N3 P3
X00960	Mt 15c Rhizo Study1 vs Mt WT Rhizo Study1	23.568	0.488036	0.242973	0.526584	1	1.40253		836.456	C44 H68 O15
X00982	Mt 15c Rhizo Study1 vs Mt WT Rhizo Study1	24.2438	-0.396344	0.173329	0.464388	1	0.759781		160.986
X00988	Mt 15c Rhizo Study1 vs Mt WT Rhizo Study1	19.2258	0.896917	0.142452	0.425992	1	1.86208		520.195	C26 H32 O11
X00994	Mt 15c Rhizo Study1 vs Mt WT Rhizo Study1	18.8068	-0.108395	0.619705	0.809346	1	0.927619		396.038	C9 H25 N4 O P S5
X01003	Mt 15c Rhizo Study1 vs Mt WT Rhizo Study1	15.085	-0.62101	0.248796	0.531968	1	0.650215		440.194	C24 H28 N2 O6
X01015	Mt 15c Rhizo Study1 vs Mt WT Rhizo Study1	17.032	-1.4178	0.349805	0.617246	1	0.374282		399.109	C18 H18 N5 O4 P
X01018	Mt 15c Rhizo Study1 vs Mt WT Rhizo Study1	23.2982	-0.0236327	0.960364	0.985094	1	0.983753		411.315	C20 H41 N7 S
X01021	Mt 15c Rhizo Study1 vs Mt WT Rhizo Study1	16.766	-0.0299468	0.961109	0.985536	1	0.979456		219.11	C9 H17 N O5
X01026	Mt 15c Rhizo Study1 vs Mt WT Rhizo Study1	15.2862	0.0879133	0.552906	0.768741	1	1.06283		473.117	C13 H24 N5 O12 P
X01045	Mt 15c Rhizo Study1 vs Mt WT Rhizo Study1	22.8668	0.428694	0.259117	0.543502	1	1.34601		241.918
X01055	Mt 15c Rhizo Study1 vs Mt WT Rhizo Study1	17.0639	0.298061	0.720557	0.869724	1	1.22949		260.101	C10 H16 N2 O6
X01083	Mt 15c Rhizo Study1 vs Mt WT Rhizo Study1	16.208	-1.49253	0.179573	0.46848	1	0.355388		288.084	C12 H16 O8
X01084	Mt 15c Rhizo Study1 vs Mt WT Rhizo Study1	21.8561	-0.81267	0.0107988	0.175307	1	0.569327		712.286	C36 H44 N2 O13
X01093	Mt 15c Rhizo Study1 vs Mt WT Rhizo Study1	22.907	-2.5773	0.0617753	0.31282	1	0.167554		215.079	C9 H13 N O5
X01094	Mt 15c Rhizo Study1 vs Mt WT Rhizo Study1	22.346	-1.74722	0.161004	0.448891	1	0.297875		249.13	C5 H15 N9 O3
X01097	Mt 15c Rhizo Study1 vs Mt WT Rhizo Study1	23.6516	0.386034	0.262977	0.548412	1	1.3068		884.475
X01105	Mt 15c Rhizo Study1 vs Mt WT Rhizo Study1	20.117	-2.62228	0.010111	0.169188	1	0.162411		188.049
X01114	Mt 15c Rhizo Study1 vs Mt WT Rhizo Study1	17.284	0.569662	0.464854	0.708818	1	1.48418		147.053	C5 H9 N O4
X01128	Mt 15c Rhizo Study1 vs Mt WT Rhizo Study1	16.2868	-0.0437508	0.918913	0.962328	1	0.970129		245.173	C11 H23 N3 O3
X01141	Mt 15c Rhizo Study1 vs Mt WT Rhizo Study1	21.3853	-1.50732	0.0591669	0.305933	1	0.351765		367.184	C15 H29 N O9
X01147	Mt 15c Rhizo Study1 vs Mt WT Rhizo Study1	21.7649	-1.96048	0.0101141	0.169188	1	0.256942		308.091	C9 H12 N10 O S
X01148	Mt 15c Rhizo Study1 vs Mt WT Rhizo Study1	21.7649	-1.96048	0.0101141	0.169188	1	0.256942		325.118	C8 H19 N7 O5 S
X01153	Mt 15c Rhizo Study1 vs Mt WT Rhizo Study1	23.7965	-0.184445	0.40594	0.667076	1	0.879987		90.0317	C3 H6 O3
X01154	Mt 15c Rhizo Study1 vs Mt WT Rhizo Study1	23.1635	-0.230809	0.540393	0.75948	1	0.852157		501.927
X01160	Mt 15c Rhizo Study1 vs Mt WT Rhizo Study1	23.3856	0.240111	0.356493	0.618655	1	1.18108		636.166	C25 H28 N6 O14
X01163	Mt 15c Rhizo Study1 vs Mt WT Rhizo Study1	18.077	-1.26884	0.185946	0.476438	1	0.414994		662.236	C33 H30 N10 O6
X01164	Mt 15c Rhizo Study1 vs Mt WT Rhizo Study1	18.008	-1.30863	0.188677	0.477846	1	0.403703		679.262	C35 H38 N9 O2 P S
X01167	Mt 15c Rhizo Study1 vs Mt WT Rhizo Study1	21.288	-1.17175	0.0619492	0.31282	1	0.443884		208.094	C8 H16 O6
X01169	Mt 15c Rhizo Study1 vs Mt WT Rhizo Study1	16.6691	3.2116	0.0202076	0.208067	1	9.2638		144.021	C9 H4 O2
X01175	Mt 15c Rhizo Study1 vs Mt WT Rhizo Study1	14.8174	-0.347687	0.0860574	0.355833	1	0.785843		342.116	C12 H22 O11
X01188	Mt 15c Rhizo Study1 vs Mt WT Rhizo Study1	17.2649	0.0781705	0.949177	0.978754	1	1.05568		597.242	C28 H39 N O13
X01191	Mt 15c Rhizo Study1 vs Mt WT Rhizo Study1	15.2028	-0.114315	0.347721	0.616102	1	0.923821		412.19	C15 H33 N4 O5 P S
X01201	Mt 15c Rhizo Study1 vs Mt WT Rhizo Study1	23.3104	0.0551528	0.866493	0.942674	1	1.03897		279.923	C2 H Cl N2 O12
X01205	Mt 15c Rhizo Study1 vs Mt WT Rhizo Study1	18.522	-2.29763	0.0698325	0.326862	1	0.203397		259.214	C14 H29 N O3
X01207	Mt 15c Rhizo Study1 vs Mt WT Rhizo Study1	18.2958	-0.709635	0.0518119	0.297726	1	0.611475		259.153	C11 H21 N3 O4
X01243	Mt 15c Rhizo Study1 vs Mt WT Rhizo Study1	21.4065	0.586358	0.256235	0.540097	1	1.50145		680.279	C34 H51 O8 P3
X01250	Mt 15c Rhizo Study1 vs Mt WT Rhizo Study1	18.6119	0.0147932	0.97487	0.991732	1	1.01031		378.093	C12 H23 Cl O11
X01252	Mt 15c Rhizo Study1 vs Mt WT Rhizo Study1	16.4739	0.00537304	0.992989	0.998304	1	1.00373		147.053	C5 H9 N O4
X01256	Mt 15c Rhizo Study1 vs Mt WT Rhizo Study1	22.0586	-1.54694	0.0294753	0.245283	1	0.342234		304.919
X01265	Mt 15c Rhizo Study1 vs Mt WT Rhizo Study1	18.7952	0.900497	0.0515365	0.297598	1	1.86671		405.112	C12 H23 N O14
X01266	Mt 15c Rhizo Study1 vs Mt WT Rhizo Study1	14.0879	-0.0305785	0.719596	0.869523	1	0.979028		448.158	C23 H30 O5 P2
X01267	Mt 15c Rhizo Study1 vs Mt WT Rhizo Study1	14.0851	-0.0305808	0.719751	0.869523	1	0.979026		494.164	C20 H30 O14
X01270	Mt 15c Rhizo Study1 vs Mt WT Rhizo Study1	20.2221	-1.77316	0.0356879	0.258984	1	0.292566		331.253	C14 H33 N7 S
X01275	Mt 15c Rhizo Study1 vs Mt WT Rhizo Study1	22.5248	0.519357	0.0728711	0.331037	1	1.43332		912.937
X01289	Mt 15c Rhizo Study1 vs Mt WT Rhizo Study1	16.2929	-0.401633	0.335719	0.607852	1	0.757001		104.047	C4 H8 O3
X01290	Mt 15c Rhizo Study1 vs Mt WT Rhizo Study1	22.9925	-0.333023	0.467942	0.710353	1	0.793871		397.299	C19 H39 N7 S
X01303	Mt 15c Rhizo Study1 vs Mt WT Rhizo Study1	22.2164	1.17134	0.0412406	0.273792	1	2.25221		262.009	C8 H2 N6 O5
X01304	Mt 15c Rhizo Study1 vs Mt WT Rhizo Study1	22.8286	0.147357	0.504142	0.734695	1	1.10754		137.047	C7 H7 N O2
X01305	Mt 15c Rhizo Study1 vs Mt WT Rhizo Study1	13.0064	-0.247129	0.204148	0.492681	1	0.842571		443.191	C17 H34 N O10 P
X01309	Mt 15c Rhizo Study1 vs Mt WT Rhizo Study1	22.298	-0.140895	0.719081	0.869236	1	0.906956		559.136
X01320	Mt 15c Rhizo Study1 vs Mt WT Rhizo Study1	17.0976	-1.22964	0.0025128	0.101982	1	0.426423		345.109	C13 H20 N3 O6 P
X01339	Mt 15c Rhizo Study1 vs Mt WT Rhizo Study1	24.0225	-0.0500271	0.764083	0.891572	1	0.965918		189.904
X01340	Mt 15c Rhizo Study1 vs Mt WT Rhizo Study1	14.5329	-0.530948	0.0540937	0.299439	1	0.6921		394.124	C15 H18 N6 O7
X01345	Mt 15c Rhizo Study1 vs Mt WT Rhizo Study1	15.0123	-0.202793	0.330808	0.604388	1	0.868867		785.237	C29 H40 N9 O15 P
X01346	Mt 15c Rhizo Study1 vs Mt WT Rhizo Study1	16.1279	0.064798	0.878681	0.946843	1	1.04594		463.186	C24 H25 N5 O5
X01377	Mt 15c Rhizo Study1 vs Mt WT Rhizo Study1	17.7217	-0.521418	0.187661	0.477846	1	0.696687		222.017	C10 H6 O6
X01381	Mt 15c Rhizo Study1 vs Mt WT Rhizo Study1	20.5743	0.672142	0.0934855	0.367181	1	1.59344		93.9353
X01403	Mt 15c Rhizo Study1 vs Mt WT Rhizo Study1	22.9339	0.211052	0.251733	0.534792	1	1.15753		207.965
X01407	Mt 15c Rhizo Study1 vs Mt WT Rhizo Study1	22.1828	-0.854549	0.0938789	0.367486	1	0.553038		738.419	C33 H63 N4 O12 P
X01411	Mt 15c Rhizo Study1 vs Mt WT Rhizo Study1	21.1367	-0.467037	0.230037	0.519085	1	0.723449		474.133	C19 H28 N2 O8 P2
X01412	Mt 15c Rhizo Study1 vs Mt WT Rhizo Study1	21.1367	-0.467037	0.230037	0.519085	1	0.723449		456.122	C19 H26 N2 O7 P2
X01426	Mt 15c Rhizo Study1 vs Mt WT Rhizo Study1	23.3488	-0.277838	0.317692	0.593623	1	0.824826		330.142	C14 H22 N2 O7
X01439	Mt 15c Rhizo Study1 vs Mt WT Rhizo Study1	21.1446	-0.763742	0.0980403	0.373371	1	0.588967		688.344	C31 H53 N4 O11 P
X01453	Mt 15c Rhizo Study1 vs Mt WT Rhizo Study1	23.1277	0.321344	0.17112	0.460386	1	1.24949		914.442
X01473	Mt 15c Rhizo Study1 vs Mt WT Rhizo Study1	15.0428	-0.21462	0.153725	0.439562	1	0.861773		565.202	C23 H35 N O15
X01474	Mt 15c Rhizo Study1 vs Mt WT Rhizo Study1	22.603	0.545154	0.229415	0.518871	1	1.45918		822.477	C44 H70 O14
X01480	Mt 15c Rhizo Study1 vs Mt WT Rhizo Study1	22.7705	-0.288042	0.156952	0.44362	1	0.819013		841.328	C42 H47 N7 O12
X01485	Mt 15c Rhizo Study1 vs Mt WT Rhizo Study1	19.6197	0.788378	0.253119	0.535885	1	1.72713		132.053	C4 H8 N2 O3
X01497	Mt 15c Rhizo Study1 vs Mt WT Rhizo Study1	18.0601	0.087913	0.570316	0.778119	1	1.06283		275.209	C14 H29 N O4
X01507	Mt 15c Rhizo Study1 vs Mt WT Rhizo Study1	21.618	-0.791586	0.0146406	0.184455	1	0.577709		233.126	C10 H19 N O5
X01509	Mt 15c Rhizo Study1 vs Mt WT Rhizo Study1	21.1274	-0.378986	0.476005	0.715026	1	0.768978		472.137	C24 H24 O10
X01519	Mt 15c Rhizo Study1 vs Mt WT Rhizo Study1	22.5638	0.326107	0.276647	0.557693	1	1.25363		883.464
X01543	Mt 15c Rhizo Study1 vs Mt WT Rhizo Study1	20.6561	1.65913	0.0278987	0.241205	1	3.15826		223.772
X01544	Mt 15c Rhizo Study1 vs Mt WT Rhizo Study1	20.6003	0.360201	0.481535	0.718296	1	1.2836		109.909
X01545	Mt 15c Rhizo Study1 vs Mt WT Rhizo Study1	22.3745	0.40006	0.18055	0.468755	1	1.31956		882.465	C39 H68 N10 O9 P2
X01546	Mt 15c Rhizo Study1 vs Mt WT Rhizo Study1	16.9396	0.139141	0.576875	0.782269	1	1.10125		289.058	C14 H11 N O6
X01550	Mt 15c Rhizo Study1 vs Mt WT Rhizo Study1	15.6694	0.28007	0.77006	0.89488	1	1.21425		188.12	C13 H16 O
X01563	Mt 15c Rhizo Study1 vs Mt WT Rhizo Study1	22.1441	-0.725669	0.140534	0.422783	1	0.604717		736.403	C43 H62 O6 P2
X01568	Mt 15c Rhizo Study1 vs Mt WT Rhizo Study1	20.1208	0.403347	0.483282	0.719903	1	1.32257		490.238
X01572	Mt 15c Rhizo Study1 vs Mt WT Rhizo Study1	23.3216	0.506588	0.107034	0.384297	1	1.42069		477.144	C19 H25 N7 O4 P2
X01580	Mt 15c Rhizo Study1 vs Mt WT Rhizo Study1	14.7509	0.152166	0.311902	0.589026	1	1.11124		295.153	C14 H21 N3 O4
X01581	Mt 15c Rhizo Study1 vs Mt WT Rhizo Study1	22.2738	0.683789	0.0839424	0.351626	1	1.60635		876.456
X01590	Mt 15c Rhizo Study1 vs Mt WT Rhizo Study1	16.4884	-0.255585	0.406047	0.667076	1	0.837647		465.293	C22 H43 N O9
X01597	Mt 15c Rhizo Study1 vs Mt WT Rhizo Study1	23.5838	0.112686	0.593275	0.793587	1	1.08124		265.942	C5 H5 N2 O5 P3
X01616	Mt 15c Rhizo Study1 vs Mt WT Rhizo Study1	21.973	-0.409345	0.155462	0.441326	1	0.752965		430.158	C16 H29 N6 O2 P3
X01630	Mt 15c Rhizo Study1 vs Mt WT Rhizo Study1	21.8277	-0.104944	0.783175	0.902308	1	0.929841		159.064	C5 H9 N3 O3
X01647	Mt 15c Rhizo Study1 vs Mt WT Rhizo Study1	22.8247	-0.445888	0.194485	0.483194	1	0.734132		297.89
X01675	Mt 15c Rhizo Study1 vs Mt WT Rhizo Study1	20.8429	-0.442842	0.0790843	0.341244	1	0.735684		259.122
X01684	Mt 15c Rhizo Study1 vs Mt WT Rhizo Study1	22.8477	-0.0180751	0.950228	0.979133	1	0.987549		269.938	C4 H4 Cl N4 O4 P S
X01685	Mt 15c Rhizo Study1 vs Mt WT Rhizo Study1	18.3341	-0.418819	0.117105	0.396913	1	0.748037		279.131	C11 H21 N O7
X01704	Mt 15c Rhizo Study1 vs Mt WT Rhizo Study1	23.5824	-0.157412	0.459335	0.705841	1	0.896632		310.109	C12 H22 O7 S
X01710	Mt 15c Rhizo Study1 vs Mt WT Rhizo Study1	13.92	-0.093421	0.384548	0.648501	1	0.937298		173.051	C7 H11 N O2 S
X01718	Mt 15c Rhizo Study1 vs Mt WT Rhizo Study1	21.7545	-0.103557	0.831288	0.928402	1	0.930736		574.149	C25 H22 N10 O5 S
X01729	Mt 15c Rhizo Study1 vs Mt WT Rhizo Study1	15.998	-0.861251	0.0145118	0.184455	1	0.550475		245.137	C10 H19 N3 O4
X01730	Mt 15c Rhizo Study1 vs Mt WT Rhizo Study1	17.0598	-1.27019	0.00709553	0.148282	1	0.414604		280.097	C8 H12 N10 S
X01738	Mt 15c Rhizo Study1 vs Mt WT Rhizo Study1	22.9878	0.426629	0.0554226	0.300287	1	1.34409		973.497	C43 H82 N3 O15 P3
X01742	Mt 15c Rhizo Study1 vs Mt WT Rhizo Study1	15.3434	0.0335801	0.89976	0.958348	1	1.02355		319.236	C16 H33 N O5
X01744	Mt 15c Rhizo Study1 vs Mt WT Rhizo Study1	19.562	-3.95915	0.000886289	0.0886187	1	0.0642951		218.101	C7 H14 N4 O4
X01746	Mt 15c Rhizo Study1 vs Mt WT Rhizo Study1	21.5407	-0.661247	0.391705	0.655314	1	0.632332		170.109	C13 H14
X01766	Mt 15c Rhizo Study1 vs Mt WT Rhizo Study1	16.752	0.318865	0.392254	0.655591	1	1.24735		418.162	C22 H26 O8
X01768	Mt 15c Rhizo Study1 vs Mt WT Rhizo Study1	14.5374	-0.381301	0.00654122	0.145104	1	0.767745		284.184	C13 H24 N4 O3
X01775	Mt 15c Rhizo Study1 vs Mt WT Rhizo Study1	22.9724	-0.054172	0.793248	0.908561	1	0.963147		245.022
X01779	Mt 15c Rhizo Study1 vs Mt WT Rhizo Study1	23.1006	-0.211506	0.384073	0.647953	1	0.863635		509.776
X01781	Mt 15c Rhizo Study1 vs Mt WT Rhizo Study1	19.3303	0.324784	0.327051	0.602043	1	1.25248		536.19	C26 H32 O12
X01785	Mt 15c Rhizo Study1 vs Mt WT Rhizo Study1	14.6606	-0.224744	0.101465	0.37725	1	0.855747		418.279	C19 H38 N4 O6
X01789	Mt 15c Rhizo Study1 vs Mt WT Rhizo Study1	20.3452	-1.01838	0.00913026	0.165658	1	0.49367		338.102	C9 H20 N6 O4 P2
X01798	Mt 15c Rhizo Study1 vs Mt WT Rhizo Study1	13.4876	0.0885295	0.172585	0.463458	1	1.06329		730.238	C30 H44 N4 O13 P2
X01801	Mt 15c Rhizo Study1 vs Mt WT Rhizo Study1	16.556	0.329522	0.269328	0.551175	1	1.2566		341.168	C13 H27 N O9
X01804	Mt 15c Rhizo Study1 vs Mt WT Rhizo Study1	22.6684	-0.249693	0.513625	0.742061	1	0.841076		319.859
X01805	Mt 15c Rhizo Study1 vs Mt WT Rhizo Study1	14.7991	-0.198071	0.402417	0.665333	1	0.871716		518.272	C29 H44 O4 P2
X01807	Mt 15c Rhizo Study1 vs Mt WT Rhizo Study1	14.9117	-0.0447286	0.828655	0.92726	1	0.969472		603.216	C26 H37 N O15
X01824	Mt 15c Rhizo Study1 vs Mt WT Rhizo Study1	22.0428	-0.273312	0.35169	0.61779	1	0.827418		333.038
X01830	Mt 15c Rhizo Study1 vs Mt WT Rhizo Study1	16.997	1.2229	0.0280232	0.241595	1	2.33415		518.14	C15 H23 N10 O9 P
X01836	Mt 15c Rhizo Study1 vs Mt WT Rhizo Study1	22.7192	-0.102737	0.718971	0.869236	1	0.931264		331.956	C6 H10 Cl N4 O4 P S2
X01853	Mt 15c Rhizo Study1 vs Mt WT Rhizo Study1	19.8004	-1.22859	0.0690758	0.325872	1	0.426734		251.117	C6 H19 N7 P2
X01864	Mt 15c Rhizo Study1 vs Mt WT Rhizo Study1	22.7004	-0.0927824	0.745697	0.882196	1	0.937712		303.961	C5 H10 Cl N4 O3 P S2
X01871	Mt 15c Rhizo Study1 vs Mt WT Rhizo Study1	15.2115	-0.120682	0.192905	0.481356	1	0.919753		349.164	C17 H23 N3 O5
X01890	Mt 15c Rhizo Study1 vs Mt WT Rhizo Study1	23.367	0.0847481	0.666338	0.837938	1	1.0605		262.03	C5 H6 N6 O7
X01892	Mt 15c Rhizo Study1 vs Mt WT Rhizo Study1	23.1625	-0.0964421	0.610562	0.803095	1	0.935337		425.814	C H2 Cl N2 O14 P3 S
X01912	Mt 15c Rhizo Study1 vs Mt WT Rhizo Study1	22.6516	-0.0115296	0.976317	0.992568	1	0.99204		854.466	C44 H70 O16
X01913	Mt 15c Rhizo Study1 vs Mt WT Rhizo Study1	22.9699	0.374661	0.110176	0.387872	1	1.29654		972.493	C43 H73 N8 O15 P
X01919	Mt 15c Rhizo Study1 vs Mt WT Rhizo Study1	23.1859	0.0897067	0.645084	0.824956	1	1.06415		493.802
X01930	Mt 15c Rhizo Study1 vs Mt WT Rhizo Study1	22.972	0.360225	0.119514	0.398545	1	1.28363		971.483
X01950	Mt 15c Rhizo Study1 vs Mt WT Rhizo Study1	22.5133	0.0329164	0.858868	0.940165	1	1.02308		260.137	C11 H20 N2 O5
X01951	Mt 15c Rhizo Study1 vs Mt WT Rhizo Study1	22.5133	0.0329164	0.858868	0.940165	1	1.02308		278.147	C11 H22 N2 O6
X01956	Mt 15c Rhizo Study1 vs Mt WT Rhizo Study1	15.1142	-0.0636706	0.735108	0.878362	1	0.956827		754.196	C38 H36 N4 O9 P2
X01961	Mt 15c Rhizo Study1 vs Mt WT Rhizo Study1	16.6137	-0.782387	0.0319295	0.247236	1	0.581404		245.137	C10 H19 N3 O4
X01963	Mt 15c Rhizo Study1 vs Mt WT Rhizo Study1	23.0019	-0.229769	0.326522	0.602043	1	0.852771		365.877	C5 H5 O11 P3 S
X01983	Mt 15c Rhizo Study1 vs Mt WT Rhizo Study1	15.3417	-0.74105	0.0187303	0.204947	1	0.598304		361.148	C14 H23 N3 O8
X01988	Mt 15c Rhizo Study1 vs Mt WT Rhizo Study1	22.822	0.0999545	0.710087	0.865261	1	1.07174		263.837
X01998	Mt 15c Rhizo Study1 vs Mt WT Rhizo Study1	22.1411	0.0218766	0.952824	0.980534	1	1.01528		393.903	C6 H6 Cl2 N4 O8 P2
X02006	Mt 15c Rhizo Study1 vs Mt WT Rhizo Study1	13.7652	-0.313734	0.0074011	0.149481	1	0.804556		317.112	C14 H15 N5 O4
X02007	Mt 15c Rhizo Study1 vs Mt WT Rhizo Study1	13.0975	-0.517788	0.00325075	0.114629	1	0.698442		704.177	C33 H36 O15 S
X02010	Mt 15c Rhizo Study1 vs Mt WT Rhizo Study1	15.365	0.872759	0.098357	0.373371	1	1.83116		704.229	C32 H43 N4 O8 P3
X02013	Mt 15c Rhizo Study1 vs Mt WT Rhizo Study1	22.1909	-0.479554	0.279336	0.560584	1	0.717199		525.749
X02016	Mt 15c Rhizo Study1 vs Mt WT Rhizo Study1	22.5215	-0.408366	0.237646	0.522329	1	0.753476		441.788
X02021	Mt 15c Rhizo Study1 vs Mt WT Rhizo Study1	16.5077	0.398949	0.34214	0.61116	1	1.31855		253.106	C11 H15 N3 O4
X02035	Mt 15c Rhizo Study1 vs Mt WT Rhizo Study1	20.3871	0.509726	0.470395	0.712245	1	1.42378		508.228	C22 H32 N6 O8
X02038	Mt 15c Rhizo Study1 vs Mt WT Rhizo Study1	21.9983	-0.389014	0.128669	0.408212	1	0.763651		403.149	C18 H21 N5 O6
X02042	Mt 15c Rhizo Study1 vs Mt WT Rhizo Study1	21.2281	-0.917102	0.0300898	0.245628	1	0.529572		251.137	C10 H21 N O6
X02045	Mt 15c Rhizo Study1 vs Mt WT Rhizo Study1	22.633	-0.156223	0.596574	0.794786	1	0.897371		276.965	C8 H10 N O2 P3 S
X02046	Mt 15c Rhizo Study1 vs Mt WT Rhizo Study1	23.0906	0.0583745	0.740708	0.880742	1	1.04129		296.001	C5 H10 N6 O3 P2 S
X02060	Mt 15c Rhizo Study1 vs Mt WT Rhizo Study1	16.285	0.571537	0.271281	0.552319	1	1.48611		450.21	C20 H34 O11
X02063	Mt 15c Rhizo Study1 vs Mt WT Rhizo Study1	20.618	0.975848	0.457359	0.704208	1	1.9668		503.142	C18 H36 N O7 P3 S
X02069	Mt 15c Rhizo Study1 vs Mt WT Rhizo Study1	17.808	0.195272	0.85114	0.936971	1	1.14494		538.168	C29 H32 O6 P2
X02075	Mt 15c Rhizo Study1 vs Mt WT Rhizo Study1	20.8233	-0.98272	0.00408135	0.124525	1	0.506025		152.033	C5 H4 N4 O2
X02091	Mt 15c Rhizo Study1 vs Mt WT Rhizo Study1	15.1532	-0.49497	0.143213	0.426751	1	0.709576		396.189	C19 H28 N2 O7
X02102	Mt 15c Rhizo Study1 vs Mt WT Rhizo Study1	18.4509	-0.171608	0.453686	0.70147	1	0.887853		128.029	C6 H8 O S
X02118	Mt 15c Rhizo Study1 vs Mt WT Rhizo Study1	19.2759	0.316033	0.189789	0.478588	1	1.2449		541.18
X02125	Mt 15c Rhizo Study1 vs Mt WT Rhizo Study1	21.9392	-0.734453	0.259902	0.544352	1	0.601046		545.328	C31 H48 N O5 P
X02131	Mt 15c Rhizo Study1 vs Mt WT Rhizo Study1	16.2499	0.0301265	0.779304	0.900296	1	1.0211		331.988	C9 H16 O5 S4
X02133	Mt 15c Rhizo Study1 vs Mt WT Rhizo Study1	18.5848	-1.37315	0.205661	0.492681	1	0.386047		289.073	C10 H15 N3 O5 S
X02139	Mt 15c Rhizo Study1 vs Mt WT Rhizo Study1	21.6489	-0.363883	0.350828	0.617246	1	0.77707		484.124	C20 H25 N2 O10 P
X02181	Mt 15c Rhizo Study1 vs Mt WT Rhizo Study1	16.5749	-0.243549	0.871833	0.943495	1	0.844665		456.199	C22 H32 O10
X02182	Mt 15c Rhizo Study1 vs Mt WT Rhizo Study1	17.8338	-0.510694	0.154089	0.440166	1	0.701885		281.112	C11 H15 N5 O4
X02188	Mt 15c Rhizo Study1 vs Mt WT Rhizo Study1	21.6569	-0.561421	0.0194908	0.206262	1	0.677635		89.0475	C3 H7 N O2
X02195	Mt 15c Rhizo Study1 vs Mt WT Rhizo Study1	21.1814	-1.25915	0.084818	0.353008	1	0.417791		232.953	C3 H8 Br N O6
X02196	Mt 15c Rhizo Study1 vs Mt WT Rhizo Study1	21.8796	-0.218932	0.56746	0.776467	1	0.859201		513.911	C4 H9 Br N10 O11 P2
X02197	Mt 15c Rhizo Study1 vs Mt WT Rhizo Study1	21.8796	-0.218932	0.56746	0.776467	1	0.859201		495.901	C4 H7 Br N10 O10 P2
X02200	Mt 15c Rhizo Study1 vs Mt WT Rhizo Study1	19.5982	-0.595577	0.142938	0.426732	1	0.66178		289.078	C5 H16 N5 O7 P
X02213	Mt 15c Rhizo Study1 vs Mt WT Rhizo Study1	13.7782	-0.269222	0.0022032	0.09977	1	0.829767		332.158	C14 H24 N2 O7
X02217	Mt 15c Rhizo Study1 vs Mt WT Rhizo Study1	22.9568	-0.0982596	0.616199	0.806968	1	0.934159		275.864	C3 H3 O5 P3 S2
X02223	Mt 15c Rhizo Study1 vs Mt WT Rhizo Study1	21.1313	-0.855941	0.00439739	0.125364	1	0.552505		464.326	C27 H40 N6 O
X02233	Mt 15c Rhizo Study1 vs Mt WT Rhizo Study1	20.1426	-1.50444	0.0958528	0.37116	1	0.352467		353.057	C17 H12 N3 O4 P
X02236	Mt 15c Rhizo Study1 vs Mt WT Rhizo Study1	19.0292	-0.399201	0.708406	0.864557	1	0.758278		229.095	C10 H15 N O5
X02240	Mt 15c Rhizo Study1 vs Mt WT Rhizo Study1	22.0424	0.296878	0.250081	0.53339	1	1.22848		965.969
X02257	Mt 15c Rhizo Study1 vs Mt WT Rhizo Study1	22.4067	-0.346464	0.265369	0.549676	1	0.786509		207.876
X02259	Mt 15c Rhizo Study1 vs Mt WT Rhizo Study1	22.3422	0.389578	0.230101	0.519085	1	1.31001		867.47
X02275	Mt 15c Rhizo Study1 vs Mt WT Rhizo Study1	20.6814	-0.938223	0.0316516	0.247236	1	0.521875		171.1	C7 H13 N3 O2
X02278	Mt 15c Rhizo Study1 vs Mt WT Rhizo Study1	19.3898	-1.43827	0.000489171	0.0724779	1	0.36901		298.127	C11 H22 O9
X02280	Mt 15c Rhizo Study1 vs Mt WT Rhizo Study1	20.5691	-0.563623	0.269637	0.551175	1	0.676601		416.153	C15 H28 O13
X02282	Mt 15c Rhizo Study1 vs Mt WT Rhizo Study1	15.3197	-0.886055	0.0486483	0.292298	1	0.541092		229.142	C10 H19 N3 O3
X02290	Mt 15c Rhizo Study1 vs Mt WT Rhizo Study1	13.0733	-0.183114	0.0288399	0.243957	1	0.8808		393.163	C16 H27 N O10
X02293	Mt 15c Rhizo Study1 vs Mt WT Rhizo Study1	22.9928	0.0324391	0.866319	0.942674	1	1.02274		349.903	C9 H2 O11 S2
X02303	Mt 15c Rhizo Study1 vs Mt WT Rhizo Study1	17.4603	1.28748	0.0660085	0.320145	1	2.44102		147.053	C5 H9 N O4
X02312	Mt 15c Rhizo Study1 vs Mt WT Rhizo Study1	15.9846	0.716952	0.0697754	0.326862	1	1.64371		133.037	C4 H7 N O4
X02316	Mt 15c Rhizo Study1 vs Mt WT Rhizo Study1	22.1699	0.480907	0.243882	0.527825	1	1.39562		838.471	C44 H70 O15
X02319	Mt 15c Rhizo Study1 vs Mt WT Rhizo Study1	17.4635	-0.191772	0.663495	0.835873	1	0.87553		352.092	C17 H23 O2 P3
X02322	Mt 15c Rhizo Study1 vs Mt WT Rhizo Study1	21.4512	0.604542	0.050321	0.296143	1	1.5205		806.264	C33 H43 N8 O14 P
X02328	Mt 15c Rhizo Study1 vs Mt WT Rhizo Study1	16.319	-0.383466	0.183861	0.473352	1	0.766594		130.042	C9 H6 O
X02331	Mt 15c Rhizo Study1 vs Mt WT Rhizo Study1	22.3655	0.376923	0.317786	0.593623	1	1.29857		403.924	C10 H7 Cl N6 O2 P2 S2
X02334	Mt 15c Rhizo Study1 vs Mt WT Rhizo Study1	22.1993	0.48059	0.239511	0.524098	1	1.39531		837.46
X02336	Mt 15c Rhizo Study1 vs Mt WT Rhizo Study1	22.2893	0.123859	0.623882	0.811741	1	1.08965		869.449
X02337	Mt 15c Rhizo Study1 vs Mt WT Rhizo Study1	14.7447	-0.0782766	0.775211	0.897942	1	0.947188		416.263	C19 H36 N4 O6
X02344	Mt 15c Rhizo Study1 vs Mt WT Rhizo Study1	16.4205	-0.0428763	0.75816	0.888576	1	0.970718		402.189	C14 H27 N8 O4 P
X02347	Mt 15c Rhizo Study1 vs Mt WT Rhizo Study1	22.4329	-0.0758645	0.769196	0.894346	1	0.948773		227.973
X02351	Mt 15c Rhizo Study1 vs Mt WT Rhizo Study1	19.7762	-0.398318	0.14607	0.431292	1	0.758742		355.164	C10 H27 N7 O3 P2
X02352	Mt 15c Rhizo Study1 vs Mt WT Rhizo Study1	19.7141	0.488232	0.16063	0.44843	1	1.40272		337.154
X02360	Mt 15c Rhizo Study1 vs Mt WT Rhizo Study1	22.7287	-0.15546	0.450629	0.699605	1	0.897846		164.017	C4 H9 N2 O P S
X02361	Mt 15c Rhizo Study1 vs Mt WT Rhizo Study1	22.7236	-0.0899497	0.693044	0.855094	1	0.939555		87.9828	C H N2 O P
X02362	Mt 15c Rhizo Study1 vs Mt WT Rhizo Study1	22.7236	-0.0899497	0.693044	0.855094	1	0.939555		105.993	C H3 N2 O2 P
X02365	Mt 15c Rhizo Study1 vs Mt WT Rhizo Study1	16.0709	0.261948	0.545447	0.763839	1	1.1991		514.165	C18 H30 N2 O15
X02382	Mt 15c Rhizo Study1 vs Mt WT Rhizo Study1	14.6867	-0.0412636	0.821318	0.92285	1	0.971803		452.111	C19 H17 N8 O4 P
X02392	Mt 15c Rhizo Study1 vs Mt WT Rhizo Study1	20.3881	0.883415	0.484752	0.720595	1	1.84474		486.116	C24 H22 O11
X02396	Mt 15c Rhizo Study1 vs Mt WT Rhizo Study1	19.9631	-0.902931	0.0182182	0.204634	1	0.534799		411.21	C17 H33 N O10
X02400	Mt 15c Rhizo Study1 vs Mt WT Rhizo Study1	15.0603	0.00567015	0.968857	0.989129	1	1.00394		363.112	C13 H23 N3 O5 P2
X02403	Mt 15c Rhizo Study1 vs Mt WT Rhizo Study1	14.8428	-0.00371298	0.990879	0.998162	1	0.99743		258.073	C11 H14 O7
X02415	Mt 15c Rhizo Study1 vs Mt WT Rhizo Study1	16.4263	-0.216303	0.739595	0.880149	1	0.860768		542.124	C19 H32 N2 O10 P2 S
X02423	Mt 15c Rhizo Study1 vs Mt WT Rhizo Study1	20.0222	0.0316174	0.943943	0.97622	1	1.02216		334.034	C8 H12 N6 O5 P2
X02427	Mt 15c Rhizo Study1 vs Mt WT Rhizo Study1	21.9466	-0.488503	0.21945	0.504853	1	0.712764		100.016	C4 H4 O3
X02432	Mt 15c Rhizo Study1 vs Mt WT Rhizo Study1	21.1907	-0.492755	0.284151	0.56229	1	0.710667		407.205	C20 H29 N3 O6
X02436	Mt 15c Rhizo Study1 vs Mt WT Rhizo Study1	22.207	0.266844	0.189695	0.478588	1	1.20317		103.964
X02438	Mt 15c Rhizo Study1 vs Mt WT Rhizo Study1	22.7143	0.224138	0.337375	0.609059	1	1.16808		409.84	C6 H2 Cl O13 P3
X02439	Mt 15c Rhizo Study1 vs Mt WT Rhizo Study1	15.0858	-0.0375067	0.800713	0.911529	1	0.974337		657.893
X02449	Mt 15c Rhizo Study1 vs Mt WT Rhizo Study1	15.9889	0.822035	0.415349	0.674531	1	1.7679		487.185
X02451	Mt 15c Rhizo Study1 vs Mt WT Rhizo Study1	22.7225	-0.263322	0.26432	0.548996	1	0.833167		76.0321
X02457	Mt 15c Rhizo Study1 vs Mt WT Rhizo Study1	14.0978	-0.511115	0.00142058	0.0914719	1	0.70168		328.163	C15 H24 N2 O6
X02459	Mt 15c Rhizo Study1 vs Mt WT Rhizo Study1	15.3443	-0.0636707	0.756859	0.888163	1	0.956827		556.18	C25 H32 O14
X02460	Mt 15c Rhizo Study1 vs Mt WT Rhizo Study1	18.397	0.982187	0.169375	0.459154	1	1.97546		445.88	C4 H5 N2 O17 P3
X02465	Mt 15c Rhizo Study1 vs Mt WT Rhizo Study1	15.6703	-0.114315	0.355675	0.618655	1	0.923821		430.201	C16 H36 N2 O7 P2
X02474	Mt 15c Rhizo Study1 vs Mt WT Rhizo Study1	16.2555	-0.166772	0.58594	0.788955	1	0.890834		424.2	C24 H28 N2 O5
X02475	Mt 15c Rhizo Study1 vs Mt WT Rhizo Study1	22.4218	-0.234183	0.353898	0.618152	1	0.850166		357.827	C3 H2 Cl O10 P3 S
X02479	Mt 15c Rhizo Study1 vs Mt WT Rhizo Study1	20.6157	-1.40599	0.0233665	0.223451	1	0.377358		98.9277
X02481	Mt 15c Rhizo Study1 vs Mt WT Rhizo Study1	15.6084	-0.667772	0.192172	0.481077	1	0.629478		814.217	C40 H40 N4 O11 P2
X02491	Mt 15c Rhizo Study1 vs Mt WT Rhizo Study1	15.0377	-0.0483486	0.723948	0.870924	1	0.967043		382.189	C22 H26 N2 O4
X02499	Mt 15c Rhizo Study1 vs Mt WT Rhizo Study1	22.8034	-0.0516727	0.779336	0.900296	1	0.964817		197.954
X02507	Mt 15c Rhizo Study1 vs Mt WT Rhizo Study1	15.4156	0.872757	0.0987185	0.373371	1	1.83116		725.272	C27 H47 N7 O12 S2
X02512	Mt 15c Rhizo Study1 vs Mt WT Rhizo Study1	13.2964	-0.123748	0.517225	0.743683	1	0.9178		702.199
X02528	Mt 15c Rhizo Study1 vs Mt WT Rhizo Study1	13.8215	-0.0597312	0.426556	0.681918	1	0.959443		369.086	C11 H21 N3 O7 P2
X02530	Mt 15c Rhizo Study1 vs Mt WT Rhizo Study1	15.4225	-0.035674	0.932599	0.96999	1	0.975576		450.138	C13 H33 N4 O5 P3 S
X02540	Mt 15c Rhizo Study1 vs Mt WT Rhizo Study1	21.435	0.841309	0.0480712	0.290963	1	1.79167		570.158	C19 H31 N4 O14 P
X02543	Mt 15c Rhizo Study1 vs Mt WT Rhizo Study1	15.3609	0.872759	0.0983281	0.373371	1	1.83116		742.284
X02544	Mt 15c Rhizo Study1 vs Mt WT Rhizo Study1	15.2272	0.87276	0.0971863	0.371864	1	1.83116		724.273
X02547	Mt 15c Rhizo Study1 vs Mt WT Rhizo Study1	17.335	-2.23246	0.000270545	0.0713908	1	0.212796		293.056
X02554	Mt 15c Rhizo Study1 vs Mt WT Rhizo Study1	21.0615	-1.07767	0.126255	0.405334	1	0.473795		354.201	C15 H26 N6 O4
X02571	Mt 15c Rhizo Study1 vs Mt WT Rhizo Study1	18.9598	-1.66174	0.0502269	0.296143	1	0.316059		345.268	C15 H35 N7 S
X02577	Mt 15c Rhizo Study1 vs Mt WT Rhizo Study1	14.7021	1.10496	0.273078	0.554143	1	2.15093		461.285	C20 H39 N5 O7
X02582	Mt 15c Rhizo Study1 vs Mt WT Rhizo Study1	15.7919	-0.335695	0.298476	0.578138	1	0.792402		706.342	C37 H56 O9 P2
X02583	Mt 15c Rhizo Study1 vs Mt WT Rhizo Study1	22.5612	-0.0362229	0.866478	0.942674	1	0.975205		86.9861
X02586	Mt 15c Rhizo Study1 vs Mt WT Rhizo Study1	15.7221	-0.138095	0.642181	0.822466	1	0.908718		620.208	C36 H33 N2 O6 P
X02589	Mt 15c Rhizo Study1 vs Mt WT Rhizo Study1	19.0938	-0.660082	0.0259777	0.23437	1	0.632842		537.148	C31 H20 N7 O P
X02606	Mt 15c Rhizo Study1 vs Mt WT Rhizo Study1	17.0509	0.0712893	0.813364	0.919233	1	1.05066		289.116	C12 H19 N O7
X02608	Mt 15c Rhizo Study1 vs Mt WT Rhizo Study1	15.9532	-0.304332	0.337726	0.609181	1	0.809817		475.108	C12 H26 N7 O7 P S2
X02616	Mt 15c Rhizo Study1 vs Mt WT Rhizo Study1	15.8586	0.0391492	0.813624	0.919233	1	1.02751		493.18
X02631	Mt 15c Rhizo Study1 vs Mt WT Rhizo Study1	20.9179	0.536604	0.0227395	0.221709	1	1.45055		95.9143
X02640	Mt 15c Rhizo Study1 vs Mt WT Rhizo Study1	21.944	0.319559	0.305023	0.584161	1	1.24795		657.208	C27 H32 N9 O9 P
X02642	Mt 15c Rhizo Study1 vs Mt WT Rhizo Study1	20.5655	-0.770558	0.164816	0.453929	1	0.586191		603.252	C38 H38 N O4 P
X02646	Mt 15c Rhizo Study1 vs Mt WT Rhizo Study1	21.0052	0.779966	0.304296	0.583948	1	1.71709		467.142	C15 H26 N5 O10 P
X02662	Mt 15c Rhizo Study1 vs Mt WT Rhizo Study1	17.2572	0.948333	0.251146	0.534298	1	1.92964		266.115	C14 H18 O5
X02665	Mt 15c Rhizo Study1 vs Mt WT Rhizo Study1	22.1014	-0.0597419	0.846427	0.934393	1	0.959436		303.885	C5 H2 Cl O9 P S
X02672	Mt 15c Rhizo Study1 vs Mt WT Rhizo Study1	21.5502	-0.122269	0.753628	0.885822	1	0.918742		467.906	C7 H17 Cl2 N2 O7 P3 S2
X02673	Mt 15c Rhizo Study1 vs Mt WT Rhizo Study1	14.2433	-0.277547	0.353301	0.617963	1	0.824993		540.146	C18 H33 Cl O16
X02679	Mt 15c Rhizo Study1 vs Mt WT Rhizo Study1	18.5406	-1.64594	0.0314614	0.247236	1	0.319538		207.056	C7 H13 N O4 S
X02688	Mt 15c Rhizo Study1 vs Mt WT Rhizo Study1	15.4493	0.872758	0.0989675	0.373371	1	1.83116		500.206	C30 H33 N2 O P S
X02689	Mt 15c Rhizo Study1 vs Mt WT Rhizo Study1	21.0973	-0.0203088	0.921106	0.963199	1	0.986022		640.201	C29 H36 O16
X02703	Mt 15c Rhizo Study1 vs Mt WT Rhizo Study1	21.623	0.207229	0.341704	0.610749	1	1.15447		502.13	C21 H24 N6 O5 P2
X02714	Mt 15c Rhizo Study1 vs Mt WT Rhizo Study1	20.4769	-1.32228	0.132403	0.411262	1	0.399904		230.918
X02715	Mt 15c Rhizo Study1 vs Mt WT Rhizo Study1	20.4769	-1.32228	0.132403	0.411262	1	0.399904		247.945
X02723	Mt 15c Rhizo Study1 vs Mt WT Rhizo Study1	14.3958	-0.110144	0.543775	0.76249	1	0.926496		412.117	C14 H26 N2 O8 P2
X02731	Mt 15c Rhizo Study1 vs Mt WT Rhizo Study1	20.7249	-1.83962	0.00318442	0.114161	1	0.279395		122.037	C7 H6 O2
X02736	Mt 15c Rhizo Study1 vs Mt WT Rhizo Study1	21.6821	-0.209214	0.567327	0.776467	1	0.865008		381.921	C7 H11 Cl2 N2 O6 P3
X02738	Mt 15c Rhizo Study1 vs Mt WT Rhizo Study1	21.746	-0.70808	0.128817	0.408329	1	0.612134		384.108	C16 H21 N2 O7 P
X02739	Mt 15c Rhizo Study1 vs Mt WT Rhizo Study1	16.8887	-1.26974	0.0125777	0.184241	1	0.414735		294.112
X02745	Mt 15c Rhizo Study1 vs Mt WT Rhizo Study1	22.3184	0.112717	0.618248	0.808666	1	1.08126		483.409	C32 H53 N O2
X02748	Mt 15c Rhizo Study1 vs Mt WT Rhizo Study1	21.4613	-0.234955	0.589536	0.791321	1	0.849712		473.932	C9 H15 Cl2 N2 O10 P3
X02752	Mt 15c Rhizo Study1 vs Mt WT Rhizo Study1	15.2166	-0.0168713	0.903483	0.958899	1	0.988374		454.2	C26 H30 O7
X02754	Mt 15c Rhizo Study1 vs Mt WT Rhizo Study1	14.0352	-0.0730508	0.607846	0.801747	1	0.950626		359.964	C9 H12 O9 S3
X02757	Mt 15c Rhizo Study1 vs Mt WT Rhizo Study1	20.542	-1.16782	0.205408	0.492681	1	0.445092		324.138	C13 H20 N6 O2 S
X02758	Mt 15c Rhizo Study1 vs Mt WT Rhizo Study1	21.2642	0.148394	0.562032	0.774671	1	1.10834		829.445
X02766	Mt 15c Rhizo Study1 vs Mt WT Rhizo Study1	17.1014	-1.16515	0.00967451	0.168501	1	0.445919		339.115	C9 H23 N7 O P2 S
X02778	Mt 15c Rhizo Study1 vs Mt WT Rhizo Study1	15.4188	-0.746295	0.162084	0.450156	1	0.596133		415.148	C23 H21 N5 O S
X02783	Mt 15c Rhizo Study1 vs Mt WT Rhizo Study1	20.8545	-0.365544	0.333362	0.605711	1	0.776176		440.329	C23 H45 N4 O2 P
X02784	Mt 15c Rhizo Study1 vs Mt WT Rhizo Study1	21.6079	0.512249	0.0757367	0.33555	1	1.42627		607.159	C25 H31 N5 O9 P2
X02785	Mt 15c Rhizo Study1 vs Mt WT Rhizo Study1	17.0304	0.466814	0.460749	0.706442	1	1.38205		608.191	C35 H35 N2 O2 P3
X02788	Mt 15c Rhizo Study1 vs Mt WT Rhizo Study1	20.5074	-1.82655	0.00173021	0.0914719	1	0.281937		219.11	C9 H17 N O5
X02790	Mt 15c Rhizo Study1 vs Mt WT Rhizo Study1	22.4886	-0.0818016	0.745284	0.882196	1	0.944877		449.262	C21 H39 N O9
X02793	Mt 15c Rhizo Study1 vs Mt WT Rhizo Study1	21.6962	-0.504934	0.224382	0.512621	1	0.704693		381.851	C9 H Cl O9 P2 S
X02803	Mt 15c Rhizo Study1 vs Mt WT Rhizo Study1	16.8388	0.00232386	0.996348	0.999135	1	1.00161		71.0734	C4 H9 N
X02807	Mt 15c Rhizo Study1 vs Mt WT Rhizo Study1	19.1224	-0.485733	0.0861632	0.355833	1	0.714134		133.037	C4 H7 N O4
X02812	Mt 15c Rhizo Study1 vs Mt WT Rhizo Study1	22.2558	-0.136967	0.533573	0.755181	1	0.909429		131.094	C6 H13 N O2
X02823	Mt 15c Rhizo Study1 vs Mt WT Rhizo Study1	20.6825	-0.361951	0.102991	0.37725	1	0.778111		289.114	C8 H15 N7 O5
X02824	Mt 15c Rhizo Study1 vs Mt WT Rhizo Study1	21.565	0.458424	0.110288	0.387914	1	1.37404		934.468
X02831	Mt 15c Rhizo Study1 vs Mt WT Rhizo Study1	21.1347	-0.628616	0.268982	0.551175	1	0.646796		769.415	C33 H65 N5 O11 P2
X02839	Mt 15c Rhizo Study1 vs Mt WT Rhizo Study1	20.4008	-0.446251	0.397631	0.660494	1	0.733948		478.148	C17 H27 N4 O10 P
X02852	Mt 15c Rhizo Study1 vs Mt WT Rhizo Study1	20.7971	0.614948	0.232529	0.520458	1	1.5315		461.854	C7 H N2 O16 P3
X02856	Mt 15c Rhizo Study1 vs Mt WT Rhizo Study1	22.1444	-0.578491	0.0265047	0.234377	1	0.669664		221.053	C7 H11 N O7
X02861	Mt 15c Rhizo Study1 vs Mt WT Rhizo Study1	21.5397	0.140504	0.43315	0.685754	1	1.10229		289.926	C9 H7 Br O4 S
X02873	Mt 15c Rhizo Study1 vs Mt WT Rhizo Study1	21.6851	-0.156958	0.492985	0.726799	1	0.896914		160.018
X02876	Mt 15c Rhizo Study1 vs Mt WT Rhizo Study1	17.621	0.22859	0.39014	0.65383	1	1.17169		228.09
X02884	Mt 15c Rhizo Study1 vs Mt WT Rhizo Study1	14.5963	-0.145779	0.156775	0.443422	1	0.903891		396.149	C17 H26 N4 O3 P2
X02887	Mt 15c Rhizo Study1 vs Mt WT Rhizo Study1	16.9747	-0.25913	0.227514	0.515682	1	0.835592		391.088	C14 H13 N7 O7
X02895	Mt 15c Rhizo Study1 vs Mt WT Rhizo Study1	21.2615	-0.135083	0.737789	0.879459	1	0.910617		507.884	C9 H13 Cl3 N2 O10 P2 S
X02911	Mt 15c Rhizo Study1 vs Mt WT Rhizo Study1	19.9703	-0.041783	0.961253	0.985536	1	0.971454		206.09	C9 H19 O P S
X02912	Mt 15c Rhizo Study1 vs Mt WT Rhizo Study1	19.9765	-0.0048495	0.995356	0.999135	1	0.996644		188.079	C7 H12 N2 O4
X02916	Mt 15c Rhizo Study1 vs Mt WT Rhizo Study1	21.5048	0.104105	0.634961	0.817488	1	1.07483		519.195	C26 H35 N O6 P2
X02920	Mt 15c Rhizo Study1 vs Mt WT Rhizo Study1	19.0679	0.8449	0.201431	0.49099	1	1.79614		377.892
X02924	Mt 15c Rhizo Study1 vs Mt WT Rhizo Study1	15.3728	0.0763097	0.69846	0.857772	1	1.05432		599.257	C32 H43 N O6 P2
X02925	Mt 15c Rhizo Study1 vs Mt WT Rhizo Study1	20.8528	-0.346086	0.46737	0.710353	1	0.786715		138.032	C7 H6 O3
X02929	Mt 15c Rhizo Study1 vs Mt WT Rhizo Study1	14.4193	-0.188292	0.0576819	0.304945	1	0.877644		402.211	C17 H30 N4 O7
X02930	Mt 15c Rhizo Study1 vs Mt WT Rhizo Study1	16.5421	-2.36255	0.0196598	0.206368	1	0.194448		306.017	C5 H15 Br N4 O6
X02931	Mt 15c Rhizo Study1 vs Mt WT Rhizo Study1	17.2994	-2.6406	0.0562296	0.301578	1	0.160361		488.139	C17 H28 O16
X02932	Mt 15c Rhizo Study1 vs Mt WT Rhizo Study1	17.2737	-2.6406	0.0562296	0.301578	1	0.160361		510.121	C23 H28 O9 P2
X02933	Mt 15c Rhizo Study1 vs Mt WT Rhizo Study1	19.5794	-0.185561	0.768757	0.894078	1	0.879307		644.154	C26 H34 N2 O13 P2
X02951	Mt 15c Rhizo Study1 vs Mt WT Rhizo Study1	19.5179	-0.248472	0.702157	0.860007	1	0.841788		643.157
X02963	Mt 15c Rhizo Study1 vs Mt WT Rhizo Study1	19.1422	-2.51819	0.181321	0.469623	1	0.174562		257.09	C11 H15 N O6
X02965	Mt 15c Rhizo Study1 vs Mt WT Rhizo Study1	14.7594	1.38884	0.347538	0.616034	1	2.61868		300.216	C14 H28 N4 O3
X02975	Mt 15c Rhizo Study1 vs Mt WT Rhizo Study1	20.5123	-0.180167	0.671022	0.842105	1	0.882601		129.042	C5 H7 N O3
X02977	Mt 15c Rhizo Study1 vs Mt WT Rhizo Study1	21.2006	-0.796623	0.192754	0.48127	1	0.575695		559.344	C32 H50 N O5 P
X02979	Mt 15c Rhizo Study1 vs Mt WT Rhizo Study1	14.5592	-0.268676	0.0151317	0.186523	1	0.830081		414.179	C22 H26 N2 O6
X02982	Mt 15c Rhizo Study1 vs Mt WT Rhizo Study1	16.1674	0.13284	0.446737	0.696184	1	1.09645		412.121	C20 H22 N4 O2 P2
X02984	Mt 15c Rhizo Study1 vs Mt WT Rhizo Study1	21.9825	-0.0474927	0.864255	0.942051	1	0.967617		245.971	C6 H4 Cl N4 O3 P
X02993	Mt 15c Rhizo Study1 vs Mt WT Rhizo Study1	14.2818	0.509275	0.429405	0.683426	1	1.42333		514.347	C26 H53 N4 P3
X02994	Mt 15c Rhizo Study1 vs Mt WT Rhizo Study1	15.2903	1.40693	0.131144	0.411262	1	2.65172		520.194	C23 H24 N10 O5
X02995	Mt 15c Rhizo Study1 vs Mt WT Rhizo Study1	14.8792	0.98832	0.0135757	0.184241	1	1.98387		296.116	C17 H16 N2 O3
X03001	Mt 15c Rhizo Study1 vs Mt WT Rhizo Study1	20.3226	-1.52775	0.0263518	0.234377	1	0.346817		248.929
X03010	Mt 15c Rhizo Study1 vs Mt WT Rhizo Study1	19.5362	-0.469583	0.151578	0.437321	1	0.722173		412.083	C21 H13 N6 O2 P
X03016	Mt 15c Rhizo Study1 vs Mt WT Rhizo Study1	21.7621	-0.174272	0.509418	0.738879	1	0.886215		313.946	C6 H8 Cl N4 O3 P S2
X03022	Mt 15c Rhizo Study1 vs Mt WT Rhizo Study1	14.9641	1.43545	0.334269	0.606506	1	2.70466		416.263	C19 H36 N4 O6
X03023	Mt 15c Rhizo Study1 vs Mt WT Rhizo Study1	17.5753	-0.633891	0.0966665	0.371684	1	0.644436		277.025	C11 H8 N3 O4 P
X03040	Mt 15c Rhizo Study1 vs Mt WT Rhizo Study1	18.5436	-1.02294	0.155914	0.441568	1	0.492111		567.252	C19 H38 N9 O9 P
X03041	Mt 15c Rhizo Study1 vs Mt WT Rhizo Study1	13.2658	-0.115295	0.0832189	0.35013	1	0.923194		719.134
X03042	Mt 15c Rhizo Study1 vs Mt WT Rhizo Study1	20.9497	-0.0771131	0.84582	0.934393	1	0.947953		585.131
X03046	Mt 15c Rhizo Study1 vs Mt WT Rhizo Study1	20.5451	-0.186592	0.704293	0.861247	1	0.878679		554.081	C12 H29 N8 O7 P3 S2
X03052	Mt 15c Rhizo Study1 vs Mt WT Rhizo Study1	21.6135	-0.284425	0.284768	0.562734	1	0.821069		436.965	C5 H10 N7 O11 P3
X03058	Mt 15c Rhizo Study1 vs Mt WT Rhizo Study1	16.5131	-0.153037	0.417209	0.676184	1	0.899355		316.211	C14 H28 N4 O4
X03069	Mt 15c Rhizo Study1 vs Mt WT Rhizo Study1	21.8086	-0.325559	0.283101	0.560987	1	0.797989		533.8
X03070	Mt 15c Rhizo Study1 vs Mt WT Rhizo Study1	21.5202	0.3439	0.267654	0.550285	1	1.26918		738.419	C36 H54 N10 O7
X03082	Mt 15c Rhizo Study1 vs Mt WT Rhizo Study1	22.1297	-0.0446388	0.902305	0.958899	1	0.969533		160.018
X03088	Mt 15c Rhizo Study1 vs Mt WT Rhizo Study1	14.5114	0.0889768	0.323441	0.59847	1	1.06362		260.116	C14 H16 N2 O3
X03095	Mt 15c Rhizo Study1 vs Mt WT Rhizo Study1	16.841	-0.217756	0.406223	0.667076	1	0.859902		498.051	C13 H23 N8 O3 P S4
X03109	Mt 15c Rhizo Study1 vs Mt WT Rhizo Study1	14.4535	-0.0782938	0.452476	0.700858	1	0.947177		433.212	C18 H28 N9 O2 P
X03110	Mt 15c Rhizo Study1 vs Mt WT Rhizo Study1	20.869	-0.305149	0.474987	0.715026	1	0.809359		581.886	C5 H9 Br Cl2 N10 O14
X03120	Mt 15c Rhizo Study1 vs Mt WT Rhizo Study1	20.9532	-0.664224	0.240337	0.524411	1	0.631028		475.27	C25 H37 N3 O6
X03128	Mt 15c Rhizo Study1 vs Mt WT Rhizo Study1	21.0859	-0.570072	0.350865	0.617246	1	0.673583		543.313	C23 H52 N3 O5 P3
X03141	Mt 15c Rhizo Study1 vs Mt WT Rhizo Study1	14.2803	-2.15293	0.318903	0.594264	1	0.224855		720.209	C29 H43 Cl N4 O11 P2
X03145	Mt 15c Rhizo Study1 vs Mt WT Rhizo Study1	21.8653	-0.284797	0.279771	0.560584	1	0.820857		449.839	C5 H6 Cl O14 P3 S
X03154	Mt 15c Rhizo Study1 vs Mt WT Rhizo Study1	21.1363	-0.422763	0.0831223	0.35013	1	0.745995		133.037	C4 H7 N O4
X03159	Mt 15c Rhizo Study1 vs Mt WT Rhizo Study1	20.7405	0.71865	0.0673759	0.322633	1	1.64564		627.197	C31 H34 Cl N3 O9
X03168	Mt 15c Rhizo Study1 vs Mt WT Rhizo Study1	20.3354	-0.542394	0.170128	0.459154	1	0.686631		592.195
X03169	Mt 15c Rhizo Study1 vs Mt WT Rhizo Study1	20.3861	-0.897549	0.0535444	0.299258	1	0.536798		533.21	C18 H32 N9 O8 P
X03175	Mt 15c Rhizo Study1 vs Mt WT Rhizo Study1	17.2258	-1.43983	0.100381	0.375196	1	0.368612		338.061	C11 H20 N2 O4 P2 S
X03180	Mt 15c Rhizo Study1 vs Mt WT Rhizo Study1	21.8209	0.459487	0.240616	0.524411	1	1.37505		478.128	C18 H28 N2 O9 P2
X03205	Mt 15c Rhizo Study1 vs Mt WT Rhizo Study1	21.2777	-0.187313	0.356787	0.618655	1	0.87824		287.121	C9 H21 N O9
X03211	Mt 15c Rhizo Study1 vs Mt WT Rhizo Study1	19.5565	-1.21862	0.0433169	0.277407	1	0.429692		618.413	C39 H59 N2 P S
X03214	Mt 15c Rhizo Study1 vs Mt WT Rhizo Study1	17.1179	0.917526	0.321522	0.596864	1	1.88887		356.143	C16 H26 N2 O3 P2
X03217	Mt 15c Rhizo Study1 vs Mt WT Rhizo Study1	18.9369	-1.31431	0.210155	0.495418	1	0.402118		693.426	C42 H55 N5 O4
X03223	Mt 15c Rhizo Study1 vs Mt WT Rhizo Study1	18.0113	1.81495	0.297525	0.576555	1	3.51847		666.289	C32 H45 N8 O2 P3
X03230	Mt 15c Rhizo Study1 vs Mt WT Rhizo Study1	20.4035	0.43724	0.3373	0.609059	1	1.35401		382.141	C16 H23 N4 O5 P
X03233	Mt 15c Rhizo Study1 vs Mt WT Rhizo Study1	16.9479	1.68797	0.000737528	0.0822422	1	3.22202		202.131	C9 H18 N2 O3
X03234	Mt 15c Rhizo Study1 vs Mt WT Rhizo Study1	19.0316	-0.111408	0.829681	0.927811	1	0.925684		616.052	C40 H12 N2 O4 S
X03237	Mt 15c Rhizo Study1 vs Mt WT Rhizo Study1	18.659	-1.12418	0.523554	0.746667	1	0.458763		440.052	C13 H28 Cl O6 P3 S
X03239	Mt 15c Rhizo Study1 vs Mt WT Rhizo Study1	22.1496	0.058273	0.766662	0.892465	1	1.04122		341.853
X03241	Mt 15c Rhizo Study1 vs Mt WT Rhizo Study1	21.2431	0.677203	0.0673667	0.322633	1	1.59904		692.156	C31 H30 N6 O9 P2
X03252	Mt 15c Rhizo Study1 vs Mt WT Rhizo Study1	15.1766	-0.104428	0.350722	0.617246	1	0.930174		496.158	C23 H28 O12
X03255	Mt 15c Rhizo Study1 vs Mt WT Rhizo Study1	20.3877	-0.687392	0.233348	0.520458	1	0.620976		541.723	C5 H2 Cl O14 P3 S4
X03258	Mt 15c Rhizo Study1 vs Mt WT Rhizo Study1	13.8704	-0.169414	0.282624	0.560987	1	0.889204		415.005	C3 H9 N7 O17
X03263	Mt 15c Rhizo Study1 vs Mt WT Rhizo Study1	14.709	-0.0412615	0.82311	0.924307	1	0.971805		364.096	C13 H22 N2 O6 P2
X03264	Mt 15c Rhizo Study1 vs Mt WT Rhizo Study1	14.8412	-0.0412624	0.833338	0.929082	1	0.971804		382.107	C22 H14 N4 O3
X03270	Mt 15c Rhizo Study1 vs Mt WT Rhizo Study1	17.4282	-0.911301	0.018292	0.204927	1	0.531705		634.186	C25 H34 N2 O17
X03271	Mt 15c Rhizo Study1 vs Mt WT Rhizo Study1	20.5556	-0.532517	0.174557	0.464388	1	0.691347		593.191
X03275	Mt 15c Rhizo Study1 vs Mt WT Rhizo Study1	21.6196	0.251664	0.249546	0.533042	1	1.19058		526.072	C21 H14 N6 O11
X03276	Mt 15c Rhizo Study1 vs Mt WT Rhizo Study1	18.9317	-1.33878	0.00137472	0.0914719	1	0.395356		295.143	C8 H21 N7 O3 S
X03278	Mt 15c Rhizo Study1 vs Mt WT Rhizo Study1	16.2857	0.0352217	0.868366	0.942738	1	1.02471		312.028	C8 H14 N2 O7 P2
X03290	Mt 15c Rhizo Study1 vs Mt WT Rhizo Study1	20.0394	-0.541203	0.0364403	0.261277	1	0.687198		287.24	C15 H33 N3 S
X03295	Mt 15c Rhizo Study1 vs Mt WT Rhizo Study1	21.1376	0.22393	0.790404	0.90651	1	1.16791		674.221
X03296	Mt 15c Rhizo Study1 vs Mt WT Rhizo Study1	21.1376	0.22393	0.790404	0.90651	1	1.16791		656.21
X03302	Mt 15c Rhizo Study1 vs Mt WT Rhizo Study1	20.3827	-0.905671	0.0779111	0.339245	1	0.533784		674.404	C39 H54 N4 O6
X03312	Mt 15c Rhizo Study1 vs Mt WT Rhizo Study1	21.9929	-0.047477	0.815495	0.919597	1	0.967627		577.763	C6 H2 Cl N4 O14 P3 S3
X03319	Mt 15c Rhizo Study1 vs Mt WT Rhizo Study1	20.901	0.581126	0.385433	0.64923	1	1.49602		336.132	C16 H20 N2 O6
X03331	Mt 15c Rhizo Study1 vs Mt WT Rhizo Study1	20.6817	-1.30577	0.0699008	0.326862	1	0.404505		296.235	C18 H34 O4
X03340	Mt 15c Rhizo Study1 vs Mt WT Rhizo Study1	20.2888	-0.809889	0.216425	0.501665	1	0.570426		140.014	C3 H8 O4 S
X03360	Mt 15c Rhizo Study1 vs Mt WT Rhizo Study1	19.6934	0.661496	0.188091	0.477846	1	1.58172		594.08	C32 H18 O12
X03363	Mt 15c Rhizo Study1 vs Mt WT Rhizo Study1	13.3242	-0.115296	0.0887461	0.360515	1	0.923193		720.14	C32 H29 N6 O10 P S
X03366	Mt 15c Rhizo Study1 vs Mt WT Rhizo Study1	15.5421	0.259802	0.323177	0.59847	1	1.19731		419.215	C13 H34 N5 O8 P
X03367	Mt 15c Rhizo Study1 vs Mt WT Rhizo Study1	20.6887	-1.01834	0.0862702	0.355833	1	0.493685		720.408	C40 H56 N4 O8
X03369	Mt 15c Rhizo Study1 vs Mt WT Rhizo Study1	20.7075	-0.378839	0.384728	0.648551	1	0.769056		121.064	C6 H7 N3
X03370	Mt 15c Rhizo Study1 vs Mt WT Rhizo Study1	18.0603	1.50666	0.0563619	0.301578	1	2.84152		622.227	C25 H35 N8 O9 P
X03376	Mt 15c Rhizo Study1 vs Mt WT Rhizo Study1	19.6331	-1.31149	0.0902992	0.364074	1	0.402906		207.02	C6 H9 N O5 S
X03379	Mt 15c Rhizo Study1 vs Mt WT Rhizo Study1	16.4059	1.92438	0.207241	0.493709	1	3.79574		386.253	C18 H34 N4 O5
X03385	Mt 15c Rhizo Study1 vs Mt WT Rhizo Study1	18.6485	-0.656091	0.0357594	0.258984	1	0.634596		273.18	C11 H23 N5 O3
X03387	Mt 15c Rhizo Study1 vs Mt WT Rhizo Study1	19.7529	-0.714737	0.083341	0.35013	1	0.609316		340.081	C16 H12 N4 O5
X03388	Mt 15c Rhizo Study1 vs Mt WT Rhizo Study1	17.5455	-0.732304	0.55084	0.768141	1	0.601942		291.064
X03389	Mt 15c Rhizo Study1 vs Mt WT Rhizo Study1	18.1207	-0.0342961	0.962051	0.985921	1	0.976508		345.901	C2 H7 N2 O10 P S3
X03390	Mt 15c Rhizo Study1 vs Mt WT Rhizo Study1	21.8106	0.237127	0.434194	0.686164	1	1.17864		561.789
X03397	Mt 15c Rhizo Study1 vs Mt WT Rhizo Study1	19.1707	-1.5404	0.012744	0.184241	1	0.343791		413.189	C11 H28 N9 O6 P
X03412	Mt 15c Rhizo Study1 vs Mt WT Rhizo Study1	18.1746	0.0318251	0.887094	0.951216	1	1.0223		390.132	C21 H18 N4 O4
X03413	Mt 15c Rhizo Study1 vs Mt WT Rhizo Study1	16.6312	0.178583	0.539153	0.759227	1	1.13177		361.246	C18 H35 N O6
X03417	Mt 15c Rhizo Study1 vs Mt WT Rhizo Study1	18.4877	-0.329461	0.334654	0.606692	1	0.795834		277.025	C11 H8 N3 O4 P
X03422	Mt 15c Rhizo Study1 vs Mt WT Rhizo Study1	14.5238	-0.284756	0.00903147	0.165189	1	0.82088		432.204	C18 H32 N4 O6 S
X03443	Mt 15c Rhizo Study1 vs Mt WT Rhizo Study1	21.6384	-0.019449	0.950559	0.97924	1	0.986609		119.938
X03444	Mt 15c Rhizo Study1 vs Mt WT Rhizo Study1	21.4154	0.400988	0.139264	0.421022	1	1.32041		855.469
X03456	Mt 15c Rhizo Study1 vs Mt WT Rhizo Study1	15.4291	-1.30435	0.0494688	0.294606	1	0.404903		250.105	C10 H18 O7
X03462	Mt 15c Rhizo Study1 vs Mt WT Rhizo Study1	18.1185	-0.33009	0.397648	0.660494	1	0.795487		713.253	C27 H40 N9 O12 P
X03463	Mt 15c Rhizo Study1 vs Mt WT Rhizo Study1	19.5721	0.482756	0.364567	0.626594	1	1.39741		303.179	C13 H25 N3 O5
X03475	Mt 15c Rhizo Study1 vs Mt WT Rhizo Study1	14.4924	-0.0782802	0.773488	0.897298	1	0.947186		550.321	C24 H46 N4 O10
X03476	Mt 15c Rhizo Study1 vs Mt WT Rhizo Study1	20.9489	0.0981864	0.645964	0.825375	1	1.07043		260.933
X03483	Mt 15c Rhizo Study1 vs Mt WT Rhizo Study1	19.5639	0.397626	0.139978	0.421994	1	1.31734		483.195	C23 H35 N O6 P2
X03491	Mt 15c Rhizo Study1 vs Mt WT Rhizo Study1	19.2065	-0.101495	0.812971	0.919233	1	0.932067		261.194	C13 H27 N O4
X03492	Mt 15c Rhizo Study1 vs Mt WT Rhizo Study1	17.6604	-1.41326	0.0547091	0.299956	1	0.375463		243.183	C13 H25 N O3
X03495	Mt 15c Rhizo Study1 vs Mt WT Rhizo Study1	20.3393	0.715508	0.331414	0.6044	1	1.64206		472.098	C19 H16 N6 O9
X03499	Mt 15c Rhizo Study1 vs Mt WT Rhizo Study1	16.4578	0.178584	0.531765	0.754005	1	1.13177		300.066	C13 H16 O6 S
X03505	Mt 15c Rhizo Study1 vs Mt WT Rhizo Study1	21.3859	0.182007	0.5238	0.746667	1	1.13446		826.473	C46 H73 N2 O5 P3
X03506	Mt 15c Rhizo Study1 vs Mt WT Rhizo Study1	21.2971	-0.694402	0.0355558	0.258984	1	0.617965		640.183	C24 H43 N4 O6 P3 S2
X03510	Mt 15c Rhizo Study1 vs Mt WT Rhizo Study1	14.7891	-0.487475	0.132333	0.411262	1	0.713272		234.085	C8 H14 N2 O6
X03511	Mt 15c Rhizo Study1 vs Mt WT Rhizo Study1	13.43	-0.236699	0.11504	0.393369	1	0.848685		245.107
X03523	Mt 15c Rhizo Study1 vs Mt WT Rhizo Study1	17.9413	-0.490442	0.204835	0.492681	1	0.711807		231.019	C10 H6 N3 O2 P
X03527	Mt 15c Rhizo Study1 vs Mt WT Rhizo Study1	19.1756	1.78936	0.0101331	0.169188	1	3.45662		309.121	C15 H19 N O6
X03539	Mt 15c Rhizo Study1 vs Mt WT Rhizo Study1	21.8326	0.0596806	0.841104	0.932585	1	1.04223		320.954	C7 H5 N3 O8 P2
X03542	Mt 15c Rhizo Study1 vs Mt WT Rhizo Study1	21.4122	-0.293003	0.20192	0.491323	1	0.816201		529.049
X03543	Mt 15c Rhizo Study1 vs Mt WT Rhizo Study1	15.4809	0.626119	0.478607	0.716081	1	1.54341		515.295	C25 H48 N3 O2 P3
X03548	Mt 15c Rhizo Study1 vs Mt WT Rhizo Study1	18.8006	-0.592644	0.339798	0.60989	1	0.663127		381.163	C19 H29 N O3 P2
X03551	Mt 15c Rhizo Study1 vs Mt WT Rhizo Study1	18.7256	-0.238861	0.508333	0.738551	1	0.847414		303.219	C19 H29 N O2
X03558	Mt 15c Rhizo Study1 vs Mt WT Rhizo Study1	20.9473	-0.791823	0.112824	0.390168	1	0.577614		182.058	C9 H10 O4
X03560	Mt 15c Rhizo Study1 vs Mt WT Rhizo Study1	16.1916	-0.598487	0.10859	0.385011	1	0.660446		263.137	C11 H21 N O6
X03563	Mt 15c Rhizo Study1 vs Mt WT Rhizo Study1	15.022	0.062394	0.780124	0.900965	1	1.0442		610.212	C28 H41 N2 O7 P3
X03566	Mt 15c Rhizo Study1 vs Mt WT Rhizo Study1	20.4766	-0.121876	0.75681	0.888163	1	0.918992		599.148
X03572	Mt 15c Rhizo Study1 vs Mt WT Rhizo Study1	21.52	-0.410165	0.188411	0.477846	1	0.752537		213.928	C2 H5 N2 O2 P3 S
X03580	Mt 15c Rhizo Study1 vs Mt WT Rhizo Study1	20.6424	-1.03913	0.034296	0.253072	1	0.486622		84.0686	C4 H8 N2
X03582	Mt 15c Rhizo Study1 vs Mt WT Rhizo Study1	20.7273	-1.28128	0.00342684	0.115174	1	0.411431		181.074	C9 H11 N O3
X03594	Mt 15c Rhizo Study1 vs Mt WT Rhizo Study1	19.8846	-1.51853	0.127937	0.407185	1	0.349042		221.072	C8 H15 N O4 S
X03597	Mt 15c Rhizo Study1 vs Mt WT Rhizo Study1	17.8832	0.304045	0.74448	0.882196	1	1.2346		430.221	C16 H31 N8 O4 P
X03610	Mt 15c Rhizo Study1 vs Mt WT Rhizo Study1	18.6959	-0.80235	0.402041	0.665333	1	0.573415		152.131	C9 H16 N2
X03612	Mt 15c Rhizo Study1 vs Mt WT Rhizo Study1	16.5894	0.195436	0.502897	0.733626	1	1.14507		189.136	C9 H19 N O3
X03613	Mt 15c Rhizo Study1 vs Mt WT Rhizo Study1	17.2441	-1.14555	0.328779	0.602525	1	0.452017		378.146	C19 H28 N2 P2 S
X03616	Mt 15c Rhizo Study1 vs Mt WT Rhizo Study1	21.7267	0.342602	0.224956	0.512621	1	1.26804		387.097	C11 H23 N3 O8 P2
X03617	Mt 15c Rhizo Study1 vs Mt WT Rhizo Study1	21.6627	0.337501	0.230918	0.519467	1	1.26357		410.082	C14 H14 N6 O9
X03618	Mt 15c Rhizo Study1 vs Mt WT Rhizo Study1	19.0474	-1.52363	0.0194423	0.206262	1	0.34781		541.237	C26 H41 N O7 P2
X03619	Mt 15c Rhizo Study1 vs Mt WT Rhizo Study1	18.5542	-0.0870563	0.67403	0.844156	1	0.941442		242.21	C12 H26 N4 O
X03625	Mt 15c Rhizo Study1 vs Mt WT Rhizo Study1	18.8428	-0.180307	0.843709	0.934237	1	0.882515		711.436	C30 H61 N7 O12
X03626	Mt 15c Rhizo Study1 vs Mt WT Rhizo Study1	18.6489	-1.40055	0.199124	0.488387	1	0.378785		710.44
X03628	Mt 15c Rhizo Study1 vs Mt WT Rhizo Study1	15.4351	-0.0966449	0.480837	0.717751	1	0.935205		425.094	C22 H19 N O6 S
X03637	Mt 15c Rhizo Study1 vs Mt WT Rhizo Study1	20.1534	-0.33841	0.12541	0.404271	1	0.790912		695.387	C29 H62 N O15 P
X03640	Mt 15c Rhizo Study1 vs Mt WT Rhizo Study1	21.275	0.0162779	0.932797	0.96999	1	1.01135		618.413	C30 H59 N4 O7 P
X03643	Mt 15c Rhizo Study1 vs Mt WT Rhizo Study1	19.215	-0.713617	0.172529	0.463458	1	0.609789		722.425	C36 H54 N10 O6
X03647	Mt 15c Rhizo Study1 vs Mt WT Rhizo Study1	15.5328	-0.184067	0.565874	0.776182	1	0.880218		590.197	C25 H30 N6 O11
X03655	Mt 15c Rhizo Study1 vs Mt WT Rhizo Study1	15.5525	-0.121311	0.638836	0.820592	1	0.919352		323.137	C16 H21 N O6
X03657	Mt 15c Rhizo Study1 vs Mt WT Rhizo Study1	14.4737	1.22186	0.354422	0.618297	1	2.33248		531.29	C23 H41 N5 O9
X03670	Mt 15c Rhizo Study1 vs Mt WT Rhizo Study1	19.9523	0.0930717	0.725718	0.871347	1	1.06664		804.247	C33 H41 N8 O14 P
X03675	Mt 15c Rhizo Study1 vs Mt WT Rhizo Study1	21.4386	-0.0433159	0.816401	0.919932	1	0.970422		534.174	C27 H26 N4 O8
X03676	Mt 15c Rhizo Study1 vs Mt WT Rhizo Study1	18.1937	-2.42971	0.000932379	0.0886187	1	0.185603		450.21	C20 H34 O11
X03691	Mt 15c Rhizo Study1 vs Mt WT Rhizo Study1	14.9787	-0.0454956	0.76613	0.892465	1	0.968957		608.248	C23 H42 N6 O9 P2
X03700	Mt 15c Rhizo Study1 vs Mt WT Rhizo Study1	20.2349	-0.34356	0.471513	0.712993	1	0.788094		589.237	C27 H35 N5 O10
X03702	Mt 15c Rhizo Study1 vs Mt WT Rhizo Study1	20.0877	-0.402274	0.307646	0.585616	1	0.756665		330.142	C14 H22 N2 O7
X03703	Mt 15c Rhizo Study1 vs Mt WT Rhizo Study1	21.3593	-0.296396	0.369023	0.631829	1	0.814284		593.737	C7 H Cl N2 O16 P2 S4
X03712	Mt 15c Rhizo Study1 vs Mt WT Rhizo Study1	13.3481	-0.343732	0.0443417	0.280527	1	0.788		280.123	C15 H21 O3 P
X03717	Mt 15c Rhizo Study1 vs Mt WT Rhizo Study1	20.2553	-0.556919	0.221031	0.507134	1	0.679752		83.9614
X03718	Mt 15c Rhizo Study1 vs Mt WT Rhizo Study1	21.6653	-0.211869	0.332335	0.605294	1	0.863418		601.788	C2 H2 Cl N8 O17 P3 S2
X03719	Mt 15c Rhizo Study1 vs Mt WT Rhizo Study1	21.1924	-0.385517	0.184886	0.47481	1	0.765504		481.179	C23 H33 N O6 P2
X03720	Mt 15c Rhizo Study1 vs Mt WT Rhizo Study1	21.0376	0.169695	0.438294	0.689412	1	1.12482		458.123	C22 H23 N2 O7 P
X03733	Mt 15c Rhizo Study1 vs Mt WT Rhizo Study1	18.4355	-1.32175	0.0129311	0.184241	1	0.400049		449.19	C12 H31 N7 O9 S
X03734	Mt 15c Rhizo Study1 vs Mt WT Rhizo Study1	18.3071	0.0361125	0.86385	0.942026	1	1.02535		388.268	C18 H36 N4 O5
X03735	Mt 15c Rhizo Study1 vs Mt WT Rhizo Study1	20.2855	1.27546	0.0417204	0.274017	1	2.42076		371.121	C16 H21 N O9
X03739	Mt 15c Rhizo Study1 vs Mt WT Rhizo Study1	15.0076	-0.0417885	0.8153	0.919597	1	0.97145		597.263	C24 H42 N9 O3 P3
X03742	Mt 15c Rhizo Study1 vs Mt WT Rhizo Study1	21.1332	-0.303861	0.459887	0.705841	1	0.810082		243.947	C3 H6 N2 O5 P2 S
X03752	Mt 15c Rhizo Study1 vs Mt WT Rhizo Study1	17.7516	-0.595911	0.551119	0.768175	1	0.661626		478.126	C26 H22 O9
X03755	Mt 15c Rhizo Study1 vs Mt WT Rhizo Study1	21.3055	-0.693442	0.0310002	0.246512	1	0.618377		434.143	C23 H24 N4 O P2
X03757	Mt 15c Rhizo Study1 vs Mt WT Rhizo Study1	20.8987	-0.0103831	0.976812	0.992568	1	0.992829		355.923	C7 H7 Cl2 N6 O P S2
X03763	Mt 15c Rhizo Study1 vs Mt WT Rhizo Study1	19.9828	-0.576283	0.266012	0.550222	1	0.67069		239.064	C7 H13 N O8
X03765	Mt 15c Rhizo Study1 vs Mt WT Rhizo Study1	16.6288	-0.157023	0.495935	0.728659	1	0.896874		329.158	C14 H23 N3 O6
X03767	Mt 15c Rhizo Study1 vs Mt WT Rhizo Study1	20.852	-0.24294	0.472616	0.713843	1	0.845021		427.926	C7 H12 Cl2 N4 O7 P2 S
X03768	Mt 15c Rhizo Study1 vs Mt WT Rhizo Study1	20.852	-0.24294	0.472616	0.713843	1	0.845021		409.915	C6 H8 Cl N4 O9 P S2
X03786	Mt 15c Rhizo Study1 vs Mt WT Rhizo Study1	14.6781	0.152169	0.306752	0.585461	1	1.11124		321.149	C17 H24 N O3 P
X03798	Mt 15c Rhizo Study1 vs Mt WT Rhizo Study1	18.5907	-1.44589	0.0671397	0.322633	1	0.367065		366.132	C13 H29 N4 P3 S
X03800	Mt 15c Rhizo Study1 vs Mt WT Rhizo Study1	15.7539	0.044998	0.860344	0.941008	1	1.03168		407.288	C20 H41 N O7
X03812	Mt 15c Rhizo Study1 vs Mt WT Rhizo Study1	21.3674	-0.108368	0.648529	0.826414	1	0.927637		353.101
X03816	Mt 15c Rhizo Study1 vs Mt WT Rhizo Study1	20.5571	0.455761	0.150018	0.43597	1	1.37151		713.216	C30 H38 N9 O6 P3
X03820	Mt 15c Rhizo Study1 vs Mt WT Rhizo Study1	17.9346	-0.101817	0.727403	0.872041	1	0.931859		436.231	C20 H36 O10
X03831	Mt 15c Rhizo Study1 vs Mt WT Rhizo Study1	17.537	-1.66274	0.0135996	0.184241	1	0.315838		431.214	C24 H33 N O4 S
X03833	Mt 15c Rhizo Study1 vs Mt WT Rhizo Study1	17.9446	-0.2537	0.267324	0.550222	1	0.838743		270.205	C13 H26 N4 O2
X03836	Mt 15c Rhizo Study1 vs Mt WT Rhizo Study1	19.4733	-0.411752	0.502178	0.733437	1	0.75171		454.191	C20 H32 N4 O4 P2
X03840	Mt 15c Rhizo Study1 vs Mt WT Rhizo Study1	20.347	0.556635	0.0811846	0.345115	1	1.47083		660.166	C28 H39 O12 P3
X03849	Mt 15c Rhizo Study1 vs Mt WT Rhizo Study1	14.0425	-0.343318	0.0303074	0.246512	1	0.788226		285.119	C9 H15 N7 O4
X03854	Mt 15c Rhizo Study1 vs Mt WT Rhizo Study1	18.6908	-2.04208	0.0786314	0.340657	1	0.242813		271.214	C15 H29 N O3
X03862	Mt 15c Rhizo Study1 vs Mt WT Rhizo Study1	17.9459	-1.3434	0.0158855	0.191188	1	0.394091		692.218	C28 H41 N2 O16 P
X03863	Mt 15c Rhizo Study1 vs Mt WT Rhizo Study1	20.6669	0.54344	0.209173	0.495418	1	1.45744		485.878	C11 H3 O18 P S
X03865	Mt 15c Rhizo Study1 vs Mt WT Rhizo Study1	15.6458	0.370761	0.482756	0.719368	1	1.29303		595.211	C28 H39 N O9 P2
X03872	Mt 15c Rhizo Study1 vs Mt WT Rhizo Study1	20.6765	-0.228334	0.55661	0.770968	1	0.85362		498.9	C6 H12 Cl N O17 P2 S
X03875	Mt 15c Rhizo Study1 vs Mt WT Rhizo Study1	19.8819	0.55718	0.208817	0.495418	1	1.47139		401.917	C12 H2 O14 S
X03879	Mt 15c Rhizo Study1 vs Mt WT Rhizo Study1	14.2869	-0.278417	0.0196678	0.206368	1	0.824495		441.295	C21 H39 N5 O5
X03887	Mt 15c Rhizo Study1 vs Mt WT Rhizo Study1	15.0016	0.0464435	0.6867	0.852333	1	1.03272		339.126	C9 H24 N7 O P3
X03889	Mt 15c Rhizo Study1 vs Mt WT Rhizo Study1	21.3593	-0.0418833	0.887749	0.951481	1	0.971386		187.984
X03896	Mt 15c Rhizo Study1 vs Mt WT Rhizo Study1	21.1252	-0.0225002	0.928918	0.968543	1	0.984525		780.465	C45 H71 N2 O3 P3
X03909	Mt 15c Rhizo Study1 vs Mt WT Rhizo Study1	20.9228	0.467171	0.187541	0.477846	1	1.3824		690.398	C49 H55 O P
X03912	Mt 15c Rhizo Study1 vs Mt WT Rhizo Study1	20.4947	0.779187	0.107686	0.384297	1	1.71616		882.963
X03916	Mt 15c Rhizo Study1 vs Mt WT Rhizo Study1	16.7144	-0.869608	0.0694619	0.325872	1	0.547296		303.074	C10 H14 Cl N5 O4
X03923	Mt 15c Rhizo Study1 vs Mt WT Rhizo Study1	14.773	0.0130352	0.908773	0.960278	1	1.00908		596.087	C17 H25 N8 O10 P S2
X03938	Mt 15c Rhizo Study1 vs Mt WT Rhizo Study1	20.7514	0.562751	0.18967	0.478588	1	1.47708		878.448	C41 H74 Br N10 P3
X03939	Mt 15c Rhizo Study1 vs Mt WT Rhizo Study1	20.5468	0.4024	0.355963	0.618655	1	1.3217		879.451
X03942	Mt 15c Rhizo Study1 vs Mt WT Rhizo Study1	18.3223	0.603915	0.0717648	0.330854	1	1.51984		316.087	C17 H17 O4 P
X03943	Mt 15c Rhizo Study1 vs Mt WT Rhizo Study1	13.5494	-0.159731	0.0907439	0.364777	1	0.895192		864.251	C35 H51 Cl N4 O15 P2
X03945	Mt 15c Rhizo Study1 vs Mt WT Rhizo Study1	20.5726	-0.0124921	0.973064	0.990536	1	0.991379		451.893	C9 H10 Cl3 N4 O5 P3
X03946	Mt 15c Rhizo Study1 vs Mt WT Rhizo Study1	21.4049	0.303108	0.314393	0.591216	1	1.2338		417.891	C9 H N4 O10 P3
X03948	Mt 15c Rhizo Study1 vs Mt WT Rhizo Study1	20.2846	-1.8884	0.101991	0.37725	1	0.270107		217.076
X03957	Mt 15c Rhizo Study1 vs Mt WT Rhizo Study1	20.8277	0.456998	0.269364	0.551175	1	1.37268		545.815	C10 H Cl N4 O13 P2 S2
X03959	Mt 15c Rhizo Study1 vs Mt WT Rhizo Study1	21.1305	-0.302264	0.518664	0.744637	1	0.810979		797.496	C38 H74 N9 O P3 S
X03960	Mt 15c Rhizo Study1 vs Mt WT Rhizo Study1	19.8331	-0.404801	0.454263	0.70147	1	0.75534		544.266	C17 H41 N10 O6 P S
X03962	Mt 15c Rhizo Study1 vs Mt WT Rhizo Study1	20.3031	0.703	0.0636451	0.314352	1	1.62789		291.941	C4 H9 N2 O5 P S3
X03974	Mt 15c Rhizo Study1 vs Mt WT Rhizo Study1	21.1057	-0.0691982	0.853391	0.937994	1	0.953168		395.896	C8 H2 Cl N4 O9 P S
X03979	Mt 15c Rhizo Study1 vs Mt WT Rhizo Study1	20.0928	-0.830323	0.0399725	0.270789	1	0.562403		181.074	C9 H11 N O3
X03990	Mt 15c Rhizo Study1 vs Mt WT Rhizo Study1	14.2075	0.641761	0.424044	0.680685	1	1.56023		361.185	C15 H27 N3 O7
X03994	Mt 15c Rhizo Study1 vs Mt WT Rhizo Study1	21.3208	-0.532801	0.0520447	0.297726	1	0.691211		741.248	C37 H45 N O11 P2
X03998	Mt 15c Rhizo Study1 vs Mt WT Rhizo Study1	15.3632	0.101081	0.628951	0.813513	1	1.07258		683.206	C34 H39 N O10 P2
X03999	Mt 15c Rhizo Study1 vs Mt WT Rhizo Study1	19.0048	0.821762	0.193985	0.482942	1	1.76756		529.841	C12 H4 O16 P2 S2
X04001	Mt 15c Rhizo Study1 vs Mt WT Rhizo Study1	15.7277	-0.0659656	0.624372	0.811741	1	0.955306		516.058	C17 H14 N10 O6 P2
X04004	Mt 15c Rhizo Study1 vs Mt WT Rhizo Study1	18.3679	-1.52362	0.0700112	0.327023	1	0.347813		375.259	C15 H33 N7 O4
X04010	Mt 15c Rhizo Study1 vs Mt WT Rhizo Study1	20.9744	-0.257862	0.351121	0.617246	1	0.836326		562.106	C13 H28 N10 O7 P2 S2
X04014	Mt 15c Rhizo Study1 vs Mt WT Rhizo Study1	20.0523	-0.590841	0.309135	0.586502	1	0.663956		378.257	C18 H40 N2 O2 P2
X04024	Mt 15c Rhizo Study1 vs Mt WT Rhizo Study1	19.6796	-0.707635	0.303765	0.583391	1	0.612323		642.374	C34 H61 O5 P3
X04026	Mt 15c Rhizo Study1 vs Mt WT Rhizo Study1	15.2516	0.0879123	0.549269	0.766944	1	1.06283		457.119	C16 H30 N O8 P3
X04032	Mt 15c Rhizo Study1 vs Mt WT Rhizo Study1	14.3759	-0.27842	0.0203568	0.209009	1	0.824493		399.211	C11 H30 N9 O5 P
X04035	Mt 15c Rhizo Study1 vs Mt WT Rhizo Study1	13.3705	-0.342401	0.00174354	0.0914719	1	0.788727		426.181	C21 H31 O7 P
X04036	Mt 15c Rhizo Study1 vs Mt WT Rhizo Study1	13.4719	-0.347542	0.00216415	0.09977	1	0.785922		408.17	C21 H29 O6 P
X04037	Mt 15c Rhizo Study1 vs Mt WT Rhizo Study1	20.0654	-0.331455	0.356482	0.618655	1	0.794735		690.398	C39 H54 N4 O7
X04038	Mt 15c Rhizo Study1 vs Mt WT Rhizo Study1	15.4997	0.0123762	0.915466	0.962284	1	1.00862		424.268	C20 H40 O9
X04039	Mt 15c Rhizo Study1 vs Mt WT Rhizo Study1	14.6638	-0.75905	0.000761197	0.0822422	1	0.590885		350.174	C20 H22 N4 O2
X04040	Mt 15c Rhizo Study1 vs Mt WT Rhizo Study1	18.4693	-2.68889	0.00954864	0.166985	1	0.155083		216.991	C4 H3 N5 O4 S
X04057	Mt 15c Rhizo Study1 vs Mt WT Rhizo Study1	18.2607	0.0460264	0.92187	0.963295	1	1.03242		581.268	C29 H45 N O7 P2
X04061	Mt 15c Rhizo Study1 vs Mt WT Rhizo Study1	16.2381	-0.598164	0.107869	0.384297	1	0.660594		248.137	C10 H20 N2 O5
X04065	Mt 15c Rhizo Study1 vs Mt WT Rhizo Study1	21.1719	0.478132	0.206486	0.492681	1	1.39294		347.934	C5 H6 Cl N4 O8 P S
X04074	Mt 15c Rhizo Study1 vs Mt WT Rhizo Study1	20.3931	-0.632904	0.316527	0.592235	1	0.644877		557.328	C32 H48 N O5 P
X04085	Mt 15c Rhizo Study1 vs Mt WT Rhizo Study1	19.4398	-1.34113	0.0674965	0.322633	1	0.39471		292.048	C10 H9 N6 O3 P
X04088	Mt 15c Rhizo Study1 vs Mt WT Rhizo Study1	21.5627	0.0677775	0.764259	0.891572	1	1.0481		585.814	C14 H2 Cl O18 P3
X04090	Mt 15c Rhizo Study1 vs Mt WT Rhizo Study1	20.9606	-0.124714	0.735529	0.878362	1	0.917186		311.935	C3 H2 Cl N8 O4 P S
X04095	Mt 15c Rhizo Study1 vs Mt WT Rhizo Study1	16.6677	-0.18007	0.785025	0.902747	1	0.88266		837.269	C33 H44 N9 O15 P
X04098	Mt 15c Rhizo Study1 vs Mt WT Rhizo Study1	15.2581	-0.0294138	0.834722	0.929822	1	0.979818		441.088	C16 H30 N O3 P3 S2
X04101	Mt 15c Rhizo Study1 vs Mt WT Rhizo Study1	15.0359	-0.202792	0.331877	0.604972	1	0.868867		730.172	C30 H30 N6 O16
X04106	Mt 15c Rhizo Study1 vs Mt WT Rhizo Study1	20.9936	0.239464	0.276013	0.557359	1	1.18055		926.449	C44 H73 N4 O11 P3
X04107	Mt 15c Rhizo Study1 vs Mt WT Rhizo Study1	19.0807	-1.55662	0.0405639	0.271816	1	0.339946		232.039	C13 H4 N4 O
X04108	Mt 15c Rhizo Study1 vs Mt WT Rhizo Study1	16.8669	-1.88929	0.0245074	0.229102	1	0.26994		303.221	C12 H29 N7 S
X04110	Mt 15c Rhizo Study1 vs Mt WT Rhizo Study1	19.865	-2.0085	0.00796974	0.153062	1	0.248531		565.163	C29 H24 N7 O4 P
X04125	Mt 15c Rhizo Study1 vs Mt WT Rhizo Study1	15.2149	0.126301	0.390534	0.654236	1	1.09149		509.226	C25 H35 N O10
X04128	Mt 15c Rhizo Study1 vs Mt WT Rhizo Study1	19.9259	-1.11003	0.0389565	0.266593	1	0.463283		413.189	C16 H31 N O11
X04158	Mt 15c Rhizo Study1 vs Mt WT Rhizo Study1	19.6998	-0.992854	0.373071	0.635624	1	0.502483		265.106	C12 H15 N3 O4
X04159	Mt 15c Rhizo Study1 vs Mt WT Rhizo Study1	20.9904	0.0845449	0.797339	0.91058	1	1.06035		268.954	C6 H2 Cl N7 P2
X04164	Mt 15c Rhizo Study1 vs Mt WT Rhizo Study1	16.1747	-0.48343	0.11994	0.398889	1	0.715275		342.098	C17 H18 N4 S2
X04167	Mt 15c Rhizo Study1 vs Mt WT Rhizo Study1	19.1096	-0.552617	0.303399	0.583391	1	0.681782		604.397	C35 H56 O8
X04175	Mt 15c Rhizo Study1 vs Mt WT Rhizo Study1	15.028	0.0703835	0.855488	0.938646	1	1.05		687.3	C36 H52 N O6 P3
X04176	Mt 15c Rhizo Study1 vs Mt WT Rhizo Study1	17.7969	0.306649	0.577155	0.782269	1	1.23683		146.069	C5 H10 N2 O3
X04177	Mt 15c Rhizo Study1 vs Mt WT Rhizo Study1	19.8188	-1.45618	0.047012	0.28851	1	0.364456		316.904	C3 H3 Cl N5 O5 P3
X04179	Mt 15c Rhizo Study1 vs Mt WT Rhizo Study1	19.0217	-0.655914	0.269057	0.551175	1	0.634673		317.128	C18 H15 N5 O
X04180	Mt 15c Rhizo Study1 vs Mt WT Rhizo Study1	19.0263	0.434076	0.145588	0.430461	1	1.35105		792.247
X04183	Mt 15c Rhizo Study1 vs Mt WT Rhizo Study1	20.2934	0.369426	0.505593	0.736167	1	1.29184		323.086	C14 H18 N3 O2 P S
X04193	Mt 15c Rhizo Study1 vs Mt WT Rhizo Study1	14.1301	-0.0305752	0.721782	0.869778	1	0.97903		445.145	C16 H23 N5 O10
X04197	Mt 15c Rhizo Study1 vs Mt WT Rhizo Study1	20.2792	-0.276812	0.490004	0.723901	1	0.825413		709.245	C28 H44 N3 O16 P
X04200	Mt 15c Rhizo Study1 vs Mt WT Rhizo Study1	15.614	-0.114313	0.34834	0.616437	1	0.923822		562.166	C24 H37 O9 P3
X04203	Mt 15c Rhizo Study1 vs Mt WT Rhizo Study1	20.943	-0.525107	0.156201	0.44209	1	0.694907		617.761
X04210	Mt 15c Rhizo Study1 vs Mt WT Rhizo Study1	16.847	-0.443124	0.205078	0.492681	1	0.73554		348.103	C10 H16 N6 O8
X04214	Mt 15c Rhizo Study1 vs Mt WT Rhizo Study1	19.3891	-1.69088	0.0432805	0.277407	1	0.309738		430.884	C2 H2 Cl N7 O13 S2
X04218	Mt 15c Rhizo Study1 vs Mt WT Rhizo Study1	21.2422	-0.0117812	0.969529	0.989129	1	0.991867		211.835
X04227	Mt 15c Rhizo Study1 vs Mt WT Rhizo Study1	20.0868	-0.478614	0.197922	0.487105	1	0.717667		332.159	C15 H20 N6 O3
X04228	Mt 15c Rhizo Study1 vs Mt WT Rhizo Study1	19.4609	-0.529469	0.173617	0.464388	1	0.69281		334.199	C16 H30 O7
X04229	Mt 15c Rhizo Study1 vs Mt WT Rhizo Study1	19.5953	-0.656751	0.186227	0.476591	1	0.634305		380.205	C18 H36 O4 S2
X04234	Mt 15c Rhizo Study1 vs Mt WT Rhizo Study1	20.9477	-0.305843	0.315876	0.592218	1	0.808969		409.195	C12 H28 N9 O5 P
X04239	Mt 15c Rhizo Study1 vs Mt WT Rhizo Study1	19.2211	-2.26589	0.0187192	0.204947	1	0.207921		524.262	C27 H40 O10
X04250	Mt 15c Rhizo Study1 vs Mt WT Rhizo Study1	18.3907	-1.75899	0.00600559	0.14287	1	0.295455		201.994	C7 H6 O5 S
X04252	Mt 15c Rhizo Study1 vs Mt WT Rhizo Study1	16.5103	-1.6333	0.158576	0.445521	1	0.322351		438.171	C18 H28 N6 O3 P2
X04253	Mt 15c Rhizo Study1 vs Mt WT Rhizo Study1	20.47	0.638516	0.130462	0.410818	1	1.55673		601.179	C29 H31 N O13
X04255	Mt 15c Rhizo Study1 vs Mt WT Rhizo Study1	16.8344	0.0352211	0.878834	0.946843	1	1.02471		272.221	C13 H28 N4 O2
X04259	Mt 15c Rhizo Study1 vs Mt WT Rhizo Study1	21.0329	0.353991	0.237827	0.522329	1	1.27809		503.224	C20 H33 N5 O10
X04262	Mt 15c Rhizo Study1 vs Mt WT Rhizo Study1	16.4877	0.162857	0.40899	0.669156	1	1.1195		333.136	C13 H23 N3 O5 S
X04264	Mt 15c Rhizo Study1 vs Mt WT Rhizo Study1	14.7359	-0.11358	0.292491	0.570394	1	0.924291		317.09	C16 H15 N O6
X04272	Mt 15c Rhizo Study1 vs Mt WT Rhizo Study1	16.6837	-0.835958	0.197175	0.486414	1	0.560211		336.097	C17 H23 O P3
X04275	Mt 15c Rhizo Study1 vs Mt WT Rhizo Study1	15.8143	-0.105167	0.800148	0.911529	1	0.929697		318.095	C13 H18 O9
X04278	Mt 15c Rhizo Study1 vs Mt WT Rhizo Study1	17.2101	0.525303	0.469216	0.711263	1	1.43924		356.162	C15 H25 N4 O4 P
X04282	Mt 15c Rhizo Study1 vs Mt WT Rhizo Study1	20.8225	0.423668	0.174658	0.464388	1	1.34133		675.218	C33 H43 N O8 P2 S
X04283	Mt 15c Rhizo Study1 vs Mt WT Rhizo Study1	20.8576	0.423668	0.174658	0.464388	1	1.34133		671.205	C25 H43 N3 O12 P2 S
X04290	Mt 15c Rhizo Study1 vs Mt WT Rhizo Study1	16.8432	0.649408	0.225409	0.512621	1	1.56852		422.169	C20 H26 N2 O8
X04301	Mt 15c Rhizo Study1 vs Mt WT Rhizo Study1	20.8447	0.953968	0.0248237	0.22966	1	1.93719		234.052	C12 H10 O5
X04306	Mt 15c Rhizo Study1 vs Mt WT Rhizo Study1	14.5395	-0.0699935	0.649182	0.826512	1	0.952642		381.086	C8 H19 N3 O14
X04310	Mt 15c Rhizo Study1 vs Mt WT Rhizo Study1	15.6447	0.22748	0.71823	0.869236	1	1.17079		290.174	C15 H22 N4 O2
X04318	Mt 15c Rhizo Study1 vs Mt WT Rhizo Study1	19.6264	1.3856	0.118009	0.397943	1	2.61281		843.461	C45 H72 N3 O6 P3
X04319	Mt 15c Rhizo Study1 vs Mt WT Rhizo Study1	15.2934	0.087913	0.55367	0.768989	1	1.06283		431.123	C22 H17 N5 O5
X04321	Mt 15c Rhizo Study1 vs Mt WT Rhizo Study1	19.919	-0.455274	0.445917	0.695302	1	0.729372		519.174	C25 H29 N O11
X04323	Mt 15c Rhizo Study1 vs Mt WT Rhizo Study1	20.8726	-0.0112558	0.973268	0.990536	1	0.992228		270.939	C4 H3 Cl N3 O7 P
X04327	Mt 15c Rhizo Study1 vs Mt WT Rhizo Study1	17.9452	-1.48136	0.00514363	0.138479	1	0.358151		625.294	C34 H40 N7 O3 P
X04333	Mt 15c Rhizo Study1 vs Mt WT Rhizo Study1	17.9946	-1.32954	0.0870565	0.357118	1	0.397894		389.275	C16 H35 N7 O4
X04334	Mt 15c Rhizo Study1 vs Mt WT Rhizo Study1	21.2618	-0.0707248	0.801653	0.912116	1	0.952159		490.147	C24 H26 O11
X04343	Mt 15c Rhizo Study1 vs Mt WT Rhizo Study1	19.4549	-0.912711	0.33663	0.608479	1	0.531186		267.11	C8 H14 N9 P
X04355	Mt 15c Rhizo Study1 vs Mt WT Rhizo Study1	18.1852	-0.409277	0.718118	0.869236	1	0.753		477.221	C21 H35 N O11
X04356	Mt 15c Rhizo Study1 vs Mt WT Rhizo Study1	14.4225	-0.123748	0.521236	0.745728	1	0.9178		227.046	C6 H13 N O6 S
X04360	Mt 15c Rhizo Study1 vs Mt WT Rhizo Study1	16.8883	-0.0494826	0.88196	0.948151	1	0.966283		132.053	C4 H8 N2 O3
X04361	Mt 15c Rhizo Study1 vs Mt WT Rhizo Study1	21.2891	0.521405	0.122198	0.398889	1	1.43535		476.148
X04369	Mt 15c Rhizo Study1 vs Mt WT Rhizo Study1	18.1284	-0.551301	0.211757	0.497391	1	0.682405		341.195	C16 H27 N3 O5
X04372	Mt 15c Rhizo Study1 vs Mt WT Rhizo Study1	20.319	-0.000722036	0.997216	0.999189	1	0.9995		216.015	C3 H9 N2 O7 P
X04377	Mt 15c Rhizo Study1 vs Mt WT Rhizo Study1	17.8677	0.0189963	0.943997	0.97622	1	1.01325		407.158	C20 H25 N O8
X04379	Mt 15c Rhizo Study1 vs Mt WT Rhizo Study1	16.4559	-2.35255	0.0625292	0.312917	1	0.195799		496.125	C21 H25 N2 O10 P
X04381	Mt 15c Rhizo Study1 vs Mt WT Rhizo Study1	20.1141	-0.461194	0.31663	0.592235	1	0.726385		410.14	C12 H22 N6 O10
X04384	Mt 15c Rhizo Study1 vs Mt WT Rhizo Study1	18.8267	-1.87414	0.012978	0.184241	1	0.272789		148.964
X04395	Mt 15c Rhizo Study1 vs Mt WT Rhizo Study1	16.558	-0.120667	0.600085	0.796534	1	0.919762		360.201	C15 H28 N4 O6
X04404	Mt 15c Rhizo Study1 vs Mt WT Rhizo Study1	19.9135	-0.996565	0.102818	0.37725	1	0.501192		677.289	C34 H47 N O11 S
X04405	Mt 15c Rhizo Study1 vs Mt WT Rhizo Study1	20.7192	0.41781	0.287248	0.564487	1	1.3359		569.84	C11 H8 O17 P2 S3
X04407	Mt 15c Rhizo Study1 vs Mt WT Rhizo Study1	20.2865	-0.285448	0.505665	0.736167	1	0.820487		541.907
X04408	Mt 15c Rhizo Study1 vs Mt WT Rhizo Study1	20.2886	-0.285448	0.505665	0.736167	1	0.820487		587.913
X04410	Mt 15c Rhizo Study1 vs Mt WT Rhizo Study1	15.2803	0.0787056	0.696122	0.856561	1	1.05607		587.262
X04412	Mt 15c Rhizo Study1 vs Mt WT Rhizo Study1	19.673	-0.333868	0.216172	0.501604	1	0.793406		680.378	C36 H56 O12
X04415	Mt 15c Rhizo Study1 vs Mt WT Rhizo Study1	12.9955	-0.200446	0.0147438	0.184455	1	0.870282		467.181	C23 H25 N5 O6
X04418	Mt 15c Rhizo Study1 vs Mt WT Rhizo Study1	18.137	-1.39995	0.158967	0.445521	1	0.378943		365.206	C17 H27 N5 O4
X04424	Mt 15c Rhizo Study1 vs Mt WT Rhizo Study1	15.1751	0.0787062	0.691709	0.855094	1	1.05607		398.21
X04426	Mt 15c Rhizo Study1 vs Mt WT Rhizo Study1	13.9126	-0.31874	0.0069757	0.148282	1	0.80177		362.147	C20 H27 O2 P S
X04431	Mt 15c Rhizo Study1 vs Mt WT Rhizo Study1	21.0723	0.145882	0.645542	0.825297	1	1.10641		287.911	C4 H3 Cl N2 O7 P2
X04435	Mt 15c Rhizo Study1 vs Mt WT Rhizo Study1	20.0856	-0.278219	0.539798	0.75948	1	0.824608		615.907
X04436	Mt 15c Rhizo Study1 vs Mt WT Rhizo Study1	15.3342	-0.0458712	0.745449	0.882196	1	0.968705		475.133	C19 H25 N O13
X04438	Mt 15c Rhizo Study1 vs Mt WT Rhizo Study1	16.9602	0.684649	0.332085	0.605095	1	1.60731		414.036	C17 H15 Cl O10
X04440	Mt 15c Rhizo Study1 vs Mt WT Rhizo Study1	21.0209	0.0136506	0.957387	0.983683	1	1.00951		433.267	C21 H39 N O8
X04442	Mt 15c Rhizo Study1 vs Mt WT Rhizo Study1	21.4064	0.0718035	0.76013	0.889334	1	1.05103		259.89
X04450	Mt 15c Rhizo Study1 vs Mt WT Rhizo Study1	21.018	0.301777	0.451829	0.700204	1	1.23266		517.905	C5 H13 Cl N2 O18 P2 S
X04453	Mt 15c Rhizo Study1 vs Mt WT Rhizo Study1	14.0798	-0.26439	0.0136948	0.184241	1	0.832551		438.171	C14 H26 N6 O10
X04454	Mt 15c Rhizo Study1 vs Mt WT Rhizo Study1	18.7536	0.214689	0.468299	0.710353	1	1.16045		261.14
X04466	Mt 15c Rhizo Study1 vs Mt WT Rhizo Study1	15.074	-0.0820523	0.523033	0.746667	1	0.944713		280.121	C17 H16 N2 O2
X04475	Mt 15c Rhizo Study1 vs Mt WT Rhizo Study1	19.011	-0.916227	0.382925	0.647286	1	0.529893		183.089	C9 H13 N O3
X04480	Mt 15c Rhizo Study1 vs Mt WT Rhizo Study1	14.3537	-0.24564	0.0931462	0.367181	1	0.843441		316.163	C14 H24 N2 O6
X04481	Mt 15c Rhizo Study1 vs Mt WT Rhizo Study1	19.4818	0.0526357	0.904044	0.958899	1	1.03716		626.142	C34 H26 O12
X04483	Mt 15c Rhizo Study1 vs Mt WT Rhizo Study1	20.6269	-0.116363	0.619918	0.809346	1	0.92251		724.234	C34 H47 O11 P3
X04484	Mt 15c Rhizo Study1 vs Mt WT Rhizo Study1	19.2085	0.60786	0.237385	0.522329	1	1.524		553.866	C10 H9 N2 O15 P3 S2
X04485	Mt 15c Rhizo Study1 vs Mt WT Rhizo Study1	20.6339	0.743666	0.055236	0.300287	1	1.67442		915.445
X04492	Mt 15c Rhizo Study1 vs Mt WT Rhizo Study1	19.5051	0.422251	0.258192	0.54262	1	1.34002		515.2	C22 H32 N9 P3
X04493	Mt 15c Rhizo Study1 vs Mt WT Rhizo Study1	17.1626	-0.235643	0.550592	0.768044	1	0.849307		390.148	C16 H28 N2 O5 P2
X04497	Mt 15c Rhizo Study1 vs Mt WT Rhizo Study1	19.697	1.31253	0.0191605	0.206262	1	2.48376		827.466	C35 H71 N7 O11 P2
X04500	Mt 15c Rhizo Study1 vs Mt WT Rhizo Study1	18.6874	-1.53489	0.0993373	0.373515	1	0.345107		764.395	C33 H63 N6 O8 P3
X04503	Mt 15c Rhizo Study1 vs Mt WT Rhizo Study1	20.7536	-0.178474	0.442245	0.692963	1	0.883637		140.008
X04505	Mt 15c Rhizo Study1 vs Mt WT Rhizo Study1	16.8264	0.733203	0.0750947	0.334464	1	1.66233		484.101	C18 H31 O7 P3 S
X04507	Mt 15c Rhizo Study1 vs Mt WT Rhizo Study1	20.3884	0.0409815	0.872904	0.944001	1	1.02881		525.242	C22 H39 N O13
X04521	Mt 15c Rhizo Study1 vs Mt WT Rhizo Study1	16.63	-0.765745	0.0674037	0.322633	1	0.588149		696.227	C47 H39 P3
X04523	Mt 15c Rhizo Study1 vs Mt WT Rhizo Study1	19.2224	-0.818201	0.154887	0.440773	1	0.567149		499.226	C15 H34 N9 O8 P
X04528	Mt 15c Rhizo Study1 vs Mt WT Rhizo Study1	20.9459	0.359913	0.328854	0.602525	1	1.28335		415.909	C4 H6 Cl N4 O13 P S
X04538	Mt 15c Rhizo Study1 vs Mt WT Rhizo Study1	15.8367	0.51709	0.286541	0.564423	1	1.43107		529.206	C30 H33 N3 O2 P2
X04553	Mt 15c Rhizo Study1 vs Mt WT Rhizo Study1	19.8117	-0.983095	0.183717	0.473352	1	0.505893		403.293	C21 H41 N O6
X04554	Mt 15c Rhizo Study1 vs Mt WT Rhizo Study1	20.9805	0.632312	0.0968203	0.371684	1	1.55005		897.949
X04556	Mt 15c Rhizo Study1 vs Mt WT Rhizo Study1	20.9999	-0.261271	0.321602	0.596864	1	0.834353		685.749
X04566	Mt 15c Rhizo Study1 vs Mt WT Rhizo Study1	20.3308	-0.647673	0.229966	0.519085	1	0.638309		465.812	C8 H2 Cl O13 P3 S
X04569	Mt 15c Rhizo Study1 vs Mt WT Rhizo Study1	20.5274	-0.204657	0.485304	0.721167	1	0.867745		158.073	C11 H10 O
X04570	Mt 15c Rhizo Study1 vs Mt WT Rhizo Study1	20.0758	0.00374836	0.991202	0.998162	1	1.0026		530.106	C20 H19 N8 O8 P
X04572	Mt 15c Rhizo Study1 vs Mt WT Rhizo Study1	21.1718	0.186551	0.448289	0.697987	1	1.13804		645.75
X04574	Mt 15c Rhizo Study1 vs Mt WT Rhizo Study1	14.6086	-1.01329	0.00735949	0.149342	1	0.495416		296.111	C11 H20 O9
X04575	Mt 15c Rhizo Study1 vs Mt WT Rhizo Study1	20.8312	-0.336649	0.473215	0.714305	1	0.791878		279.811
X04577	Mt 15c Rhizo Study1 vs Mt WT Rhizo Study1	20.6657	0.549282	0.195745	0.483931	1	1.46336		974.5
X04581	Mt 15c Rhizo Study1 vs Mt WT Rhizo Study1	20.404	-0.662075	0.137185	0.418441	1	0.631969		481.316	C23 H48 N O7 P
X04584	Mt 15c Rhizo Study1 vs Mt WT Rhizo Study1	14.7454	-0.0443444	0.682764	0.849351	1	0.96973		346.124	C11 H18 N6 O7
X04591	Mt 15c Rhizo Study1 vs Mt WT Rhizo Study1	16.7853	-1.01348	0.302876	0.582986	1	0.49535		277.116	C11 H19 N O7
X04595	Mt 15c Rhizo Study1 vs Mt WT Rhizo Study1	20.8534	0.126412	0.693298	0.855094	1	1.09158		167.94	C H N2 O4 P S
X04596	Mt 15c Rhizo Study1 vs Mt WT Rhizo Study1	18.8014	-2.47434	0.0296732	0.245283	1	0.179949		299.082	C13 H17 N O5 S
X04597	Mt 15c Rhizo Study1 vs Mt WT Rhizo Study1	18.4751	0.522959	0.520444	0.74539	1	1.4369		459.881	C11 H5 Cl O14 S2
X04598	Mt 15c Rhizo Study1 vs Mt WT Rhizo Study1	18.4806	0.489699	0.534134	0.75534	1	1.40415		441.871	C12 H7 Cl O8 S4
X04599	Mt 15c Rhizo Study1 vs Mt WT Rhizo Study1	18.5248	0.330423	0.688534	0.852886	1	1.25738		440.868	C2 H2 N7 O12 P3 S
X04602	Mt 15c Rhizo Study1 vs Mt WT Rhizo Study1	18.8412	0.23992	0.443953	0.694168	1	1.18093		616.201	C31 H38 O9 P2
X04619	Mt 15c Rhizo Study1 vs Mt WT Rhizo Study1	14.0031	-0.172728	0.234396	0.520458	1	0.887164		780.214	C28 H42 N6 O16 P2
X04620	Mt 15c Rhizo Study1 vs Mt WT Rhizo Study1	19.4682	-1.32793	0.0149757	0.18513	1	0.39834		350.065	C8 H20 N2 O9 P2
X04622	Mt 15c Rhizo Study1 vs Mt WT Rhizo Study1	20.7263	0.365272	0.353186	0.617963	1	1.28812		629.776
X04626	Mt 15c Rhizo Study1 vs Mt WT Rhizo Study1	17.9032	-0.25023	0.796286	0.910037	1	0.840762		296.173	C15 H24 N2 O4
X04627	Mt 15c Rhizo Study1 vs Mt WT Rhizo Study1	20.7179	-0.166431	0.43871	0.689457	1	0.891045		702.253	C35 H42 O15
X04629	Mt 15c Rhizo Study1 vs Mt WT Rhizo Study1	13.0653	-0.32278	0.0122096	0.184241	1	0.799528		465.165	C15 H29 N7 O6 P2
X04630	Mt 15c Rhizo Study1 vs Mt WT Rhizo Study1	15.8566	-0.114315	0.337104	0.609059	1	0.923821		300.049	C13 H16 O4 S2
X04632	Mt 15c Rhizo Study1 vs Mt WT Rhizo Study1	18.9811	-1.09135	0.114264	0.393185	1	0.469322		341.201	C14 H27 N7 O S
X04633	Mt 15c Rhizo Study1 vs Mt WT Rhizo Study1	16.5636	-0.263595	0.251376	0.534298	1	0.83301		607.271	C25 H37 N9 O9
X04634	Mt 15c Rhizo Study1 vs Mt WT Rhizo Study1	15.3829	-0.142436	0.574413	0.781363	1	0.905988		419.122	C20 H21 N O9
X04638	Mt 15c Rhizo Study1 vs Mt WT Rhizo Study1	20.1065	-2.0773	0.0782935	0.340221	1	0.236957		201.063	C3 H8 N9 P
X04639	Mt 15c Rhizo Study1 vs Mt WT Rhizo Study1	17.5465	-0.150965	0.551404	0.76818	1	0.900648		423.116	C24 H17 N5 O S
X04640	Mt 15c Rhizo Study1 vs Mt WT Rhizo Study1	19.9113	-2.36063	0.0440558	0.279953	1	0.194706		245.09	C10 H15 N O6
X04645	Mt 15c Rhizo Study1 vs Mt WT Rhizo Study1	15.2711	1.04404	0.0586585	0.304945	1	2.06199		527.185
X04648	Mt 15c Rhizo Study1 vs Mt WT Rhizo Study1	18.4993	0.329821	0.593933	0.793587	1	1.25686		428.072	C15 H17 N4 O9 P
X04650	Mt 15c Rhizo Study1 vs Mt WT Rhizo Study1	21.0592	0.255631	0.422645	0.680291	1	1.19386		195.861
X04653	Mt 15c Rhizo Study1 vs Mt WT Rhizo Study1	19.862	-0.536305	0.179489	0.46848	1	0.689534		84.0515
X04662	Mt 15c Rhizo Study1 vs Mt WT Rhizo Study1	16.2723	-1.22835	0.02518	0.230791	1	0.426806		187.922
X04665	Mt 15c Rhizo Study1 vs Mt WT Rhizo Study1	19.902	-1.6153	0.00261228	0.102455	1	0.326397		602.381	C29 H55 N4 O7 P
X04666	Mt 15c Rhizo Study1 vs Mt WT Rhizo Study1	19.3865	0.407307	0.136474	0.417538	1	1.32621		509.153	C19 H33 N3 O7 P2 S
X04669	Mt 15c Rhizo Study1 vs Mt WT Rhizo Study1	17.4799	0.264606	0.443714	0.694168	1	1.20131		317.111	C13 H19 N O8
X04670	Mt 15c Rhizo Study1 vs Mt WT Rhizo Study1	19.8182	-1.03877	0.00382177	0.11914	1	0.486741		265.095	C13 H15 N O5
X04671	Mt 15c Rhizo Study1 vs Mt WT Rhizo Study1	19.2876	-2.36396	0.0185959	0.204947	1	0.194257		287.082	C12 H17 N O5 S
X04672	Mt 15c Rhizo Study1 vs Mt WT Rhizo Study1	15.7158	1.25358	0.0148353	0.184455	1	2.38432		384.237	C20 H37 N2 O P S
X04674	Mt 15c Rhizo Study1 vs Mt WT Rhizo Study1	15.7827	-0.0162617	0.911728	0.961573	1	0.988792		426.174	C12 H27 N8 O7 P
X04675	Mt 15c Rhizo Study1 vs Mt WT Rhizo Study1	19.975	-0.115598	0.814035	0.919312	1	0.923		765.393	C35 H55 N7 O12
X04682	Mt 15c Rhizo Study1 vs Mt WT Rhizo Study1	19.9545	0.712172	0.0906118	0.364651	1	1.63827		717.211	C45 H38 N O2 P3
X04688	Mt 15c Rhizo Study1 vs Mt WT Rhizo Study1	18.4795	0.453337	0.168534	0.458301	1	1.3692		204.09	C11 H12 N2 O2
X04692	Mt 15c Rhizo Study1 vs Mt WT Rhizo Study1	19.1299	-0.124436	0.621087	0.809426	1	0.917363		434.143	C18 H26 O12
X04694	Mt 15c Rhizo Study1 vs Mt WT Rhizo Study1	20.09	-0.603884	0.241662	0.524536	1	0.65798		549.774	C8 H3 Cl2 O16 P3 S
X04696	Mt 15c Rhizo Study1 vs Mt WT Rhizo Study1	20.4001	0.0381533	0.871032	0.943495	1	1.0268		490.149	C16 H32 N2 O11 P2
X04699	Mt 15c Rhizo Study1 vs Mt WT Rhizo Study1	19.2296	-0.887394	0.00519328	0.138479	1	0.54059		259.122
X04705	Mt 15c Rhizo Study1 vs Mt WT Rhizo Study1	20.5089	0.111225	0.56635	0.776182	1	1.08014		516.216	C14 H33 N10 O9 P
X04708	Mt 15c Rhizo Study1 vs Mt WT Rhizo Study1	21.0125	0.181999	0.612773	0.803773	1	1.13445		353.183	C12 H28 N5 O5 P
X04714	Mt 15c Rhizo Study1 vs Mt WT Rhizo Study1	19.1105	0.0614175	0.853402	0.937994	1	1.04349		610.111	C36 H25 N2 O2 P3
X04726	Mt 15c Rhizo Study1 vs Mt WT Rhizo Study1	20.4778	-0.0748178	0.770582	0.895116	1	0.949462		654.231	C38 H40 O6 P2
X04736	Mt 15c Rhizo Study1 vs Mt WT Rhizo Study1	20.9088	-0.149297	0.552181	0.768578	1	0.90169		324.121	C11 H25 N4 O P S2
X04746	Mt 15c Rhizo Study1 vs Mt WT Rhizo Study1	15.9576	0.841175	0.0663945	0.320932	1	1.79151		440.108	C27 H20 O4 S
X04747	Mt 15c Rhizo Study1 vs Mt WT Rhizo Study1	20.1749	-1.42101	0.0462067	0.287256	1	0.373451		199.084	C9 H13 N O4
X04750	Mt 15c Rhizo Study1 vs Mt WT Rhizo Study1	17.6665	-3.78728	0.112085	0.389664	1	0.0724292		230.076	C6 H10 N6 O4
X04751	Mt 15c Rhizo Study1 vs Mt WT Rhizo Study1	20.0497	-0.723119	0.255869	0.539848	1	0.605786		544.332
X04755	Mt 15c Rhizo Study1 vs Mt WT Rhizo Study1	19.9586	-0.70997	0.0752445	0.334464	1	0.611333		722.425	C39 H62 O12
X04762	Mt 15c Rhizo Study1 vs Mt WT Rhizo Study1	18.5902	-0.200672	0.589211	0.791321	1	0.870145		367.126
X04765	Mt 15c Rhizo Study1 vs Mt WT Rhizo Study1	21.1022	-0.274586	0.502767	0.733626	1	0.826687		448.146	C23 H29 O5 P S
X04766	Mt 15c Rhizo Study1 vs Mt WT Rhizo Study1	20.8108	-0.517163	0.342232	0.61116	1	0.698744		295.004	C7 H12 N3 O4 P3
X04769	Mt 15c Rhizo Study1 vs Mt WT Rhizo Study1	15.1871	0.157868	0.373859	0.636463	1	1.11564		592.254	C22 H46 N2 O12 P2
X04771	Mt 15c Rhizo Study1 vs Mt WT Rhizo Study1	19.245	-0.864656	0.201441	0.49099	1	0.549177		137.011	C6 H3 N O3
X04773	Mt 15c Rhizo Study1 vs Mt WT Rhizo Study1	15.5334	-0.0241311	0.952955	0.980534	1	0.983413		884.235	C48 H41 N2 O13 P
X04780	Mt 15c Rhizo Study1 vs Mt WT Rhizo Study1	20.649	0.0370071	0.909162	0.960278	1	1.02598		325.119	C8 H21 N7 O3 P2
X04781	Mt 15c Rhizo Study1 vs Mt WT Rhizo Study1	13.3518	-0.401231	0.000268732	0.0713908	1	0.757212		544.322	C25 H55 O6 P3
X04783	Mt 15c Rhizo Study1 vs Mt WT Rhizo Study1	18.5039	0.540544	0.585217	0.788691	1	1.45452		556.155	C28 H26 N6 O3 P2
X04790	Mt 15c Rhizo Study1 vs Mt WT Rhizo Study1	16.2095	0.0240507	0.9162	0.962284	1	1.01681		365.091	C21 H11 N5 O2
X04793	Mt 15c Rhizo Study1 vs Mt WT Rhizo Study1	18.2004	-0.0261159	0.932097	0.96999	1	0.982061		425.132	C23 H25 N O3 P2
X04803	Mt 15c Rhizo Study1 vs Mt WT Rhizo Study1	19.7537	-0.781507	0.0425696	0.275836	1	0.581759		132.042	C5 H8 O4
X04807	Mt 15c Rhizo Study1 vs Mt WT Rhizo Study1	20.6284	-0.252807	0.428724	0.682867	1	0.839262		731.263	C32 H45 N O18
X04808	Mt 15c Rhizo Study1 vs Mt WT Rhizo Study1	15.3604	0.0278742	0.94282	0.975707	1	1.01951		546.231	C25 H38 O13
X04809	Mt 15c Rhizo Study1 vs Mt WT Rhizo Study1	17.8521	-4.3029	9.1057e-05	0.0489659	1	0.050664		382.21	C19 H30 N2 O6
X04815	Mt 15c Rhizo Study1 vs Mt WT Rhizo Study1	20.4016	-0.0473358	0.828758	0.92726	1	0.967722		83.9038
X04817	Mt 15c Rhizo Study1 vs Mt WT Rhizo Study1	20.969	-0.42708	0.131945	0.411262	1	0.743766		745.242	C27 H40 N9 O14 P
X04818	Mt 15c Rhizo Study1 vs Mt WT Rhizo Study1	18.5795	1.47111	0.0845423	0.352543	1	2.77235		391.177	C18 H36 N P3 S
X04819	Mt 15c Rhizo Study1 vs Mt WT Rhizo Study1	19.1417	-1.02095	0.019221	0.206262	1	0.49279		569.268	C24 H43 N O14
X04822	Mt 15c Rhizo Study1 vs Mt WT Rhizo Study1	21.0121	-0.155169	0.540083	0.75948	1	0.898027		661.724
X04825	Mt 15c Rhizo Study1 vs Mt WT Rhizo Study1	16.1537	-0.257945	0.452714	0.700858	1	0.836278		318.164	C13 H27 N4 O P S
X04827	Mt 15c Rhizo Study1 vs Mt WT Rhizo Study1	18.9628	1.501	0.0247102	0.229102	1	2.83038		749.29	C36 H47 N O16
X04828	Mt 15c Rhizo Study1 vs Mt WT Rhizo Study1	18.3704	-1.81614	0.0582329	0.304945	1	0.283979		215.096
X04831	Mt 15c Rhizo Study1 vs Mt WT Rhizo Study1	21.0679	-0.0177555	0.942253	0.975589	1	0.987768		136.022	C3 H9 N2 P S
X04832	Mt 15c Rhizo Study1 vs Mt WT Rhizo Study1	18.4114	-0.338706	0.426344	0.681833	1	0.79075		660.424	C33 H57 N8 O4 P
X04841	Mt 15c Rhizo Study1 vs Mt WT Rhizo Study1	19.8548	0.679724	0.0384648	0.266292	1	1.60183		818.443	C41 H68 N6 O5 P2 S
X04847	Mt 15c Rhizo Study1 vs Mt WT Rhizo Study1	19.7646	0.205477	0.736292	0.878649	1	1.15307		399.859	C3 H4 Cl N4 O9 P3 S
X04849	Mt 15c Rhizo Study1 vs Mt WT Rhizo Study1	14.7705	0.0956188	0.549711	0.767064	1	1.06852		765.284	C51 H46 N P3
X04853	Mt 15c Rhizo Study1 vs Mt WT Rhizo Study1	17.4589	1.11206	0.176728	0.466746	1	2.16154		549.242	C24 H39 N O13
X04859	Mt 15c Rhizo Study1 vs Mt WT Rhizo Study1	13.4769	-0.25364	0.00713493	0.148282	1	0.838777		267.132	C10 H21 N O7
X04863	Mt 15c Rhizo Study1 vs Mt WT Rhizo Study1	20.5927	-0.201439	0.566137	0.776182	1	0.869683		387.846	C5 H7 Cl O8 P2 S3
X04866	Mt 15c Rhizo Study1 vs Mt WT Rhizo Study1	16.1383	0.539109	0.0741168	0.331895	1	1.45307		606.359	C26 H50 N6 O10
X04870	Mt 15c Rhizo Study1 vs Mt WT Rhizo Study1	18.2819	1.18772	0.131466	0.411262	1	2.27793		533.153	C29 H29 N O5 P2
X04876	Mt 15c Rhizo Study1 vs Mt WT Rhizo Study1	14.9236	0.918636	0.387745	0.651335	1	1.89033		245.174	C11 H23 N3 O3
X04889	Mt 15c Rhizo Study1 vs Mt WT Rhizo Study1	19.1502	0.651356	0.287361	0.564487	1	1.57064		858.425	C37 H63 N8 O13 P
X04890	Mt 15c Rhizo Study1 vs Mt WT Rhizo Study1	14.745	-0.353444	0.170052	0.459154	1	0.782713		503.19	C25 H33 N3 O4 S2
X04894	Mt 15c Rhizo Study1 vs Mt WT Rhizo Study1	18.779	-1.07198	0.122734	0.399088	1	0.475664		466.242	C21 H38 O11
X04895	Mt 15c Rhizo Study1 vs Mt WT Rhizo Study1	19.5361	0.350143	0.461176	0.706764	1	1.27469		402.08	C16 H18 O12
X04899	Mt 15c Rhizo Study1 vs Mt WT Rhizo Study1	20.6791	0.11629	0.726303	0.871564	1	1.08394		166.943
X04900	Mt 15c Rhizo Study1 vs Mt WT Rhizo Study1	15.2247	-0.174771	0.627953	0.813513	1	0.885908		595.226
X04905	Mt 15c Rhizo Study1 vs Mt WT Rhizo Study1	20.4175	0.17274	0.574462	0.781363	1	1.1272		635.243	C26 H40 N9 O4 P3
X04907	Mt 15c Rhizo Study1 vs Mt WT Rhizo Study1	13.7411	-0.0597272	0.415906	0.674926	1	0.959445		739.253	C34 H47 N O13 P2
X04909	Mt 15c Rhizo Study1 vs Mt WT Rhizo Study1	19.591	0.172563	0.63018	0.814125	1	1.12706		804.427	C39 H60 N6 O12
X04910	Mt 15c Rhizo Study1 vs Mt WT Rhizo Study1	19.9196	-0.319337	0.462634	0.707389	1	0.801438		588.914	C5 H15 Cl2 N9 O12 P2 S2
X04911	Mt 15c Rhizo Study1 vs Mt WT Rhizo Study1	13.8273	-0.0848961	0.270506	0.551736	1	0.942852		587.221	C31 H33 N5 O5 S
X04913	Mt 15c Rhizo Study1 vs Mt WT Rhizo Study1	20.9436	0.0768856	0.762396	0.891015	1	1.05474		497.425	C26 H55 N7 S
X04914	Mt 15c Rhizo Study1 vs Mt WT Rhizo Study1	15.9426	0.717205	0.345451	0.614064	1	1.64399		230.09	C9 H14 N2 O5
X04920	Mt 15c Rhizo Study1 vs Mt WT Rhizo Study1	20.5744	-0.29955	0.483721	0.720125	1	0.812506		327.909	C4 H Cl N6 O6 S2
X04923	Mt 15c Rhizo Study1 vs Mt WT Rhizo Study1	13.4907	-0.0167885	0.875208	0.94523	1	0.988431		359.965	C9 H12 O9 S3
X04927	Mt 15c Rhizo Study1 vs Mt WT Rhizo Study1	15.305	-0.0722555	0.693162	0.855094	1	0.95115		759.295	C49 H48 N O P3
X04930	Mt 15c Rhizo Study1 vs Mt WT Rhizo Study1	13.9068	-0.2177	0.0499981	0.296022	1	0.859936		307.212	C14 H25 N7 O
X04931	Mt 15c Rhizo Study1 vs Mt WT Rhizo Study1	15.9404	-0.51266	0.0762153	0.335832	1	0.700929		403.148	C17 H25 N O10
X04934	Mt 15c Rhizo Study1 vs Mt WT Rhizo Study1	20.5566	-0.124096	0.760767	0.889837	1	0.917579		379.922	C2 H5 Cl N2 O18
X04937	Mt 15c Rhizo Study1 vs Mt WT Rhizo Study1	20.0275	-0.260529	0.465991	0.709877	1	0.834782		516.91
X04941	Mt 15c Rhizo Study1 vs Mt WT Rhizo Study1	19.5331	-0.466642	0.255639	0.539626	1	0.723647		562.149	C31 H22 N4 O7
X04944	Mt 15c Rhizo Study1 vs Mt WT Rhizo Study1	18.8181	-1.82894	0.0246649	0.229102	1	0.281472		532.88	C7 H3 Cl N9 O12 P3
X04958	Mt 15c Rhizo Study1 vs Mt WT Rhizo Study1	20.6586	-0.126489	0.567716	0.776487	1	0.916058		954.446	C34 H73 N10 O15 P3
X04962	Mt 15c Rhizo Study1 vs Mt WT Rhizo Study1	15.3356	-0.642944	0.193675	0.482449	1	0.640405		443.215	C25 H35 N O2 P2
X04972	Mt 15c Rhizo Study1 vs Mt WT Rhizo Study1	15.3226	0.0310026	0.90169	0.958899	1	1.02172		590.239	C21 H45 N4 O9 P3
X04974	Mt 15c Rhizo Study1 vs Mt WT Rhizo Study1	16.4126	0.335501	0.4107	0.67027	1	1.26182		177.001	C5 H8 N O2 P S
X04977	Mt 15c Rhizo Study1 vs Mt WT Rhizo Study1	20.9249	0.0630873	0.825583	0.926117	1	1.0447		271.887	C5 H3 Cl O5 P2 S
X04986	Mt 15c Rhizo Study1 vs Mt WT Rhizo Study1	15.1661	-0.121856	0.475489	0.715026	1	0.919005		438.261	C24 H38 O7
X04987	Mt 15c Rhizo Study1 vs Mt WT Rhizo Study1	19.2348	0.656333	0.0522669	0.297726	1	1.57607		654.179	C29 H34 O17
X04989	Mt 15c Rhizo Study1 vs Mt WT Rhizo Study1	20.5337	-0.422945	0.240761	0.524411	1	0.7459		299.887	C9 H2 O4 P2 S2
X04991	Mt 15c Rhizo Study1 vs Mt WT Rhizo Study1	19.4435	1.88814	0.00173211	0.0914719	1	3.70157		889.431
X04992	Mt 15c Rhizo Study1 vs Mt WT Rhizo Study1	18.6778	-1.26044	0.0633314	0.313885	1	0.417416		357.083	C6 H17 N9 O5 P2
X04994	Mt 15c Rhizo Study1 vs Mt WT Rhizo Study1	18.7896	-0.373661	0.203675	0.492681	1	0.771822		477.2	C24 H31 N O9
X04995	Mt 15c Rhizo Study1 vs Mt WT Rhizo Study1	20.0021	-0.842093	0.0100766	0.169188	1	0.557834		664.419	C41 H62 O3 P2
X04999	Mt 15c Rhizo Study1 vs Mt WT Rhizo Study1	20.3848	0.590346	0.0568799	0.303972	1	1.50561		808.461	C46 H71 N2 O4 P3
X05003	Mt 15c Rhizo Study1 vs Mt WT Rhizo Study1	17.1339	-0.0549047	0.930828	0.96999	1	0.962658		283.142	C14 H21 N O5
X05005	Mt 15c Rhizo Study1 vs Mt WT Rhizo Study1	20.4857	0.56202	0.266819	0.550222	1	1.47633		868.243	C47 H42 N4 O9 P2
X05011	Mt 15c Rhizo Study1 vs Mt WT Rhizo Study1	20.2161	0.722536	0.310312	0.588088	1	1.65008		119.058	C4 H9 N O3
X05013	Mt 15c Rhizo Study1 vs Mt WT Rhizo Study1	21.1057	0.0508388	0.806239	0.915759	1	1.03587		669.775	C9 H2 Cl N8 O14 P3 S3
X05023	Mt 15c Rhizo Study1 vs Mt WT Rhizo Study1	20.0829	-0.100267	0.784043	0.902747	1	0.932861		470.905	C7 H9 Cl N3 O13 P3
X05026	Mt 15c Rhizo Study1 vs Mt WT Rhizo Study1	19.877	0.376864	0.628656	0.813513	1	1.29852		499.898	C2 H7 Cl N6 O18 P2
X05030	Mt 15c Rhizo Study1 vs Mt WT Rhizo Study1	18.6134	-1.23448	0.152622	0.438306	1	0.424996		395.216	C17 H33 N O9
X05050	Mt 15c Rhizo Study1 vs Mt WT Rhizo Study1	20.9911	0.449711	0.0774014	0.33874	1	1.36577		83.074
X05054	Mt 15c Rhizo Study1 vs Mt WT Rhizo Study1	14.4488	-0.180582	0.109581	0.386724	1	0.882347		259.189	C12 H25 N3 O3
X05058	Mt 15c Rhizo Study1 vs Mt WT Rhizo Study1	20.7678	-0.518897	0.184979	0.47481	1	0.697905		224.053	C7 H12 O8
X05062	Mt 15c Rhizo Study1 vs Mt WT Rhizo Study1	19.1362	-0.351735	0.282421	0.560987	1	0.783641		419.142	C17 H25 N O11
X05063	Mt 15c Rhizo Study1 vs Mt WT Rhizo Study1	19.5435	-1.21535	0.00977409	0.169188	1	0.430669		477.147	C16 H27 N7 O6 S2
X05065	Mt 15c Rhizo Study1 vs Mt WT Rhizo Study1	14.1913	-0.260299	0.0253216	0.230791	1	0.834915		312.18	C14 H24 N4 O4
X05066	Mt 15c Rhizo Study1 vs Mt WT Rhizo Study1	19.5162	0.803174	0.088158	0.360167	1	1.74494		271.758
X05081	Mt 15c Rhizo Study1 vs Mt WT Rhizo Study1	19.1025	0.409819	0.307429	0.585616	1	1.32852		187.937	C2 H5 O4 P S2
X05084	Mt 15c Rhizo Study1 vs Mt WT Rhizo Study1	20.2998	0.869103	0.00442305	0.125364	1	1.82653		392.254	C27 H36 S
X05093	Mt 15c Rhizo Study1 vs Mt WT Rhizo Study1	20.2366	0.441487	0.493656	0.726799	1	1.358		217.904	C3 H6 Cl O P3 S
X05094	Mt 15c Rhizo Study1 vs Mt WT Rhizo Study1	20.2366	0.441487	0.493656	0.726799	1	1.358		263.91	C4 H8 Cl O3 P3 S
X05095	Mt 15c Rhizo Study1 vs Mt WT Rhizo Study1	19.7649	-0.656425	0.289697	0.567522	1	0.634449		772.364	C36 H56 N2 O16
X05096	Mt 15c Rhizo Study1 vs Mt WT Rhizo Study1	20.1779	-0.710458	0.0793678	0.341782	1	0.611126		467.074	C17 H17 N5 O9 S
X05097	Mt 15c Rhizo Study1 vs Mt WT Rhizo Study1	15.0154	0.0395629	0.897266	0.956402	1	1.0278		419.128	C13 H25 N O14
X05099	Mt 15c Rhizo Study1 vs Mt WT Rhizo Study1	19.8533	-0.695656	0.180081	0.468668	1	0.617429		609.711
X05101	Mt 15c Rhizo Study1 vs Mt WT Rhizo Study1	17.5532	-0.0812076	0.95012	0.979133	1	0.945266		120.059
X05106	Mt 15c Rhizo Study1 vs Mt WT Rhizo Study1	19.5441	0.692296	0.202454	0.491433	1	1.61585		613.803	C14 H2 Cl N2 O16 P3 S
X05107	Mt 15c Rhizo Study1 vs Mt WT Rhizo Study1	20.3384	-0.0730805	0.819116	0.921485	1	0.950606		371.936	C3 H7 Br N10 O3 P2
X05110	Mt 15c Rhizo Study1 vs Mt WT Rhizo Study1	16.4936	-0.0827176	0.742642	0.882196	1	0.944277		375.248	C16 H33 N5 O5
X05114	Mt 15c Rhizo Study1 vs Mt WT Rhizo Study1	15.269	0.790494	0.400325	0.663916	1	1.72967		232.142	C12 H25 P S
X05120	Mt 15c Rhizo Study1 vs Mt WT Rhizo Study1	20.7945	0.544465	0.111989	0.389664	1	1.45848		494.158
X05125	Mt 15c Rhizo Study1 vs Mt WT Rhizo Study1	16.6968	-1.18686	0.0330725	0.250049	1	0.439259		187.93
X05130	Mt 15c Rhizo Study1 vs Mt WT Rhizo Study1	14.4757	-1.69912	0.0397459	0.269695	1	0.307974		343.148	C12 H25 N O10
X05136	Mt 15c Rhizo Study1 vs Mt WT Rhizo Study1	18.4877	-1.46328	0.0539981	0.299356	1	0.362669		372.139	C14 H31 O5 P3
X05137	Mt 15c Rhizo Study1 vs Mt WT Rhizo Study1	20.2475	0.141892	0.652405	0.828408	1	1.10335		661.167
X05142	Mt 15c Rhizo Study1 vs Mt WT Rhizo Study1	20.2423	-0.310539	0.245704	0.529686	1	0.80634		580.216	C32 H38 O6 P2
X05158	Mt 15c Rhizo Study1 vs Mt WT Rhizo Study1	15.2334	-0.151049	0.350433	0.617246	1	0.900595		656.32
X05159	Mt 15c Rhizo Study1 vs Mt WT Rhizo Study1	15.0895	-0.121856	0.470063	0.712046	1	0.919005		657.316	C23 H51 N3 O18
X05160	Mt 15c Rhizo Study1 vs Mt WT Rhizo Study1	20.3782	-0.23411	0.33369	0.605711	1	0.850209		100.016	C4 H4 O3
X05166	Mt 15c Rhizo Study1 vs Mt WT Rhizo Study1	16.877	-0.170544	0.679837	0.847728	1	0.888507		266.996	C8 H10 Cl N O5 S
X05169	Mt 15c Rhizo Study1 vs Mt WT Rhizo Study1	14.3938	-0.236696	0.116703	0.396256	1	0.848687		457.253	C14 H36 N9 O6 P
X05170	Mt 15c Rhizo Study1 vs Mt WT Rhizo Study1	17.4151	0.499405	0.158062	0.445521	1	1.41363		327.891	C H3 N2 O12 P3
X05176	Mt 15c Rhizo Study1 vs Mt WT Rhizo Study1	16.3222	0.93338	0.0731044	0.331396	1	1.90974		307.927	C4 H6 Cl N2 O8 P S
X05183	Mt 15c Rhizo Study1 vs Mt WT Rhizo Study1	15.3145	0.0879137	0.555902	0.770703	1	1.06283		194.045	C7 H16 P2 S
X05184	Mt 15c Rhizo Study1 vs Mt WT Rhizo Study1	19.2696	-0.951466	0.0511005	0.297201	1	0.517107		516.185	C27 H34 O6 P2
X05186	Mt 15c Rhizo Study1 vs Mt WT Rhizo Study1	16.1942	-0.682015	0.30606	0.584928	1	0.623294		409.1	C17 H16 N9 P S
X05187	Mt 15c Rhizo Study1 vs Mt WT Rhizo Study1	20.9247	-0.182398	0.409278	0.669156	1	0.881237		283.913	C4 H N2 O9 P S
X05199	Mt 15c Rhizo Study1 vs Mt WT Rhizo Study1	18.7852	0.238843	0.425022	0.680701	1	1.18005		864.254	C41 H46 N4 O13 P2
X05201	Mt 15c Rhizo Study1 vs Mt WT Rhizo Study1	15.3786	-0.0722563	0.69777	0.857229	1	0.951149		413.096	C17 H19 N O11
X05202	Mt 15c Rhizo Study1 vs Mt WT Rhizo Study1	19.596	-1.61264	0.0908127	0.364777	1	0.326999		852.432	C49 H56 N8 O6
X05205	Mt 15c Rhizo Study1 vs Mt WT Rhizo Study1	18.9276	-0.842788	0.181272	0.469623	1	0.557565		335.052
X05210	Mt 15c Rhizo Study1 vs Mt WT Rhizo Study1	20.6228	0.39951	0.152614	0.438306	1	1.31906		247.863	C2 H Cl2 N2 O2 P3
X05212	Mt 15c Rhizo Study1 vs Mt WT Rhizo Study1	16.6951	0.139141	0.565277	0.776182	1	1.10125		231.1	C12 H13 N3 O2
X05232	Mt 15c Rhizo Study1 vs Mt WT Rhizo Study1	18.0586	-0.207398	0.747239	0.882719	1	0.866098		657.137
X05246	Mt 15c Rhizo Study1 vs Mt WT Rhizo Study1	20.1004	0.413392	0.21397	0.499727	1	1.33181		722.425	C39 H62 O12
X05247	Mt 15c Rhizo Study1 vs Mt WT Rhizo Study1	19.8496	-0.96178	0.206935	0.493478	1	0.513423		370.253	C17 H34 N6 O S
X05249	Mt 15c Rhizo Study1 vs Mt WT Rhizo Study1	20.2442	0.667118	0.0662748	0.320713	1	1.5879		266.149	C11 H26 N2 O S2
X05252	Mt 15c Rhizo Study1 vs Mt WT Rhizo Study1	20.4631	0.170248	0.656032	0.829671	1	1.12525		295.961	C H3 N10 O3 P3
X05259	Mt 15c Rhizo Study1 vs Mt WT Rhizo Study1	20.8027	-0.0859029	0.744309	0.882196	1	0.942195		69.9723
X05261	Mt 15c Rhizo Study1 vs Mt WT Rhizo Study1	14.8135	-0.0232151	0.850164	0.936835	1	0.984037		474.179	C27 H26 N2 O6
X05263	Mt 15c Rhizo Study1 vs Mt WT Rhizo Study1	19.7938	-0.691454	0.387894	0.651335	1	0.61923		234.121	C9 H18 N2 O5
X05269	Mt 15c Rhizo Study1 vs Mt WT Rhizo Study1	15.3357	0.337779	0.558101	0.77201	1	1.26381		496.188
X05270	Mt 15c Rhizo Study1 vs Mt WT Rhizo Study1	15.0578	-0.0447296	0.830698	0.928072	1	0.969471		608.171	C21 H37 O18 P
X05274	Mt 15c Rhizo Study1 vs Mt WT Rhizo Study1	18.1126	-1.25126	0.0271941	0.237301	1	0.42008		429.199	C25 H27 N5 S
X05275	Mt 15c Rhizo Study1 vs Mt WT Rhizo Study1	19.5024	-0.389161	0.369413	0.632145	1	0.763574		609.881	C5 H9 Br Cl N10 O16 P
X05276	Mt 15c Rhizo Study1 vs Mt WT Rhizo Study1	19.5976	-0.340388	0.432372	0.685409	1	0.789829		611.88
X05277	Mt 15c Rhizo Study1 vs Mt WT Rhizo Study1	14.7144	0.271386	0.508122	0.738494	1	1.20697		377.242	C18 H35 N O7
X05279	Mt 15c Rhizo Study1 vs Mt WT Rhizo Study1	19.5608	-1.09322	0.119038	0.398545	1	0.468715		327.185	C13 H25 N7 O S
X05280	Mt 15c Rhizo Study1 vs Mt WT Rhizo Study1	19.1238	-0.319374	0.417098	0.676184	1	0.801417		470.151	C17 H33 N2 O7 P3
X05281	Mt 15c Rhizo Study1 vs Mt WT Rhizo Study1	14.8215	0.152382	0.711852	0.866197	1	1.1114		386.216	C11 H31 N8 O5 P
X05285	Mt 15c Rhizo Study1 vs Mt WT Rhizo Study1	20.4834	0.32583	0.161347	0.449556	1	1.25339		695.388	C40 H59 N O5 P2
X05286	Mt 15c Rhizo Study1 vs Mt WT Rhizo Study1	14.1652	-0.16734	0.341584	0.610749	1	0.890483		765.138
X05287	Mt 15c Rhizo Study1 vs Mt WT Rhizo Study1	13.9542	-0.181536	0.327031	0.602043	1	0.881764		766.147	C42 H31 N4 O5 P S2
X05291	Mt 15c Rhizo Study1 vs Mt WT Rhizo Study1	19.2671	-0.00856318	0.979054	0.992568	1	0.994082		377.195	C19 H27 N3 O5
X05298	Mt 15c Rhizo Study1 vs Mt WT Rhizo Study1	16.8739	-1.91277	0.143043	0.426747	1	0.265582		311.209	C17 H29 N O4
X05308	Mt 15c Rhizo Study1 vs Mt WT Rhizo Study1	20.5586	0.23642	0.46845	0.710353	1	1.17807		653.801
X05312	Mt 15c Rhizo Study1 vs Mt WT Rhizo Study1	18.2796	-0.154247	0.78172	0.901941	1	0.898601		498.134	C26 H26 O8 S
X05314	Mt 15c Rhizo Study1 vs Mt WT Rhizo Study1	20.1256	-0.303621	0.531268	0.753734	1	0.810216		662.163	C32 H28 N10 O P2 S
X05319	Mt 15c Rhizo Study1 vs Mt WT Rhizo Study1	20.773	-0.261702	0.301681	0.582498	1	0.834103		468.069	C17 H17 N4 O10 P
X05323	Mt 15c Rhizo Study1 vs Mt WT Rhizo Study1	19.8767	0.498542	0.104869	0.380392	1	1.41279		892.264	C56 H47 O5 P3
X05336	Mt 15c Rhizo Study1 vs Mt WT Rhizo Study1	20.1267	-0.740043	0.0763202	0.335832	1	0.598722		366.083	C10 H22 O12 S
X05339	Mt 15c Rhizo Study1 vs Mt WT Rhizo Study1	18.9976	-0.180196	0.793515	0.908624	1	0.882583		320.108	C9 H16 N6 O7
X05340	Mt 15c Rhizo Study1 vs Mt WT Rhizo Study1	19.9012	-0.605394	0.331166	0.6044	1	0.657292		649.418	C37 H55 N5 O5
X05342	Mt 15c Rhizo Study1 vs Mt WT Rhizo Study1	20.0287	-0.112573	0.78495	0.902747	1	0.924937		618.155	C26 H37 O11 P3
X05352	Mt 15c Rhizo Study1 vs Mt WT Rhizo Study1	15.7475	0.580445	0.564677	0.776182	1	1.49531		495.121
X05353	Mt 15c Rhizo Study1 vs Mt WT Rhizo Study1	19.6522	0.3117	0.568773	0.777028	1	1.24117		337.101	C13 H23 N O5 S2
X05354	Mt 15c Rhizo Study1 vs Mt WT Rhizo Study1	17.9787	-1.92416	0.0101485	0.169188	1	0.263494		327.204	C12 H26 N9 P
X05355	Mt 15c Rhizo Study1 vs Mt WT Rhizo Study1	15.2444	0.345402	0.469999	0.712046	1	1.27051		509.211	C21 H35 N O13
X05356	Mt 15c Rhizo Study1 vs Mt WT Rhizo Study1	16.1601	-0.0296089	0.906098	0.959547	1	0.979686		536.26	C32 H42 O3 P2
X05361	Mt 15c Rhizo Study1 vs Mt WT Rhizo Study1	20.1293	-0.36177	0.358313	0.619831	1	0.778209		701.723
X05362	Mt 15c Rhizo Study1 vs Mt WT Rhizo Study1	18.9522	-2.14699	0.0805491	0.344456	1	0.225784		517.122	C19 H20 N9 O7 P
X05363	Mt 15c Rhizo Study1 vs Mt WT Rhizo Study1	15.1608	-0.00632417	0.962087	0.985921	1	0.995626		404.099	C10 H26 N6 O3 P2 S2
X05366	Mt 15c Rhizo Study1 vs Mt WT Rhizo Study1	19.9769	0.428738	0.134534	0.41402	1	1.34606		698.206	C26 H35 N8 O13 P
X05367	Mt 15c Rhizo Study1 vs Mt WT Rhizo Study1	19.8386	0.1722	0.538616	0.758746	1	1.12678		254.058	C15 H10 O4
X05378	Mt 15c Rhizo Study1 vs Mt WT Rhizo Study1	19.6411	-0.267398	0.617887	0.808542	1	0.830817		868.929
X05380	Mt 15c Rhizo Study1 vs Mt WT Rhizo Study1	20.5645	0.221769	0.445702	0.695217	1	1.16616		882.425	C51 H59 N6 O6 P
X05381	Mt 15c Rhizo Study1 vs Mt WT Rhizo Study1	20.6098	0.241172	0.352518	0.617963	1	1.18195		926.415	C42 H58 N10 O14
X05387	Mt 15c Rhizo Study1 vs Mt WT Rhizo Study1	20.0045	0.443187	0.304598	0.583948	1	1.3596		924.491
X05391	Mt 15c Rhizo Study1 vs Mt WT Rhizo Study1	18.6485	-0.909592	0.247649	0.530307	1	0.532336		274.153	C12 H22 N2 O5
X05398	Mt 15c Rhizo Study1 vs Mt WT Rhizo Study1	19.3437	-0.552292	0.286966	0.564487	1	0.681936		729.888
X05401	Mt 15c Rhizo Study1 vs Mt WT Rhizo Study1	19.8396	-0.102085	0.652102	0.828308	1	0.931686		255.095	C8 H17 N O8
X05409	Mt 15c Rhizo Study1 vs Mt WT Rhizo Study1	19.2439	-0.585702	0.453243	0.701385	1	0.666325		621.227	C23 H41 N7 O7 P2 S
X05413	Mt 15c Rhizo Study1 vs Mt WT Rhizo Study1	17.9555	-1.46646	0.0777208	0.33877	1	0.36187		388.279
X05418	Mt 15c Rhizo Study1 vs Mt WT Rhizo Study1	19.776	0.538224	0.148374	0.434266	1	1.45218		598.154	C37 H27 O6 P
X05442	Mt 15c Rhizo Study1 vs Mt WT Rhizo Study1	14.1984	0.0348085	0.806896	0.915902	1	1.02442		320.148
X05443	Mt 15c Rhizo Study1 vs Mt WT Rhizo Study1	19.3912	-0.406824	0.263008	0.548412	1	0.754282		290.044	C7 H12 N6 O3 P2
X05444	Mt 15c Rhizo Study1 vs Mt WT Rhizo Study1	13.8219	-0.416816	0.0246312	0.229102	1	0.749076		597.227	C24 H39 N O16
X05462	Mt 15c Rhizo Study1 vs Mt WT Rhizo Study1	18.4735	-1.04807	0.0690246	0.325872	1	0.483614		335.083	C16 H17 N O5 S
X05470	Mt 15c Rhizo Study1 vs Mt WT Rhizo Study1	19.5139	-0.176047	0.735721	0.878362	1	0.885125		554.892
X05473	Mt 15c Rhizo Study1 vs Mt WT Rhizo Study1	17.1642	1.40014	0.0794944	0.341985	1	2.63927		532.216	C18 H37 N4 O12 P
X05479	Mt 15c Rhizo Study1 vs Mt WT Rhizo Study1	20.3082	-0.353509	0.369814	0.63258	1	0.782678		411.871	C10 H2 Cl O12 P S
X05482	Mt 15c Rhizo Study1 vs Mt WT Rhizo Study1	19.4401	-0.264344	0.560832	0.773863	1	0.832577		585.884	C18 H6 Cl N10 P3 S3
X05487	Mt 15c Rhizo Study1 vs Mt WT Rhizo Study1	20.4092	0.0932885	0.783091	0.902308	1	1.0668		137.947
X05499	Mt 15c Rhizo Study1 vs Mt WT Rhizo Study1	15.3991	-0.0580046	0.782018	0.901941	1	0.960592		573.247
X05500	Mt 15c Rhizo Study1 vs Mt WT Rhizo Study1	15.3524	-0.0580054	0.7771	0.899404	1	0.960591		574.243	C29 H39 N2 O8 P
X05505	Mt 15c Rhizo Study1 vs Mt WT Rhizo Study1	20.2667	-0.1414	0.701009	0.85943	1	0.906639		194.058	C10 H10 O4
X05506	Mt 15c Rhizo Study1 vs Mt WT Rhizo Study1	19.8674	0.666336	0.0148225	0.184455	1	1.58704		295.9	C3 H N6 O3 P S3
X05507	Mt 15c Rhizo Study1 vs Mt WT Rhizo Study1	19.8674	0.666336	0.0148225	0.184455	1	1.58704		313.911	C3 H9 Cl N2 O5 P2 S2
X05517	Mt 15c Rhizo Study1 vs Mt WT Rhizo Study1	19.7	0.3574	0.548952	0.766944	1	1.28111		331.885	C4 H4 Cl N4 O4 P3 S
X05518	Mt 15c Rhizo Study1 vs Mt WT Rhizo Study1	15.2349	-0.0124665	0.913112	0.962284	1	0.991396		810.243	C47 H34 N6 O8
X05521	Mt 15c Rhizo Study1 vs Mt WT Rhizo Study1	19.501	-0.234374	0.59978	0.796534	1	0.850054		553.891	C6 H15 Cl3 N2 O17 P2
X05523	Mt 15c Rhizo Study1 vs Mt WT Rhizo Study1	18.5442	-1.44986	0.0508897	0.29676	1	0.366058		306.168	C14 H26 O7
X05524	Mt 15c Rhizo Study1 vs Mt WT Rhizo Study1	18.9814	-1.44986	0.0508897	0.29676	1	0.366058		352.173	C18 H29 N2 O P S
X05528	Mt 15c Rhizo Study1 vs Mt WT Rhizo Study1	15.7373	-0.205428	0.529694	0.75206	1	0.867282		238.596
X05531	Mt 15c Rhizo Study1 vs Mt WT Rhizo Study1	19.7793	0.169348	0.433272	0.685754	1	1.12455		700.237
X05533	Mt 15c Rhizo Study1 vs Mt WT Rhizo Study1	13.6989	-0.460857	0.0130431	0.184241	1	0.726555		366.169	C20 H32 P2 S
X05535	Mt 15c Rhizo Study1 vs Mt WT Rhizo Study1	20.4312	-0.0525687	0.835875	0.930059	1	0.964218		708.373	C40 H59 N2 O3 P3
X05537	Mt 15c Rhizo Study1 vs Mt WT Rhizo Study1	18.7321	0.982841	0.126746	0.405399	1	1.97635		488.132	C24 H24 O11
X05539	Mt 15c Rhizo Study1 vs Mt WT Rhizo Study1	20.5268	0.309069	0.317451	0.593513	1	1.23891		488.153	C32 H25 O3 P
X05540	Mt 15c Rhizo Study1 vs Mt WT Rhizo Study1	20.6474	0.222287	0.659612	0.8324	1	1.16658		196.04	C6 H12 O5 S
X05541	Mt 15c Rhizo Study1 vs Mt WT Rhizo Study1	20.5528	-0.0074999	0.971729	0.989865	1	0.994815		277.079	C15 H17 Cl N P
X05547	Mt 15c Rhizo Study1 vs Mt WT Rhizo Study1	14.4908	-0.93461	0.0388396	0.266593	1	0.523184		303.106
X05558	Mt 15c Rhizo Study1 vs Mt WT Rhizo Study1	19.2422	-1.70881	0.128365	0.407997	1	0.305912		368.237	C15 H37 N4 O2 P S
X05560	Mt 15c Rhizo Study1 vs Mt WT Rhizo Study1	20.1072	-0.968152	0.0749865	0.334464	1	0.51116		477.285	C25 H39 N3 O6
X05562	Mt 15c Rhizo Study1 vs Mt WT Rhizo Study1	15.4764	0.0965209	0.558013	0.77201	1	1.06919		279.089	C11 H14 N5 O2 P
X05563	Mt 15c Rhizo Study1 vs Mt WT Rhizo Study1	17.1411	0.252004	0.514167	0.742061	1	1.19086		443.146	C18 H26 N3 O8 P
X05567	Mt 15c Rhizo Study1 vs Mt WT Rhizo Study1	15.0148	0.0464432	0.687878	0.852452	1	1.03272		383.133
X05571	Mt 15c Rhizo Study1 vs Mt WT Rhizo Study1	18.4826	-1.09381	0.162785	0.450935	1	0.468523		371.169	C16 H25 N3 O7
X05573	Mt 15c Rhizo Study1 vs Mt WT Rhizo Study1	20.6867	-0.0508391	0.844136	0.934237	1	0.965375		68.9755
X05575	Mt 15c Rhizo Study1 vs Mt WT Rhizo Study1	19.7763	0.181201	0.398557	0.661238	1	1.13383		701.232	C34 H39 N O15
X05583	Mt 15c Rhizo Study1 vs Mt WT Rhizo Study1	20.1503	0.0524254	0.916953	0.962284	1	1.03701		265.134	C11 H23 N O4 S
X05590	Mt 15c Rhizo Study1 vs Mt WT Rhizo Study1	17.4376	2.18547	0.132399	0.411262	1	4.54876		444.047	C18 H17 Cl O11
X05600	Mt 15c Rhizo Study1 vs Mt WT Rhizo Study1	15.1129	-0.0250555	0.885707	0.950202	1	0.982783		620.187	C30 H39 O8 P3
X05604	Mt 15c Rhizo Study1 vs Mt WT Rhizo Study1	20.0579	-0.479151	0.222196	0.508351	1	0.7174		677.698
X05624	Mt 15c Rhizo Study1 vs Mt WT Rhizo Study1	18.31	-1.25589	0.0489256	0.293554	1	0.418736		201.064	C8 H11 N O5
X05626	Mt 15c Rhizo Study1 vs Mt WT Rhizo Study1	16.3081	0.0306104	0.883088	0.948339	1	1.02144		462.019	C9 H20 O17 P2
X05639	Mt 15c Rhizo Study1 vs Mt WT Rhizo Study1	20.125	-0.0591023	0.843632	0.934237	1	0.959861		304.024	C7 H10 N6 O4 P2
X05640	Mt 15c Rhizo Study1 vs Mt WT Rhizo Study1	20.1183	0.0345451	0.924387	0.965222	1	1.02423		548.751
X05651	Mt 15c Rhizo Study1 vs Mt WT Rhizo Study1	16.1772	-0.082717	0.730488	0.874878	1	0.944278		457.848	C4 H2 Cl N4 O14 P3
X05653	Mt 15c Rhizo Study1 vs Mt WT Rhizo Study1	19.7627	0.418038	0.209893	0.495418	1	1.33611		632.152	C29 H33 Cl N4 O6 S2
X05656	Mt 15c Rhizo Study1 vs Mt WT Rhizo Study1	20.3491	-0.315487	0.253546	0.536396	1	0.80358		769.71
X05663	Mt 15c Rhizo Study1 vs Mt WT Rhizo Study1	17.9377	-0.816584	0.0238889	0.225886	1	0.567785		539.164	C24 H29 N O13
X05664	Mt 15c Rhizo Study1 vs Mt WT Rhizo Study1	18.1008	0.0361124	0.864313	0.942051	1	1.02535		389.116	C16 H25 N O6 P2
X05672	Mt 15c Rhizo Study1 vs Mt WT Rhizo Study1	17.0188	0.896667	0.0318681	0.247236	1	1.86176		671.242	C41 H38 N O6 P
X05675	Mt 15c Rhizo Study1 vs Mt WT Rhizo Study1	17.6194	-0.425637	0.344762	0.613785	1	0.74451		333.038
X05678	Mt 15c Rhizo Study1 vs Mt WT Rhizo Study1	15.0875	-0.0596032	0.70881	0.86456	1	0.959528		399.117	C11 H22 N5 O9 P
X05682	Mt 15c Rhizo Study1 vs Mt WT Rhizo Study1	18.6474	0.000115237	0.999909	0.999909	1	1.00008		716.392	C43 H56 O9
X05690	Mt 15c Rhizo Study1 vs Mt WT Rhizo Study1	13.6404	-0.158166	0.158921	0.445521	1	0.896163		780.215	C28 H42 N6 O16 P2
X05691	Mt 15c Rhizo Study1 vs Mt WT Rhizo Study1	19.4023	0.421672	0.385814	0.649617	1	1.33948		637.827	C10 H10 Cl N2 O18 P3 S2
X05692	Mt 15c Rhizo Study1 vs Mt WT Rhizo Study1	13.9878	-0.343319	0.0309758	0.246512	1	0.788226		284.122
X05707	Mt 15c Rhizo Study1 vs Mt WT Rhizo Study1	16.8865	-0.0965157	0.790952	0.906896	1	0.935289		248.152	C14 H20 N2 O2
X05712	Mt 15c Rhizo Study1 vs Mt WT Rhizo Study1	15.4227	-0.0385896	0.743041	0.882196	1	0.973606		686.206	C30 H38 O18
X05715	Mt 15c Rhizo Study1 vs Mt WT Rhizo Study1	14.5564	0.0220071	0.88188	0.948151	1	1.01537		411.078	C11 H26 N O9 P S2
X05724	Mt 15c Rhizo Study1 vs Mt WT Rhizo Study1	16.714	0.0352207	0.876022	0.94547	1	1.02471		376.232	C16 H32 N4 O6
X05725	Mt 15c Rhizo Study1 vs Mt WT Rhizo Study1	20.0961	0.0907815	0.871783	0.943495	1	1.06495		511.878	C13 H13 Br N4 O3 S5
X05727	Mt 15c Rhizo Study1 vs Mt WT Rhizo Study1	20.183	-0.359644	0.184964	0.47481	1	0.779357		464.153	C19 H28 O13
X05734	Mt 15c Rhizo Study1 vs Mt WT Rhizo Study1	20.0366	0.377707	0.286717	0.564487	1	1.29928		253.808
X05741	Mt 15c Rhizo Study1 vs Mt WT Rhizo Study1	15.5159	0.0258846	0.830449	0.928072	1	1.0181		448.195	C20 H32 O11
X05744	Mt 15c Rhizo Study1 vs Mt WT Rhizo Study1	19.3115	0.297205	0.498466	0.730156	1	1.22876		248.817
X05746	Mt 15c Rhizo Study1 vs Mt WT Rhizo Study1	18.3268	-1.10285	0.00574047	0.141756	1	0.465595		338.121	C10 H14 N10 O4
X05747	Mt 15c Rhizo Study1 vs Mt WT Rhizo Study1	17.6535	-0.411069	0.226918	0.514603	1	0.752066		354.168
X05760	Mt 15c Rhizo Study1 vs Mt WT Rhizo Study1	20.5314	-0.425202	0.131073	0.411262	1	0.744734		358.111	C12 H22 O12
X05766	Mt 15c Rhizo Study1 vs Mt WT Rhizo Study1	20.2724	-0.145651	0.5776	0.782439	1	0.903972		234.99	C7 H12 N P3 S
X05767	Mt 15c Rhizo Study1 vs Mt WT Rhizo Study1	19.7124	-0.103447	0.796441	0.910037	1	0.930807		547.862	C22 H10 Br Cl O4 S3
X05768	Mt 15c Rhizo Study1 vs Mt WT Rhizo Study1	15.2601	-0.130702	0.42527	0.680701	1	0.913387		227.055	C9 H13 N3 S2
X05770	Mt 15c Rhizo Study1 vs Mt WT Rhizo Study1	20.6078	-0.0279296	0.906239	0.959547	1	0.980827		753.736
X05774	Mt 15c Rhizo Study1 vs Mt WT Rhizo Study1	19.1033	-0.112437	0.726891	0.872026	1	0.925024		480.144	C19 H26 N6 O5 P2
X05776	Mt 15c Rhizo Study1 vs Mt WT Rhizo Study1	15.1244	-0.0168697	0.903625	0.958899	1	0.988375		362.116
X05785	Mt 15c Rhizo Study1 vs Mt WT Rhizo Study1	17.9882	-0.28949	0.340245	0.60989	1	0.818191		599.194	C26 H35 N9 P2 S2
X05796	Mt 15c Rhizo Study1 vs Mt WT Rhizo Study1	17.579	0.0995209	0.836493	0.930059	1	1.07142		559.189	C28 H35 N O7 P2
X05799	Mt 15c Rhizo Study1 vs Mt WT Rhizo Study1	17.0628	-0.287381	0.50035	0.731989	1	0.819388		216.147	C10 H20 N2 O3
X05801	Mt 15c Rhizo Study1 vs Mt WT Rhizo Study1	18.7231	-0.375755	0.454384	0.70147	1	0.770702		630.192	C27 H30 N6 O12
X05802	Mt 15c Rhizo Study1 vs Mt WT Rhizo Study1	17.6455	-0.684769	0.0548767	0.299956	1	0.622105		371.179	C14 H29 N O10
X05806	Mt 15c Rhizo Study1 vs Mt WT Rhizo Study1	14.9438	-0.554061	0.154498	0.440167	1	0.6811		308.11	C12 H20 O9
X05815	Mt 15c Rhizo Study1 vs Mt WT Rhizo Study1	16.2971	0.72203	0.4684	0.710353	1	1.6495		105.042	C3 H7 N O3
X05818	Mt 15c Rhizo Study1 vs Mt WT Rhizo Study1	19.0318	-0.712793	0.433577	0.685754	1	0.610138		597.205	C21 H36 N5 O13 P
X05821	Mt 15c Rhizo Study1 vs Mt WT Rhizo Study1	18.527	-0.20253	0.852213	0.937857	1	0.869026		398.008	C13 H11 N4 O7 P S
X05829	Mt 15c Rhizo Study1 vs Mt WT Rhizo Study1	15.0209	-0.0240575	0.869628	0.943065	1	0.983463		580.237	C25 H40 O15
X05832	Mt 15c Rhizo Study1 vs Mt WT Rhizo Study1	16.2333	0.0352208	0.867862	0.942738	1	1.02471		244.041	C5 H9 N8 P S
X05835	Mt 15c Rhizo Study1 vs Mt WT Rhizo Study1	13.9892	-0.131652	0.1027	0.37725	1	0.912786		357.274	C17 H35 N5 O3
X05836	Mt 15c Rhizo Study1 vs Mt WT Rhizo Study1	19.3656	-0.709768	0.0790837	0.341244	1	0.611418		282.113	C11 H22 O6 S
X05844	Mt 15c Rhizo Study1 vs Mt WT Rhizo Study1	18.7627	-0.0106846	0.964604	0.98709	1	0.992621		821.273	C24 H54 N7 O18 P3
X05846	Mt 15c Rhizo Study1 vs Mt WT Rhizo Study1	19.2593	-0.517549	0.205137	0.492681	1	0.698558		623.183	C36 H35 N O3 P2 S
X05847	Mt 15c Rhizo Study1 vs Mt WT Rhizo Study1	20.0921	-0.0905752	0.738468	0.879641	1	0.939148		345.972	C9 H7 Cl N6 O3 S2
X05848	Mt 15c Rhizo Study1 vs Mt WT Rhizo Study1	14.4191	-0.686083	0.163436	0.451177	1	0.621539		663.222	C23 H40 N9 O8 P3
X05849	Mt 15c Rhizo Study1 vs Mt WT Rhizo Study1	18.774	-0.023228	0.969585	0.989129	1	0.984029		406.323	C21 H48 N2 O P2
X05852	Mt 15c Rhizo Study1 vs Mt WT Rhizo Study1	14.8874	-0.916421	0.00101014	0.0886187	1	0.529822		367.147	C14 H25 N O10
X05853	Mt 15c Rhizo Study1 vs Mt WT Rhizo Study1	19.4554	-0.935289	0.00621462	0.143433	1	0.522938		462.138	C14 H23 N8 O8 P
X05860	Mt 15c Rhizo Study1 vs Mt WT Rhizo Study1	15.8928	-0.0375059	0.822268	0.923602	1	0.974338		214.093	C5 H10 N8 O2
X05870	Mt 15c Rhizo Study1 vs Mt WT Rhizo Study1	19.8437	0.117259	0.57589	0.781808	1	1.08467		516.145	C19 H35 O10 P3
X05871	Mt 15c Rhizo Study1 vs Mt WT Rhizo Study1	19.5735	-1.49032	0.00684634	0.148282	1	0.355933		220.039	C4 H10 N6 O P2
X05882	Mt 15c Rhizo Study1 vs Mt WT Rhizo Study1	19.6647	0.261766	0.420689	0.679355	1	1.19895		375.116	C15 H21 N O10
X05885	Mt 15c Rhizo Study1 vs Mt WT Rhizo Study1	17.638	-2.07168	0.0253152	0.230791	1	0.237882		809.404	C43 H57 N9 O3 P2
X05886	Mt 15c Rhizo Study1 vs Mt WT Rhizo Study1	18.6539	-0.298754	0.758956	0.888783	1	0.812954		231.12
X05887	Mt 15c Rhizo Study1 vs Mt WT Rhizo Study1	14.5581	-0.315929	0.0329318	0.249694	1	0.803334		428.227	C19 H32 N4 O7
X05891	Mt 15c Rhizo Study1 vs Mt WT Rhizo Study1	20.1079	0.228287	0.436891	0.688873	1	1.17144		369.939	C5 H15 Br Cl2 N6 P2
X05892	Mt 15c Rhizo Study1 vs Mt WT Rhizo Study1	14.8398	-0.0412662	0.833218	0.929082	1	0.971802		426.114	C12 H27 O14 P
X05897	Mt 15c Rhizo Study1 vs Mt WT Rhizo Study1	17.9417	-1.51926	0.00127405	0.0914719	1	0.348864		290.062	C8 H14 N6 O2 S2
X05898	Mt 15c Rhizo Study1 vs Mt WT Rhizo Study1	17.89	-1.49053	0.0372726	0.263449	1	0.355882		524.211	C27 H42 O2 P2 S2
X05902	Mt 15c Rhizo Study1 vs Mt WT Rhizo Study1	19.8199	0.0371007	0.871122	0.943495	1	1.02605		515.148
X05904	Mt 15c Rhizo Study1 vs Mt WT Rhizo Study1	18.5291	-1.23968	0.0501832	0.296143	1	0.423465		132.042	C5 H8 O4
X05906	Mt 15c Rhizo Study1 vs Mt WT Rhizo Study1	19.4944	-0.0593207	0.879068	0.946858	1	0.959716		510.882
X05907	Mt 15c Rhizo Study1 vs Mt WT Rhizo Study1	17.97	-0.382425	0.435247	0.68713	1	0.767147		470.138	C19 H27 N4 O6 P S
X05920	Mt 15c Rhizo Study1 vs Mt WT Rhizo Study1	20.1472	0.181575	0.634559	0.817488	1	1.13412		439.859	C9 H5 N4 O5 P S5
X05921	Mt 15c Rhizo Study1 vs Mt WT Rhizo Study1	19.5697	-0.815882	0.21035	0.495579	1	0.568061		456.323	C29 H44 O4
X05922	Mt 15c Rhizo Study1 vs Mt WT Rhizo Study1	15.122	-0.114314	0.344293	0.613785	1	0.923821		446.231
X05929	Mt 15c Rhizo Study1 vs Mt WT Rhizo Study1	16.3767	-0.784591	0.0402245	0.27135	1	0.580517		394.185	C20 H33 N2 P3
X05930	Mt 15c Rhizo Study1 vs Mt WT Rhizo Study1	20.3625	0.275585	0.251244	0.534298	1	1.21049		255.913	C2 H7 Cl O6 P2 S
X05931	Mt 15c Rhizo Study1 vs Mt WT Rhizo Study1	18.275	-1.28474	0.063517	0.31408	1	0.410446		284.082	C16 H8 N6
X05933	Mt 15c Rhizo Study1 vs Mt WT Rhizo Study1	19.4046	-0.0474649	0.921849	0.963295	1	0.967635		365.908	C4 H10 Cl2 O11 P2
X05939	Mt 15c Rhizo Study1 vs Mt WT Rhizo Study1	20.151	0.199825	0.648988	0.826509	1	1.14856		443.904	C5 H6 Cl N4 O14 P S
X05940	Mt 15c Rhizo Study1 vs Mt WT Rhizo Study1	20.151	0.199825	0.648988	0.826509	1	1.14856		425.893	C17 H3 Cl N4 S4
X05945	Mt 15c Rhizo Study1 vs Mt WT Rhizo Study1	19.9612	0.607318	0.194597	0.483194	1	1.52342		716.196	C34 H36 O17
X05959	Mt 15c Rhizo Study1 vs Mt WT Rhizo Study1	19.223	-1.2791	0.083226	0.35013	1	0.412053		896.441	C32 H71 N10 O13 P3
X05984	Mt 15c Rhizo Study1 vs Mt WT Rhizo Study1	17.2566	-0.0325781	0.95955	0.984729	1	0.977672		639.217	C30 H33 N5 O11
X05986	Mt 15c Rhizo Study1 vs Mt WT Rhizo Study1	18.9736	-0.947229	0.0308617	0.246512	1	0.518627		135.032	C7 H5 N O2
X05987	Mt 15c Rhizo Study1 vs Mt WT Rhizo Study1	14.7761	-0.0242232	0.917872	0.962328	1	0.98335		430.21	C23 H30 N2 O6
X05988	Mt 15c Rhizo Study1 vs Mt WT Rhizo Study1	20.017	-0.303804	0.270738	0.551736	1	0.810114		263.082	C10 H17 N O5 S
X05990	Mt 15c Rhizo Study1 vs Mt WT Rhizo Study1	16.4329	-0.815724	0.0730717	0.331396	1	0.568123		303.154	C11 H21 N5 O5
X05999	Mt 15c Rhizo Study1 vs Mt WT Rhizo Study1	18.7525	-0.927996	0.18045	0.468755	1	0.525588		533.882	C8 H10 Cl2 N4 O13 P2 S
X06003	Mt 15c Rhizo Study1 vs Mt WT Rhizo Study1	14.9626	-0.175974	0.481511	0.718296	1	0.88517		375.116	C15 H21 N O10
X06004	Mt 15c Rhizo Study1 vs Mt WT Rhizo Study1	19.1619	-0.365406	0.213392	0.499581	1	0.776251		188.049
X06015	Mt 15c Rhizo Study1 vs Mt WT Rhizo Study1	19.6774	-0.942186	0.137944	0.41885	1	0.520444		383.111
X06018	Mt 15c Rhizo Study1 vs Mt WT Rhizo Study1	16.8229	-0.486934	0.0628024	0.313217	1	0.71354		376.159	C13 H28 O12
X06022	Mt 15c Rhizo Study1 vs Mt WT Rhizo Study1	13.0671	-0.216571	0.0139561	0.184241	1	0.860609		417.163	C13 H24 N9 O5 P
X06024	Mt 15c Rhizo Study1 vs Mt WT Rhizo Study1	18.3057	0.158955	0.793795	0.908703	1	1.11648		377.974	C11 H7 Cl N2 O11
X06025	Mt 15c Rhizo Study1 vs Mt WT Rhizo Study1	20.4366	-0.176452	0.454967	0.702033	1	0.884876		131.007
X06033	Mt 15c Rhizo Study1 vs Mt WT Rhizo Study1	15.2451	-0.485182	0.205674	0.492681	1	0.714407		392.109	C13 H25 Cl O11
X06035	Mt 15c Rhizo Study1 vs Mt WT Rhizo Study1	20.4809	0.210729	0.497165	0.72922	1	1.15727		246.954	C5 H3 N3 O5 P2
X06048	Mt 15c Rhizo Study1 vs Mt WT Rhizo Study1	18.0157	1.91033	0.024652	0.229102	1	3.75895		508.268	C22 H37 N8 O4 P
X06059	Mt 15c Rhizo Study1 vs Mt WT Rhizo Study1	15.2757	0.087914	0.55179	0.768468	1	1.06283		435.094	C16 H22 N O11 P
X06060	Mt 15c Rhizo Study1 vs Mt WT Rhizo Study1	17.7862	-0.994625	0.0118819	0.184241	1	0.501866		313.133	C11 H21 N7 P2
X06061	Mt 15c Rhizo Study1 vs Mt WT Rhizo Study1	16.5578	0.533985	0.456613	0.703815	1	1.44792		374.194	C18 H30 O8
X06071	Mt 15c Rhizo Study1 vs Mt WT Rhizo Study1	19.2711	0.395531	0.117578	0.397614	1	1.31543		445.151	C20 H34 N O2 P3 S
X06073	Mt 15c Rhizo Study1 vs Mt WT Rhizo Study1	19.635	0.519197	0.0625544	0.312917	1	1.43316		154.068
X06075	Mt 15c Rhizo Study1 vs Mt WT Rhizo Study1	14.7952	-0.13121	0.388769	0.652296	1	0.913066		621.287	C23 H48 N3 O14 P
X06084	Mt 15c Rhizo Study1 vs Mt WT Rhizo Study1	20.4694	-0.452356	0.0772521	0.33874	1	0.730849		754.232	C39 H40 N4 O8 P2
X06089	Mt 15c Rhizo Study1 vs Mt WT Rhizo Study1	18.3922	-2.12308	0.00850327	0.157677	1	0.229556		260.929	C2 H6 N3 O4 P3 S
X06097	Mt 15c Rhizo Study1 vs Mt WT Rhizo Study1	12.942	0.0426518	0.495183	0.727802	1	1.03001		519.162	C25 H26 N7 O2 P S
X06116	Mt 15c Rhizo Study1 vs Mt WT Rhizo Study1	17.4828	-0.301323	0.324199	0.599356	1	0.811508		565.202	C16 H37 N7 O11 P2
X06120	Mt 15c Rhizo Study1 vs Mt WT Rhizo Study1	15.4536	-0.658305	0.152567	0.438306	1	0.633622		231.091
X06121	Mt 15c Rhizo Study1 vs Mt WT Rhizo Study1	19.0677	2.51788	0.0130842	0.184241	1	5.72739		284.032	C16 H12 O S2
X06131	Mt 15c Rhizo Study1 vs Mt WT Rhizo Study1	17.2841	-0.0827164	0.748098	0.88294	1	0.944278		246.896
X06132	Mt 15c Rhizo Study1 vs Mt WT Rhizo Study1	17.656	0.723813	0.108322	0.384808	1	1.65154		490.205	C22 H34 O12
X06136	Mt 15c Rhizo Study1 vs Mt WT Rhizo Study1	17.4964	-0.239672	0.612366	0.803773	1	0.846938		491.237	C22 H37 N O11
X06141	Mt 15c Rhizo Study1 vs Mt WT Rhizo Study1	17.0902	-0.0857418	0.743502	0.882196	1	0.9423		161.153	C7 H19 N3 O
X06144	Mt 15c Rhizo Study1 vs Mt WT Rhizo Study1	17.954	0.0781708	0.913385	0.962284	1	1.05568		578.127	C26 H26 O15
X06149	Mt 15c Rhizo Study1 vs Mt WT Rhizo Study1	20.3206	-0.0652736	0.819526	0.921485	1	0.955764		355.848	C4 H4 Cl O9 P3 S
X06155	Mt 15c Rhizo Study1 vs Mt WT Rhizo Study1	17.7164	0.746171	0.121628	0.398889	1	1.67734		461.226	C25 H37 N O3 P2
X06158	Mt 15c Rhizo Study1 vs Mt WT Rhizo Study1	20.1246	0.353881	0.404509	0.666487	1	1.27799		581.174	C21 H28 N9 O9 P
X06160	Mt 15c Rhizo Study1 vs Mt WT Rhizo Study1	19.2684	0.71223	0.120441	0.398889	1	1.63834		697.764
X06161	Mt 15c Rhizo Study1 vs Mt WT Rhizo Study1	19.6409	0.534146	0.108034	0.384297	1	1.44808		480.127	C14 H28 N2 O14 S
X06180	Mt 15c Rhizo Study1 vs Mt WT Rhizo Study1	14.6946	0.664092	0.0994129	0.373515	1	1.58457		310.045	C10 H15 O9 P
X06185	Mt 15c Rhizo Study1 vs Mt WT Rhizo Study1	19.0506	0.401631	0.412743	0.672074	1	1.321		363.948	C7 H8 N8 S5
X06188	Mt 15c Rhizo Study1 vs Mt WT Rhizo Study1	18.2178	-1.26354	0.0714277	0.330056	1	0.41652		269.07	C7 H17 N3 O4 P2
X06193	Mt 15c Rhizo Study1 vs Mt WT Rhizo Study1	20.357	0.118236	0.673983	0.844156	1	1.08541		287.872	C5 H2 Cl O6 P S2
X06195	Mt 15c Rhizo Study1 vs Mt WT Rhizo Study1	19.8094	0.0903427	0.724412	0.870976	1	1.06462		417.144	C16 H30 N5 P3 S
X06198	Mt 15c Rhizo Study1 vs Mt WT Rhizo Study1	18.8149	-1.1755	0.0414801	0.274017	1	0.442729		348.142	C18 H25 N2 O P S
X06199	Mt 15c Rhizo Study1 vs Mt WT Rhizo Study1	15.0126	0.232429	0.620168	0.809346	1	1.17481		578.185	C27 H37 N2 O6 P3
X06204	Mt 15c Rhizo Study1 vs Mt WT Rhizo Study1	18.6222	-0.980971	0.0515178	0.297598	1	0.506639		586.227	C19 H44 N2 O14 P2
X06206	Mt 15c Rhizo Study1 vs Mt WT Rhizo Study1	16.7859	-1.64892	0.000959997	0.0886187	1	0.318879		718.302	C29 H46 N6 O15
X06207	Mt 15c Rhizo Study1 vs Mt WT Rhizo Study1	15.9371	0.970727	0.0667932	0.322023	1	1.95983		559.247	C29 H34 N7 O3 P
X06212	Mt 15c Rhizo Study1 vs Mt WT Rhizo Study1	18.0036	0.208417	0.563781	0.775876	1	1.15542		545.19	C27 H31 N O11
X06217	Mt 15c Rhizo Study1 vs Mt WT Rhizo Study1	19.0655	0.278409	0.391286	0.654986	1	1.21286		506.179	C25 H30 O11
X06218	Mt 15c Rhizo Study1 vs Mt WT Rhizo Study1	15.6487	-0.0668763	0.681712	0.849351	1	0.954703		424.18	C25 H29 O4 P
X06222	Mt 15c Rhizo Study1 vs Mt WT Rhizo Study1	20.2355	0.157222	0.557828	0.77201	1	1.11514		737.762	C16 H2 Cl N8 O11 P3 S4
X06225	Mt 15c Rhizo Study1 vs Mt WT Rhizo Study1	19.7264	-0.767531	0.12182	0.398889	1	0.587422		296.093	C11 H20 O7 S
X06231	Mt 15c Rhizo Study1 vs Mt WT Rhizo Study1	17.3462	-2.21597	0.100355	0.375196	1	0.215242		656.45	C33 H56 N10 O4
X06233	Mt 15c Rhizo Study1 vs Mt WT Rhizo Study1	13.1998	-0.241508	0.00654168	0.145104	1	0.845861		560.171	C19 H32 N2 O17
X06238	Mt 15c Rhizo Study1 vs Mt WT Rhizo Study1	19.3726	0.0814513	0.725206	0.870976	1	1.05808		684.206	C47 H28 N2 O4
X06241	Mt 15c Rhizo Study1 vs Mt WT Rhizo Study1	15.3708	0.616241	0.327023	0.602043	1	1.53288		303.18	C13 H25 N3 O5
X06246	Mt 15c Rhizo Study1 vs Mt WT Rhizo Study1	19.2216	-0.558853	0.241154	0.524411	1	0.678842		785.684
X06253	Mt 15c Rhizo Study1 vs Mt WT Rhizo Study1	17.8207	-0.184162	0.635834	0.817989	1	0.88016		410.052	C15 H14 N4 O8 S
X06261	Mt 15c Rhizo Study1 vs Mt WT Rhizo Study1	14.1782	-0.0597291	0.474935	0.715026	1	0.959444		613.113	C21 H30 N9 O3 P3 S2
X06266	Mt 15c Rhizo Study1 vs Mt WT Rhizo Study1	14.1849	-0.0820983	0.692988	0.855094	1	0.944683		319.156	C13 H25 N3 O4 S
X06269	Mt 15c Rhizo Study1 vs Mt WT Rhizo Study1	17.8265	-0.0735229	0.759944	0.889334	1	0.950315		203.029	C4 H5 N5 O5
X06275	Mt 15c Rhizo Study1 vs Mt WT Rhizo Study1	14.5766	-0.312055	0.246318	0.529807	1	0.805494		440.196	C16 H34 N4 O6 P2
X06289	Mt 15c Rhizo Study1 vs Mt WT Rhizo Study1	13.6758	-0.167735	0.21555	0.501604	1	0.890239		360.164	C14 H24 N4 O7
X06290	Mt 15c Rhizo Study1 vs Mt WT Rhizo Study1	16.2705	-0.348885	0.396298	0.659015	1	0.785191		301.152	C14 H23 N O6
X06298	Mt 15c Rhizo Study1 vs Mt WT Rhizo Study1	19.5165	-0.382459	0.23808	0.522329	1	0.767129		284.11	C10 H20 O9
X06307	Mt 15c Rhizo Study1 vs Mt WT Rhizo Study1	17.9423	0.135435	0.691099	0.855094	1	1.09842		776.253	C37 H44 O18
X06309	Mt 15c Rhizo Study1 vs Mt WT Rhizo Study1	13.6125	-0.0654253	0.487513	0.722452	1	0.955664		327.927	C7 H2 Cl N8 P S2
X06310	Mt 15c Rhizo Study1 vs Mt WT Rhizo Study1	18.8834	-0.0418677	0.933611	0.97021	1	0.971397		357.161	C17 H27 N O5 S
X06313	Mt 15c Rhizo Study1 vs Mt WT Rhizo Study1	13.7597	-0.162887	0.0463441	0.287322	1	0.893236		470.14	C18 H33 O8 P3
X06314	Mt 15c Rhizo Study1 vs Mt WT Rhizo Study1	16.2054	-0.158593	0.42046	0.679355	1	0.895898		382.141	C15 H22 N6 O4 S
X06317	Mt 15c Rhizo Study1 vs Mt WT Rhizo Study1	12.9492	-0.285477	0.00271499	0.102455	1	0.82047		355.149	C14 H21 N5 O6
X06320	Mt 15c Rhizo Study1 vs Mt WT Rhizo Study1	15.9819	0.0643012	0.862096	0.941542	1	1.04558		287.184	C13 H25 N3 O4
X06326	Mt 15c Rhizo Study1 vs Mt WT Rhizo Study1	14.7938	-0.12914	0.47837	0.716057	1	0.914376		526.221	C23 H45 O5 P3 S
X06327	Mt 15c Rhizo Study1 vs Mt WT Rhizo Study1	16.0268	0.344938	0.762884	0.891168	1	1.2701		333.704
X06331	Mt 15c Rhizo Study1 vs Mt WT Rhizo Study1	15.7827	0.125757	0.852399	0.937857	1	1.09108		455.085
X06342	Mt 15c Rhizo Study1 vs Mt WT Rhizo Study1	17.6075	0.492231	0.205691	0.492681	1	1.40662		793.28	C34 H49 N7 O9 P2 S
X06347	Mt 15c Rhizo Study1 vs Mt WT Rhizo Study1	16.1193	0.248882	0.489334	0.723408	1	1.18829		358.071	C11 H16 N6 O4 P2
X06352	Mt 15c Rhizo Study1 vs Mt WT Rhizo Study1	14.2549	-0.236687	0.115207	0.393369	1	0.848692		298.164	C13 H22 N4 O4
X06371	Mt 15c Rhizo Study1 vs Mt WT Rhizo Study1	18.8275	0.0361123	0.860608	0.941008	1	1.02535		350.061	C9 H19 O12 P
X06373	Mt 15c Rhizo Study1 vs Mt WT Rhizo Study1	14.2227	0.543584	0.345892	0.614064	1	1.45759		332.126
X06374	Mt 15c Rhizo Study1 vs Mt WT Rhizo Study1	13.8905	0.143807	0.057148	0.304648	1	1.10482		633.176	C23 H31 N5 O16
X06393	Mt 15c Rhizo Study1 vs Mt WT Rhizo Study1	15.2633	0.578928	0.456315	0.703608	1	1.49374		285.782
X06403	Mt 15c Rhizo Study1 vs Mt WT Rhizo Study1	20.0069	0.236504	0.506274	0.736804	1	1.17813		713.738
X06406	Mt 15c Rhizo Study1 vs Mt WT Rhizo Study1	13.5206	-0.212269	0.013414	0.184241	1	0.863178		430.087	C17 H24 N2 O5 P2 S
X06407	Mt 15c Rhizo Study1 vs Mt WT Rhizo Study1	19.1976	0.315367	0.361283	0.622941	1	1.24433		496.206	C23 H32 N2 O10
X06413	Mt 15c Rhizo Study1 vs Mt WT Rhizo Study1	18.8672	-0.495493	0.402385	0.665333	1	0.709319		880.443	C49 H70 O10 P2
X06417	Mt 15c Rhizo Study1 vs Mt WT Rhizo Study1	19.9826	-0.121903	0.706055	0.862177	1	0.918974		499.746	C4 H2 Cl O14 P S5
X06430	Mt 15c Rhizo Study1 vs Mt WT Rhizo Study1	14.2197	-0.143345	0.131076	0.411262	1	0.905417		845.301	C35 H53 N5 O15 P2
X06431	Mt 15c Rhizo Study1 vs Mt WT Rhizo Study1	19.9139	-0.418903	0.121521	0.398889	1	0.747993		512.129	C19 H29 O14 P
X06432	Mt 15c Rhizo Study1 vs Mt WT Rhizo Study1	19.2941	0.517301	0.36366	0.625536	1	1.43127		938.432	C45 H73 N4 O9 P3 S
X06435	Mt 15c Rhizo Study1 vs Mt WT Rhizo Study1	19.7852	-0.386485	0.187159	0.477556	1	0.764991		551.135	C13 H30 N9 O9 P S2
X06439	Mt 15c Rhizo Study1 vs Mt WT Rhizo Study1	18.6454	-0.883444	0.20291	0.491433	1	0.542072		638.877
X06442	Mt 15c Rhizo Study1 vs Mt WT Rhizo Study1	19.8126	0.066503	0.750493	0.884312	1	1.04718		614.381	C33 H46 N10 O2
X06443	Mt 15c Rhizo Study1 vs Mt WT Rhizo Study1	13.2091	-0.216531	0.0433328	0.277407	1	0.860632		338.148	C16 H22 N2 O6
X06446	Mt 15c Rhizo Study1 vs Mt WT Rhizo Study1	18.9221	-0.416342	0.619794	0.809346	1	0.749322		244.142	C11 H20 N2 O4
X06447	Mt 15c Rhizo Study1 vs Mt WT Rhizo Study1	18.2656	-1.64236	0.0638093	0.314802	1	0.320332		926.448	C36 H77 N6 O13 P3 S
X06448	Mt 15c Rhizo Study1 vs Mt WT Rhizo Study1	15.3465	-0.114315	0.389334	0.652989	1	0.923821		532.156	C17 H29 N10 O4 P S2
X06450	Mt 15c Rhizo Study1 vs Mt WT Rhizo Study1	14.8167	-0.0971583	0.362695	0.624125	1	0.934873		740.229	C44 H33 N6 O4 P
X06454	Mt 15c Rhizo Study1 vs Mt WT Rhizo Study1	16.7602	-0.399263	0.194432	0.483194	1	0.758246		363.911	C2 H7 Cl N2 O13 P2
X06461	Mt 15c Rhizo Study1 vs Mt WT Rhizo Study1	19.9108	0.160887	0.449117	0.69877	1	1.11797		288.045	C7 H8 N6 O7
X06463	Mt 15c Rhizo Study1 vs Mt WT Rhizo Study1	17.8151	-0.0529829	0.809405	0.91778	1	0.963941		281.02	C8 H11 N O8 S
X06466	Mt 15c Rhizo Study1 vs Mt WT Rhizo Study1	18.5155	-0.432292	0.57857	0.782953	1	0.741083		297.086	C6 H17 N7 O3 P2
X06475	Mt 15c Rhizo Study1 vs Mt WT Rhizo Study1	18.1942	-0.0970804	0.646563	0.825375	1	0.934923		256.226	C13 H28 N4 O
X06478	Mt 15c Rhizo Study1 vs Mt WT Rhizo Study1	17.0514	-0.753969	0.330854	0.604388	1	0.59297		434.877	C8 H3 Cl N9 O P S4
X06483	Mt 15c Rhizo Study1 vs Mt WT Rhizo Study1	20.1332	-0.0401694	0.867352	0.942718	1	0.972541		729.712
X06484	Mt 15c Rhizo Study1 vs Mt WT Rhizo Study1	14.3708	0.0293614	0.928862	0.968543	1	1.02056		372.237	C19 H37 N2 O P S
X06487	Mt 15c Rhizo Study1 vs Mt WT Rhizo Study1	14.2082	0.24267	0.57462	0.781363	1	1.18318		330.19	C16 H31 N2 O P S
X06493	Mt 15c Rhizo Study1 vs Mt WT Rhizo Study1	19.8704	-0.572907	0.0587097	0.304945	1	0.672261		776.214	C32 H36 N6 O17
X06504	Mt 15c Rhizo Study1 vs Mt WT Rhizo Study1	19.1465	-0.907155	0.0138301	0.184241	1	0.533236		383.107	C13 H21 N O12
X06508	Mt 15c Rhizo Study1 vs Mt WT Rhizo Study1	14.7883	-1.01667	0.00609413	0.143262	1	0.494255		316.115	C14 H20 O8
X06518	Mt 15c Rhizo Study1 vs Mt WT Rhizo Study1	15.3861	-0.0950706	0.570476	0.778119	1	0.936226		630.289	C30 H46 O14
X06522	Mt 15c Rhizo Study1 vs Mt WT Rhizo Study1	18.0995	-1.756	0.0200895	0.207998	1	0.296067		262.945
X06534	Mt 15c Rhizo Study1 vs Mt WT Rhizo Study1	14.8288	-0.0195619	0.86951	0.943065	1	0.986532		719.246	C34 H46 N3 O8 P S2
X06543	Mt 15c Rhizo Study1 vs Mt WT Rhizo Study1	19.921	-0.103052	0.721306	0.869724	1	0.931061		258.007	C7 H8 N4 O3 P2
X06544	Mt 15c Rhizo Study1 vs Mt WT Rhizo Study1	19.2326	-0.00367253	0.993652	0.998304	1	0.997458		621.864	C6 H11 Br Cl N10 O12 P3
X06549	Mt 15c Rhizo Study1 vs Mt WT Rhizo Study1	14.9779	0.0464439	0.684587	0.850691	1	1.03272		120.019
X06554	Mt 15c Rhizo Study1 vs Mt WT Rhizo Study1	18.0458	-0.577573	0.147711	0.433503	1	0.67009		804.284	C44 H46 N4 O7 P2
X06556	Mt 15c Rhizo Study1 vs Mt WT Rhizo Study1	17.5292	-1.69003	0.141724	0.424876	1	0.309921		421.158	C11 H28 N5 O10 P
X06559	Mt 15c Rhizo Study1 vs Mt WT Rhizo Study1	18.1601	-3.31212	2.01043e-05	0.0172978	1	0.100682		376.079	C10 H20 N2 O11 S
X06567	Mt 15c Rhizo Study1 vs Mt WT Rhizo Study1	19.4196	0.767183	0.0680941	0.323692	1	1.70194		266.079	C13 H14 O6
X06568	Mt 15c Rhizo Study1 vs Mt WT Rhizo Study1	19.7886	0.176392	0.684052	0.850518	1	1.13005		620.174	C40 H29 O5 P
X06570	Mt 15c Rhizo Study1 vs Mt WT Rhizo Study1	15.1621	0.0101247	0.918964	0.962328	1	1.00704		442.162	C13 H32 N8 O P2 S2
X06574	Mt 15c Rhizo Study1 vs Mt WT Rhizo Study1	19.2619	-0.863468	0.147127	0.432926	1	0.54963		966.501	C45 H75 N8 O11 P S
X06578	Mt 15c Rhizo Study1 vs Mt WT Rhizo Study1	19.3091	0.543076	0.202993	0.491433	1	1.45708		721.788	C17 H9 O18 P3 S4
X06584	Mt 15c Rhizo Study1 vs Mt WT Rhizo Study1	19.4359	-0.652276	0.23301	0.520458	1	0.636276		281.129	C11 H23 N O5 S
X06586	Mt 15c Rhizo Study1 vs Mt WT Rhizo Study1	18.3534	0.298718	0.692856	0.855094	1	1.23005		361.079	C11 H16 N5 O7 P
X06588	Mt 15c Rhizo Study1 vs Mt WT Rhizo Study1	16.9434	0.395913	0.391787	0.655314	1	1.31578		360.088	C17 H17 N2 O5 P
X06596	Mt 15c Rhizo Study1 vs Mt WT Rhizo Study1	18.3703	0.543687	0.215275	0.501449	1	1.45769		714.2	C30 H37 N8 O7 P3
X06603	Mt 15c Rhizo Study1 vs Mt WT Rhizo Study1	19.8803	-0.174737	0.46826	0.710353	1	0.885929		426.149	C17 H33 O6 P3
X06605	Mt 15c Rhizo Study1 vs Mt WT Rhizo Study1	14.682	-0.311987	0.16191	0.450156	1	0.805532		538.186
X06619	Mt 15c Rhizo Study1 vs Mt WT Rhizo Study1	18.4681	-2.01805	0.0201132	0.207998	1	0.246892		333.073	C9 H19 N O10 S
X06622	Mt 15c Rhizo Study1 vs Mt WT Rhizo Study1	16.346	-0.0446349	0.855872	0.938777	1	0.969535		168.101	C7 H12 N4 O
X06625	Mt 15c Rhizo Study1 vs Mt WT Rhizo Study1	15.368	-0.466734	0.238378	0.522416	1	0.723601		606.207	C30 H26 N10 O5
X06626	Mt 15c Rhizo Study1 vs Mt WT Rhizo Study1	18.2545	-1.60902	0.0771342	0.338603	1	0.327822		800.357	C32 H53 N10 O12 P
X06629	Mt 15c Rhizo Study1 vs Mt WT Rhizo Study1	19.8518	0.0611371	0.806752	0.915902	1	1.04329		415.785	C9 H Cl2 O5 P3 S2
X06633	Mt 15c Rhizo Study1 vs Mt WT Rhizo Study1	17.3684	1.29877	0.0986377	0.373371	1	2.46018		323.083	C17 H14 N3 O2 P
X06639	Mt 15c Rhizo Study1 vs Mt WT Rhizo Study1	14.6805	-0.154811	0.238217	0.522329	1	0.89825		338.195	C16 H26 N4 O4
X06640	Mt 15c Rhizo Study1 vs Mt WT Rhizo Study1	15.6966	-2.92936	0.17095	0.460217	1	0.131273		229.075
X06645	Mt 15c Rhizo Study1 vs Mt WT Rhizo Study1	16.578	0.583643	0.441016	0.69158	1	1.49863		261.75
X06646	Mt 15c Rhizo Study1 vs Mt WT Rhizo Study1	17.0131	-0.82489	0.162426	0.450231	1	0.564525		434.201	C19 H37 N2 O3 P3
X06648	Mt 15c Rhizo Study1 vs Mt WT Rhizo Study1	19.2366	0.624906	0.154465	0.440167	1	1.54211		584.153	C33 H30 O6 P2
X06653	Mt 15c Rhizo Study1 vs Mt WT Rhizo Study1	18.6974	-0.080717	0.884445	0.949322	1	0.945588		637.876
X06659	Mt 15c Rhizo Study1 vs Mt WT Rhizo Study1	15.7396	-2.84922	0.062254	0.31282	1	0.138771		536.117	C27 H27 N2 O4 P3
X06661	Mt 15c Rhizo Study1 vs Mt WT Rhizo Study1	19.6273	-0.0824838	0.881689	0.948151	1	0.94443		431.759
X06664	Mt 15c Rhizo Study1 vs Mt WT Rhizo Study1	18.7685	-0.478724	0.179057	0.46837	1	0.717612		530.2	C24 H34 O13
X06668	Mt 15c Rhizo Study1 vs Mt WT Rhizo Study1	19.6299	-0.037142	0.884173	0.949266	1	0.974584		349.98	C5 H4 Cl N10 O5 P
X06669	Mt 15c Rhizo Study1 vs Mt WT Rhizo Study1	20.1051	0.225769	0.357458	0.619076	1	1.1694		339.874	C8 H Cl O9 S2
X06678	Mt 15c Rhizo Study1 vs Mt WT Rhizo Study1	15.0453	-0.129818	0.287361	0.564487	1	0.913947		587.221	C37 H34 N O4 P
X06680	Mt 15c Rhizo Study1 vs Mt WT Rhizo Study1	17.9453	-0.907363	0.308872	0.586393	1	0.533159		269.137	C12 H19 N3 O4
X06681	Mt 15c Rhizo Study1 vs Mt WT Rhizo Study1	17.9313	-1.94217	0.0387515	0.266593	1	0.260224		526.854
X06682	Mt 15c Rhizo Study1 vs Mt WT Rhizo Study1	19.3667	0.49709	0.273956	0.555399	1	1.41136		908.459	C31 H74 N8 O18 P2
X06684	Mt 15c Rhizo Study1 vs Mt WT Rhizo Study1	19.4553	-0.555716	0.0475508	0.290161	1	0.680319		304.163	C13 H24 N2 O6
X06686	Mt 15c Rhizo Study1 vs Mt WT Rhizo Study1	17.7765	-1.48909	0.082455	0.348792	1	0.356237		295.124	C7 H17 N7 O6
X06690	Mt 15c Rhizo Study1 vs Mt WT Rhizo Study1	14.1947	-1.84144	0.0162118	0.19427	1	0.279043		248.1	C9 H16 N2 O6
X06691	Mt 15c Rhizo Study1 vs Mt WT Rhizo Study1	16.6296	-0.0446359	0.856258	0.938777	1	0.969535		273.18	C11 H23 N5 O3
X06698	Mt 15c Rhizo Study1 vs Mt WT Rhizo Study1	16.6096	-0.916774	0.0158661	0.191188	1	0.529692		315.12	C9 H22 N3 O7 P
X06703	Mt 15c Rhizo Study1 vs Mt WT Rhizo Study1	19.7034	0.548929	0.10196	0.37725	1	1.463		934.418	C45 H69 N4 O11 P3
X06704	Mt 15c Rhizo Study1 vs Mt WT Rhizo Study1	13.8246	-0.0525826	0.488355	0.723005	1	0.964209		368.09	C7 H19 N10 O2 P3
X06705	Mt 15c Rhizo Study1 vs Mt WT Rhizo Study1	18.2701	1.41387	0.00753378	0.150089	1	2.66451		630.18	C30 H37 N2 O7 P3
X06711	Mt 15c Rhizo Study1 vs Mt WT Rhizo Study1	20.0121	0.105947	0.66404	0.836181	1	1.0762		342.11
X06712	Mt 15c Rhizo Study1 vs Mt WT Rhizo Study1	20.0038	0.0762844	0.766272	0.892465	1	1.0543		343.107	C10 H23 N3 O6 P2
X06716	Mt 15c Rhizo Study1 vs Mt WT Rhizo Study1	19.4554	-0.476707	0.126704	0.405399	1	0.718616		853.671
X06720	Mt 15c Rhizo Study1 vs Mt WT Rhizo Study1	18.1609	-1.44095	0.224632	0.512621	1	0.368324		247.095	C12 H13 N3 O3
X06723	Mt 15c Rhizo Study1 vs Mt WT Rhizo Study1	13.7364	-0.0597265	0.415599	0.674681	1	0.959446		478.114
X06725	Mt 15c Rhizo Study1 vs Mt WT Rhizo Study1	19.4432	0.0769997	0.844189	0.934237	1	1.05482		258.052	C9 H7 N8 P
X06729	Mt 15c Rhizo Study1 vs Mt WT Rhizo Study1	19.9501	-0.132861	0.733266	0.877661	1	0.912021		327.077	C16 H14 N3 O3 P
X06733	Mt 15c Rhizo Study1 vs Mt WT Rhizo Study1	13.6987	-0.299716	0.0968521	0.371684	1	0.812412		264.109	C9 H12 N8 O2
X06737	Mt 15c Rhizo Study1 vs Mt WT Rhizo Study1	16.4486	-1.44092	0.0659603	0.320145	1	0.368333		265.204	C16 H27 N O2
X06741	Mt 15c Rhizo Study1 vs Mt WT Rhizo Study1	19.1283	-1.25915	0.00861165	0.159001	1	0.417789		519.137	C13 H31 N9 O5 P2 S2
X06744	Mt 15c Rhizo Study1 vs Mt WT Rhizo Study1	19.2352	0.299461	0.377093	0.640011	1	1.23068		323.856	C2 H3 Br N2 O8 P2
X06755	Mt 15c Rhizo Study1 vs Mt WT Rhizo Study1	19.5771	-0.0687957	0.857727	0.939873	1	0.953434		607.782	C17 H4 Cl O11 P3 S3
X06758	Mt 15c Rhizo Study1 vs Mt WT Rhizo Study1	16.9828	-1.88636	0.00906199	0.165189	1	0.270488		423.116	C19 H21 N O10
X06762	Mt 15c Rhizo Study1 vs Mt WT Rhizo Study1	15.8104	-0.112644	0.800522	0.911529	1	0.924892		438.15	C27 H23 N2 O2 P
X06771	Mt 15c Rhizo Study1 vs Mt WT Rhizo Study1	19.7405	-0.105151	0.655322	0.829671	1	0.929708		509.208	C28 H36 N3 P S2
X06775	Mt 15c Rhizo Study1 vs Mt WT Rhizo Study1	14.0891	-0.24189	0.0508843	0.29676	1	0.845637		369.153	C18 H28 N O3 P S
X06781	Mt 15c Rhizo Study1 vs Mt WT Rhizo Study1	19.8763	-0.457151	0.256862	0.540206	1	0.728423		279.114	C11 H21 N O5 S
X06783	Mt 15c Rhizo Study1 vs Mt WT Rhizo Study1	19.7118	-0.218784	0.473474	0.714446	1	0.859289		244.987	C3 H8 N3 O6 P S
X06785	Mt 15c Rhizo Study1 vs Mt WT Rhizo Study1	18.9224	1.01925	0.0281375	0.241612	1	2.02687		285.916	C4 H4 Cl N4 O3 P S2
X06786	Mt 15c Rhizo Study1 vs Mt WT Rhizo Study1	18.9064	0.528767	0.217278	0.502272	1	1.4427		269.126	C13 H19 N O5
X06792	Mt 15c Rhizo Study1 vs Mt WT Rhizo Study1	18.3678	0.612148	0.0738457	0.331895	1	1.52853		670.175	C21 H40 N2 O18 P2
X06795	Mt 15c Rhizo Study1 vs Mt WT Rhizo Study1	15.321	-0.0774752	0.513034	0.741873	1	0.947715		582.196	C30 H35 N2 O6 P S
X06796	Mt 15c Rhizo Study1 vs Mt WT Rhizo Study1	18.7047	0.16958	0.744339	0.882196	1	1.12473		513.84	C4 H6 Cl2 N4 O15 P2 S
X06797	Mt 15c Rhizo Study1 vs Mt WT Rhizo Study1	18.2893	-1.16782	0.0277255	0.240474	1	0.445094		542.236
X06799	Mt 15c Rhizo Study1 vs Mt WT Rhizo Study1	18.1893	-2.59449	0.007275	0.149342	1	0.16557		318.095	C13 H18 O9
X06801	Mt 15c Rhizo Study1 vs Mt WT Rhizo Study1	19.2323	-0.557974	0.0478666	0.29085	1	0.679255		190.059	C6 H10 N2 O5
X06805	Mt 15c Rhizo Study1 vs Mt WT Rhizo Study1	17.8255	-0.421426	0.761666	0.890404	1	0.746686		525.211	C31 H33 N3 O P2
X06806	Mt 15c Rhizo Study1 vs Mt WT Rhizo Study1	19.7826	-0.208863	0.565098	0.776182	1	0.865219		347.14	C15 H25 N O6 S
X06807	Mt 15c Rhizo Study1 vs Mt WT Rhizo Study1	19.0645	-0.825386	0.194768	0.483194	1	0.564331		265.134	C11 H23 N O4 S
X06810	Mt 15c Rhizo Study1 vs Mt WT Rhizo Study1	16.4412	2.52321	0.00226332	0.100379	1	5.74859		255.126	C8 H23 N3 O2 P2
X06811	Mt 15c Rhizo Study1 vs Mt WT Rhizo Study1	20.2368	-0.20281	0.369081	0.631829	1	0.868857		452.129	C16 H24 N2 O13
X06812	Mt 15c Rhizo Study1 vs Mt WT Rhizo Study1	19.6743	0.643163	0.177233	0.466746	1	1.56175		335.915	C6 H16 Br2 N2 P2
X06813	Mt 15c Rhizo Study1 vs Mt WT Rhizo Study1	14.5981	-0.0529065	0.651999	0.828308	1	0.963992		747.239	C38 H44 N3 O7 P3
X06814	Mt 15c Rhizo Study1 vs Mt WT Rhizo Study1	14.625	0.686305	0.0537719	0.299258	1	1.60916		584.178	C18 H33 N8 O10 P S
X06822	Mt 15c Rhizo Study1 vs Mt WT Rhizo Study1	14.8266	-0.993389	0.0584933	0.304945	1	0.502296		331.138	C13 H21 N3 O7
X06828	Mt 15c Rhizo Study1 vs Mt WT Rhizo Study1	14.3546	-0.0966339	0.743542	0.882196	1	0.935212		356.158	C16 H24 N2 O7
X06831	Mt 15c Rhizo Study1 vs Mt WT Rhizo Study1	18.9987	-0.288587	0.533716	0.755181	1	0.818703		372.938	C6 H4 Cl N5 O10 S
X06836	Mt 15c Rhizo Study1 vs Mt WT Rhizo Study1	18.8069	-0.537409	0.420346	0.679355	1	0.689007		866.447	C42 H70 N6 O7 S3
X06838	Mt 15c Rhizo Study1 vs Mt WT Rhizo Study1	14.6585	-0.302445	0.10263	0.37725	1	0.810877		442.152	C19 H27 N2 O8 P
X06839	Mt 15c Rhizo Study1 vs Mt WT Rhizo Study1	18.555	-0.0126748	0.983359	0.995403	1	0.991253		724.389	C47 H52 N2 O5
X06841	Mt 15c Rhizo Study1 vs Mt WT Rhizo Study1	19.788	0.341444	0.207261	0.493709	1	1.26702		483.773	C4 H4 Cl O13 P3 S3
X06850	Mt 15c Rhizo Study1 vs Mt WT Rhizo Study1	19.6353	-0.263104	0.367283	0.629753	1	0.833293		745.686	C42 H93 N5 O P2
X06861	Mt 15c Rhizo Study1 vs Mt WT Rhizo Study1	19.6957	0.0699387	0.816434	0.919932	1	1.04967		523.821	C18 H3 Cl O7 P2 S3
X06864	Mt 15c Rhizo Study1 vs Mt WT Rhizo Study1	15.731	1.18148	0.17739	0.466746	1	2.26809		317.73
X06872	Mt 15c Rhizo Study1 vs Mt WT Rhizo Study1	14.2259	-0.0385369	0.755078	0.886799	1	0.973642		571.226	C30 H39 N O6 P2
X06875	Mt 15c Rhizo Study1 vs Mt WT Rhizo Study1	13.9635	-0.346961	0.00405897	0.124525	1	0.786239		287.148	C12 H21 N3 O5
X06880	Mt 15c Rhizo Study1 vs Mt WT Rhizo Study1	19.1908	-0.489368	0.0926812	0.367181	1	0.712337		301.116
X06883	Mt 15c Rhizo Study1 vs Mt WT Rhizo Study1	18.8135	-0.215385	0.554701	0.769782	1	0.861316		387.236	C12 H34 N7 O5 P
X06887	Mt 15c Rhizo Study1 vs Mt WT Rhizo Study1	17.8889	0.448185	0.118707	0.398545	1	1.36432		379.141	C10 H23 N9 O3 P2
X06889	Mt 15c Rhizo Study1 vs Mt WT Rhizo Study1	17.4278	0.0462438	0.91456	0.962284	1	1.03257		479.179	C19 H30 N9 P S2
X06894	Mt 15c Rhizo Study1 vs Mt WT Rhizo Study1	16.1731	-1.37488	0.158349	0.445521	1	0.385585		491.185	C14 H35 N7 O6 P2 S
X06900	Mt 15c Rhizo Study1 vs Mt WT Rhizo Study1	18.8949	-0.878052	0.072193	0.330854	1	0.544102		594.281	C21 H43 N10 O6 P S
X06909	Mt 15c Rhizo Study1 vs Mt WT Rhizo Study1	18.3038	-0.78961	0.0666674	0.321889	1	0.578501		277.116	C11 H19 N O7
X06912	Mt 15c Rhizo Study1 vs Mt WT Rhizo Study1	19.3311	-1.28761	0.00101776	0.0886187	1	0.40963		684.227	C31 H40 O17
X06914	Mt 15c Rhizo Study1 vs Mt WT Rhizo Study1	19.0914	-0.769877	0.0925806	0.367181	1	0.586467		336.073	C9 H20 O11 S
X06916	Mt 15c Rhizo Study1 vs Mt WT Rhizo Study1	18.7154	0.0390537	0.907836	0.960278	1	1.02744		488.148	C10 H29 N6 O14 P
X06917	Mt 15c Rhizo Study1 vs Mt WT Rhizo Study1	18.0111	-0.0626066	0.889582	0.95214	1	0.957533		559.186	C30 H30 N3 O6 P
X06920	Mt 15c Rhizo Study1 vs Mt WT Rhizo Study1	14.234	-0.255895	0.146718	0.432315	1	0.837468		427.243	C19 H33 N5 O6
X06923	Mt 15c Rhizo Study1 vs Mt WT Rhizo Study1	19.2979	0.700486	0.0436005	0.278672	1	1.62505		625.2	C21 H40 N O18 P
X06925	Mt 15c Rhizo Study1 vs Mt WT Rhizo Study1	15.3382	0.0850845	0.703328	0.860626	1	1.06075		617.252
X06926	Mt 15c Rhizo Study1 vs Mt WT Rhizo Study1	19.4168	-0.171931	0.559632	0.773222	1	0.887654		239.945	C6 H9 Br O3 S
X06934	Mt 15c Rhizo Study1 vs Mt WT Rhizo Study1	19.0544	0.802513	0.0631484	0.313338	1	1.74414		606.135	C37 H23 N2 O5 P
X06937	Mt 15c Rhizo Study1 vs Mt WT Rhizo Study1	17.3976	-0.641858	0.131891	0.411262	1	0.640887		440.094	C8 H22 Cl N8 O9 P
X06940	Mt 15c Rhizo Study1 vs Mt WT Rhizo Study1	16.3119	-0.627696	0.300511	0.581033	1	0.647209		477.184	C15 H28 N9 O7 P
X06946	Mt 15c Rhizo Study1 vs Mt WT Rhizo Study1	16.6471	-0.35067	0.269546	0.551175	1	0.78422		295.037	C9 H15 N O6 P2
X06949	Mt 15c Rhizo Study1 vs Mt WT Rhizo Study1	20.0095	0.483626	0.0809504	0.345115	1	1.39825		465.163	C14 H33 N3 O10 P2
X06951	Mt 15c Rhizo Study1 vs Mt WT Rhizo Study1	17.8008	-0.751847	0.102587	0.37725	1	0.593843		339.085
X06952	Mt 15c Rhizo Study1 vs Mt WT Rhizo Study1	15.153	0.000276109	0.998432	0.999189	1	1.00019		416.078	C23 H19 N2 P3
X06957	Mt 15c Rhizo Study1 vs Mt WT Rhizo Study1	14.9384	-0.657561	0.136653	0.417538	1	0.633949		285.019	C8 H16 Cl N3 S3
X06962	Mt 15c Rhizo Study1 vs Mt WT Rhizo Study1	13.4681	-0.201153	0.262274	0.547721	1	0.869855		592.185	C22 H32 N4 O15
X06963	Mt 15c Rhizo Study1 vs Mt WT Rhizo Study1	19.4587	0.359712	0.456972	0.703934	1	1.28317		512.879	C4 H6 Br N9 O12 P2
X06974	Mt 15c Rhizo Study1 vs Mt WT Rhizo Study1	14.8587	0.0319256	0.848881	0.936141	1	1.02238		334.144	C11 H24 N6 O2 P2
X06975	Mt 15c Rhizo Study1 vs Mt WT Rhizo Study1	18.5169	-0.590459	0.0378751	0.265805	1	0.664132		469.179	C18 H31 N O13
X06978	Mt 15c Rhizo Study1 vs Mt WT Rhizo Study1	19.6499	-0.198759	0.459876	0.705841	1	0.8713		338.084	C12 H18 O11
X06979	Mt 15c Rhizo Study1 vs Mt WT Rhizo Study1	19.6515	-0.198759	0.459876	0.705841	1	0.8713		320.074	C17 H12 N4 O S
X06981	Mt 15c Rhizo Study1 vs Mt WT Rhizo Study1	19.909	-0.133782	0.602827	0.797467	1	0.911439		837.697
X06988	Mt 15c Rhizo Study1 vs Mt WT Rhizo Study1	14.7625	-0.114315	0.308775	0.586393	1	0.923821		527.2	C31 H26 N7 P
X06989	Mt 15c Rhizo Study1 vs Mt WT Rhizo Study1	19.3376	-0.0781715	0.845415	0.934393	1	0.947257		548.135	C26 H28 O11 S
X06992	Mt 15c Rhizo Study1 vs Mt WT Rhizo Study1	19.4175	-0.684586	0.0539356	0.299356	1	0.622184		328.146	C23 H20 O2
X06993	Mt 15c Rhizo Study1 vs Mt WT Rhizo Study1	19.3648	-1.09916	0.00790007	0.153062	1	0.466788		626.168	C23 H41 N4 O6 P3 S2
X06999	Mt 15c Rhizo Study1 vs Mt WT Rhizo Study1	14.7829	0.227317	0.703585	0.860626	1	1.17066		361.185	C17 H32 N O3 P S
X07004	Mt 15c Rhizo Study1 vs Mt WT Rhizo Study1	17.9454	0.292857	0.276902	0.557693	1	1.22506		446.216	C22 H30 N4 O6
X07005	Mt 15c Rhizo Study1 vs Mt WT Rhizo Study1	19.309	-0.220474	0.589378	0.791321	1	0.858284		623.756
X07006	Mt 15c Rhizo Study1 vs Mt WT Rhizo Study1	18.1798	-1.25228	0.0326734	0.24934	1	0.419783		267.11	C13 H17 N O5
X07008	Mt 15c Rhizo Study1 vs Mt WT Rhizo Study1	19.1274	-0.295822	0.586824	0.789158	1	0.814608		403.072	C19 H17 N O7 S
X07010	Mt 15c Rhizo Study1 vs Mt WT Rhizo Study1	14.8197	-0.291066	0.143731	0.427315	1	0.817298		486.114	C12 H22 N8 O11 S
X07012	Mt 15c Rhizo Study1 vs Mt WT Rhizo Study1	16.6071	0.391553	0.292575	0.570394	1	1.3118		138.032	C7 H6 O3
X07014	Mt 15c Rhizo Study1 vs Mt WT Rhizo Study1	16.6918	-0.514295	0.248292	0.531154	1	0.700135		430.162	C23 H26 O8
X07015	Mt 15c Rhizo Study1 vs Mt WT Rhizo Study1	19.1579	-0.247725	0.543084	0.76177	1	0.842223		836.456	C43 H67 N8 O3 P3
X07020	Mt 15c Rhizo Study1 vs Mt WT Rhizo Study1	14.4469	-0.00946393	0.946799	0.977089	1	0.993462		310.126	C12 H22 O9
X07021	Mt 15c Rhizo Study1 vs Mt WT Rhizo Study1	17.4434	-1.49397	0.0122407	0.184241	1	0.355034		267.056	C12 H13 N O4 S
X07023	Mt 15c Rhizo Study1 vs Mt WT Rhizo Study1	17.7573	-0.630863	0.14406	0.427412	1	0.64579		189.042	C10 H7 N O3
X07024	Mt 15c Rhizo Study1 vs Mt WT Rhizo Study1	19.6515	-0.285589	0.283057	0.560987	1	0.820406		381.107	C21 H20 Cl N3 S
X07025	Mt 15c Rhizo Study1 vs Mt WT Rhizo Study1	19.6022	-0.156279	0.526929	0.749619	1	0.897337		380.111
X07027	Mt 15c Rhizo Study1 vs Mt WT Rhizo Study1	18.97	-0.423831	0.292621	0.570394	1	0.745442		802.365	C41 H61 N2 O8 P3
X07039	Mt 15c Rhizo Study1 vs Mt WT Rhizo Study1	15.0422	0.000274256	0.9984	0.999189	1	1.00019		210.035	C4 H13 N4 P3
X07040	Mt 15c Rhizo Study1 vs Mt WT Rhizo Study1	19.2114	-0.112	0.766084	0.892465	1	0.925304		465.909	C7 H12 Br2 N6 O8
X07045	Mt 15c Rhizo Study1 vs Mt WT Rhizo Study1	14.4288	-0.247496	0.315278	0.591648	1	0.842357		387.174	C14 H29 N O11
X07051	Mt 15c Rhizo Study1 vs Mt WT Rhizo Study1	17.3842	-0.191772	0.66353	0.835873	1	0.87553		592.252	C33 H41 N2 O4 P S
X07055	Mt 15c Rhizo Study1 vs Mt WT Rhizo Study1	15.1059	-0.719412	0.0419281	0.274168	1	0.607345		272.137	C12 H20 N2 O5
X07059	Mt 15c Rhizo Study1 vs Mt WT Rhizo Study1	19.0656	-0.0222676	0.93266	0.96999	1	0.984684		682.173	C37 H27 N6 O6 P
X07064	Mt 15c Rhizo Study1 vs Mt WT Rhizo Study1	13.9727	-0.0935602	0.169587	0.459154	1	0.937207		369.067	C8 H20 N O13 P
X07065	Mt 15c Rhizo Study1 vs Mt WT Rhizo Study1	19.4804	-0.291625	0.5281	0.751037	1	0.816981		555.769
X07066	Mt 15c Rhizo Study1 vs Mt WT Rhizo Study1	17.495	-2.64595	0.00819894	0.15607	1	0.159768		294.132	C12 H22 O8
X07078	Mt 15c Rhizo Study1 vs Mt WT Rhizo Study1	14.2774	-0.213863	0.0668448	0.322023	1	0.862225		430.243	C21 H41 N2 O P3
X07080	Mt 15c Rhizo Study1 vs Mt WT Rhizo Study1	18.4895	-0.578438	0.267926	0.550285	1	0.669688		557.243	C25 H41 N3 O7 P2
X07083	Mt 15c Rhizo Study1 vs Mt WT Rhizo Study1	19.452	-0.146539	0.62771	0.813513	1	0.903415		257.956	C6 H11 Br O4 S
X07085	Mt 15c Rhizo Study1 vs Mt WT Rhizo Study1	19.4111	0.0901278	0.788068	0.904991	1	1.06446		635.439	C36 H61 N O8
X07086	Mt 15c Rhizo Study1 vs Mt WT Rhizo Study1	14.4665	-0.423888	0.0289423	0.244137	1	0.745413		679.186	C29 H33 N3 O16
X07087	Mt 15c Rhizo Study1 vs Mt WT Rhizo Study1	19.3001	-0.52621	0.0848467	0.353008	1	0.694377		456.129	C14 H22 N10 O4 P2
X07098	Mt 15c Rhizo Study1 vs Mt WT Rhizo Study1	13.8939	-0.282942	0.0743064	0.332293	1	0.821913		439.168	C17 H29 N O12
X07108	Mt 15c Rhizo Study1 vs Mt WT Rhizo Study1	14.0276	-0.0305768	0.713041	0.866771	1	0.979029		562.15	C33 H29 N2 O P3
X07122	Mt 15c Rhizo Study1 vs Mt WT Rhizo Study1	19.2966	-0.041087	0.888122	0.951607	1	0.971922		442.164	C16 H32 N2 O8 P2
X07125	Mt 15c Rhizo Study1 vs Mt WT Rhizo Study1	18.6022	-0.501997	0.124883	0.40364	1	0.706129		232.056	C5 H8 N6 O5
X07126	Mt 15c Rhizo Study1 vs Mt WT Rhizo Study1	19.5261	0.545236	0.028696	0.243492	1	1.45926		409.881	C6 H10 Cl N4 O3 P3 S3
X07127	Mt 15c Rhizo Study1 vs Mt WT Rhizo Study1	17.189	-0.265586	0.395632	0.658673	1	0.831861		332.169	C13 H24 N4 O6
X07129	Mt 15c Rhizo Study1 vs Mt WT Rhizo Study1	19.6339	0.176472	0.467611	0.710353	1	1.13012		667.228	C23 H37 N7 O16
X07130	Mt 15c Rhizo Study1 vs Mt WT Rhizo Study1	16.4306	-1.27938	0.103474	0.378524	1	0.411972		428.117	C20 H22 N4 O3 P2
X07132	Mt 15c Rhizo Study1 vs Mt WT Rhizo Study1	18.3653	-2.62344	0.000247268	0.0713908	1	0.162281		360.132	C20 H27 P3
X07135	Mt 15c Rhizo Study1 vs Mt WT Rhizo Study1	15.8943	0.522831	0.601713	0.796728	1	1.43677		361.137	C15 H23 N O9
X07139	Mt 15c Rhizo Study1 vs Mt WT Rhizo Study1	18.8428	-0.653187	0.163135	0.451177	1	0.635874		440.057	C11 H21 O16 P
X07142	Mt 15c Rhizo Study1 vs Mt WT Rhizo Study1	19.7026	0.0833137	0.775026	0.897942	1	1.05945		821.723
X07146	Mt 15c Rhizo Study1 vs Mt WT Rhizo Study1	19.218	0.480901	0.205756	0.492681	1	1.39562		908.497
X07153	Mt 15c Rhizo Study1 vs Mt WT Rhizo Study1	18.0959	0.207647	0.478827	0.716081	1	1.1548		622.189	C34 H32 N4 O4 P2
X07154	Mt 15c Rhizo Study1 vs Mt WT Rhizo Study1	15.801	0.802596	0.302095	0.582498	1	1.74424		248.119	C10 H20 N2 O3 S
X07158	Mt 15c Rhizo Study1 vs Mt WT Rhizo Study1	14.497	0.971302	0.187532	0.477846	1	1.96061		357.153	C15 H23 N3 O7
X07166	Mt 15c Rhizo Study1 vs Mt WT Rhizo Study1	13.166	-0.199306	0.188023	0.477846	1	0.870969		440.129	C17 H31 O7 P3
X07172	Mt 15c Rhizo Study1 vs Mt WT Rhizo Study1	18.1645	-1.43486	0.0866948	0.3569	1	0.369882		189.025	C2 H3 N7 O4
X07174	Mt 15c Rhizo Study1 vs Mt WT Rhizo Study1	19.5982	-0.46399	0.132509	0.411294	1	0.724978		724.222	C38 H38 N4 O7 P2
X07179	Mt 15c Rhizo Study1 vs Mt WT Rhizo Study1	18.5919	-0.507488	0.221458	0.507571	1	0.703446		473.169
X07181	Mt 15c Rhizo Study1 vs Mt WT Rhizo Study1	14.0336	-0.247128	0.208025	0.49483	1	0.842572		400.232	C17 H36 O10
X07184	Mt 15c Rhizo Study1 vs Mt WT Rhizo Study1	19.8299	0.0157828	0.947358	0.977346	1	1.011		335.836
X07185	Mt 15c Rhizo Study1 vs Mt WT Rhizo Study1	19.8293	0.0284469	0.904035	0.958899	1	1.01991		334.838
X07186	Mt 15c Rhizo Study1 vs Mt WT Rhizo Study1	19.2978	-0.708939	0.0437765	0.279002	1	0.61177		493.16	C23 H27 N O11
X07197	Mt 15c Rhizo Study1 vs Mt WT Rhizo Study1	14.5742	-0.0699967	0.651118	0.828241	1	0.95264		251.06
X07198	Mt 15c Rhizo Study1 vs Mt WT Rhizo Study1	13.8264	0.0353486	0.488749	0.723258	1	1.0248		503.185	C31 H25 N3 O4
X07200	Mt 15c Rhizo Study1 vs Mt WT Rhizo Study1	19.1339	0.220087	0.44531	0.694857	1	1.1648		618.216	C33 H30 N8 O3 S
X07202	Mt 15c Rhizo Study1 vs Mt WT Rhizo Study1	19.1016	-0.159732	0.524628	0.747581	1	0.895191		523.115
X07203	Mt 15c Rhizo Study1 vs Mt WT Rhizo Study1	12.8263	0.0190192	0.835229	0.929905	1	1.01327		618.162	C18 H30 N6 O18
X07214	Mt 15c Rhizo Study1 vs Mt WT Rhizo Study1	18.4587	-0.527599	0.169935	0.459154	1	0.693708		357.19	C16 H27 N3 O6
X07220	Mt 15c Rhizo Study1 vs Mt WT Rhizo Study1	14.0461	-0.278418	0.0187411	0.204947	1	0.824495		274.153	C12 H22 N2 O5
X07223	Mt 15c Rhizo Study1 vs Mt WT Rhizo Study1	14.1412	-0.208325	0.122701	0.399088	1	0.865542		378.175	C14 H26 N4 O8
X07231	Mt 15c Rhizo Study1 vs Mt WT Rhizo Study1	18.5935	-2.59005	0.0029156	0.107204	1	0.16608		574.2	C17 H39 N2 O17 P
X07233	Mt 15c Rhizo Study1 vs Mt WT Rhizo Study1	19.4263	-0.0776887	0.803141	0.913095	1	0.947575		256.936
X07237	Mt 15c Rhizo Study1 vs Mt WT Rhizo Study1	15.8041	-1.52519	0.027424	0.238822	1	0.347434		247.142	C11 H21 N O5
X07238	Mt 15c Rhizo Study1 vs Mt WT Rhizo Study1	16.1947	-1.16856	0.168912	0.45846	1	0.444866		363.133	C11 H23 N7 O3 P2
X07240	Mt 15c Rhizo Study1 vs Mt WT Rhizo Study1	13.471	-0.214803	0.0353446	0.258153	1	0.861664		529.215	C24 H35 N O12
X07245	Mt 15c Rhizo Study1 vs Mt WT Rhizo Study1	16.4551	-0.167172	0.407636	0.667803	1	0.890587		384.179	C13 H29 N4 O7 P
X07247	Mt 15c Rhizo Study1 vs Mt WT Rhizo Study1	18.602	-0.624891	0.248141	0.531096	1	0.648469		243.194	C12 H25 N3 O2
X07255	Mt 15c Rhizo Study1 vs Mt WT Rhizo Study1	19.3994	-0.400547	0.305116	0.584161	1	0.757571		302.1
X07262	Mt 15c Rhizo Study1 vs Mt WT Rhizo Study1	17.3918	-1.08578	0.0228142	0.221709	1	0.471137		429.144	C22 H23 N O8
X07266	Mt 15c Rhizo Study1 vs Mt WT Rhizo Study1	17.3548	-2.94076	0.022527	0.221709	1	0.130239		332.1	C16 H16 N2 O6
X07269	Mt 15c Rhizo Study1 vs Mt WT Rhizo Study1	18.942	0.133929	0.586382	0.789057	1	1.09728		457.127	C16 H34 Br N3 O3 P2
X07273	Mt 15c Rhizo Study1 vs Mt WT Rhizo Study1	19.1538	0.663363	0.130014	0.410089	1	1.58377		427.323	C23 H45 N3 O2 S
X07274	Mt 15c Rhizo Study1 vs Mt WT Rhizo Study1	18.2698	-0.377098	0.133369	0.413155	1	0.769985		448.217	C18 H32 N4 O9
X07280	Mt 15c Rhizo Study1 vs Mt WT Rhizo Study1	16.782	-3.07344	0.0167724	0.196554	1	0.118796		94.0531	C5 H6 N2
X07282	Mt 15c Rhizo Study1 vs Mt WT Rhizo Study1	17.4062	-1.15491	0.265257	0.549676	1	0.449095		498.86
X07286	Mt 15c Rhizo Study1 vs Mt WT Rhizo Study1	19.2482	0.717867	0.131585	0.411262	1	1.64475		738.177	C32 H40 N2 O12 P2 S
X07287	Mt 15c Rhizo Study1 vs Mt WT Rhizo Study1	18.1018	-0.719443	0.0279219	0.241205	1	0.607332		412.147	C12 H25 N6 O8 P
X07288	Mt 15c Rhizo Study1 vs Mt WT Rhizo Study1	19.0693	-0.69363	0.0126663	0.184241	1	0.618296		205.095	C8 H15 N O5
X07290	Mt 15c Rhizo Study1 vs Mt WT Rhizo Study1	13.6866	-0.460854	0.0127336	0.184241	1	0.726556		442.175	C21 H31 O8 P
X07291	Mt 15c Rhizo Study1 vs Mt WT Rhizo Study1	13.7022	-0.460858	0.0127918	0.184241	1	0.726554		424.165	C24 H20 N6 O2
X07298	Mt 15c Rhizo Study1 vs Mt WT Rhizo Study1	19.295	0.105879	0.695116	0.855952	1	1.07615		396.084	C18 H8 N10 O2
X07299	Mt 15c Rhizo Study1 vs Mt WT Rhizo Study1	19.3436	-0.319066	0.175694	0.465508	1	0.801588		661.273	C25 H49 N3 O13 P2
X07302	Mt 15c Rhizo Study1 vs Mt WT Rhizo Study1	15.2814	-0.140084	0.278119	0.559319	1	0.907466		502.184	C31 H26 N4 O S
X07303	Mt 15c Rhizo Study1 vs Mt WT Rhizo Study1	16.8578	0.544651	0.426988	0.682102	1	1.45867		551.2	C39 H25 N3 O
X07306	Mt 15c Rhizo Study1 vs Mt WT Rhizo Study1	17.7892	0.0509686	0.874542	0.94523	1	1.03596		361.173	C11 H24 N9 O3 P
X07308	Mt 15c Rhizo Study1 vs Mt WT Rhizo Study1	19.0757	-0.0265776	0.91859	0.962328	1	0.981746		684.191
X07309	Mt 15c Rhizo Study1 vs Mt WT Rhizo Study1	18.1744	-2.02698	0.0634203	0.313963	1	0.245368		216.049	C6 H8 N4 O5
X07317	Mt 15c Rhizo Study1 vs Mt WT Rhizo Study1	17.7855	0.197171	0.826893	0.926994	1	1.14645		529.139	C16 H34 N7 O3 P3 S2
X07318	Mt 15c Rhizo Study1 vs Mt WT Rhizo Study1	18.2391	-1.34584	0.0285965	0.243127	1	0.393425		310.876	C4 H Cl N5 O2 P3 S
X07320	Mt 15c Rhizo Study1 vs Mt WT Rhizo Study1	19.3156	0.384865	0.169947	0.459154	1	1.30574		928.431
X07327	Mt 15c Rhizo Study1 vs Mt WT Rhizo Study1	19.4243	-0.0693908	0.813677	0.919233	1	0.95304		125.059	C5 H7 N3 O
X07328	Mt 15c Rhizo Study1 vs Mt WT Rhizo Study1	18.2237	-2.49078	0.00794782	0.153062	1	0.17791		588.216	C38 H36 O2 S2
X07338	Mt 15c Rhizo Study1 vs Mt WT Rhizo Study1	15.7765	-1.24378	0.0049319	0.136884	1	0.422264		388.111	C15 H20 N2 O10
X07343	Mt 15c Rhizo Study1 vs Mt WT Rhizo Study1	18.1688	-0.276141	0.600879	0.796728	1	0.825797		248.1	C9 H16 N2 O6
X07347	Mt 15c Rhizo Study1 vs Mt WT Rhizo Study1	16.0326	-1.00446	0.0143314	0.184455	1	0.498456		402.116	C17 H22 O11
X07354	Mt 15c Rhizo Study1 vs Mt WT Rhizo Study1	15.8689	-0.174511	0.668224	0.839573	1	0.886068		295.072	C6 H15 N7 O3 P2
X07355	Mt 15c Rhizo Study1 vs Mt WT Rhizo Study1	14.4268	0.0220068	0.87536	0.94523	1	1.01537		379.067	C11 H20 Cl N7 P2 S
X07357	Mt 15c Rhizo Study1 vs Mt WT Rhizo Study1	19.4921	-0.119083	0.750426	0.884312	1	0.920772		303.846
X07368	Mt 15c Rhizo Study1 vs Mt WT Rhizo Study1	14.5157	-0.600244	0.145298	0.429897	1	0.659643		358.221	C16 H30 N4 O5
X07369	Mt 15c Rhizo Study1 vs Mt WT Rhizo Study1	17.0756	-0.095951	0.710278	0.865261	1	0.935655		360.876	C4 H3 Cl N5 O5 P3 S
X07371	Mt 15c Rhizo Study1 vs Mt WT Rhizo Study1	13.5117	-0.212273	0.0130595	0.184241	1	0.863176		452.169
X07375	Mt 15c Rhizo Study1 vs Mt WT Rhizo Study1	14.4311	0.947255	0.314436	0.591216	1	1.9282		351.076	C20 H9 N5 O2
X07377	Mt 15c Rhizo Study1 vs Mt WT Rhizo Study1	16.2742	0.19131	0.4093	0.669156	1	1.1418		396.121
X07380	Mt 15c Rhizo Study1 vs Mt WT Rhizo Study1	16.1438	0.649322	0.374706	0.637148	1	1.56843		319.709
X07382	Mt 15c Rhizo Study1 vs Mt WT Rhizo Study1	17.7997	0.763981	0.34921	0.616961	1	1.69817		536.117	C24 H24 O14
X07385	Mt 15c Rhizo Study1 vs Mt WT Rhizo Study1	15.5866	1.05219	0.246431	0.529807	1	2.07367		473.205	C25 H31 N O8
X07388	Mt 15c Rhizo Study1 vs Mt WT Rhizo Study1	19.6547	0.333803	0.229524	0.518871	1	1.26033		724.367	C29 H62 N2 O14 P2
X07396	Mt 15c Rhizo Study1 vs Mt WT Rhizo Study1	19.0887	-0.253182	0.364173	0.626168	1	0.839044		443.123	C23 H17 N5 O5
X07398	Mt 15c Rhizo Study1 vs Mt WT Rhizo Study1	18.694	-0.55742	0.180355	0.468755	1	0.679516		540.236	C30 H36 O9
X07402	Mt 15c Rhizo Study1 vs Mt WT Rhizo Study1	18.4148	0.0149107	0.946224	0.97706	1	1.01039		528.161	C27 H26 N6 O2 P2
X07404	Mt 15c Rhizo Study1 vs Mt WT Rhizo Study1	19.1286	-0.499049	0.101906	0.37725	1	0.707573		221.069	C11 H11 N O4
X07411	Mt 15c Rhizo Study1 vs Mt WT Rhizo Study1	18.2945	-0.27995	0.415289	0.674531	1	0.82362		506.139	C21 H33 O8 P3
X07416	Mt 15c Rhizo Study1 vs Mt WT Rhizo Study1	18.4702	0.584538	0.147822	0.433503	1	1.49956		740.18	C35 H37 N2 O12 P S
X07421	Mt 15c Rhizo Study1 vs Mt WT Rhizo Study1	19.3126	-0.173758	0.522229	0.746157	1	0.88653		440.103	C16 H31 N2 O2 P3 S2
X07426	Mt 15c Rhizo Study1 vs Mt WT Rhizo Study1	19.4152	-0.217385	0.511378	0.740972	1	0.860123		366.189	C17 H34 O4 S2
X07429	Mt 15c Rhizo Study1 vs Mt WT Rhizo Study1	13.2115	0.0653312	0.406952	0.66719	1	1.04633		891.27	C38 H52 N7 O10 P3 S
X07431	Mt 15c Rhizo Study1 vs Mt WT Rhizo Study1	14.6129	0.0494785	0.94011	0.973991	1	1.03489		396.116	C17 H20 N2 O9
X07432	Mt 15c Rhizo Study1 vs Mt WT Rhizo Study1	17.5268	0.550688	0.0710918	0.330056	1	1.46478		171.935
X07439	Mt 15c Rhizo Study1 vs Mt WT Rhizo Study1	18.7541	-1.49537	0.0187701	0.204947	1	0.354689		489.17	C17 H31 N O15
X07441	Mt 15c Rhizo Study1 vs Mt WT Rhizo Study1	18.2328	-0.306	0.554071	0.769156	1	0.808881		334.07	C17 H10 N4 O4
X07446	Mt 15c Rhizo Study1 vs Mt WT Rhizo Study1	14.3866	-0.139428	0.416149	0.675065	1	0.907879		287.148	C12 H21 N3 O5
X07447	Mt 15c Rhizo Study1 vs Mt WT Rhizo Study1	13.6869	-0.204763	0.127275	0.406483	1	0.867681		279.126
X07448	Mt 15c Rhizo Study1 vs Mt WT Rhizo Study1	18.7651	-0.855233	0.0356214	0.258984	1	0.552776		311.932	C7 H8 Cl2 N4 P2 S
X07455	Mt 15c Rhizo Study1 vs Mt WT Rhizo Study1	13.9097	0.240178	0.56373	0.775876	1	1.18114		429.258	C13 H36 N9 O5 P
X07459	Mt 15c Rhizo Study1 vs Mt WT Rhizo Study1	19.1716	0.262962	0.444061	0.694168	1	1.19994		680.173	C28 H33 N4 O14 P
X07460	Mt 15c Rhizo Study1 vs Mt WT Rhizo Study1	17.8312	-0.391946	0.696479	0.856561	1	0.762101		320.173	C17 H24 N2 O4
X07462	Mt 15c Rhizo Study1 vs Mt WT Rhizo Study1	17.074	0.570066	0.421629	0.68006	1	1.48459		390.189	C18 H30 O9
X07464	Mt 15c Rhizo Study1 vs Mt WT Rhizo Study1	18.2849	0.494819	0.209473	0.495418	1	1.40914		722.166	C38 H31 N2 O11 P
X07474	Mt 15c Rhizo Study1 vs Mt WT Rhizo Study1	18.8405	-1.03402	0.0297496	0.245283	1	0.488348		107.988	C2 H4 O3 S
X07475	Mt 15c Rhizo Study1 vs Mt WT Rhizo Study1	15.0677	-0.202793	0.333411	0.605711	1	0.868867		790.193	C34 H41 N4 O12 P3
X07480	Mt 15c Rhizo Study1 vs Mt WT Rhizo Study1	19.14	0.00685077	0.977425	0.992568	1	1.00476		549.169	C26 H33 N O8 P2
X07485	Mt 15c Rhizo Study1 vs Mt WT Rhizo Study1	18.4278	0.929257	0.0337918	0.252383	1	1.9043		894.443	C39 H75 O18 P S
X07491	Mt 15c Rhizo Study1 vs Mt WT Rhizo Study1	18.9162	0.136261	0.545889	0.763961	1	1.09905		234.1	C12 H14 N2 O3
X07494	Mt 15c Rhizo Study1 vs Mt WT Rhizo Study1	13.4646	-0.0654216	0.476518	0.715026	1	0.955666		289.962	C4 H14 Br N4 P3
X07495	Mt 15c Rhizo Study1 vs Mt WT Rhizo Study1	14.1703	0.224262	0.617965	0.808542	1	1.16818		202.168	C10 H22 N2 O2
X07497	Mt 15c Rhizo Study1 vs Mt WT Rhizo Study1	14.1935	0.767005	0.386261	0.649885	1	1.70173		483.305	C22 H45 N O10
X07501	Mt 15c Rhizo Study1 vs Mt WT Rhizo Study1	17.7296	-2.06346	0.00514205	0.138479	1	0.239241		254.041	C7 H16 N2 O2 P2 S
X07502	Mt 15c Rhizo Study1 vs Mt WT Rhizo Study1	19.1868	-0.173277	0.594976	0.794409	1	0.886826		299.966	C4 H6 N4 O8 P2
X07505	Mt 15c Rhizo Study1 vs Mt WT Rhizo Study1	16.8232	-0.482564	0.163502	0.451177	1	0.715704		219.101	C11 H13 N3 O2
X07506	Mt 15c Rhizo Study1 vs Mt WT Rhizo Study1	19.2237	0.1424	0.733621	0.877661	1	1.10374		968.516	C37 H81 N10 O13 P S2
X07508	Mt 15c Rhizo Study1 vs Mt WT Rhizo Study1	18.3215	-0.571691	0.151044	0.436102	1	0.672828		364.13	C9 H21 N10 O2 P S
X07514	Mt 15c Rhizo Study1 vs Mt WT Rhizo Study1	17.9518	-0.545688	0.124543	0.402847	1	0.685064		669.263	C31 H43 N O15
X07516	Mt 15c Rhizo Study1 vs Mt WT Rhizo Study1	18.8852	-1.2234	0.00701437	0.148282	1	0.428272		293.08
X07521	Mt 15c Rhizo Study1 vs Mt WT Rhizo Study1	18.7809	-1.67937	0.0894913	0.362175	1	0.312218		962.41	C45 H73 O16 P3
X07525	Mt 15c Rhizo Study1 vs Mt WT Rhizo Study1	14.3825	-0.348143	0.272047	0.553079	1	0.785595		351.164	C13 H25 N3 O8
X07530	Mt 15c Rhizo Study1 vs Mt WT Rhizo Study1	15.4178	0.709384	0.0805239	0.344456	1	1.63511		345.106
X07537	Mt 15c Rhizo Study1 vs Mt WT Rhizo Study1	15.2154	-0.0699996	0.644175	0.824283	1	0.952638		457.221	C24 H31 N3 O6
X07541	Mt 15c Rhizo Study1 vs Mt WT Rhizo Study1	17.7191	-0.635931	0.427856	0.682475	1	0.643525		277.167	C16 H23 N O3
X07543	Mt 15c Rhizo Study1 vs Mt WT Rhizo Study1	14.5981	0.731066	0.0318338	0.247236	1	1.65986		350.098	C11 H23 Cl O10
X07550	Mt 15c Rhizo Study1 vs Mt WT Rhizo Study1	16.9218	-2.84006	0.017053	0.19721	1	0.139655		340.077	C12 H23 O5 P3
X07555	Mt 15c Rhizo Study1 vs Mt WT Rhizo Study1	19.427	-0.0497011	0.875284	0.94523	1	0.966136		507.797	C9 H2 Cl N2 O11 P S4
X07556	Mt 15c Rhizo Study1 vs Mt WT Rhizo Study1	18.8943	0.154937	0.583518	0.787745	1	1.11337		728.399	C39 H52 N8 O6
X07559	Mt 15c Rhizo Study1 vs Mt WT Rhizo Study1	18.6368	-2.69432	0.0253076	0.230791	1	0.154501		293.089	C14 H15 N O6
X07565	Mt 15c Rhizo Study1 vs Mt WT Rhizo Study1	16.8123	0.858707	0.176057	0.46609	1	1.81341		369.132
X07568	Mt 15c Rhizo Study1 vs Mt WT Rhizo Study1	15.2425	-0.895857	0.05286	0.298232	1	0.537428		368.132
X07570	Mt 15c Rhizo Study1 vs Mt WT Rhizo Study1	16.2986	-2.83945	0.0718205	0.330854	1	0.139714		274.189	C13 H26 N2 O4
X07572	Mt 15c Rhizo Study1 vs Mt WT Rhizo Study1	15.5766	-1.29027	0.033206	0.250618	1	0.408876		393.139	C14 H23 N3 O10
X07573	Mt 15c Rhizo Study1 vs Mt WT Rhizo Study1	18.1726	0.317917	0.561655	0.774671	1	1.24653		568.143	C36 H25 O5 P
X07579	Mt 15c Rhizo Study1 vs Mt WT Rhizo Study1	18.2933	-1.15624	0.0722158	0.330854	1	0.44868		482.2	C31 H31 O3 P
X07581	Mt 15c Rhizo Study1 vs Mt WT Rhizo Study1	19.5895	0.34525	0.180192	0.468674	1	1.27037		308.07	C11 H14 N6 O P2
X07583	Mt 15c Rhizo Study1 vs Mt WT Rhizo Study1	15.1253	-0.910465	0.11968	0.398545	1	0.532013		343.174	C15 H25 N3 O6
X07596	Mt 15c Rhizo Study1 vs Mt WT Rhizo Study1	14.5396	0.454474	0.608923	0.802815	1	1.37028		344.206	C15 H28 N4 O5
X07599	Mt 15c Rhizo Study1 vs Mt WT Rhizo Study1	18.6481	0.0583122	0.906146	0.959547	1	1.04125		676.346	C40 H54 O5 P2
X07605	Mt 15c Rhizo Study1 vs Mt WT Rhizo Study1	19.29	0.181043	0.424759	0.680701	1	1.1337		477.163	C23 H27 N O10
X07607	Mt 15c Rhizo Study1 vs Mt WT Rhizo Study1	16.0032	-1.4963	0.000291482	0.0713908	1	0.354461		552.159	C18 H29 N6 O12 P
X07608	Mt 15c Rhizo Study1 vs Mt WT Rhizo Study1	18.9525	-0.414812	0.329888	0.603905	1	0.750117		171.068
X07610	Mt 15c Rhizo Study1 vs Mt WT Rhizo Study1	16.8149	1.71481	0.125192	0.404034	1	3.28252		256.178	C13 H24 N2 O3
X07612	Mt 15c Rhizo Study1 vs Mt WT Rhizo Study1	18.5944	-0.711649	0.0855358	0.354846	1	0.610622		120.983	C2 H3 N O3 S
X07620	Mt 15c Rhizo Study1 vs Mt WT Rhizo Study1	18.9187	0.329704	0.197302	0.486414	1	1.25676		650.163	C19 H41 Cl N2 O16 P2
X07627	Mt 15c Rhizo Study1 vs Mt WT Rhizo Study1	17.9424	-0.788166	0.0726857	0.331037	1	0.57908		474.14	C15 H33 N4 O5 P3 S
X07635	Mt 15c Rhizo Study1 vs Mt WT Rhizo Study1	17.4802	-0.643712	0.463216	0.707404	1	0.640064		527.856	C4 H8 Cl N4 O16 P3 S
X07637	Mt 15c Rhizo Study1 vs Mt WT Rhizo Study1	17.9077	0.487204	0.22675	0.514492	1	1.40173		487.148	C20 H26 N9 P S2
X07639	Mt 15c Rhizo Study1 vs Mt WT Rhizo Study1	14.8433	-0.409937	0.0427419	0.275836	1	0.752656		624.212	C26 H42 O13 P2
X07648	Mt 15c Rhizo Study1 vs Mt WT Rhizo Study1	19.0653	0.00629602	0.984094	0.995432	1	1.00437		359.952	C4 H11 Cl N2 O11 P2
X07650	Mt 15c Rhizo Study1 vs Mt WT Rhizo Study1	19.0425	0.470845	0.167712	0.457177	1	1.38592		523.861	C16 H9 Cl2 O8 P3 S
X07653	Mt 15c Rhizo Study1 vs Mt WT Rhizo Study1	15.7403	-0.626092	0.025892	0.23437	1	0.647929		325.137	C12 H23 N O9
X07658	Mt 15c Rhizo Study1 vs Mt WT Rhizo Study1	18.989	-0.773375	0.134542	0.41402	1	0.585047		592.216	C40 H33 O3 P
X07668	Mt 15c Rhizo Study1 vs Mt WT Rhizo Study1	16.9975	-1.02671	0.00711853	0.148282	1	0.490828		349.137	C9 H20 N9 O4 P
X07671	Mt 15c Rhizo Study1 vs Mt WT Rhizo Study1	18.3336	0.408285	0.119396	0.398545	1	1.32711		404.156	C24 H26 N2 P2
X07672	Mt 15c Rhizo Study1 vs Mt WT Rhizo Study1	13.407	-0.0278419	0.697819	0.857229	1	0.980886		422.143	C14 H28 N6 O3 P2 S
X07673	Mt 15c Rhizo Study1 vs Mt WT Rhizo Study1	15.1363	-0.00475118	0.97003	0.989209	1	0.996712		513.148	C16 H28 N5 O12 P
X07680	Mt 15c Rhizo Study1 vs Mt WT Rhizo Study1	19.2769	0.107052	0.695438	0.856015	1	1.07703		674.183	C18 H39 N6 O17 P S
X07682	Mt 15c Rhizo Study1 vs Mt WT Rhizo Study1	17.2145	0.413802	0.439505	0.690307	1	1.33219		410.155	C17 H33 O5 P3
X07683	Mt 15c Rhizo Study1 vs Mt WT Rhizo Study1	19.0688	-0.335141	0.475721	0.715026	1	0.792707		371.822	C8 H4 Cl O3 P3 S3
X07684	Mt 15c Rhizo Study1 vs Mt WT Rhizo Study1	13.4647	-0.342396	0.00192137	0.0953225	1	0.78873		407.174
X07688	Mt 15c Rhizo Study1 vs Mt WT Rhizo Study1	19.3556	0.149262	0.536764	0.757519	1	1.109		537.184	C25 H31 N O12
X07689	Mt 15c Rhizo Study1 vs Mt WT Rhizo Study1	18.7563	0.578847	0.101682	0.37725	1	1.49366		323.9	C4 H Cl O15
X07693	Mt 15c Rhizo Study1 vs Mt WT Rhizo Study1	14.5654	-0.0649968	0.661826	0.834704	1	0.955947		609.223	C24 H52 N O4 P S5
X07694	Mt 15c Rhizo Study1 vs Mt WT Rhizo Study1	13.7326	-0.751991	0.120266	0.398889	1	0.593784		440.164	C16 H28 N2 O12
X07695	Mt 15c Rhizo Study1 vs Mt WT Rhizo Study1	18.9181	-0.222674	0.588301	0.79065	1	0.856976		631.807	C13 H4 Cl N4 O14 P3 S2
X07696	Mt 15c Rhizo Study1 vs Mt WT Rhizo Study1	17.807	-2.26353	0.000982705	0.0886187	1	0.208262		499.19	C16 H33 N7 O7 S2
X07699	Mt 15c Rhizo Study1 vs Mt WT Rhizo Study1	18.5816	0.0989503	0.687776	0.852452	1	1.07099		532.216	C27 H39 N2 O3 P3
X07702	Mt 15c Rhizo Study1 vs Mt WT Rhizo Study1	19.0314	0.503947	0.279949	0.56068	1	1.41809		593.142	C21 H41 Br N O9 P S
X07705	Mt 15c Rhizo Study1 vs Mt WT Rhizo Study1	13.2946	-0.555471	0.00136837	0.0914719	1	0.680435		449.17	C14 H33 N3 O9 P2
X07707	Mt 15c Rhizo Study1 vs Mt WT Rhizo Study1	14.1827	-0.0385422	0.752771	0.885396	1	0.973638		567.289	C18 H45 N7 O11 S
X07719	Mt 15c Rhizo Study1 vs Mt WT Rhizo Study1	16.6291	-0.0827169	0.746094	0.882196	1	0.944278		292.132	C9 H22 N6 O P2
X07723	Mt 15c Rhizo Study1 vs Mt WT Rhizo Study1	13.6788	-0.239304	0.0106076	0.173791	1	0.847154		850.256	C33 H44 N10 O13 P2
X07733	Mt 15c Rhizo Study1 vs Mt WT Rhizo Study1	17.2791	0.707905	0.0165554	0.196202	1	1.63343		493.158	C23 H27 N O11
X07736	Mt 15c Rhizo Study1 vs Mt WT Rhizo Study1	18.2716	-0.681221	0.25361	0.536396	1	0.623637		413.947	C5 H13 Br Cl N6 O7 P
X07740	Mt 15c Rhizo Study1 vs Mt WT Rhizo Study1	18.1134	0.179369	0.674088	0.844156	1	1.13239		461.078	C21 H21 N O7 P2
X07741	Mt 15c Rhizo Study1 vs Mt WT Rhizo Study1	14.9821	-0.611609	0.0474847	0.290161	1	0.654467		334.103	C14 H25 O3 P3
X07754	Mt 15c Rhizo Study1 vs Mt WT Rhizo Study1	18.9614	0.528568	0.10621	0.383633	1	1.4425		774.274	C38 H46 O17
X07760	Mt 15c Rhizo Study1 vs Mt WT Rhizo Study1	18.7461	-0.488324	0.0752274	0.334464	1	0.712853		704.192	C29 H42 N2 O12 P2 S
X07763	Mt 15c Rhizo Study1 vs Mt WT Rhizo Study1	15.7926	-2.17513	0.0520721	0.297726	1	0.221422		258.194	C13 H26 N2 O3
X07768	Mt 15c Rhizo Study1 vs Mt WT Rhizo Study1	19.2015	0.123802	0.610867	0.803164	1	1.0896		265.079	C9 H15 N O8
X07772	Mt 15c Rhizo Study1 vs Mt WT Rhizo Study1	18.5811	-1.38155	0.113829	0.392698	1	0.383805		235.096	C11 H13 N3 O3
X07774	Mt 15c Rhizo Study1 vs Mt WT Rhizo Study1	19.0849	-0.183113	0.507762	0.73822	1	0.8808		246.007	C4 H11 N2 O6 P S
X07781	Mt 15c Rhizo Study1 vs Mt WT Rhizo Study1	13.7281	-0.235985	0.00601105	0.14287	1	0.849105		386.216	C16 H34 O10
X07784	Mt 15c Rhizo Study1 vs Mt WT Rhizo Study1	17.9107	-0.0593196	0.951422	0.979696	1	0.959717		467.228	C20 H38 N O9 P
X07786	Mt 15c Rhizo Study1 vs Mt WT Rhizo Study1	18.176	-1.53748	0.00163257	0.0914719	1	0.344488		627.216	C27 H34 N9 O5 P S
X07792	Mt 15c Rhizo Study1 vs Mt WT Rhizo Study1	16.2367	-1.31994	0.0020288	0.0969764	1	0.400551		339.15	C11 H28 N5 O P3
X07795	Mt 15c Rhizo Study1 vs Mt WT Rhizo Study1	17.976	-0.51746	0.368783	0.631822	1	0.698601		685.221	C45 H38 N P3
X07798	Mt 15c Rhizo Study1 vs Mt WT Rhizo Study1	18.2777	-0.0765131	0.849666	0.936527	1	0.948347		587.843	C20 H4 Br Cl N4 O7 P2
X07799	Mt 15c Rhizo Study1 vs Mt WT Rhizo Study1	18.9301	-0.250173	0.548423	0.766944	1	0.840796		523.771	C5 H2 Cl3 N4 O11 P3 S
X07801	Mt 15c Rhizo Study1 vs Mt WT Rhizo Study1	17.0613	-1.60608	0.118032	0.397943	1	0.32849		383.205
X07804	Mt 15c Rhizo Study1 vs Mt WT Rhizo Study1	18.7171	-0.270785	0.326211	0.601783	1	0.828868		457.139	C15 H29 N3 O9 P2
X07805	Mt 15c Rhizo Study1 vs Mt WT Rhizo Study1	17.8294	0.556544	0.353156	0.617963	1	1.47074		476.226	C22 H36 O11
X07806	Mt 15c Rhizo Study1 vs Mt WT Rhizo Study1	16.1553	1.30295	0.0961632	0.371684	1	2.46732		301.756
X07808	Mt 15c Rhizo Study1 vs Mt WT Rhizo Study1	18.3589	0.175888	0.595441	0.794472	1	1.12966		484.157	C15 H28 N6 O10 S
X07809	Mt 15c Rhizo Study1 vs Mt WT Rhizo Study1	15.2345	-0.583885	0.019495	0.206262	1	0.667165		315.143	C13 H21 N3 O6
X07813	Mt 15c Rhizo Study1 vs Mt WT Rhizo Study1	17.3413	-1.3693	0.0712121	0.330056	1	0.387078		291.051	C5 H11 N9 O2 P2
X07815	Mt 15c Rhizo Study1 vs Mt WT Rhizo Study1	17.9144	-0.0702077	0.871998	0.943495	1	0.952501		657.301	C34 H48 N3 O6 P S
X07818	Mt 15c Rhizo Study1 vs Mt WT Rhizo Study1	17.3043	-0.117379	0.870324	0.943495	1	0.921861		555.851
X07819	Mt 15c Rhizo Study1 vs Mt WT Rhizo Study1	13.4536	-0.342398	0.00189932	0.0953225	1	0.788729		452.177	C25 H30 N2 O2 P2
X07822	Mt 15c Rhizo Study1 vs Mt WT Rhizo Study1	14.0833	-0.0305784	0.71911	0.869236	1	0.979028		484.135	C19 H29 Cl O12
X07829	Mt 15c Rhizo Study1 vs Mt WT Rhizo Study1	13.649	-0.212991	0.0707567	0.329789	1	0.862747		345.153	C14 H23 N3 O7
X07834	Mt 15c Rhizo Study1 vs Mt WT Rhizo Study1	14.4428	-0.347546	0.00349298	0.116487	1	0.78592		443.274	C22 H44 N3 P3
X07846	Mt 15c Rhizo Study1 vs Mt WT Rhizo Study1	18.364	-0.527809	0.450015	0.699605	1	0.693607		840.352	C51 H52 O11
X07847	Mt 15c Rhizo Study1 vs Mt WT Rhizo Study1	16.2354	-0.205959	0.612007	0.803773	1	0.866962		481.192	C21 H32 N5 O4 P S
X07852	Mt 15c Rhizo Study1 vs Mt WT Rhizo Study1	17.9372	0.101678	0.835204	0.929905	1	1.07302		387.168	C21 H25 N O6
X07858	Mt 15c Rhizo Study1 vs Mt WT Rhizo Study1	18.9528	-0.227209	0.559556	0.773222	1	0.854286		479.858	C10 H4 Cl N6 O5 P3 S2
X07862	Mt 15c Rhizo Study1 vs Mt WT Rhizo Study1	17.6793	-1.76808	0.0128714	0.184241	1	0.293599		362.909	C13 H5 N3 S5
X07867	Mt 15c Rhizo Study1 vs Mt WT Rhizo Study1	14.8584	0.455695	0.121757	0.398889	1	1.37144		548.135	C19 H35 O12 P3
X07874	Mt 15c Rhizo Study1 vs Mt WT Rhizo Study1	13.7778	-0.0597291	0.4206	0.679355	1	0.959444		442.221	C25 H35 N2 O P S
X07876	Mt 15c Rhizo Study1 vs Mt WT Rhizo Study1	16.8855	0.453904	0.417467	0.676184	1	1.36974		243.779
X07877	Mt 15c Rhizo Study1 vs Mt WT Rhizo Study1	16.8663	0.453904	0.417467	0.676184	1	1.36974		245.776
X07881	Mt 15c Rhizo Study1 vs Mt WT Rhizo Study1	14.6192	-0.353445	0.168459	0.458301	1	0.782713		392.133	C11 H31 N4 O3 P3 S
X07882	Mt 15c Rhizo Study1 vs Mt WT Rhizo Study1	13.3453	-0.0988688	0.175523	0.465508	1	0.933765		461.174	C20 H33 N O7 P2
X07883	Mt 15c Rhizo Study1 vs Mt WT Rhizo Study1	18.9531	-0.318035	0.474056	0.714572	1	0.802162		439.809	C6 H4 Br O12 P3
X07887	Mt 15c Rhizo Study1 vs Mt WT Rhizo Study1	18.3462	-0.192574	0.599987	0.796534	1	0.875043		346.137	C18 H24 N2 O P2
X07888	Mt 15c Rhizo Study1 vs Mt WT Rhizo Study1	17.0731	0.0455232	0.915389	0.962284	1	1.03206		558.088	C17 H29 N4 O9 P3 S
X07893	Mt 15c Rhizo Study1 vs Mt WT Rhizo Study1	17.6024	-0.0346736	0.933012	0.96999	1	0.976253		589.148
X07895	Mt 15c Rhizo Study1 vs Mt WT Rhizo Study1	16.0324	0.035125	0.929426	0.968838	1	1.02465		329.147	C19 H25 N P2
X07918	Mt 15c Rhizo Study1 vs Mt WT Rhizo Study1	18.0657	0.162515	0.519461	0.745156	1	1.11924		665.232	C28 H41 N7 O6 P2 S
X07922	Mt 15c Rhizo Study1 vs Mt WT Rhizo Study1	19.1117	0.425657	0.247175	0.530307	1	1.34318		510.135	C21 H29 N4 O5 P3
X07925	Mt 15c Rhizo Study1 vs Mt WT Rhizo Study1	17.5344	0.0420012	0.869405	0.943065	1	1.02954		848.238	C44 H42 N4 O10 P2
X07928	Mt 15c Rhizo Study1 vs Mt WT Rhizo Study1	18.4119	-0.909107	0.0319533	0.247236	1	0.532514		309.935	C9 H6 Cl4 N4
X07929	Mt 15c Rhizo Study1 vs Mt WT Rhizo Study1	14.7144	-0.00155353	0.985784	0.996367	1	0.998924		631.211	C21 H38 N5 O15 P
X07930	Mt 15c Rhizo Study1 vs Mt WT Rhizo Study1	14.7043	-0.220328	0.565217	0.776182	1	0.85837		375.164	C15 H25 N3 O8
X07932	Mt 15c Rhizo Study1 vs Mt WT Rhizo Study1	17.8432	-0.946114	0.0119195	0.184241	1	0.519029		322.103	C13 H25 O3 P3
X07934	Mt 15c Rhizo Study1 vs Mt WT Rhizo Study1	13.2104	-0.216242	0.00628246	0.143433	1	0.860805		627.201	C18 H38 N5 O17 P
X07935	Mt 15c Rhizo Study1 vs Mt WT Rhizo Study1	18.7707	-0.30194	0.316184	0.592235	1	0.811161		373.137	C16 H23 N O9
X07936	Mt 15c Rhizo Study1 vs Mt WT Rhizo Study1	17.2772	1.31451	0.235285	0.520458	1	2.48718		375.078	C20 H14 N3 O3 P
X07939	Mt 15c Rhizo Study1 vs Mt WT Rhizo Study1	18.0495	0.449077	0.466706	0.710353	1	1.36517		322.089	C6 H19 N4 O9 P
X07942	Mt 15c Rhizo Study1 vs Mt WT Rhizo Study1	18.3856	-1.30667	0.0139544	0.184241	1	0.404252		199.063	C12 H9 N O2
X07945	Mt 15c Rhizo Study1 vs Mt WT Rhizo Study1	18.9604	0.221584	0.496288	0.72868	1	1.16601		261.858	C4 H2 Cl2 O3 P2 S
X07955	Mt 15c Rhizo Study1 vs Mt WT Rhizo Study1	19.0447	0.42202	0.0990491	0.373371	1	1.3398		399.811	C5 H Cl2 O11 P3
X07957	Mt 15c Rhizo Study1 vs Mt WT Rhizo Study1	18.8718	0.148749	0.625736	0.813022	1	1.10861		395.088	C9 H24 Cl N5 O6 P2
X07958	Mt 15c Rhizo Study1 vs Mt WT Rhizo Study1	16.3234	0.203567	0.675699	0.845016	1	1.15154		459.21	C21 H33 N O10
X07963	Mt 15c Rhizo Study1 vs Mt WT Rhizo Study1	18.1796	0.92699	0.00949672	0.166755	1	1.9013		622.129	C28 H33 O10 P3
X07964	Mt 15c Rhizo Study1 vs Mt WT Rhizo Study1	18.4445	-0.0895318	0.695187	0.855952	1	0.939828		805.264	C38 H49 N O14 P2
X07969	Mt 15c Rhizo Study1 vs Mt WT Rhizo Study1	16.864	-1.82451	0.15066	0.43597	1	0.282337		349.119	C14 H23 N O7 S
X07976	Mt 15c Rhizo Study1 vs Mt WT Rhizo Study1	19.1638	0.114138	0.640059	0.821215	1	1.08233		423.836	C7 H2 Cl O13 P S2
X07978	Mt 15c Rhizo Study1 vs Mt WT Rhizo Study1	12.5774	0.0190131	0.832425	0.929082	1	1.01327		563.152	C19 H33 N O16 S
X07982	Mt 15c Rhizo Study1 vs Mt WT Rhizo Study1	18.8934	0.125129	0.715283	0.867757	1	1.09061		463.884	C15 H2 Cl N4 O6 P S2
X07985	Mt 15c Rhizo Study1 vs Mt WT Rhizo Study1	15.378	0.0313247	0.966791	0.988269	1	1.02195		306.158	C16 H22 N2 O4
X07989	Mt 15c Rhizo Study1 vs Mt WT Rhizo Study1	15.2813	-0.0416679	0.939031	0.973659	1	0.971531		206.105	C11 H14 N2 O2
X07996	Mt 15c Rhizo Study1 vs Mt WT Rhizo Study1	18.7516	0.344837	0.476236	0.715026	1	1.27001		507.847	C13 H4 N2 O10 S5
X08001	Mt 15c Rhizo Study1 vs Mt WT Rhizo Study1	14.3215	-0.187481	0.177103	0.466746	1	0.878137		360.201	C15 H28 N4 O6
X08006	Mt 15c Rhizo Study1 vs Mt WT Rhizo Study1	17.8162	0.646291	0.153051	0.438745	1	1.56514		730.233	C35 H45 N2 O9 P3
X08011	Mt 15c Rhizo Study1 vs Mt WT Rhizo Study1	18.8187	0.340999	0.281854	0.560827	1	1.26663		291.163
X08019	Mt 15c Rhizo Study1 vs Mt WT Rhizo Study1	15.1706	-0.0216469	0.906156	0.959547	1	0.985108		562.186	C32 H34 O5 S2
X08027	Mt 15c Rhizo Study1 vs Mt WT Rhizo Study1	17.6989	0.479263	0.314805	0.591393	1	1.39403		605.231	C22 H45 N3 O10 P2 S
X08029	Mt 15c Rhizo Study1 vs Mt WT Rhizo Study1	18.1521	0.405765	0.129889	0.410089	1	1.32479		700.186	C52 H28 O S
X08033	Mt 15c Rhizo Study1 vs Mt WT Rhizo Study1	18.7583	-0.392109	0.242328	0.525615	1	0.762015		475.094	C16 H32 N O5 P3 S2
X08034	Mt 15c Rhizo Study1 vs Mt WT Rhizo Study1	18.3399	-0.104033	0.813238	0.919233	1	0.930428		769.242	C24 H53 N9 O7 P2 S4
X08035	Mt 15c Rhizo Study1 vs Mt WT Rhizo Study1	16.6564	0.568145	0.207755	0.494612	1	1.48262		230.086	C14 H15 O P
X08039	Mt 15c Rhizo Study1 vs Mt WT Rhizo Study1	13.8765	-0.27599	0.0140284	0.184241	1	0.825883		513.192	C27 H32 N O7 P
X08040	Mt 15c Rhizo Study1 vs Mt WT Rhizo Study1	17.3581	1.16964	0.0216997	0.219137	1	2.24955		324.032	C5 H13 Cl N4 O10
X08043	Mt 15c Rhizo Study1 vs Mt WT Rhizo Study1	16.9744	-3.98987	1.87768e-05	0.0172978	1	0.0629405		405.058	C14 H22 N3 O3 P3 S
X08044	Mt 15c Rhizo Study1 vs Mt WT Rhizo Study1	17.9345	-1.06724	0.209477	0.495418	1	0.477231		518.2	C23 H34 O13
X08048	Mt 15c Rhizo Study1 vs Mt WT Rhizo Study1	18.795	0.0356336	0.880109	0.947267	1	1.02501		938.471
X08052	Mt 15c Rhizo Study1 vs Mt WT Rhizo Study1	17.8508	0.100741	0.800375	0.911529	1	1.07232		341.099	C10 H20 N3 O8 P
X08055	Mt 15c Rhizo Study1 vs Mt WT Rhizo Study1	14.7018	-0.310532	0.0202167	0.208067	1	0.806345		319.12	C12 H21 N3 O5 S
X08063	Mt 15c Rhizo Study1 vs Mt WT Rhizo Study1	18.6025	0.411077	0.352287	0.617963	1	1.32968		618.137	C31 H28 Cl2 N6 O2 S
X08064	Mt 15c Rhizo Study1 vs Mt WT Rhizo Study1	13.6117	-0.181274	0.0425779	0.275836	1	0.881924		314.116
X08068	Mt 15c Rhizo Study1 vs Mt WT Rhizo Study1	16.4987	-0.0936139	0.809345	0.91778	1	0.937172		798.235	C30 H45 N10 O8 P3 S
X08078	Mt 15c Rhizo Study1 vs Mt WT Rhizo Study1	18.8426	-0.480858	0.150173	0.43597	1	0.716551		655.228	C19 H45 N9 O8 S4
X08085	Mt 15c Rhizo Study1 vs Mt WT Rhizo Study1	17.4402	-0.304531	0.457771	0.704339	1	0.809706		406.108	C12 H18 N6 O10
X08087	Mt 15c Rhizo Study1 vs Mt WT Rhizo Study1	15.1696	0.391247	0.241343	0.524411	1	1.31153		470.119	C21 H30 Cl N2 O2 P3
X08090	Mt 15c Rhizo Study1 vs Mt WT Rhizo Study1	18.9529	-0.121495	0.69885	0.858006	1	0.919235		591.758	C8 H Cl2 N2 O17 P3 S
X08094	Mt 15c Rhizo Study1 vs Mt WT Rhizo Study1	16.6357	0.535741	0.25892	0.543353	1	1.44969		509.174	C20 H31 N O14
X08102	Mt 15c Rhizo Study1 vs Mt WT Rhizo Study1	13.1358	-0.252284	0.00266	0.102455	1	0.839566		658.193	C31 H35 N2 O12 P
X08103	Mt 15c Rhizo Study1 vs Mt WT Rhizo Study1	15.4816	-0.0527376	0.796296	0.910037	1	0.964105		393.163	C19 H28 N3 O2 P S
X08106	Mt 15c Rhizo Study1 vs Mt WT Rhizo Study1	13.7266	-0.678772	0.250602	0.534236	1	0.624697		316.138	C12 H20 N4 O6
X08112	Mt 15c Rhizo Study1 vs Mt WT Rhizo Study1	14.32	-0.059727	0.494543	0.727359	1	0.959446		453.086	C26 H15 N O7
X08116	Mt 15c Rhizo Study1 vs Mt WT Rhizo Study1	18.9773	-0.190543	0.529341	0.752056	1	0.876276		541.216	C25 H35 N O12
X08118	Mt 15c Rhizo Study1 vs Mt WT Rhizo Study1	17.441	0.0830178	0.812732	0.919233	1	1.05923		397.127
X08119	Mt 15c Rhizo Study1 vs Mt WT Rhizo Study1	18.5311	-0.400806	0.163709	0.451458	1	0.757435		461.134	C23 H19 N5 O6
X08120	Mt 15c Rhizo Study1 vs Mt WT Rhizo Study1	17.9097	0.729457	0.0317813	0.247236	1	1.65802		267.905	C H3 Cl N2 O8 P2
X08123	Mt 15c Rhizo Study1 vs Mt WT Rhizo Study1	18.6896	-0.596699	0.0943525	0.368669	1	0.661265		940.504	C35 H79 N10 O13 P3
X08125	Mt 15c Rhizo Study1 vs Mt WT Rhizo Study1	13.8914	-0.344326	0.00355702	0.117196	1	0.787676		412.134	C17 H27 N4 O2 P3
X08127	Mt 15c Rhizo Study1 vs Mt WT Rhizo Study1	18.6392	0.487952	0.163317	0.451177	1	1.40245		467.799	C3 H3 Br O18 P2
X08128	Mt 15c Rhizo Study1 vs Mt WT Rhizo Study1	18.9082	0.00324537	0.988244	0.997116	1	1.00225		738.238	C27 H44 N6 O14 P2
X08129	Mt 15c Rhizo Study1 vs Mt WT Rhizo Study1	15.4341	-1.97946	0.000460533	0.0724779	1	0.253585		244.999	C3 H4 N9 O P S
X08130	Mt 15c Rhizo Study1 vs Mt WT Rhizo Study1	17.2272	-1.24692	0.0136801	0.184241	1	0.421346		475.19	C17 H33 N O14
X08136	Mt 15c Rhizo Study1 vs Mt WT Rhizo Study1	13.9215	-0.493169	0.197581	0.486824	1	0.710463		646.196	C19 H35 N8 O15 P
X08138	Mt 15c Rhizo Study1 vs Mt WT Rhizo Study1	14.4421	0.0220098	0.876265	0.945496	1	1.01537		454.059	C15 H18 O16
X08140	Mt 15c Rhizo Study1 vs Mt WT Rhizo Study1	15.9143	-0.97855	0.0549493	0.299956	1	0.50749		229.179	C11 H23 N3 O2
X08141	Mt 15c Rhizo Study1 vs Mt WT Rhizo Study1	17.9541	0.781014	0.251976	0.534942	1	1.71834		518.104	C13 H28 N8 O6 P2 S2
X08144	Mt 15c Rhizo Study1 vs Mt WT Rhizo Study1	13.5824	-0.0386251	0.57519	0.781576	1	0.973582		346.126	C15 H22 O9
X08147	Mt 15c Rhizo Study1 vs Mt WT Rhizo Study1	14.3278	0.443754	0.247573	0.530307	1	1.36014		377.117	C6 H20 N9 O8 P
X08149	Mt 15c Rhizo Study1 vs Mt WT Rhizo Study1	19.2865	0.366005	0.220371	0.506158	1	1.28878		499.114
X08150	Mt 15c Rhizo Study1 vs Mt WT Rhizo Study1	12.9251	-0.194927	0.0133971	0.184241	1	0.873617		464.169
X08152	Mt 15c Rhizo Study1 vs Mt WT Rhizo Study1	16.0766	-1.5263	0.15053	0.43597	1	0.347167		520.164	C22 H34 O10 P2
X08154	Mt 15c Rhizo Study1 vs Mt WT Rhizo Study1	18.6841	-0.152229	0.711549	0.866182	1	0.899859		563.819	C6 H4 Cl N4 O17 P3 S
X08157	Mt 15c Rhizo Study1 vs Mt WT Rhizo Study1	17.7073	-0.310391	0.484088	0.720226	1	0.806423		719.336	C28 H50 N9 O11 P
X08164	Mt 15c Rhizo Study1 vs Mt WT Rhizo Study1	18.5391	0.327566	0.294956	0.573385	1	1.25489		221.937	C3 H5 Cl3 N2 O3
X08170	Mt 15c Rhizo Study1 vs Mt WT Rhizo Study1	18.2685	-1.0196	0.102873	0.37725	1	0.493255		264.009	C12 H8 O5 S
X08173	Mt 15c Rhizo Study1 vs Mt WT Rhizo Study1	18.3189	0.77407	0.0909336	0.364922	1	1.71009		595.206	C20 H38 Br N9 O7
X08177	Mt 15c Rhizo Study1 vs Mt WT Rhizo Study1	16.6657	-2.05998	0.301585	0.582498	1	0.23982		331.09	C13 H17 N O9
X08185	Mt 15c Rhizo Study1 vs Mt WT Rhizo Study1	17.5239	-0.209469	0.584132	0.787755	1	0.864855		369.117	C15 H19 N3 O8
X08188	Mt 15c Rhizo Study1 vs Mt WT Rhizo Study1	14.9094	-0.148922	0.53706	0.757519	1	0.901924		343.107	C18 H17 N O6
X08191	Mt 15c Rhizo Study1 vs Mt WT Rhizo Study1	18.8351	0.445185	0.233907	0.520458	1	1.36149		531.175	C20 H35 N7 O2 P2 S2
X08192	Mt 15c Rhizo Study1 vs Mt WT Rhizo Study1	19.0998	-0.215723	0.479371	0.716309	1	0.861115		687.368	C30 H57 N O16
X08194	Mt 15c Rhizo Study1 vs Mt WT Rhizo Study1	18.5891	0.306142	0.398479	0.661238	1	1.2364		345.819	C4 H3 Cl3 O6 P2 S
X08195	Mt 15c Rhizo Study1 vs Mt WT Rhizo Study1	15.4816	-1.02622	0.00627826	0.143433	1	0.490996		347.102	C18 H13 N5 O3
X08196	Mt 15c Rhizo Study1 vs Mt WT Rhizo Study1	13.1064	-0.266764	0.00163156	0.0914719	1	0.831182		398.119	C16 H25 N4 O2 P3
X08199	Mt 15c Rhizo Study1 vs Mt WT Rhizo Study1	17.4721	0.344018	0.25258	0.535271	1	1.26929		307.912	C5 H12 Br O4 P3
X08208	Mt 15c Rhizo Study1 vs Mt WT Rhizo Study1	14.1014	-0.141034	0.0227187	0.221709	1	0.906869		350.151	C14 H26 N2 O6 S
X08211	Mt 15c Rhizo Study1 vs Mt WT Rhizo Study1	13.347	0.432373	0.284333	0.562391	1	1.34945		244.025	C6 H12 O8 S
X08215	Mt 15c Rhizo Study1 vs Mt WT Rhizo Study1	16.6665	-0.97951	0.112174	0.389664	1	0.507152		413.17	C22 H28 N3 O P S
X08217	Mt 15c Rhizo Study1 vs Mt WT Rhizo Study1	16.9735	-1.46335	0.0335142	0.251619	1	0.36265		344.1	C11 H17 N6 O5 P
X08219	Mt 15c Rhizo Study1 vs Mt WT Rhizo Study1	18.3636	0.0807231	0.862035	0.941542	1	1.05755		277.832	C H Br N2 O4 P2 S
X08220	Mt 15c Rhizo Study1 vs Mt WT Rhizo Study1	15.3378	-0.0836411	0.890009	0.95214	1	0.943673		338.13	C18 H19 N4 O P
X08224	Mt 15c Rhizo Study1 vs Mt WT Rhizo Study1	14.2188	-0.216402	0.0521307	0.297726	1	0.860709		297.142	C6 H20 N9 O3 P
X08226	Mt 15c Rhizo Study1 vs Mt WT Rhizo Study1	15.6802	-1.05009	0.100352	0.375196	1	0.48294		467.215	C27 H35 N O2 P2
X08230	Mt 15c Rhizo Study1 vs Mt WT Rhizo Study1	17.3887	-1.28164	0.0285947	0.243127	1	0.411328		417.149	C14 H27 N O13
X08232	Mt 15c Rhizo Study1 vs Mt WT Rhizo Study1	18.4404	-0.0417811	0.917515	0.962284	1	0.971455		251.927	C6 H5 Br O6
X08237	Mt 15c Rhizo Study1 vs Mt WT Rhizo Study1	18.3857	0.386928	0.45392	0.70147	1	1.30761		625.858	C31 H4 Br N2 O3 P S2
X08238	Mt 15c Rhizo Study1 vs Mt WT Rhizo Study1	17.9275	-0.00150697	0.997879	0.999189	1	0.998956		269.782
X08240	Mt 15c Rhizo Study1 vs Mt WT Rhizo Study1	17.8829	-0.520602	0.208707	0.495418	1	0.697081		245.105	C14 H15 N O3
X08244	Mt 15c Rhizo Study1 vs Mt WT Rhizo Study1	14.1007	-0.349433	0.111472	0.389247	1	0.784892		344.169	C16 H31 N2 P3
X08245	Mt 15c Rhizo Study1 vs Mt WT Rhizo Study1	14.3539	0.449144	0.478886	0.716081	1	1.36523		311.123	C12 H17 N5 O5
X08255	Mt 15c Rhizo Study1 vs Mt WT Rhizo Study1	16.146	-1.09113	0.093867	0.367486	1	0.469393		401.205	C19 H31 N O8
X08257	Mt 15c Rhizo Study1 vs Mt WT Rhizo Study1	15.4807	0.567181	0.162336	0.450231	1	1.48163		326.081	C19 H10 N4 O2
X08265	Mt 15c Rhizo Study1 vs Mt WT Rhizo Study1	17.3203	-2.4452	0.0985668	0.373371	1	0.183621		270.057	C12 H16 O3 P2
X08266	Mt 15c Rhizo Study1 vs Mt WT Rhizo Study1	18.4631	-0.141969	0.743141	0.882196	1	0.906282		195.849
X08267	Mt 15c Rhizo Study1 vs Mt WT Rhizo Study1	13.4681	-0.276581	0.150897	0.43597	1	0.825545		592.177	C22 H33 N4 O13 P
X08269	Mt 15c Rhizo Study1 vs Mt WT Rhizo Study1	17.277	-1.06772	0.114504	0.393185	1	0.477071		343.994	C13 H13 O5 P S2
X08270	Mt 15c Rhizo Study1 vs Mt WT Rhizo Study1	13.7929	-0.059729	0.422825	0.680291	1	0.959444		744.209	C28 H36 N6 O18
X08276	Mt 15c Rhizo Study1 vs Mt WT Rhizo Study1	18.4425	0.3045	0.19839	0.487656	1	1.23499		277.111
X08281	Mt 15c Rhizo Study1 vs Mt WT Rhizo Study1	18.7528	0.348326	0.310979	0.588457	1	1.27308		691.269	C37 H48 N3 O2 P3 S
X08285	Mt 15c Rhizo Study1 vs Mt WT Rhizo Study1	18.4947	0.151008	0.548788	0.766944	1	1.11035		546.137
X08291	Mt 15c Rhizo Study1 vs Mt WT Rhizo Study1	17.4903	-0.0975377	0.669676	0.841152	1	0.934627		427.169	C16 H29 N O12
X08292	Mt 15c Rhizo Study1 vs Mt WT Rhizo Study1	18.7496	0.432499	0.19495	0.483194	1	1.34957		456.103	C16 H25 O13 P
X08293	Mt 15c Rhizo Study1 vs Mt WT Rhizo Study1	18.297	0.172105	0.614708	0.805506	1	1.1267		523.169	C24 H29 N O12
X08294	Mt 15c Rhizo Study1 vs Mt WT Rhizo Study1	16.5899	0.254128	0.393161	0.656181	1	1.19261		190.996	C2 H2 Cl N7 O2
X08296	Mt 15c Rhizo Study1 vs Mt WT Rhizo Study1	13.9976	-0.44561	0.264366	0.548996	1	0.734274		391.147	C16 H25 N O10
X08306	Mt 15c Rhizo Study1 vs Mt WT Rhizo Study1	18.2302	-0.0143421	0.962955	0.986106	1	0.990108		684.263	C43 H41 O6 P
X08307	Mt 15c Rhizo Study1 vs Mt WT Rhizo Study1	18.4213	0.457299	0.371774	0.634671	1	1.37297		483.884	C8 H12 Br N2 O11 P3
X08314	Mt 15c Rhizo Study1 vs Mt WT Rhizo Study1	16.848	1.30318	0.136532	0.417538	1	2.46772		355.116
X08320	Mt 15c Rhizo Study1 vs Mt WT Rhizo Study1	18.489	-0.281348	0.514662	0.742072	1	0.822822		647.781	C14 H3 Cl N2 O16 P2 S3
X08324	Mt 15c Rhizo Study1 vs Mt WT Rhizo Study1	18.7053	0.196844	0.473669	0.71449	1	1.14619		491.823	C8 H Cl2 N4 O11 P3
X08330	Mt 15c Rhizo Study1 vs Mt WT Rhizo Study1	18.247	0.383282	0.515028	0.74224	1	1.30431		321.9	C5 H Cl N6 O3 P2 S
X08332	Mt 15c Rhizo Study1 vs Mt WT Rhizo Study1	17.7883	0.0361125	0.863703	0.942026	1	1.02535		589.258	C21 H46 N5 O8 P3
X08333	Mt 15c Rhizo Study1 vs Mt WT Rhizo Study1	19.0086	0.219518	0.291558	0.569695	1	1.16434		366.171	C16 H30 O7 S
X08336	Mt 15c Rhizo Study1 vs Mt WT Rhizo Study1	15.5306	1.34515	0.0918555	0.36657	1	2.54057		303.735
X08337	Mt 15c Rhizo Study1 vs Mt WT Rhizo Study1	18.7471	0.118866	0.679457	0.847728	1	1.08588		187.925	C6 H2 Cl O P S
X08338	Mt 15c Rhizo Study1 vs Mt WT Rhizo Study1	18.3673	0.636707	0.162051	0.450156	1	1.55478		467.872	C15 H7 Cl N4 P2 S4
X08351	Mt 15c Rhizo Study1 vs Mt WT Rhizo Study1	13.1214	-0.284756	0.00734719	0.149342	1	0.820881		484.119	C19 H27 N4 O5 P3
X08353	Mt 15c Rhizo Study1 vs Mt WT Rhizo Study1	17.2014	0.300461	0.697518	0.857229	1	1.23154		315.872	C2 H5 Cl N2 O6 S4
X08354	Mt 15c Rhizo Study1 vs Mt WT Rhizo Study1	13.6154	0.076403	0.482663	0.719368	1	1.05439		351.095	C16 H17 N O8
X08358	Mt 15c Rhizo Study1 vs Mt WT Rhizo Study1	17.5624	-1.45054	0.04505	0.283059	1	0.365886		424.856	C3 H2 Cl N7 O8 P2 S2
X08360	Mt 15c Rhizo Study1 vs Mt WT Rhizo Study1	18.2629	0.325074	0.461813	0.706767	1	1.25273		635.15
X08363	Mt 15c Rhizo Study1 vs Mt WT Rhizo Study1	17.3711	-0.376959	0.21334	0.499581	1	0.770059		430.217	C17 H30 N6 O7
X08373	Mt 15c Rhizo Study1 vs Mt WT Rhizo Study1	17.4288	0.751762	0.0495768	0.294606	1	1.68385		828.245	C28 H46 N8 O17 P2
X08375	Mt 15c Rhizo Study1 vs Mt WT Rhizo Study1	15.4198	-1.19828	0.00330863	0.114788	1	0.435795		259.11
X08376	Mt 15c Rhizo Study1 vs Mt WT Rhizo Study1	17.7427	-0.365627	0.149061	0.435342	1	0.776132		447.186	C19 H25 N7 O6
X08379	Mt 15c Rhizo Study1 vs Mt WT Rhizo Study1	18.3119	0.519279	0.0586343	0.304945	1	1.43324		563.839
X08380	Mt 15c Rhizo Study1 vs Mt WT Rhizo Study1	16.6399	0.790231	0.315066	0.591626	1	1.72935		311.082	C9 H14 N9 P S
X08382	Mt 15c Rhizo Study1 vs Mt WT Rhizo Study1	17.4349	-0.660777	0.142592	0.425992	1	0.632537		511.14	C19 H36 N3 O3 P3 S2
X08383	Mt 15c Rhizo Study1 vs Mt WT Rhizo Study1	14.0627	-0.577154	0.124041	0.401525	1	0.670285		407.14	C12 H29 N3 O8 S2
X08384	Mt 15c Rhizo Study1 vs Mt WT Rhizo Study1	14.1752	-1.46888	0.128896	0.408329	1	0.361262		389.13	C12 H19 N7 O8
X08388	Mt 15c Rhizo Study1 vs Mt WT Rhizo Study1	17.5476	0.932334	0.0158396	0.191188	1	1.90836		824.251	C29 H46 N8 O16 P2
X08393	Mt 15c Rhizo Study1 vs Mt WT Rhizo Study1	17.8659	0.500773	0.467999	0.710353	1	1.41497		320.916	C2 H Cl N5 O10 P
X08394	Mt 15c Rhizo Study1 vs Mt WT Rhizo Study1	16.0797	0.812199	0.159323	0.445727	1	1.75589		745.315	C34 H51 N O17
X08397	Mt 15c Rhizo Study1 vs Mt WT Rhizo Study1	18.7081	-0.198261	0.451735	0.700204	1	0.871601		401.129	C22 H27 N S3
X08404	Mt 15c Rhizo Study1 vs Mt WT Rhizo Study1	15.3286	-1.04106	0.0427667	0.275836	1	0.485971		365.168	C15 H27 N O9
X08405	Mt 15c Rhizo Study1 vs Mt WT Rhizo Study1	16.5372	-0.0827174	0.738764	0.879641	1	0.944277		456.846	C5 H7 Cl N5 O6 P3 S3
X08408	Mt 15c Rhizo Study1 vs Mt WT Rhizo Study1	18.0706	0.84434	0.295574	0.574327	1	1.79544		603.891
X08412	Mt 15c Rhizo Study1 vs Mt WT Rhizo Study1	17.2779	1.82321	0.0143861	0.184455	1	3.53867		594.169	C28 H37 O8 P3
X08414	Mt 15c Rhizo Study1 vs Mt WT Rhizo Study1	13.8528	-0.344328	0.00336607	0.115174	1	0.787675		527.165
X08416	Mt 15c Rhizo Study1 vs Mt WT Rhizo Study1	18.3057	-0.722507	0.0553362	0.300287	1	0.606043		609.205	C28 H35 N O14
X08417	Mt 15c Rhizo Study1 vs Mt WT Rhizo Study1	15.6544	0.0603316	0.832767	0.929082	1	1.04271		388.207	C14 H32 N2 O10
X08423	Mt 15c Rhizo Study1 vs Mt WT Rhizo Study1	16.9382	0.166553	0.878534	0.946843	1	1.12237		683.22	C40 H34 N3 O6 P
X08429	Mt 15c Rhizo Study1 vs Mt WT Rhizo Study1	18.7285	-0.398871	0.218783	0.504126	1	0.758452		670.342	C43 H46 N2 O5
X08435	Mt 15c Rhizo Study1 vs Mt WT Rhizo Study1	16.7046	0.138056	0.487009	0.722432	1	1.10042		488.129	C21 H16 N10 O5
X08440	Mt 15c Rhizo Study1 vs Mt WT Rhizo Study1	18.5834	-0.153173	0.673639	0.844156	1	0.899271		521.207	C20 H36 N5 O7 P S
X08443	Mt 15c Rhizo Study1 vs Mt WT Rhizo Study1	18.6093	0.255033	0.345871	0.614064	1	1.19336		575.785	C13 H3 Cl O14 P2 S3
X08446	Mt 15c Rhizo Study1 vs Mt WT Rhizo Study1	13.2458	-0.267566	0.00168376	0.0914719	1	0.83072		385.137	C17 H23 N O9
X08447	Mt 15c Rhizo Study1 vs Mt WT Rhizo Study1	18.0698	0.669217	0.122755	0.399088	1	1.59021		520.143	C24 H31 N2 O5 P3
X08448	Mt 15c Rhizo Study1 vs Mt WT Rhizo Study1	14.9404	-0.318584	0.828331	0.92726	1	0.801857		281.199	C16 H27 N O3
X08452	Mt 15c Rhizo Study1 vs Mt WT Rhizo Study1	14.6168	-1.8026	0.00341697	0.115174	1	0.286658		807.35	C33 H64 N O15 P3
X08460	Mt 15c Rhizo Study1 vs Mt WT Rhizo Study1	18.3703	0.48608	0.11266	0.390168	1	1.40063		329.846	C3 H4 Cl3 N2 O4 P3
X08461	Mt 15c Rhizo Study1 vs Mt WT Rhizo Study1	18.2874	0.591528	0.0323357	0.248408	1	1.50684		245.884	C3 H3 Cl2 N2 O P3
X08463	Mt 15c Rhizo Study1 vs Mt WT Rhizo Study1	18.5261	-0.721791	0.0382291	0.266292	1	0.606344		360.132	C18 H20 N2 O6
X08471	Mt 15c Rhizo Study1 vs Mt WT Rhizo Study1	15.8843	-0.885822	0.166889	0.456653	1	0.541179		483.223	C23 H29 N7 O5
X08473	Mt 15c Rhizo Study1 vs Mt WT Rhizo Study1	18.6868	-0.302682	0.212493	0.498172	1	0.810744		782.233	C33 H44 N4 O14 P2
X08480	Mt 15c Rhizo Study1 vs Mt WT Rhizo Study1	14.3092	-0.212272	0.0129831	0.184241	1	0.863177		196.023	C6 H12 O3 S2
X08481	Mt 15c Rhizo Study1 vs Mt WT Rhizo Study1	18.5012	0.297846	0.378718	0.641941	1	1.22931		659.746
X08490	Mt 15c Rhizo Study1 vs Mt WT Rhizo Study1	17.512	0.954934	0.0193536	0.206262	1	1.93849		237.834
X08502	Mt 15c Rhizo Study1 vs Mt WT Rhizo Study1	18.005	-0.556113	0.0758369	0.335649	1	0.680132		662.166	C22 H37 N10 O4 P3 S2
X08504	Mt 15c Rhizo Study1 vs Mt WT Rhizo Study1	17.9932	0.679674	0.0535422	0.299258	1	1.60178		353.89	C3 H6 Cl N4 O6 P3 S
X08506	Mt 15c Rhizo Study1 vs Mt WT Rhizo Study1	16.6498	0.113674	0.642611	0.822771	1	1.08198		412.2	C17 H29 N6 O4 P
X08516	Mt 15c Rhizo Study1 vs Mt WT Rhizo Study1	13.1295	-0.266768	0.00168617	0.0914719	1	0.831179		419.16	C22 H21 N5 O4
X08517	Mt 15c Rhizo Study1 vs Mt WT Rhizo Study1	13.3825	-0.258531	0.0097971	0.169188	1	0.835938		384.082	C16 H22 N2 O3 P2 S
X08523	Mt 15c Rhizo Study1 vs Mt WT Rhizo Study1	18.2707	-0.346944	0.566112	0.776182	1	0.786248		294.157	C17 H27 P S
X08526	Mt 15c Rhizo Study1 vs Mt WT Rhizo Study1	18.4579	0.498155	0.133816	0.413858	1	1.41241		486.114	C21 H22 N6 O4 S2
X08528	Mt 15c Rhizo Study1 vs Mt WT Rhizo Study1	18.2243	0.153208	0.581625	0.786098	1	1.11204		542.124	C31 H28 O3 P2 S
X08530	Mt 15c Rhizo Study1 vs Mt WT Rhizo Study1	18.1885	0.162359	0.644791	0.824826	1	1.11912		407.862	C6 H Cl N2 O13 S2
X08532	Mt 15c Rhizo Study1 vs Mt WT Rhizo Study1	18.2201	0.20043	0.552226	0.768578	1	1.14904		743.707
X08537	Mt 15c Rhizo Study1 vs Mt WT Rhizo Study1	18.1425	-0.265934	0.438804	0.689457	1	0.83166		203.899
X08540	Mt 15c Rhizo Study1 vs Mt WT Rhizo Study1	17.7449	0.287009	0.333087	0.605711	1	1.22011		497.768	C6 H2 Cl3 O14 P S2
X08541	Mt 15c Rhizo Study1 vs Mt WT Rhizo Study1	17.5971	-0.10343	0.830777	0.928072	1	0.930817		361.793	C2 H4 Br Cl2 N2 O4 P3
X08543	Mt 15c Rhizo Study1 vs Mt WT Rhizo Study1	17.8148	0.709606	0.0584417	0.304945	1	1.63536		631.884	C26 H3 Cl N2 O12 P2
X08545	Mt 15c Rhizo Study1 vs Mt WT Rhizo Study1	17.8869	0.0123775	0.972521	0.990245	1	1.00862		135.962
X08549	Mt 15c Rhizo Study1 vs Mt WT Rhizo Study1	17.7665	0.365552	0.326941	0.602043	1	1.28837		727.733
X08551	Mt 15c Rhizo Study1 vs Mt WT Rhizo Study1	17.4909	0.24772	0.302236	0.582498	1	1.18733		413.807	C3 H2 Br N2 O11 P3
X08552	Mt 15c Rhizo Study1 vs Mt WT Rhizo Study1	14.6726	0.241435	0.47759	0.715434	1	1.18217		435.626
X00008	Mt 15c mock Study1 vs Mt WT mock Study1	22.3052	0.178371	0.620878	0.701754	1	1.13161		187.193	C11 H25 N O
X00072	Mt 15c mock Study1 vs Mt WT mock Study1	25.8193	1.2124	0.00179093	0.0282914	1	2.31722		71.0734	C4 H9 N
X00076	Mt 15c mock Study1 vs Mt WT mock Study1	27.0828	0.405346	0.0407148	0.103368	1	1.32441		187.063	C11 H9 N O2
X00093	Mt 15c mock Study1 vs Mt WT mock Study1	25.5842	0.242885	0.108117	0.191327	1	1.18336		90.0317	C3 H6 O3
X00117	Mt 15c mock Study1 vs Mt WT mock Study1	14.8229	0.142793	0.271859	0.373917	1	1.10404		292.153	C14 H20 N4 O3
X00135	Mt 15c mock Study1 vs Mt WT mock Study1	27.307	0.863861	0.00844352	0.0503626	1	1.8199		273.966
X00147	Mt 15c mock Study1 vs Mt WT mock Study1	26.9527	0.480948	0.0302694	0.0872064	1	1.39566		157.074	C7 H14 N2 O3
X00157	Mt 15c mock Study1 vs Mt WT mock Study1	27.407	0.601671	0.0128457	0.0591379	1	1.51747		159.986
X00189	Mt 15c mock Study1 vs Mt WT mock Study1	26.9542	-0.0866814	0.564919	0.654828	1	0.941686		116.011	C4 H4 O4
X00206	Mt 15c mock Study1 vs Mt WT mock Study1	26.0597	0.62123	0.0519038	0.118524	1	1.53819		430.132	C15 H26 O14
X00207	Mt 15c mock Study1 vs Mt WT mock Study1	24.932	0.338605	0.136792	0.225862	1	1.26453		317.746
X00213	Mt 15c mock Study1 vs Mt WT mock Study1	19.2264	0.0661212	0.773011	0.829463	1	1.0469		414.048	C15 H26 O3 S5
X00219	Mt 15c mock Study1 vs Mt WT mock Study1	16.7987	-0.100691	0.763374	0.821212	1	0.932586		233.126	C10 H19 N O5
X00223	Mt 15c mock Study1 vs Mt WT mock Study1	24.5999	0.477677	0.0224622	0.073089	1	1.3925		245.107
X00242	Mt 15c mock Study1 vs Mt WT mock Study1	25.9338	0.602441	0.0275803	0.0823697	1	1.51828		126.031	C6 H6 O3
X00249	Mt 15c mock Study1 vs Mt WT mock Study1	17.371	0.0791461	0.809044	0.859597	1	1.05639		342.116	C12 H22 O11
X00272	Mt 15c mock Study1 vs Mt WT mock Study1	18.579	-0.898456	0.00460571	0.0391981	1	0.536461		287.184	C13 H25 N3 O4
X00276	Mt 15c mock Study1 vs Mt WT mock Study1	20.291	1.21329	0.112245	0.196584	1	2.31866		225.944	C4 H4 O7 P2
X00278	Mt 15c mock Study1 vs Mt WT mock Study1	26.6179	0.437127	0.0906135	0.169078	1	1.35391		218.023
X00282	Mt 15c mock Study1 vs Mt WT mock Study1	14.8981	0.38772	0.00459409	0.0391981	1	1.30832		288.179	C12 H24 N4 O4
X00313	Mt 15c mock Study1 vs Mt WT mock Study1	17.3426	0.399857	0.0559904	0.124269	1	1.31938		333.169	C17 H23 N3 O4
X00315	Mt 15c mock Study1 vs Mt WT mock Study1	14.786	0.199348	0.0821914	0.159577	1	1.14818		229.046
X00325	Mt 15c mock Study1 vs Mt WT mock Study1	22.9233	0.282469	0.52469	0.616766	1	1.21627		71.0734	C4 H9 N
X00332	Mt 15c mock Study1 vs Mt WT mock Study1	24.9986	-0.516482	0.371691	0.473827	1	0.699074		122.048	C6 H6 N2 O
X00351	Mt 15c mock Study1 vs Mt WT mock Study1	24.2555	0.382256	0.0734031	0.147682	1	1.30338		240.085	C8 H16 O8
X00353	Mt 15c mock Study1 vs Mt WT mock Study1	25.4151	0.035214	0.798284	0.850307	1	1.02471		88.0161	C3 H4 O3
X00354	Mt 15c mock Study1 vs Mt WT mock Study1	25.3313	0.035214	0.798284	0.850307	1	1.02471		134.022	C4 H6 O5
X00374	Mt 15c mock Study1 vs Mt WT mock Study1	18.6476	2.60154	0.00950569	0.0534638	1	6.06935		347.063	C10 H14 N5 O7 P
X00375	Mt 15c mock Study1 vs Mt WT mock Study1	23.2456	0.375379	0.305971	0.410062	1	1.29718		69.0213	C3 H3 N O
X00376	Mt 15c mock Study1 vs Mt WT mock Study1	23.2456	0.375379	0.305971	0.410062	1	1.29718		86.0478	C3 H6 N2 O
X00384	Mt 15c mock Study1 vs Mt WT mock Study1	24.1698	-2.12606	0.0429725	0.106597	1	0.229083		89.0839	C4 H11 N O
X00391	Mt 15c mock Study1 vs Mt WT mock Study1	17.5717	1.28865	0.00445046	0.0387996	1	2.44299		460.203	C17 H39 N2 O6 P3
X00394	Mt 15c mock Study1 vs Mt WT mock Study1	23.3267	-1.10668	0.0396122	0.101609	1	0.464361		112.027	C4 H4 N2 O2
X00410	Mt 15c mock Study1 vs Mt WT mock Study1	16.4294	1.04273	0.00959111	0.0537127	1	2.06012		262.08	C9 H14 N2 O7
X00412	Mt 15c mock Study1 vs Mt WT mock Study1	24.0893	1.25469	0.00923164	0.0525598	1	2.38616		440.329	C29 H44 O3
X00419	Mt 15c mock Study1 vs Mt WT mock Study1	25.7627	0.568414	0.0191026	0.0694929	1	1.48289		131.991	C3 H5 N2 P S
X00423	Mt 15c mock Study1 vs Mt WT mock Study1	16.7863	0.183733	0.622651	0.703569	1	1.13582		402.189	C14 H27 N8 O4 P
X00446	Mt 15c mock Study1 vs Mt WT mock Study1	24.5053	1.05679	0.00310448	0.0340926	1	2.0803		126.031	C6 H6 O3
X00462	Mt 15c mock Study1 vs Mt WT mock Study1	24.539	3.22174	0.000793318	0.0217235	1	9.32914		895.427
X00468	Mt 15c mock Study1 vs Mt WT mock Study1	25.587	0.585192	0.0158846	0.0646578	1	1.50024		85.9853
X00469	Mt 15c mock Study1 vs Mt WT mock Study1	17.1137	0.87715	0.073237	0.147488	1	1.83674		133.037	C4 H7 N O4
X00475	Mt 15c mock Study1 vs Mt WT mock Study1	23.5998	0.384138	0.340038	0.443532	1	1.30508		103.1	C5 H13 N O
X00479	Mt 15c mock Study1 vs Mt WT mock Study1	17.1706	0.703857	0.024988	0.0778196	1	1.62885		230.21	C11 H26 N4 O
X00487	Mt 15c mock Study1 vs Mt WT mock Study1	24.8148	0.456461	0.062303	0.13357	1	1.37217		119.058	C4 H9 N O3
X00501	Mt 15c mock Study1 vs Mt WT mock Study1	24.2714	-2.35008	5.91955e-05	0.00608847	1	0.196135		766.397
X00508	Mt 15c mock Study1 vs Mt WT mock Study1	23.3493	-0.0276807	0.949579	0.96259	1	0.980996		367.116
X00521	Mt 15c mock Study1 vs Mt WT mock Study1	21.556	0.819108	0.0933564	0.172593	1	1.76431		89.9692
X00533	Mt 15c mock Study1 vs Mt WT mock Study1	24.5009	3.0806	0.00293041	0.0333639	1	8.45966		866.43	C57 H58 N2 O6
X00537	Mt 15c mock Study1 vs Mt WT mock Study1	19.7012	1.12268	0.135627	0.224466	1	2.17751		157.956
X00562	Mt 15c mock Study1 vs Mt WT mock Study1	25.2376	0.605875	0.014777	0.0624705	1	1.5219		115.996
X00569	Mt 15c mock Study1 vs Mt WT mock Study1	18.4925	-0.568706	0.0760159	0.15135	1	0.674221		153.126	C8 H15 N3
X00584	Mt 15c mock Study1 vs Mt WT mock Study1	24.0533	1.21457	0.134215	0.222933	1	2.32072		334.034	C8 H12 N6 O5 P2
X00609	Mt 15c mock Study1 vs Mt WT mock Study1	22.3816	0.635132	0.145301	0.235215	1	1.55308		249.968
X00610	Mt 15c mock Study1 vs Mt WT mock Study1	25.1284	-0.403828	0.0690249	0.141973	1	0.75585		129.967
X00620	Mt 15c mock Study1 vs Mt WT mock Study1	21.2421	-5.19297	0.00447156	0.0387996	1	0.0273375		379.222	C18 H29 N5 O4
X00623	Mt 15c mock Study1 vs Mt WT mock Study1	20.6408	-0.00115025	0.99537	0.99722	1	0.999203		169.074	C8 H11 N O3
X00632	Mt 15c mock Study1 vs Mt WT mock Study1	14.7508	-2.77913	6.4948e-05	0.00636402	1	0.145679		250.056	C7 H14 N4 O2 S2
X00643	Mt 15c mock Study1 vs Mt WT mock Study1	24.6036	2.60778	0.00169517	0.0282914	1	6.09563		900.472	C45 H72 O18
X00652	Mt 15c mock Study1 vs Mt WT mock Study1	24.6061	-0.612063	0.0469788	0.111926	1	0.654261		205.878
X00654	Mt 15c mock Study1 vs Mt WT mock Study1	18.3968	0.0724712	0.767838	0.824541	1	1.05152		448.158	C19 H28 O12
X00672	Mt 15c mock Study1 vs Mt WT mock Study1	23.1184	2.33017	0.00101593	0.0239339	1	5.02865		853.455	C32 H74 N9 O9 P3 S
X00679	Mt 15c mock Study1 vs Mt WT mock Study1	24.1161	1.50858	0.00542504	0.0418234	1	2.8453		399.931
X00681	Mt 15c mock Study1 vs Mt WT mock Study1	24.1589	3.02018	0.00400199	0.0381599	1	8.11267		868.446	C49 H66 N4 O6 P2
X00687	Mt 15c mock Study1 vs Mt WT mock Study1	24.395	-0.668116	0.0409978	0.103836	1	0.629328		289.84
X00696	Mt 15c mock Study1 vs Mt WT mock Study1	24.4443	1.12711	0.00851224	0.0506265	1	2.18421		285.951	C4 H4 Cl N4 O7 P
X00700	Mt 15c mock Study1 vs Mt WT mock Study1	23.5367	2.18846	0.00346268	0.0359658	1	4.55819		828.441	C28 H64 N10 O18
X00707	Mt 15c mock Study1 vs Mt WT mock Study1	23.9007	2.61631	0.00224707	0.0296838	1	6.13179		852.451	C44 H68 O16
X00735	Mt 15c mock Study1 vs Mt WT mock Study1	21.68	0.358884	0.805935	0.856941	1	1.28243		207.089	C11 H13 N O3
X00736	Mt 15c mock Study1 vs Mt WT mock Study1	17.4336	-0.104823	0.723651	0.788536	1	0.929919		138.09	C6 H10 N4
X00762	Mt 15c mock Study1 vs Mt WT mock Study1	22.6643	0.465349	0.176068	0.272169	1	1.38065		154.035
X00781	Mt 15c mock Study1 vs Mt WT mock Study1	16.7511	0.0104671	0.954462	0.965683	1	1.00728		349.247	C18 H31 N5 O2
X00786	Mt 15c mock Study1 vs Mt WT mock Study1	23.505	0.73432	0.148088	0.238263	1	1.66361		128.011	C5 H4 O4
X00788	Mt 15c mock Study1 vs Mt WT mock Study1	21.7267	0.954125	0.00492174	0.0399903	1	1.9374		220.085	C11 H12 N2 O3
X00796	Mt 15c mock Study1 vs Mt WT mock Study1	23.258	0.167576	0.464608	0.56268	1	1.12317		103.1	C5 H13 N O
X00800	Mt 15c mock Study1 vs Mt WT mock Study1	23.4638	0.652159	0.175318	0.271308	1	1.57152		146.021	C5 H6 O5
X00804	Mt 15c mock Study1 vs Mt WT mock Study1	24.6359	0.594126	0.0213196	0.0716184	1	1.50956		161.983	C3 H3 N2 O4 P
X00805	Mt 15c mock Study1 vs Mt WT mock Study1	23.6746	0.801026	0.0655395	0.137434	1	1.74234		179.822
X00814	Mt 15c mock Study1 vs Mt WT mock Study1	20.0639	1.05351	0.0839196	0.161916	1	2.07557		317.955	C7 H4 N4 O7 P2
X00818	Mt 15c mock Study1 vs Mt WT mock Study1	23.9534	0.691481	0.681451	0.752667	1	1.61494		897.44
X00837	Mt 15c mock Study1 vs Mt WT mock Study1	13.185	0.00358567	0.9805	0.985642	1	1.00249		874.281	C36 H52 N4 O17 P2
X00852	Mt 15c mock Study1 vs Mt WT mock Study1	20.2233	-2.23306	0.00382898	0.0373942	1	0.212707		136.051
X00860	Mt 15c mock Study1 vs Mt WT mock Study1	16.9216	0.813603	0.153118	0.24449	1	1.7576		248.068	C13 H12 O5
X00862	Mt 15c mock Study1 vs Mt WT mock Study1	24.1544	3.08277	3.27287e-06	0.00441934	1	8.47241		898.454
X00863	Mt 15c mock Study1 vs Mt WT mock Study1	16.4663	0.703809	0.0316375	0.0899025	1	1.6288		303.095	C12 H17 N O8
X00883	Mt 15c mock Study1 vs Mt WT mock Study1	24.2825	0.925638	0.0152372	0.0633514	1	1.89952		589.311	C29 H43 N5 O8
X00885	Mt 15c mock Study1 vs Mt WT mock Study1	22.0565	3.34236	0.00284727	0.0331621	1	10.1426		858.963
X00892	Mt 15c mock Study1 vs Mt WT mock Study1	24.2209	0.12255	0.645913	0.722881	1	1.08866		594.194	C28 H34 O14
X00895	Mt 15c mock Study1 vs Mt WT mock Study1	19.1245	-0.393779	0.280412	0.383043	1	0.761133		230.163	C11 H22 N2 O3
X00897	Mt 15c mock Study1 vs Mt WT mock Study1	24.4432	0.346148	0.141204	0.23034	1	1.27116		217.027
X00903	Mt 15c mock Study1 vs Mt WT mock Study1	20.4476	2.67613	0.0466605	0.111667	1	6.39137		351.153	C14 H25 N O9
X00908	Mt 15c mock Study1 vs Mt WT mock Study1	23.5073	3.3385	0.00171005	0.0282914	1	10.1155		910.42	C50 H64 N4 O8 P2
X00914	Mt 15c mock Study1 vs Mt WT mock Study1	14.4227	0.00069253	0.998339	0.998854	1	1.00048		288.168	C13 H24 N2 O5
X00926	Mt 15c mock Study1 vs Mt WT mock Study1	15.1569	0.370945	0.0350472	0.0945549	1	1.2932		725.216	C36 H41 N O11 P2
X00939	Mt 15c mock Study1 vs Mt WT mock Study1	20.9643	-0.425176	0.124353	0.210939	1	0.744748		131.094	C6 H13 N O2
X00947	Mt 15c mock Study1 vs Mt WT mock Study1	13.5167	0.167411	0.0729002	0.147161	1	1.12304		247.057	C8 H16 N3 P3
X00960	Mt 15c mock Study1 vs Mt WT mock Study1	23.568	2.32079	0.00559058	0.04225	1	4.99605		836.456	C44 H68 O15
X00982	Mt 15c mock Study1 vs Mt WT mock Study1	24.2438	0.592716	0.0204306	0.0703313	1	1.50808		160.986
X00988	Mt 15c mock Study1 vs Mt WT mock Study1	19.2258	0.857319	0.271214	0.373274	1	1.81167		520.195	C26 H32 O11
X00994	Mt 15c mock Study1 vs Mt WT mock Study1	18.8068	0.176115	0.402646	0.504444	1	1.12984		396.038	C9 H25 N4 O P S5
X01003	Mt 15c mock Study1 vs Mt WT mock Study1	15.085	0.324802	0.118775	0.204188	1	1.25249		440.194	C24 H28 N2 O6
X01015	Mt 15c mock Study1 vs Mt WT mock Study1	17.032	3.03955	0.0332811	0.0917897	1	8.22237		399.109	C18 H18 N5 O4 P
X01018	Mt 15c mock Study1 vs Mt WT mock Study1	23.2982	2.11254	0.0138441	0.06135	1	4.32452		411.315	C20 H41 N7 S
X01021	Mt 15c mock Study1 vs Mt WT mock Study1	16.766	1.32242	0.00251812	0.0318886	1	2.50086		219.11	C9 H17 N O5
X01026	Mt 15c mock Study1 vs Mt WT mock Study1	15.2862	0.20261	0.211281	0.311915	1	1.15078		473.117	C13 H24 N5 O12 P
X01045	Mt 15c mock Study1 vs Mt WT mock Study1	22.8668	0.635139	0.130761	0.218473	1	1.55309		241.918
X01055	Mt 15c mock Study1 vs Mt WT mock Study1	17.0639	0.966179	0.00288971	0.0332632	1	1.95366		260.101	C10 H16 N2 O6
X01083	Mt 15c mock Study1 vs Mt WT mock Study1	16.208	0.388386	0.368068	0.470771	1	1.30893		288.084	C12 H16 O8
X01084	Mt 15c mock Study1 vs Mt WT mock Study1	21.8561	0.519504	0.104225	0.185764	1	1.43346		712.286	C36 H44 N2 O13
X01093	Mt 15c mock Study1 vs Mt WT mock Study1	22.907	-1.41416	0.00214798	0.0293094	1	0.375227		215.079	C9 H13 N O5
X01094	Mt 15c mock Study1 vs Mt WT mock Study1	22.346	-0.757682	0.0956729	0.176103	1	0.591446		249.13	C5 H15 N9 O3
X01097	Mt 15c mock Study1 vs Mt WT mock Study1	23.6516	2.0542	0.00234459	0.0306104	1	4.15314		884.475
X01105	Mt 15c mock Study1 vs Mt WT mock Study1	20.117	1.33386	0.153797	0.24511	1	2.52076		188.049
X01114	Mt 15c mock Study1 vs Mt WT mock Study1	17.284	0.368246	0.477858	0.575422	1	1.29078		147.053	C5 H9 N O4
X01128	Mt 15c mock Study1 vs Mt WT mock Study1	16.2868	0.327116	0.428334	0.528836	1	1.2545		245.173	C11 H23 N3 O3
X01141	Mt 15c mock Study1 vs Mt WT mock Study1	21.3853	1.07766	0.00180469	0.0282914	1	2.11061		367.184	C15 H29 N O9
X01147	Mt 15c mock Study1 vs Mt WT mock Study1	21.7649	1.01402	0.062588	0.133841	1	2.01954		308.091	C9 H12 N10 O S
X01148	Mt 15c mock Study1 vs Mt WT mock Study1	21.7649	1.01402	0.062588	0.133841	1	2.01954		325.118	C8 H19 N7 O5 S
X01153	Mt 15c mock Study1 vs Mt WT mock Study1	23.7965	0.0313238	0.860424	0.899057	1	1.02195		90.0317	C3 H6 O3
X01154	Mt 15c mock Study1 vs Mt WT mock Study1	23.1635	1.38401	0.00455053	0.0390826	1	2.60992		501.927
X01160	Mt 15c mock Study1 vs Mt WT mock Study1	23.3856	0.404671	0.243241	0.345028	1	1.32379		636.166	C25 H28 N6 O14
X01163	Mt 15c mock Study1 vs Mt WT mock Study1	18.077	0.242513	0.189097	0.287152	1	1.18305		662.236	C33 H30 N10 O6
X01164	Mt 15c mock Study1 vs Mt WT mock Study1	18.008	0.151806	0.389841	0.492351	1	1.11096		679.262	C35 H38 N9 O2 P S
X01167	Mt 15c mock Study1 vs Mt WT mock Study1	21.288	0.138442	0.788025	0.841718	1	1.10072		208.094	C8 H16 O6
X01175	Mt 15c mock Study1 vs Mt WT mock Study1	14.8174	0.650288	0.0431014	0.106791	1	1.56948		342.116	C12 H22 O11
X01188	Mt 15c mock Study1 vs Mt WT mock Study1	17.2649	2.18317	0.0268844	0.0811009	1	4.54149		597.242	C28 H39 N O13
X01191	Mt 15c mock Study1 vs Mt WT mock Study1	15.2028	0.0629612	0.602506	0.68688	1	1.04461		412.19	C15 H33 N4 O5 P S
X01201	Mt 15c mock Study1 vs Mt WT mock Study1	23.3104	1.06669	0.0148277	0.0625452	1	2.09463		279.923	C2 H Cl N2 O12
X01205	Mt 15c mock Study1 vs Mt WT mock Study1	18.522	2.46843	0.0080509	0.0487797	1	5.53443		259.214	C14 H29 N O3
X01207	Mt 15c mock Study1 vs Mt WT mock Study1	18.2958	-0.434487	0.329027	0.43248	1	0.739957		259.153	C11 H21 N3 O4
X01243	Mt 15c mock Study1 vs Mt WT mock Study1	21.4065	3.04639	0.000317126	0.0143798	1	8.26145		680.279	C34 H51 O8 P3
X01250	Mt 15c mock Study1 vs Mt WT mock Study1	18.6119	0.0300093	0.908871	0.934579	1	1.02102		378.093	C12 H23 Cl O11
X01252	Mt 15c mock Study1 vs Mt WT mock Study1	16.4739	0.446043	0.267371	0.368947	1	1.3623		147.053	C5 H9 N O4
X01256	Mt 15c mock Study1 vs Mt WT mock Study1	22.0586	0.0643654	0.865166	0.902668	1	1.04562		304.919
X01265	Mt 15c mock Study1 vs Mt WT mock Study1	18.7952	0.0115628	0.957248	0.968269	1	1.00805		405.112	C12 H23 N O14
X01266	Mt 15c mock Study1 vs Mt WT mock Study1	14.0879	0.0127781	0.846063	0.889182	1	1.0089		448.158	C23 H30 O5 P2
X01267	Mt 15c mock Study1 vs Mt WT mock Study1	14.0851	0.0127776	0.846167	0.889182	1	1.0089		494.164	C20 H30 O14
X01270	Mt 15c mock Study1 vs Mt WT mock Study1	20.2221	1.31351	0.0354623	0.094949	1	2.48546		331.253	C14 H33 N7 S
X01275	Mt 15c mock Study1 vs Mt WT mock Study1	22.5248	4.9033	0.000981167	0.0238746	1	29.9254		912.937
X01289	Mt 15c mock Study1 vs Mt WT mock Study1	16.2929	0.0745301	0.832075	0.877654	1	1.05302		104.047	C4 H8 O3
X01290	Mt 15c mock Study1 vs Mt WT mock Study1	22.9925	2.08347	0.0196344	0.0698684	1	4.23825		397.299	C19 H39 N7 S
X01303	Mt 15c mock Study1 vs Mt WT mock Study1	22.2164	3.45526	0.00436871	0.0387034	1	10.9683		262.009	C8 H2 N6 O5
X01304	Mt 15c mock Study1 vs Mt WT mock Study1	22.8286	0.244636	0.343974	0.446731	1	1.18479		137.047	C7 H7 N O2
X01305	Mt 15c mock Study1 vs Mt WT mock Study1	13.0064	0.322335	0.0198292	0.0698684	1	1.25035		443.191	C17 H34 N O10 P
X01309	Mt 15c mock Study1 vs Mt WT mock Study1	22.298	1.83839	0.000158621	0.00908227	1	3.5761		559.136
X01320	Mt 15c mock Study1 vs Mt WT mock Study1	17.0976	0.920494	0.0476603	0.112861	1	1.89276		345.109	C13 H20 N3 O6 P
X01339	Mt 15c mock Study1 vs Mt WT mock Study1	24.0225	-0.155525	0.364147	0.466651	1	0.897805		189.904
X01345	Mt 15c mock Study1 vs Mt WT mock Study1	15.0123	0.370942	0.034208	0.0933086	1	1.2932		785.237	C29 H40 N9 O15 P
X01346	Mt 15c mock Study1 vs Mt WT mock Study1	16.1279	-0.0250645	0.88945	0.920897	1	0.982777		463.186	C24 H25 N5 O5
X01377	Mt 15c mock Study1 vs Mt WT mock Study1	17.7217	0.277726	0.57968	0.668585	1	1.21228		222.017	C10 H6 O6
X01381	Mt 15c mock Study1 vs Mt WT mock Study1	20.5743	1.47735	0.075253	0.150328	1	2.78436		93.9353
X01403	Mt 15c mock Study1 vs Mt WT mock Study1	22.9339	-0.544079	0.137011	0.226047	1	0.685829		207.965
X01407	Mt 15c mock Study1 vs Mt WT mock Study1	22.1828	-2.3445	0.000331847	0.0147156	1	0.196895		738.419	C33 H63 N4 O12 P
X01411	Mt 15c mock Study1 vs Mt WT mock Study1	21.1367	1.40353	0.00305197	0.0339582	1	2.64549		474.133	C19 H28 N2 O8 P2
X01412	Mt 15c mock Study1 vs Mt WT mock Study1	21.1367	1.40353	0.00305197	0.0339582	1	2.64549		456.122	C19 H26 N2 O7 P2
X01426	Mt 15c mock Study1 vs Mt WT mock Study1	23.3488	0.282728	0.120385	0.206451	1	1.21649		330.142	C14 H22 N2 O7
X01439	Mt 15c mock Study1 vs Mt WT mock Study1	21.1446	2.43945	0.00391539	0.0376003	1	5.42435		688.344	C31 H53 N4 O11 P
X01453	Mt 15c mock Study1 vs Mt WT mock Study1	23.1277	3.03676	0.00196642	0.0291386	1	8.20644		914.442
X01473	Mt 15c mock Study1 vs Mt WT mock Study1	15.0428	0.44381	0.011556	0.057756	1	1.36019		565.202	C23 H35 N O15
X01474	Mt 15c mock Study1 vs Mt WT mock Study1	22.603	2.45074	0.00189594	0.0289195	1	5.46695		822.477	C44 H70 O14
X01480	Mt 15c mock Study1 vs Mt WT mock Study1	22.7705	0.813254	0.0142877	0.0617295	1	1.75717		841.328	C42 H47 N7 O12
X01485	Mt 15c mock Study1 vs Mt WT mock Study1	19.6197	-1.46392	0.00931533	0.0528705	1	0.362506		132.053	C4 H8 N2 O3
X01497	Mt 15c mock Study1 vs Mt WT mock Study1	18.0601	-3.07283	0.0447042	0.108844	1	0.118846		275.209	C14 H29 N O4
X01507	Mt 15c mock Study1 vs Mt WT mock Study1	21.618	0.588416	0.021386	0.0716888	1	1.50359		233.126	C10 H19 N O5
X01509	Mt 15c mock Study1 vs Mt WT mock Study1	21.1274	1.40022	0.00172383	0.0282914	1	2.63942		472.137	C24 H24 O10
X01519	Mt 15c mock Study1 vs Mt WT mock Study1	22.5638	2.93816	0.000516536	0.0180019	1	7.66435		883.464
X01543	Mt 15c mock Study1 vs Mt WT mock Study1	20.6561	1.89189	0.0449842	0.10942	1	3.71121		223.772
X01544	Mt 15c mock Study1 vs Mt WT mock Study1	20.6003	0.975997	0.104188	0.185764	1	1.967		109.909
X01545	Mt 15c mock Study1 vs Mt WT mock Study1	22.3745	2.25176	0.0276826	0.0825761	1	4.76264		882.465	C39 H68 N10 O9 P2
X01546	Mt 15c mock Study1 vs Mt WT mock Study1	16.9396	0.945626	0.00359563	0.0366717	1	1.92602		289.058	C14 H11 N O6
X01550	Mt 15c mock Study1 vs Mt WT mock Study1	15.6694	0.0629606	0.602331	0.686865	1	1.04461		188.12	C13 H16 O
X01563	Mt 15c mock Study1 vs Mt WT mock Study1	22.1441	-1.89267	0.00102768	0.0239434	1	0.269309		736.403	C43 H62 O6 P2
X01568	Mt 15c mock Study1 vs Mt WT mock Study1	20.1208	2.14007	0.0177916	0.0675314	1	4.40783		490.238
X01572	Mt 15c mock Study1 vs Mt WT mock Study1	23.3216	0.782899	0.00424098	0.0385252	1	1.72058		477.144	C19 H25 N7 O4 P2
X01580	Mt 15c mock Study1 vs Mt WT mock Study1	14.7509	0.155919	0.421443	0.5221	1	1.11413		295.153	C14 H21 N3 O4
X01581	Mt 15c mock Study1 vs Mt WT mock Study1	22.2738	3.84973	0.00336471	0.035384	1	14.4173		876.456
X01590	Mt 15c mock Study1 vs Mt WT mock Study1	16.4884	0.13877	0.45379	0.551936	1	1.10097		465.293	C22 H43 N O9
X01597	Mt 15c mock Study1 vs Mt WT mock Study1	23.5838	0.200924	0.403533	0.505254	1	1.14943		265.942	C5 H5 N2 O5 P3
X01616	Mt 15c mock Study1 vs Mt WT mock Study1	21.973	0.155969	0.42677	0.527459	1	1.11417		430.158	C16 H29 N6 O2 P3
X01630	Mt 15c mock Study1 vs Mt WT mock Study1	21.8277	0.484914	0.368289	0.470771	1	1.3995		159.064	C5 H9 N3 O3
X01647	Mt 15c mock Study1 vs Mt WT mock Study1	22.8247	-0.740524	0.0480819	0.113148	1	0.598522		297.89
X01675	Mt 15c mock Study1 vs Mt WT mock Study1	20.8429	0.509117	0.0349865	0.0944842	1	1.42318		259.122
X01684	Mt 15c mock Study1 vs Mt WT mock Study1	22.8477	1.07795	0.0116264	0.0579471	1	2.11103		269.938	C4 H4 Cl N4 O4 P S
X01685	Mt 15c mock Study1 vs Mt WT mock Study1	18.3341	0.125744	0.700973	0.768192	1	1.09107		279.131	C11 H21 N O7
X01704	Mt 15c mock Study1 vs Mt WT mock Study1	23.5824	1.18004	0.0305156	0.0876595	1	2.26583		310.109	C12 H22 O7 S
X01710	Mt 15c mock Study1 vs Mt WT mock Study1	13.92	0.274537	0.0185578	0.0687683	1	1.20961		173.051	C7 H11 N O2 S
X01718	Mt 15c mock Study1 vs Mt WT mock Study1	21.7545	1.8137	0.000282742	0.0135211	1	3.51543		574.149	C25 H22 N10 O5 S
X01729	Mt 15c mock Study1 vs Mt WT mock Study1	15.998	-0.827355	0.0904008	0.169026	1	0.563561		245.137	C10 H19 N3 O4
X01730	Mt 15c mock Study1 vs Mt WT mock Study1	17.0598	-0.869121	0.00876691	0.0512127	1	0.54748		280.097	C8 H12 N10 S
X01738	Mt 15c mock Study1 vs Mt WT mock Study1	22.9878	2.36171	0.00648672	0.0446333	1	5.1398		973.497	C43 H82 N3 O15 P3
X01742	Mt 15c mock Study1 vs Mt WT mock Study1	15.3434	0.0343096	0.926557	0.945865	1	1.02407		319.236	C16 H33 N O5
X01744	Mt 15c mock Study1 vs Mt WT mock Study1	19.562	-1.84917	0.09787	0.179287	1	0.277551		218.101	C7 H14 N4 O4
X01746	Mt 15c mock Study1 vs Mt WT mock Study1	21.5407	2.36352	0.0155608	0.0641078	1	5.14624		170.109	C13 H14
X01766	Mt 15c mock Study1 vs Mt WT mock Study1	16.752	0.414632	0.0219708	0.0722143	1	1.33296		418.162	C22 H26 O8
X01768	Mt 15c mock Study1 vs Mt WT mock Study1	14.5374	0.353605	0.0285656	0.0842376	1	1.27775		284.184	C13 H24 N4 O3
X01775	Mt 15c mock Study1 vs Mt WT mock Study1	22.9724	-0.344986	0.14116	0.23034	1	0.787315		245.022
X01779	Mt 15c mock Study1 vs Mt WT mock Study1	23.1006	-0.345764	0.145505	0.235442	1	0.786891		509.776
X01781	Mt 15c mock Study1 vs Mt WT mock Study1	19.3303	0.208712	0.526374	0.618169	1	1.15566		536.19	C26 H32 O12
X01785	Mt 15c mock Study1 vs Mt WT mock Study1	14.6606	0.411312	0.0108059	0.0565106	1	1.32989		418.279	C19 H38 N4 O6
X01789	Mt 15c mock Study1 vs Mt WT mock Study1	20.3452	-0.498295	0.211772	0.312046	1	0.707943		338.102	C9 H20 N6 O4 P2
X01798	Mt 15c mock Study1 vs Mt WT mock Study1	13.4876	0.151036	0.092421	0.171465	1	1.11037		730.238	C30 H44 N4 O13 P2
X01804	Mt 15c mock Study1 vs Mt WT mock Study1	22.6684	0.451896	0.111106	0.195385	1	1.36784		319.859
X01805	Mt 15c mock Study1 vs Mt WT mock Study1	14.7991	0.0193311	0.899504	0.927662	1	1.01349		518.272	C29 H44 O4 P2
X01807	Mt 15c mock Study1 vs Mt WT mock Study1	14.9117	0.290062	0.0682637	0.140767	1	1.22269		603.216	C26 H37 N O15
X01824	Mt 15c mock Study1 vs Mt WT mock Study1	22.0428	1.20804	0.147706	0.23774	1	2.31023		333.038
X01830	Mt 15c mock Study1 vs Mt WT mock Study1	16.997	1.35469	0.024131	0.076057	1	2.55742		518.14	C15 H23 N10 O9 P
X01836	Mt 15c mock Study1 vs Mt WT mock Study1	22.7192	1.1219	0.0134355	0.0603469	1	2.17633		331.956	C6 H10 Cl N4 O4 P S2
X01853	Mt 15c mock Study1 vs Mt WT mock Study1	19.8004	0.18897	0.708595	0.775134	1	1.13995		251.117	C6 H19 N7 P2
X01864	Mt 15c mock Study1 vs Mt WT mock Study1	22.7004	1.19191	0.0102691	0.0550949	1	2.28455		303.961	C5 H10 Cl N4 O3 P S2
X01871	Mt 15c mock Study1 vs Mt WT mock Study1	15.2115	0.153473	0.0881403	0.166676	1	1.11224		349.164	C17 H23 N3 O5
X01890	Mt 15c mock Study1 vs Mt WT mock Study1	23.367	0.294671	0.168084	0.262425	1	1.22661		262.03	C5 H6 N6 O7
X01892	Mt 15c mock Study1 vs Mt WT mock Study1	23.1625	-0.20945	0.32391	0.428191	1	0.864867		425.814	C H2 Cl N2 O14 P3 S
X01912	Mt 15c mock Study1 vs Mt WT mock Study1	22.6516	2.78769	0.00598059	0.043483	1	6.90524		854.466	C44 H70 O16
X01913	Mt 15c mock Study1 vs Mt WT mock Study1	22.9699	1.80816	0.00202317	0.0292475	1	3.50195		972.493	C43 H73 N8 O15 P
X01919	Mt 15c mock Study1 vs Mt WT mock Study1	23.1859	0.133142	0.552367	0.643639	1	1.09668		493.802
X01930	Mt 15c mock Study1 vs Mt WT mock Study1	22.972	1.84687	0.00220338	0.0293113	1	3.59718		971.483
X01950	Mt 15c mock Study1 vs Mt WT mock Study1	22.5133	0.206099	0.309534	0.413208	1	1.15356		260.137	C11 H20 N2 O5
X01951	Mt 15c mock Study1 vs Mt WT mock Study1	22.5133	0.206099	0.309534	0.413208	1	1.15356		278.147	C11 H22 N2 O6
X01956	Mt 15c mock Study1 vs Mt WT mock Study1	15.1142	0.0231655	0.895826	0.925226	1	1.01619		754.196	C38 H36 N4 O9 P2
X01961	Mt 15c mock Study1 vs Mt WT mock Study1	16.6137	-0.820877	0.111214	0.195493	1	0.566098		245.137	C10 H19 N3 O4
X01963	Mt 15c mock Study1 vs Mt WT mock Study1	23.0019	-0.346163	0.128264	0.215493	1	0.786674		365.877	C5 H5 O11 P3 S
X01983	Mt 15c mock Study1 vs Mt WT mock Study1	15.3417	-0.122463	0.639066	0.717503	1	0.918618		361.148	C14 H23 N3 O8
X01988	Mt 15c mock Study1 vs Mt WT mock Study1	22.822	0.319428	0.180176	0.276896	1	1.24784		263.837
X01998	Mt 15c mock Study1 vs Mt WT mock Study1	22.1411	1.34676	0.00876572	0.0512127	1	2.5434		393.903	C6 H6 Cl2 N4 O8 P2
X02006	Mt 15c mock Study1 vs Mt WT mock Study1	13.7652	0.224353	0.0432644	0.107069	1	1.16825		317.112	C14 H15 N5 O4
X02007	Mt 15c mock Study1 vs Mt WT mock Study1	13.0975	0.111893	0.144692	0.23471	1	1.08065		704.177	C33 H36 O15 S
X02010	Mt 15c mock Study1 vs Mt WT mock Study1	15.365	0.264777	0.0769739	0.152394	1	1.20145		704.229	C32 H43 N4 O8 P3
X02013	Mt 15c mock Study1 vs Mt WT mock Study1	22.1909	-0.863217	0.041749	0.10492	1	0.549726		525.749
X02016	Mt 15c mock Study1 vs Mt WT mock Study1	22.5215	-0.650067	0.0613933	0.132415	1	0.637251		441.788
X02021	Mt 15c mock Study1 vs Mt WT mock Study1	16.5077	0.367164	0.155707	0.247593	1	1.28981		253.106	C11 H15 N3 O4
X02035	Mt 15c mock Study1 vs Mt WT mock Study1	20.3871	1.78119	0.0243358	0.0764711	1	3.4371		508.228	C22 H32 N6 O8
X02038	Mt 15c mock Study1 vs Mt WT mock Study1	21.9983	0.449655	0.0804514	0.157022	1	1.36571		403.149	C18 H21 N5 O6
X02042	Mt 15c mock Study1 vs Mt WT mock Study1	21.2281	0.484753	0.128762	0.216073	1	1.39935		251.137	C10 H21 N O6
X02045	Mt 15c mock Study1 vs Mt WT mock Study1	22.633	0.827756	0.0190814	0.0694929	1	1.77492		276.965	C8 H10 N O2 P3 S
X02046	Mt 15c mock Study1 vs Mt WT mock Study1	23.0906	0.213697	0.446976	0.545083	1	1.15966		296.001	C5 H10 N6 O3 P2 S
X02060	Mt 15c mock Study1 vs Mt WT mock Study1	16.285	0.000187285	0.99919	0.999268	1	1.00013		450.21	C20 H34 O11
X02063	Mt 15c mock Study1 vs Mt WT mock Study1	20.618	2.88666	0.0758348	0.151203	1	7.39555		503.142	C18 H36 N O7 P3 S
X02069	Mt 15c mock Study1 vs Mt WT mock Study1	17.808	0.271357	0.795448	0.848572	1	1.20694		538.168	C29 H32 O6 P2
X02075	Mt 15c mock Study1 vs Mt WT mock Study1	20.8233	0.402305	0.0996632	0.181057	1	1.32162		152.033	C5 H4 N4 O2
X02091	Mt 15c mock Study1 vs Mt WT mock Study1	15.1532	0.315932	0.487406	0.584582	1	1.24482		396.189	C19 H28 N2 O7
X02102	Mt 15c mock Study1 vs Mt WT mock Study1	18.4509	-0.265663	0.234787	0.335512	1	0.831816		128.029	C6 H8 O S
X02118	Mt 15c mock Study1 vs Mt WT mock Study1	19.2759	0.784642	0.0055159	0.0420625	1	1.72266		541.18
X02125	Mt 15c mock Study1 vs Mt WT mock Study1	21.9392	1.88115	0.085095	0.16289	1	3.68369		545.328	C31 H48 N O5 P
X02131	Mt 15c mock Study1 vs Mt WT mock Study1	16.2499	0.184068	0.111839	0.196103	1	1.13608		331.988	C9 H16 O5 S4
X02133	Mt 15c mock Study1 vs Mt WT mock Study1	18.5848	-0.556779	0.0897778	0.168338	1	0.679818		289.073	C10 H15 N3 O5 S
X02139	Mt 15c mock Study1 vs Mt WT mock Study1	21.6489	-0.29082	0.502759	0.597557	1	0.817437		484.124	C20 H25 N2 O10 P
X02181	Mt 15c mock Study1 vs Mt WT mock Study1	16.5749	2.03122	0.0294972	0.0856486	1	4.08751		456.199	C22 H32 O10
X02182	Mt 15c mock Study1 vs Mt WT mock Study1	17.8338	-1.69539	0.00143005	0.0272875	1	0.308772		281.112	C11 H15 N5 O4
X02195	Mt 15c mock Study1 vs Mt WT mock Study1	21.1814	-1.95349	0.00747231	0.0474064	1	0.25819		232.953	C3 H8 Br N O6
X02196	Mt 15c mock Study1 vs Mt WT mock Study1	21.8796	1.39362	0.0147503	0.062458	1	2.62737		513.911	C4 H9 Br N10 O11 P2
X02197	Mt 15c mock Study1 vs Mt WT mock Study1	21.8796	1.39362	0.0147503	0.062458	1	2.62737		495.901	C4 H7 Br N10 O10 P2
X02200	Mt 15c mock Study1 vs Mt WT mock Study1	19.5982	1.44452	0.0428841	0.106503	1	2.72173		289.078	C5 H16 N5 O7 P
X02213	Mt 15c mock Study1 vs Mt WT mock Study1	13.7782	0.244183	0.160367	0.253	1	1.18442		332.158	C14 H24 N2 O7
X02217	Mt 15c mock Study1 vs Mt WT mock Study1	22.9568	-0.203496	0.277232	0.379795	1	0.868444		275.864	C3 H3 O5 P3 S2
X02223	Mt 15c mock Study1 vs Mt WT mock Study1	21.1313	1.50072	0.0127417	0.0590358	1	2.82985		464.326	C27 H40 N6 O
X02233	Mt 15c mock Study1 vs Mt WT mock Study1	20.1426	0.953649	0.0176178	0.0671364	1	1.93676		353.057	C17 H12 N3 O4 P
X02236	Mt 15c mock Study1 vs Mt WT mock Study1	19.0292	-0.225074	0.802206	0.853495	1	0.855551		229.095	C10 H15 N O5
X02240	Mt 15c mock Study1 vs Mt WT mock Study1	22.0424	4.05614	0.0047541	0.0394647	1	16.6349		965.969
X02257	Mt 15c mock Study1 vs Mt WT mock Study1	22.4067	-0.585117	0.0654592	0.137334	1	0.666595		207.876
X02259	Mt 15c mock Study1 vs Mt WT mock Study1	22.3422	2.24983	0.000962115	0.0235886	1	4.75626		867.47
X02275	Mt 15c mock Study1 vs Mt WT mock Study1	20.6814	0.902632	0.0352668	0.0947644	1	1.86947		171.1	C7 H13 N3 O2
X02278	Mt 15c mock Study1 vs Mt WT mock Study1	19.3898	1.95732	0.0041657	0.0384146	1	3.88341		298.127	C11 H22 O9
X02280	Mt 15c mock Study1 vs Mt WT mock Study1	20.5691	0.317253	0.265093	0.366794	1	1.24596		416.153	C15 H28 O13
X02282	Mt 15c mock Study1 vs Mt WT mock Study1	15.3197	-0.072687	0.846588	0.889403	1	0.950865		229.142	C10 H19 N3 O3
[truncated: 10,713 more rows]

## Sheet: Ext.Data Fig10b
Isoliquiritigenin
WT-mock	15c-mock	WT-rhizo	15c-rhizo		WT-mock-AM	WT-AM
3.71114e+06	3648047	3.69069e+06	8.41381e+06		2.82531e+06	9.09979e+06
760780	9073985	3.76362e+06	5.49689e+06		5968837	1.06789e+07
1.58488e+06	5.82423e+06	4.06451e+06	6.73924e+06		3.05186e+06	15646242
Glycitein
WT-mock	15c-mock	WT-rhizo	15c-rhizo		WT-mock-AM	WT-AM
4.35029e+06	2.20463e+06	2.26714e+06	6.90719e+06		2.32427e+06	8.56163e+06
3.50901e+06	2.64835e+06	2.76966e+06	7.8848e+06		3.70487e+06	11667245
3.45769e+06	860321	2.52066e+06	2.5467e+06		2.16301e+06	12850741
Retusin-flavonol
WT-mock	15c-mock	WT-rhizo	15c-rhizo		WT-mock-AM	WT-AM
197366	200985	541813	436168		409780	2.97438e+06
193591	441885	375344	153855		352506	2.39227e+06
140047	107299	582619	509846		477795	1.34956e+06
Genistein
WT-mock	15c-mock	WT-rhizo	15c-rhizo		WT-mock-AM	WT-AM
322460	769593	817584	835877		769486	974727
453010	817606	793029	256779		1779890	486413
303146	383379	661124	254394		919899	416757
Daidzein
WT-mock	15c-mock	WT-rhizo	15c-rhizo		WT-mock-AM	WT-AM
11968478	12328991	10843041	15469645		13318444	22029402
12690428	19461608	10709850	14201313		41108264	15536294
13899676	14532978	12165547	21671278		20891674	14960534
Medicocarpin
WT-mock	15c-mock	WT-rhizo	15c-rhizo		WT-mock-AM	WT-AM
354458	496329	701001	763286		1.00931e+06	922139
496744	761158	1.26229e+06	465421		3.98063e+06	629397
404279	555644	1.26062e+06	562706		1.31047e+06	1.16341e+06
5-O-Methylgenistein
WT-mock	15c-mock	WT-rhizo	15c-rhizo		WT-mock-AM	WT-AM
406712	592624	441232	615860		481168	578877
205326	865763	479363	426913		785438	690268
439044	753592	511732	1.03208e+06		510317	617874
Quercetin7-O-glucoside
WT-mock	15c-mock	WT-rhizo	15c-rhizo		WT-mock-AM	WT-AM
759077	1.21369e+06	787875	2.14967e+06		2.83849e+06	1.35768e+06
785813	2.56975e+06	1.12814e+06	946246		5.42258e+06	428019
794903	1.99836e+06	1.31988e+06	1.64996e+06		2.02749e+06	2.57621e+06
Quercetin 3,7-diglucoside
WT-mock	15c-mock	WT-rhizo	15c-rhizo		WT-mock-AM	WT-AM
437594	705280	827180	1.2045e+06		1611168	3623546
335814	506458	801783	806068		1.65395e+06	2.85496e+06
399373	644730	829052	1.13731e+06		1.96822e+06	2.48851e+06
Kaempferol
WT-mock	15c-mock	WT-rhizo	15c-rhizo		WT-mock-AM	WT-AM
36695.8	186794	141065	109226		100592	626985
69050.9	333379	71351.8	457594		106534	1.49607e+06
42016.5	124783	134476	385550		83398.6	1.34109e+06
